# Supplementary material for: Mutational constraint analysis workflow for overlapping short open reading frames and genomic neighbors
Source: BMC Genomics. 2025 Mar 14;26:254. doi: 10.1186/s12864-025-11444-w (PMC11909976; doi:10.1186/s12864-025-11444-w)
Supplement: Supplementary file 2 — Supplementary Material 2 [file 12864_2025_11444_MOESM2_ESM.xlsx]

## Sheet: SNVOEUF
gencode-sORF-name	sORF-biotype	possible	mut_rate	observed	expected	Lower bound	SNVOEUF (Upper Bound)	highly_constrained_UTR	highly_constrained_gene
C1NOREP1	lncRNA	230	4.39683e-07	27	20	0.993	1.812	FALSE	FALSE
C1NOREP2	lncRNA	205	3.9713e-07	17	18	0.646	1.416	FALSE	FALSE
C1RIBOSEQORF1	lncRNA	812	1.45836e-06	80	76	0.879	1.268	FALSE	FALSE
C1RIBOSEQORF2	lncRNA	800	1.50582e-06	81	75	0.903	1.299	FALSE	FALSE
C1RIBOSEQORF3	lncRNA	202	3.20963e-07	16	17	0.637	1.428	FALSE	FALSE
C1RIBOSEQORF4	lncRNA	224	3.13554e-07	11	19	0.364	0.958	FALSE	FALSE
C1RIBOSEQORF5	lncRNA	262	4.0733e-07	20	23	0.612	1.264	FALSE	FALSE
C1NOREP3	lncRNA	1087	1.97576e-06	87	105	0.697	0.99	FALSE	FALSE
C1NOREP4	uORF	176	3.52597e-07	29	15	1.355	1.977	FALSE	FALSE
C1RIBOSEQORF6	dORF	295	3.6432e-07	23	26	0.637	1.253	FALSE	FALSE
C1NOREP5	uORF	472	9.0615e-07	66	43	1.258	1.857	FALSE	FALSE
C1RIBOSEQORF7	uORF	386	6.68128e-07	36	34	0.812	1.398	FALSE	FALSE
C1NOREP6	lncRNA	581	1.00021e-06	89	53	1.411	1.933	FALSE	FALSE
C1NOREP7	lncRNA	796	1.89776e-06	131	77	1.474	1.927	FALSE	FALSE
C1NOREP8	lncRNA	565	1.50507e-06	92	53	1.459	1.954	FALSE	FALSE
C1NOREP9	lncRNA	391	8.13921e-07	48	35	1.088	1.737	FALSE	FALSE
C1NOREP10	lncRNA	551	1.04782e-06	73	50	1.209	1.769	FALSE	FALSE
C1NOREP11	dORF	194	2.59837e-07	12	17	0.452	1.144	FALSE	FALSE
C1NOREP12	dORF	250	5.21565e-07	32	22	1.094	1.871	FALSE	FALSE
C1NOREP13	uORF	193	2.9485e-07	14	17	0.544	1.287	FALSE	FALSE
C1NOREP14	lncRNA	325	7.03873e-07	57	29	1.522	1.983	FALSE	FALSE
C1NOREP15	intORF	205	5.08094e-07	25	18	1.008	1.852	FALSE	FALSE
C1NOREP16	uORF	950	2.55183e-06	130	95	1.187	1.583	FALSE	FALSE
C1NOREP17	uORF	752	1.27235e-06	4	70	0.028	0.131	TRUE	TRUE
C1RIBOSEQORF8	uORF	842	2.04426e-06	131	82	1.386	1.841	FALSE	FALSE
C1NOREP18	uORF	386	8.7977e-07	6	35	0.094	0.338	TRUE	TRUE
C1NOREP19	uORF	752	1.29406e-06	3	70	0.02	0.111	TRUE	TRUE
C1NOREP20	uORF	278	5.52186e-07	6	24	0.137	0.493	TRUE	TRUE
C1NOREP21	uORF	545	9.10456e-07	41	50	0.639	1.064	FALSE	FALSE
C1NOREP22	lncRNA	1111	2.21381e-06	111	109	0.873	1.192	FALSE	FALSE
C1NOREP23	dORF	731	1.80377e-06	93	70	1.123	1.578	FALSE	FALSE
C1NOREP24	lncRNA	1271	2.2334e-06	124	125	0.858	1.152	FALSE	FALSE
C1RIBOSEQORF9	uORF	188	3.3867e-07	19	16	0.827	1.715	FALSE	FALSE
C1RIBOSEQORF10	dORF	698	1.15023e-06	57	64	0.72	1.11	FALSE	FALSE
C1NOREP25	uoORF	283	7.87196e-07	17	25	0.465	1.02	FALSE	FALSE
C1RIBOSEQORF11	uORF	149	2.9307e-07	14	13	0.71	1.658	FALSE	FALSE
C1RIBOSEQORF12	uORF	584	1.1198e-06	82	54	1.27	1.816	FALSE	FALSE
C1RIBOSEQORF13	intORF	182	4.00154e-07	12	16	0.481	1.215	FALSE	FALSE
C1NOREP26	lncRNA	572	1.14496e-06	75	53	1.174	1.713	FALSE	FALSE
C1RIBOSEQORF14	uORF	233	5.68243e-07	34	20	1.269	1.956	FALSE	FALSE
C1NOREP27	dORF	589	1.28926e-06	55	55	0.805	1.252	FALSE	FALSE
C1RIBOSEQORF15	uORF	536	1.41499e-06	61	50	0.993	1.51	FALSE	FALSE
C1NOREP28	uORF	269	9.85377e-07	31	24	0.97	1.729	FALSE	FALSE
C1NOREP29	intORF	169	3.11347e-07	11	14	0.495	1.3	FALSE	FALSE
C1NOREP30	uORF	149	5.09867e-07	15	13	0.77	1.731	FALSE	FALSE
C1RIBOSEQORF16	uORF	188	3.7997e-07	18	16	0.777	1.653	FALSE	FALSE
C1NOREP31	processed_transcript	656	1.92867e-06	113	63	1.53	1.967	FALSE	FALSE
C1RIBOSEQORF17	lncRNA	464	9.39076e-07	34	42	0.616	1.078	FALSE	FALSE
C1NOREP32	processed_transcript	392	6.17972e-07	27	35	0.569	1.064	FALSE	FALSE
C1RIBOSEQORF18	uORF	310	4.59603e-07	19	27	0.491	1.033	FALSE	FALSE
C1NOREP33	uORF	197	6.3431e-07	35	17	1.454	1.983	FALSE	FALSE
C1RIBOSEQORF19	uORF	313	5.23515e-07	26	28	0.681	1.288	FALSE	FALSE
C1RIBOSEQORF20	uORF	580	1.156e-06	47	53	0.702	1.131	FALSE	FALSE
C1RIBOSEQORF21	uORF	725	1.55433e-06	62	69	0.732	1.11	FALSE	FALSE
C1NOREP34	uORF	278	4.62171e-07	15	24	0.418	0.962	FALSE	FALSE
C1NOREP35	uORF	416	7.76331e-07	27	37	0.538	1.006	FALSE	FALSE
C1NOREP36	intORF	314	4.58937e-07	24	28	0.621	1.205	FALSE	FALSE
C1NOREP37	lncRNA	1093	1.79663e-06	88	105	0.705	1.001	FALSE	FALSE
C1NOREP38	lncRNA	202	2.59793e-07	22	17	0.923	1.795	FALSE	FALSE
C1NOREP39	lncRNA	607	1.29521e-06	239	56	1.955	2	FALSE	FALSE
C1NOREP40	lncRNA	337	4.59139e-07	19	30	0.442	0.929	FALSE	FALSE
C1RIBOSEQORF22	uORF	518	9.11324e-07	44	47	0.735	1.204	FALSE	FALSE
C1NOREP41	uORF	160	3.52683e-07	15	14	0.716	1.632	FALSE	FALSE
C1RIBOSEQORF23	lncRNA	469	9.6345e-07	71	43	1.359	1.929	FALSE	FALSE
C1RIBOSEQORF24	lncRNA	506	9.71496e-07	81	46	1.46	1.962	FALSE	FALSE
C1RIBOSEQORF25	uORF	305	7.8642e-07	34	27	0.958	1.671	FALSE	FALSE
C1RIBOSEQORF26	uORF	275	4.31884e-07	27	24	0.829	1.55	FALSE	FALSE
C1RIBOSEQORF27	uORF	164	3.2218e-07	22	14	1.103	1.935	FALSE	FALSE
C1NOREP42	doORF	545	1.05249e-06	45	50	0.709	1.154	FALSE	FALSE
C1NOREP43	uORF	302	6.41794e-07	33	27	0.926	1.631	FALSE	FALSE
C1RIBOSEQORF28	uORF	313	4.70233e-07	35	27	0.99	1.71	FALSE	FALSE
C1NOREP44	uoORF	766	1.30892e-06	44	71	0.487	0.797	FALSE	TRUE
C1RIBOSEQORF29	dORF	233	5.6032e-07	34	20	1.269	1.956	FALSE	FALSE
C1RIBOSEQORF30	dORF	490	8.34723e-07	41	44	0.726	1.209	FALSE	FALSE
C1RIBOSEQORF31	dORF	586	1.10535e-06	56	54	0.837	1.296	FALSE	FALSE
C1RIBOSEQORF32	uORF	323	6.13277e-07	4	29	0.068	0.316	TRUE	TRUE
C1RIBOSEQORF33	lncRNA	550	1.14448e-06	51	51	0.799	1.263	FALSE	FALSE
C1RIBOSEQORF34	uORF	475	8.16904e-07	48	43	0.886	1.42	FALSE	FALSE
C1NOREP45	dORF	464	1.00681e-06	36	42	0.657	1.132	FALSE	FALSE
C1NOREP46	uORF	301	1.43541e-06	36	28	0.985	1.691	FALSE	FALSE
C1NOREP47	lncRNA	278	4.95903e-07	28	24	0.864	1.596	FALSE	FALSE
C1RIBOSEQORF35	uoORF	287	7.09973e-07	19	26	0.51	1.072	FALSE	FALSE
C1NOREP48	processed_transcript	655	1.28389e-06	81	61	1.11	1.597	FALSE	FALSE
C1NOREP49	lncRNA	157	4.07707e-07	9	13	0.417	1.208	FALSE	FALSE
C1NOREP50	uORF	260	4.7018e-07	22	23	0.683	1.366	FALSE	FALSE
C1NOREP51	lncRNA	187	4.47071e-07	10	16	0.386	1.06	FALSE	FALSE
C1RIBOSEQORF36	lncRNA	335	6.71218e-07	23	30	0.552	1.086	FALSE	FALSE
C1RIBOSEQORF37	uORF	358	5.37263e-07	31	32	0.728	1.307	FALSE	FALSE
C1RIBOSEQORF38	uORF	151	1.74816e-07	13	13	0.651	1.577	FALSE	FALSE
C1NOREP52	intORF	160	2.14283e-07	6	14	0.235	0.846	FALSE	TRUE
C1RIBOSEQORF39	intORF	413	5.8578e-07	12	37	0.208	0.525	TRUE	TRUE
C1NOREP53	lncRNA	296	5.34287e-07	28	26	0.798	1.476	FALSE	FALSE
C1NOREP54	lncRNA	803	1.45319e-06	41	75	0.426	0.709	FALSE	TRUE
C1RIBOSEQORF40	uORF	617	9.5051e-07	31	56	0.416	0.747	FALSE	TRUE
C1RIBOSEQORF41	processed_transcript	169	1.4099e-07	26	14	1.293	1.971	FALSE	FALSE
C1RIBOSEQORF42	uoORF	175	3.41381e-07	16	15	0.722	1.608	FALSE	FALSE
C1NOREP55	uORF	188	2.7513e-07	28	16	1.257	1.963	FALSE	FALSE
C1NOREP56	uORF	152	1.94213e-07	11	13	0.533	1.398	FALSE	FALSE
C1RIBOSEQORF43	uORF	947	1.6379e-06	81	90	0.752	1.083	FALSE	FALSE
C1RIBOSEQORF44	uORF	152	3.00103e-07	18	13	0.949	1.88	FALSE	FALSE
C1RIBOSEQORF45	uORF	259	4.52114e-07	11	23	0.301	0.792	FALSE	TRUE
C1NOREP57	intORF	518	9.79271e-07	24	47	0.37	0.718	FALSE	TRUE
C1NOREP58	dORF	754	1.20745e-06	47	70	0.531	0.856	FALSE	TRUE
C1RIBOSEQORF46	uORF	341	1.07777e-06	34	31	0.834	1.46	FALSE	FALSE
C1RIBOSEQORF47	uORF	572	1.28393e-06	79	53	1.243	1.791	FALSE	FALSE
C1NOREP59	uoORF	167	3.9847e-07	16	14	0.773	1.704	FALSE	FALSE
C1NOREP60	uORF	277	4.7598e-07	13	24	0.353	0.861	FALSE	FALSE
C1RIBOSEQORF48	uORF	785	1.91977e-06	63	76	0.677	1.022	FALSE	FALSE
C1NOREP61	uORF	500	1.33633e-06	39	47	0.642	1.084	FALSE	FALSE
C1NOREP62	dORF	556	1.2123e-06	56	51	0.886	1.372	FALSE	FALSE
C1NOREP63	uORF	304	3.78961e-07	55	27	1.548	1.986	FALSE	FALSE
C1NOREP64	uoORF	340	5.49677e-07	52	30	1.37	1.96	FALSE	FALSE
C1RIBOSEQORF49	uoORF	244	4.12131e-07	22	21	0.749	1.495	FALSE	FALSE
C1RIBOSEQORF50	uORF	338	6.2462e-07	35	30	0.891	1.546	FALSE	FALSE
C1NOREP65	uORF	278	5.733e-07	12	25	0.308	0.778	FALSE	TRUE
C1NOREP66	uORF	404	7.9975e-07	33	36	0.695	1.226	FALSE	FALSE
C1RIBOSEQORF51	uORF	179	2.2465e-07	22	15	1.038	1.903	FALSE	FALSE
C1NOREP67	uORF	302	5.29856e-07	22	27	0.582	1.164	FALSE	FALSE
C1NOREP68	uORF	268	5.01947e-07	16	24	0.451	1.013	FALSE	FALSE
C1RIBOSEQORF52	lncRNA	265	4.44619e-07	15	23	0.436	1.004	FALSE	FALSE
C1NOREP69	uORF	184	2.19039e-07	16	16	0.677	1.515	FALSE	FALSE
C1RIBOSEQORF53	lncRNA	449	1.01963e-06	44	41	0.843	1.38	FALSE	FALSE
C1NOREP70	dORF	430	6.8083e-07	23	38	0.436	0.858	FALSE	TRUE
C1NOREP71	intORF	212	4.442e-07	23	18	0.918	1.772	FALSE	FALSE
C1RIBOSEQORF54	lncRNA	482	9.2457e-07	41	44	0.726	1.209	FALSE	FALSE
C1NOREP72	uORF	151	4.21984e-07	24	13	1.268	1.97	FALSE	FALSE
C1RIBOSEQORF55	uORF	356	6.80227e-07	36	32	0.862	1.485	FALSE	FALSE
C1RIBOSEQORF56	uORF	161	3.46264e-07	16	14	0.773	1.704	FALSE	FALSE
C1RIBOSEQORF57	uORF	2152	5.80264e-06	258	253	0.921	1.131	FALSE	FALSE
C1RIBOSEQORF58	uORF	1006	2.76622e-06	93	102	0.771	1.083	FALSE	FALSE
C1RIBOSEQORF59	uORF	328	9.5298e-07	56	30	1.466	1.977	FALSE	FALSE
C1RIBOSEQORF60	uORF	310	7.09463e-07	25	28	0.651	1.247	FALSE	FALSE
C1RIBOSEQORF61	dORF	1580	2.68472e-06	133	159	0.727	0.966	FALSE	FALSE
C1RIBOSEQORF62	dORF	449	8.79061e-07	28	41	0.506	0.936	FALSE	FALSE
C1NOREP73	uoORF	673	1.18643e-06	49	62	0.628	1.003	FALSE	FALSE
C1NOREP74	processed_transcript	247	4.02564e-07	15	22	0.456	1.05	FALSE	FALSE
C1RIBOSEQORF63	uORF	364	6.35917e-07	39	32	0.944	1.591	FALSE	FALSE
C1RIBOSEQORF64	uORF	167	3.6778e-07	12	14	0.549	1.387	FALSE	FALSE
C1RIBOSEQORF65	uORF	548	1.24709e-06	34	51	0.507	0.888	FALSE	FALSE
C1NOREP75	lncRNA	311	6.32536e-07	13	28	0.302	0.738	FALSE	TRUE
C1NOREP76	uoORF	1046	2.77132e-06	61	106	0.468	0.712	FALSE	TRUE
C1RIBOSEQORF66	uORF	187	5.13464e-07	35	16	1.5	1.986	FALSE	FALSE
C1RIBOSEQORF67	uoORF	286	6.51471e-07	16	25	0.433	0.972	FALSE	FALSE
C1RIBOSEQORF68	uORF	161	4.6687e-07	21	14	1.05	1.917	FALSE	FALSE
C1RIBOSEQORF69	uORF	286	3.38223e-07	22	25	0.629	1.257	FALSE	FALSE
C1NOREP77	processed_transcript	152	1.98903e-07	11	13	0.533	1.398	FALSE	FALSE
C1NOREP78	uORF	202	2.13649e-07	27	17	1.154	1.935	FALSE	FALSE
C1RIBOSEQORF70	uORF	173	2.9636e-07	32	15	1.459	1.984	FALSE	FALSE
C1RIBOSEQORF71	uoORF	224	3.66533e-07	10	19	0.325	0.893	FALSE	FALSE
C1RIBOSEQORF72	uORF	166	3.4315e-07	16	14	0.773	1.704	FALSE	FALSE
C1RIBOSEQORF73	lncRNA	715	1.43798e-06	61	67	0.741	1.127	FALSE	FALSE
C1NOREP79	lncRNA	587	9.76608e-07	32	54	0.447	0.796	FALSE	TRUE
C1NOREP80	lncRNA	410	7.8501e-07	35	37	0.722	1.254	FALSE	FALSE
C1RIBOSEQORF74	uORF	212	2.4908e-07	31	18	1.263	1.959	FALSE	FALSE
C1RIBOSEQORF75	uoORF	215	4.10006e-07	14	19	0.487	1.152	FALSE	FALSE
C1RIBOSEQORF76	uORF	287	5.41627e-07	46	25	1.412	1.974	FALSE	FALSE
C1NOREP81	processed_transcript	215	3.10231e-07	30	19	1.168	1.931	FALSE	FALSE
C1RIBOSEQORF77	uORF	391	7.68851e-07	28	35	0.593	1.097	FALSE	FALSE
C1RIBOSEQORF78	lncRNA	269	3.36461e-07	25	23	0.792	1.517	FALSE	FALSE
C1RIBOSEQORF79	uORF	391	7.64724e-07	42	35	0.937	1.552	FALSE	FALSE
C1NOREP82	lncRNA	251	3.29093e-07	10	22	0.28	0.771	FALSE	TRUE
C1NOREP83	uORF	670	1.17223e-06	67	62	0.888	1.324	FALSE	FALSE
C1NOREP84	uoORF	205	4.41217e-07	16	18	0.602	1.35	FALSE	FALSE
C1NOREP85	lncRNA	430	7.18275e-07	29	39	0.554	1.014	FALSE	FALSE
C1NOREP86	uORF	367	4.70327e-07	45	32	1.107	1.786	FALSE	FALSE
C1RIBOSEQORF80	uORF	239	4.9452e-07	33	21	1.181	1.925	FALSE	FALSE
C1NOREP87	intORF	503	1.12363e-06	30	46	0.488	0.885	FALSE	FALSE
C1RIBOSEQORF81	uORF	214	2.97507e-07	8	18	0.261	0.802	FALSE	TRUE
C1NOREP88	uORF	320	7.59394e-07	41	29	1.1	1.808	FALSE	FALSE
C1NOREP89	dORF	151	2.5425e-07	10	13	0.475	1.304	FALSE	FALSE
C1RIBOSEQORF82	uORF	356	7.93447e-07	48	32	1.188	1.863	FALSE	FALSE
C1NOREP90	uORF	197	3.08774e-07	9	17	0.319	0.924	FALSE	FALSE
C1NOREP91	lncRNA	554	1.09296e-06	34	51	0.507	0.888	FALSE	FALSE
C1NOREP92	lncRNA	328	5.69243e-07	29	29	0.745	1.363	FALSE	FALSE
C1NOREP93	lncRNA	173	3.39255e-07	16	15	0.722	1.608	FALSE	FALSE
C1NOREP94	uORF	245	7.0556e-07	23	22	0.752	1.48	FALSE	FALSE
C1RIBOSEQORF83	uORF	365	7.01887e-07	29	33	0.654	1.198	FALSE	FALSE
C1NOREP95	uoORF	781	1.72116e-06	63	75	0.686	1.036	FALSE	FALSE
C1RIBOSEQORF84	uORF	251	4.43573e-07	18	22	0.566	1.213	FALSE	FALSE
C1NOREP96	lncRNA	671	1.24363e-06	50	62	0.643	1.021	FALSE	FALSE
C1RIBOSEQORF85	uORF	451	8.8848e-07	71	41	1.419	1.957	FALSE	FALSE
C1NOREP97	uORF	688	1.77522e-06	63	66	0.779	1.177	FALSE	FALSE
C1RIBOSEQORF86	uORF	178	5.185e-07	18	15	0.828	1.74	FALSE	FALSE
C1RIBOSEQORF87	uORF	230	4.46626e-07	27	20	0.993	1.812	FALSE	FALSE
C1NOREP98	uORF	197	2.5802e-07	18	17	0.732	1.564	FALSE	FALSE
C1NOREP99	uORF	215	4.45087e-07	16	19	0.57	1.279	FALSE	FALSE
C1NOREP100	intORF	160	2.8789e-07	1	14	0.025	0.339	TRUE	TRUE
C1NOREP101	uORF	188	3.8047e-07	14	16	0.578	1.367	FALSE	FALSE
C1NOREP102	processed_transcript	175	2.07654e-07	24	15	1.138	1.94	FALSE	FALSE
C1NOREP103	uORF	373	7.034e-07	33	33	0.758	1.337	FALSE	FALSE
C1RIBOSEQORF88	uoORF	368	8.35916e-07	39	33	0.915	1.543	FALSE	FALSE
C1NOREP104	uORF	394	7.91208e-07	24	35	0.497	0.964	FALSE	FALSE
C1RIBOSEQORF89	uORF	262	5.8984e-07	27	23	0.865	1.615	FALSE	FALSE
C1NOREP105	dORF	643	9.41489e-07	44	59	0.586	0.959	FALSE	FALSE
C1NOREP106	uORF	166	3.95517e-07	10	14	0.441	1.211	FALSE	FALSE
C1RIBOSEQORF90	uORF	179	2.58256e-07	10	15	0.411	1.131	FALSE	FALSE
C1NOREP107	intORF	296	4.7308e-07	19	26	0.51	1.072	FALSE	FALSE
C1RIBOSEQORF91	uORF	196	4.37398e-07	22	17	0.923	1.795	FALSE	FALSE
C1RIBOSEQORF92	uORF	149	2.67949e-07	13	13	0.651	1.577	FALSE	FALSE
C1NOREP108	uORF	241	2.31062e-07	17	21	0.554	1.214	FALSE	FALSE
C1NOREP109	uORF	233	4.7741e-07	24	20	0.869	1.676	FALSE	FALSE
C1NOREP110	dORF	161	1.78116e-07	4	14	0.141	0.654	FALSE	TRUE
C1NOREP111	uORF	202	3.7642e-07	16	17	0.637	1.428	FALSE	FALSE
C1NOREP112	uORF	407	9.87539e-07	58	37	1.266	1.894	FALSE	FALSE
C1RIBOSEQORF93	lncRNA	223	4.03444e-07	20	19	0.741	1.527	FALSE	FALSE
C1NOREP113	intORF	364	5.92605e-07	14	32	0.289	0.684	FALSE	TRUE
C1NOREP114	uORF	179	2.45478e-07	9	15	0.362	1.047	FALSE	FALSE
C1RIBOSEQORF94	uORF	1612	2.81611e-06	137	164	0.727	0.963	FALSE	FALSE
C1RIBOSEQORF95	uORF	421	6.8413e-07	40	38	0.818	1.37	FALSE	FALSE
C1NOREP115	uORF	250	6.07194e-07	8	22	0.213	0.656	FALSE	TRUE
C1RIBOSEQORF96	uORF	307	6.6749e-07	57	27	1.586	1.989	FALSE	FALSE
C1RIBOSEQORF97	uORF	152	1.728e-07	21	13	1.118	1.944	FALSE	FALSE
C1NOREP116	uORF	196	3.6006e-07	21	17	0.875	1.746	FALSE	FALSE
C1NOREP117	doORF	418	7.02792e-07	13	37	0.229	0.559	FALSE	TRUE
C1RIBOSEQORF98	intORF	160	2.72702e-07	3	14	0.098	0.554	FALSE	TRUE
C1RIBOSEQORF99	uORF	608	9.70207e-07	44	55	0.628	1.029	FALSE	FALSE
C1RIBOSEQORF100	uORF	376	6.90093e-07	25	34	0.536	1.027	FALSE	FALSE
C1NOREP118	lncRNA	239	5.11278e-07	24	21	0.828	1.602	FALSE	FALSE
C1RIBOSEQORF101	processed_transcript	388	7.49797e-07	33	35	0.715	1.261	FALSE	FALSE
C1RIBOSEQORF102	uORF	325	6.70858e-07	27	29	0.686	1.284	FALSE	FALSE
C1NOREP119	processed_transcript	503	8.49698e-07	58	45	1.044	1.604	FALSE	FALSE
C1RIBOSEQORF103	uoORF	299	5.33823e-07	17	26	0.447	0.981	FALSE	FALSE
C1RIBOSEQORF104	dORF	179	3.5493e-07	13	15	0.564	1.377	FALSE	FALSE
C1NOREP120	lncRNA	233	3.37883e-07	21	20	0.745	1.51	FALSE	FALSE
C1RIBOSEQORF105	uORF	158	3.8439e-07	18	14	0.885	1.819	FALSE	FALSE
C1NOREP121	lncRNA	413	7.03081e-07	27	37	0.538	1.006	FALSE	FALSE
C1NOREP122	lncRNA	152	2.63927e-07	6	13	0.253	0.911	FALSE	FALSE
C1RIBOSEQORF106	uORF	481	6.919e-07	81	43	1.541	1.98	FALSE	FALSE
C1RIBOSEQORF107	lncRNA	523	1.03387e-06	54	48	0.904	1.411	FALSE	FALSE
C1RIBOSEQORF108	lncRNA	556	1.06744e-06	37	51	0.558	0.954	FALSE	FALSE
C1RIBOSEQORF109	uoORF	509	9.21394e-07	52	46	0.905	1.424	FALSE	FALSE
C1NOREP123	intORF	643	1.08972e-06	37	59	0.482	0.825	FALSE	TRUE
C1RIBOSEQORF110	uoORF	251	4.44433e-07	13	22	0.385	0.939	FALSE	FALSE
C1NOREP124	uORF	349	5.84123e-07	32	31	0.779	1.386	FALSE	FALSE
C1NOREP125	intORF	178	2.85891e-07	10	15	0.411	1.131	FALSE	FALSE
C1NOREP126	dORF	449	7.51061e-07	37	40	0.711	1.217	FALSE	FALSE
C1NOREP127	lncRNA	358	7.24826e-07	37	32	0.889	1.521	FALSE	FALSE
C1RIBOSEQORF111	uORF	214	3.58e-07	14	19	0.487	1.152	FALSE	FALSE
C1RIBOSEQORF112	uORF	337	5.15055e-07	42	30	1.093	1.791	FALSE	FALSE
C1RIBOSEQORF113	uORF	170	3.76143e-07	19	15	0.881	1.795	FALSE	FALSE
C1RIBOSEQORF114	uoORF	344	6.78696e-07	40	31	1.002	1.676	FALSE	FALSE
C1NOREP128	intORF	190	3.44197e-07	11	16	0.433	1.138	FALSE	FALSE
C1NOREP129	intORF	377	6.25814e-07	26	34	0.561	1.061	FALSE	FALSE
C1NOREP130	uORF	286	5.232e-07	51	25	1.533	1.986	FALSE	FALSE
C1RIBOSEQORF115	uORF	188	3.8653e-07	11	16	0.433	1.138	FALSE	FALSE
C1NOREP131	processed_transcript	358	5.35474e-07	22	32	0.491	0.982	FALSE	FALSE
C1NOREP132	lncRNA	281	4.7493e-07	26	25	0.762	1.443	FALSE	FALSE
C1NOREP133	uORF	769	1.59365e-06	74	73	0.84	1.23	FALSE	FALSE
C1NOREP134	processed_transcript	205	3.27356e-07	8	18	0.261	0.802	FALSE	TRUE
C1NOREP135	intORF	430	8.85288e-07	25	39	0.467	0.895	FALSE	FALSE
C1NOREP136	uORF	320	6.67614e-07	20	28	0.503	1.038	FALSE	FALSE
C1NOREP137	intORF	311	3.77594e-07	35	27	0.99	1.71	FALSE	FALSE
C1NOREP138	intORF	269	4.43923e-07	22	24	0.655	1.309	FALSE	FALSE
C1NOREP139	lncRNA	412	7.81913e-07	40	37	0.84	1.407	FALSE	FALSE
C1NOREP140	uORF	287	6.11283e-07	30	25	0.898	1.624	FALSE	FALSE
C1NOREP141	lncRNA	497	9.09401e-07	38	45	0.652	1.107	FALSE	FALSE
C1RIBOSEQORF116	lncRNA	259	3.4199e-07	13	22	0.385	0.939	FALSE	FALSE
C1RIBOSEQORF117	dORF	203	3.52624e-07	6	18	0.183	0.658	FALSE	TRUE
C1NOREP142	intORF	268	4.56742e-07	7	23	0.173	0.572	FALSE	TRUE
C1RIBOSEQORF118	uORF	211	2.47847e-07	10	18	0.343	0.942	FALSE	FALSE
C1NOREP143	uORF	412	5.6362e-07	26	37	0.515	0.975	FALSE	FALSE
C1NOREP144	dORF	521	7.66576e-07	35	47	0.569	0.987	FALSE	FALSE
C1NOREP145	doORF	383	6.35509e-07	38	34	0.863	1.465	FALSE	FALSE
C1NOREP146	intORF	409	7.16849e-07	40	37	0.84	1.407	FALSE	FALSE
C1NOREP147	dORF	364	5.94969e-07	26	32	0.596	1.127	FALSE	FALSE
C1RIBOSEQORF119	uORF	295	5.29284e-07	24	26	0.669	1.298	FALSE	FALSE
C1RIBOSEQORF120	uORF	583	1.05491e-06	64	53	0.987	1.487	FALSE	FALSE
C1NOREP148	processed_transcript	410	5.70844e-07	34	36	0.719	1.257	FALSE	FALSE
C1NOREP149	intORF	304	4.48556e-07	14	27	0.342	0.811	FALSE	TRUE
C1NOREP150	intORF	583	9.08009e-07	21	53	0.281	0.571	FALSE	TRUE
C1RIBOSEQORF121	intORF	499	1.13081e-06	40	46	0.675	1.132	FALSE	FALSE
C1RIBOSEQORF122	uoORF	565	8.77643e-07	31	51	0.457	0.82	FALSE	TRUE
C1RIBOSEQORF123	intORF	169	2.66199e-07	7	14	0.284	0.939	FALSE	FALSE
C1RIBOSEQORF124	uORF	214	4.50194e-07	23	19	0.87	1.698	FALSE	FALSE
C1NOREP151	uORF	1009	2.32303e-06	75	100	0.623	0.909	FALSE	FALSE
C1NOREP152	uORF	449	7.5863e-07	46	40	0.908	1.47	FALSE	FALSE
C1RIBOSEQORF125	uORF	206	5.19e-07	31	18	1.263	1.959	FALSE	FALSE
C1NOREP153	processed_transcript	539	9.23551e-07	44	49	0.705	1.155	FALSE	FALSE
C1NOREP154	lncRNA	277	6.08426e-07	31	24	0.97	1.729	FALSE	FALSE
C1NOREP155	intORF	341	4.99893e-07	24	30	0.579	1.125	FALSE	FALSE
C1RIBOSEQORF126	intORF	257	4.5401e-07	22	22	0.715	1.427	FALSE	FALSE
C1RIBOSEQORF127	uoORF	247	3.85054e-07	13	21	0.403	0.984	FALSE	FALSE
C1RIBOSEQORF128	uoORF	338	4.26761e-07	21	30	0.496	1.008	FALSE	FALSE
C1NOREP156	uORF	179	2.41858e-07	11	15	0.462	1.214	FALSE	FALSE
C1NOREP157	lncRNA	257	4.87268e-07	32	23	1.048	1.824	FALSE	FALSE
C1RIBOSEQORF129	uORF	1060	2.19416e-06	113	104	0.933	1.27	FALSE	FALSE
C1RIBOSEQORF130	uORF	272	4.99401e-07	20	24	0.586	1.211	FALSE	FALSE
C1RIBOSEQORF131	uORF	248	4.89241e-07	18	22	0.566	1.213	FALSE	FALSE
C1RIBOSEQORF132	uORF	239	4.63374e-07	20	21	0.67	1.384	FALSE	FALSE
C1NOREP158	uORF	395	6.71589e-07	29	35	0.617	1.13	FALSE	FALSE
C1NOREP159	lncRNA	283	5.12548e-07	25	25	0.729	1.396	FALSE	FALSE
C1NOREP160	lncRNA	317	4.26803e-07	26	28	0.681	1.288	FALSE	FALSE
C1NOREP161	lncRNA	271	4.51714e-07	12	24	0.32	0.81	FALSE	TRUE
C1NOREP162	lncRNA	154	1.94113e-07	7	13	0.306	1.011	FALSE	FALSE
C1RIBOSEQORF133	lncRNA	157	2.31022e-07	8	13	0.361	1.11	FALSE	FALSE
C1RIBOSEQORF134	lncRNA	778	1.2975e-06	49	72	0.541	0.863	FALSE	FALSE
C1RIBOSEQORF135	uORF	170	3.63544e-07	25	15	1.185	1.952	FALSE	FALSE
C1NOREP163	lncRNA	614	1.04781e-06	40	56	0.555	0.93	FALSE	FALSE
C1RIBOSEQORF136	uORF	179	3.25897e-07	20	15	0.934	1.84	FALSE	FALSE
C1RIBOSEQORF137	uORF	233	4.61344e-07	26	20	0.952	1.771	FALSE	FALSE
C1NOREP164	uORF	179	3.22306e-07	15	15	0.669	1.534	FALSE	FALSE
C1NOREP165	uORF	185	4.70611e-07	16	16	0.677	1.515	FALSE	FALSE
C1NOREP166	uORF	196	3.02453e-07	8	17	0.276	0.849	FALSE	TRUE
C1RIBOSEQORF138	uORF	148	2.41598e-07	6	13	0.253	0.911	FALSE	FALSE
C1RIBOSEQORF139	uORF	175	3.39204e-07	15	15	0.669	1.534	FALSE	FALSE
C1NOREP167	dORF	367	5.9182e-07	22	33	0.476	0.952	FALSE	FALSE
C1NOREP168	processed_transcript	157	3.60756e-07	12	13	0.591	1.49	FALSE	FALSE
C1NOREP169	intORF	719	1.81285e-06	79	69	0.955	1.381	FALSE	FALSE
C1NOREP170	dORF	958	1.86824e-06	64	92	0.569	0.857	FALSE	TRUE
C1NOREP171	intORF	205	3.1966e-07	0	18	0.002	0.166	TRUE	TRUE
C1RIBOSEQORF140	lncRNA	473	1.10408e-06	29	43	0.502	0.92	FALSE	FALSE
C1RIBOSEQORF141	uORF	211	4.52714e-07	12	18	0.427	1.08	FALSE	FALSE
C1NOREP172	intORF	179	3.31887e-07	9	15	0.362	1.047	FALSE	FALSE
C1NOREP173	uORF	176	2.95853e-07	19	15	0.881	1.795	FALSE	FALSE
C1NOREP174	lncRNA	358	5.94108e-07	16	32	0.339	0.759	FALSE	TRUE
C1NOREP175	uORF	814	1.71334e-06	80	78	0.856	1.235	FALSE	FALSE
C1NOREP176	lncRNA	236	4.47911e-07	34	21	1.218	1.939	FALSE	FALSE
C1NOREP177	lncRNA	461	1.08027e-06	65	42	1.266	1.869	FALSE	FALSE
C1RIBOSEQORF142	lncRNA	673	1.22791e-06	63	62	0.83	1.253	FALSE	FALSE
C1RIBOSEQORF143	uoORF	463	8.51287e-07	48	42	0.907	1.454	FALSE	FALSE
C1NOREP178	uORF	179	2.7771e-07	13	15	0.564	1.377	FALSE	FALSE
C1RIBOSEQORF144	uoORF	416	7.45438e-07	14	37	0.25	0.592	FALSE	TRUE
C1RIBOSEQORF145	uORF	427	1.02963e-06	60	39	1.248	1.87	FALSE	FALSE
C1RIBOSEQORF146	uORF	224	4.78706e-07	12	20	0.384	0.972	FALSE	FALSE
C1RIBOSEQORF147	uORF	224	4.758e-07	21	20	0.745	1.51	FALSE	FALSE
C1RIBOSEQORF148	uORF	214	3.20694e-07	10	18	0.343	0.942	FALSE	FALSE
C1RIBOSEQORF149	dORF	425	8.49676e-07	27	38	0.524	0.98	FALSE	FALSE
C1NOREP179	uoORF	293	4.26971e-07	33	26	0.962	1.689	FALSE	FALSE
C1NOREP180	intORF	214	3.34844e-07	13	18	0.47	1.148	FALSE	FALSE
C1NOREP181	intORF	160	3.1815e-07	10	14	0.441	1.211	FALSE	FALSE
C1RIBOSEQORF150	lncRNA	859	1.5928e-06	72	81	0.735	1.081	FALSE	FALSE
C1RIBOSEQORF151	lncRNA	317	6.86073e-07	35	28	0.955	1.653	FALSE	FALSE
C1RIBOSEQORF152	uORF	169	2.92157e-07	23	14	1.154	1.948	FALSE	FALSE
C1NOREP182	uORF	322	5.06416e-07	21	28	0.532	1.08	FALSE	FALSE
C1RIBOSEQORF153	uORF	347	5.87326e-07	19	31	0.428	0.899	FALSE	FALSE
C1NOREP183	lncRNA	223	4.96264e-07	13	19	0.445	1.088	FALSE	FALSE
C1NOREP184	uORF	265	3.99917e-07	18	23	0.541	1.161	FALSE	FALSE
C1RIBOSEQORF154	uORF	320	5.5803e-07	22	28	0.561	1.122	FALSE	FALSE
C1RIBOSEQORF155	uORF	169	2.9823e-07	10	14	0.441	1.211	FALSE	FALSE
C1RIBOSEQORF156	lncRNA	269	4.82806e-07	18	24	0.518	1.112	FALSE	FALSE
C1RIBOSEQORF157	lncRNA	251	4.38639e-07	24	22	0.79	1.532	FALSE	FALSE
C1NOREP185	lncRNA	239	4.67043e-07	39	21	1.387	1.974	FALSE	FALSE
C1RIBOSEQORF158	lncRNA	436	8.84698e-07	56	39	1.158	1.783	FALSE	FALSE
C1NOREP186	lncRNA	220	3.30483e-07	8	19	0.247	0.76	FALSE	TRUE
C1NOREP187	lncRNA	557	9.50459e-07	34	51	0.507	0.888	FALSE	FALSE
C1NOREP188	intORF	635	1.15153e-06	33	59	0.424	0.748	FALSE	TRUE
C1RIBOSEQORF159	uoORF	449	9.97043e-07	59	41	1.167	1.778	FALSE	FALSE
C1NOREP189	uORF	169	3.50187e-07	9	15	0.362	1.047	FALSE	FALSE
C1NOREP190	lncRNA	317	4.96259e-07	46	28	1.287	1.939	FALSE	FALSE
C1NOREP191	lncRNA	196	4.48843e-07	0	17	0.003	0.176	TRUE	TRUE
C1NOREP192	lncRNA	170	2.72143e-07	83	15	1.895	1.999	FALSE	FALSE
C1NOREP193	uORF	259	4.67383e-07	18	23	0.541	1.161	FALSE	FALSE
C1NOREP194	uORF	653	1.27229e-06	98	61	1.363	1.879	FALSE	FALSE
C1RIBOSEQORF160	processed_transcript	431	8.44729e-07	77	39	1.584	1.986	FALSE	FALSE
C1RIBOSEQORF161	uORF	197	3.0573e-07	53	17	1.76	1.996	FALSE	FALSE
C1RIBOSEQORF162	lncRNA	274	4.96727e-07	177	24	1.955	2	FALSE	FALSE
C1NOREP195	dORF	230	3.11971e-07	12	20	0.384	0.972	FALSE	FALSE
C1NOREP196	uORF	250	3.85558e-07	13	22	0.385	0.939	FALSE	FALSE
C1RIBOSEQORF163	lncRNA	232	3.03324e-07	15	20	0.502	1.155	FALSE	FALSE
C1NOREP197	uORF	449	1.06954e-06	55	41	1.08	1.677	FALSE	FALSE
C1NOREP198	uORF	152	2.7769e-07	16	13	0.83	1.792	FALSE	FALSE
C1NOREP199	uORF	412	7.9611e-07	29	37	0.584	1.069	FALSE	FALSE
C1RIBOSEQORF164	uORF	247	5.91804e-07	26	22	0.866	1.634	FALSE	FALSE
C1RIBOSEQORF165	lncRNA	152	2.12883e-07	55	13	1.821	1.997	FALSE	FALSE
C1RIBOSEQORF166	uORF	151	3.4755e-07	11	13	0.533	1.398	FALSE	FALSE
C1RIBOSEQORF167	uORF	161	4.33543e-07	12	14	0.549	1.387	FALSE	FALSE
C1NOREP200	intORF	407	8.08778e-07	19	37	0.358	0.753	FALSE	TRUE
C1NOREP201	intORF	223	5.00634e-07	17	19	0.612	1.342	FALSE	FALSE
C1RIBOSEQORF168	uORF	233	1.61777e-07	32	20	1.194	1.935	FALSE	FALSE
C1NOREP202	lncRNA	305	5.77501e-07	13	27	0.313	0.766	FALSE	TRUE
C1RIBOSEQORF169	uORF	259	3.214e-07	27	22	0.904	1.682	FALSE	FALSE
C1RIBOSEQORF170	uORF	392	6.3971e-07	40	35	0.888	1.488	FALSE	FALSE
C1NOREP203	uORF	361	6.89328e-07	34	32	0.808	1.414	FALSE	FALSE
C1NOREP204	uORF	295	5.27157e-07	26	26	0.733	1.387	FALSE	FALSE
C1NOREP205	processed_transcript	391	9.0599e-07	25	35	0.521	0.998	FALSE	FALSE
C1RIBOSEQORF171	uORF	377	7.40901e-07	29	34	0.635	1.163	FALSE	FALSE
C1NOREP206	uORF	178	3.55907e-07	10	15	0.411	1.131	FALSE	FALSE
C1NOREP207	dORF	239	4.87364e-07	7	21	0.19	0.626	FALSE	TRUE
C1NOREP208	uORF	178	2.86466e-07	11	15	0.462	1.214	FALSE	FALSE
C1RIBOSEQORF172	uORF	280	5.16184e-07	25	25	0.729	1.396	FALSE	FALSE
C1RIBOSEQORF173	uORF	170	2.19527e-07	8	14	0.335	1.031	FALSE	FALSE
C1NOREP209	uORF	329	5.85442e-07	18	29	0.429	0.92	FALSE	FALSE
C1NOREP210	intORF	520	8.88252e-07	25	47	0.388	0.743	FALSE	TRUE
C1RIBOSEQORF174	uORF	230	3.38456e-07	16	20	0.542	1.215	FALSE	FALSE
C1RIBOSEQORF175	uORF	164	2.93037e-07	11	14	0.495	1.3	FALSE	FALSE
C1NOREP211	lncRNA	304	5.67079e-07	14	27	0.342	0.811	FALSE	TRUE
C1NOREP212	lncRNA	170	4.37274e-07	14	15	0.616	1.456	FALSE	FALSE
C1RIBOSEQORF176	uORF	400	6.14372e-07	25	36	0.506	0.97	FALSE	FALSE
C1RIBOSEQORF177	uORF	503	7.94019e-07	34	45	0.575	1.006	FALSE	FALSE
C1RIBOSEQORF178	uORF	166	2.3261e-07	7	14	0.284	0.939	FALSE	FALSE
C1RIBOSEQORF179	lncRNA	688	1.43673e-06	35	65	0.411	0.714	FALSE	TRUE
C1RIBOSEQORF180	lncRNA	530	1.084e-06	44	49	0.705	1.155	FALSE	FALSE
C1NOREP213	dORF	229	4.69569e-07	22	20	0.786	1.567	FALSE	FALSE
C1RIBOSEQORF181	uORF	187	3.8311e-07	12	16	0.481	1.215	FALSE	FALSE
C1NOREP214	uORF	196	1.62667e-07	3	17	0.08	0.456	TRUE	TRUE
C1NOREP215	uORF	422	7.57917e-07	32	38	0.636	1.131	FALSE	FALSE
C1NOREP216	dORF	395	6.65374e-07	19	35	0.379	0.797	FALSE	TRUE
C1NOREP217	dORF	275	6.8401e-07	21	24	0.621	1.26	FALSE	FALSE
C1NOREP218	dORF	205	2.29077e-07	12	18	0.427	1.08	FALSE	FALSE
C1NOREP219	dORF	485	5.62364e-07	30	43	0.522	0.946	FALSE	FALSE
C1NOREP220	lncRNA	437	1.02593e-06	43	40	0.842	1.386	FALSE	FALSE
C1NOREP221	processed_transcript	304	4.07371e-07	20	27	0.521	1.076	FALSE	FALSE
C1RIBOSEQORF182	uORF	160	4.5539e-07	32	14	1.506	1.987	FALSE	FALSE
C1NOREP222	uORF	988	2.49013e-06	72	98	0.608	0.894	FALSE	FALSE
C1RIBOSEQORF183	uORF	376	6.91084e-07	24	34	0.511	0.993	FALSE	FALSE
C1NOREP223	dORF	718	1.34152e-06	51	67	0.608	0.961	FALSE	FALSE
C1NOREP224	lncRNA	239	4.14567e-07	26	21	0.907	1.703	FALSE	FALSE
C1NOREP225	lncRNA	646	1.42348e-06	51	61	0.668	1.056	FALSE	FALSE
C1RIBOSEQORF184	uORF	170	3.6143e-07	18	15	0.828	1.74	FALSE	FALSE
C1NOREP226	uoORF	707	1.28855e-06	35	66	0.405	0.703	FALSE	TRUE
C1RIBOSEQORF185	uoORF	539	9.49948e-07	40	49	0.634	1.063	FALSE	FALSE
C1RIBOSEQORF186	intORF	220	4.2246e-07	11	19	0.364	0.958	FALSE	FALSE
C1NOREP227	uoORF	233	5.48421e-07	18	20	0.622	1.334	FALSE	FALSE
C1NOREP228	doORF	337	5.56683e-07	18	30	0.415	0.89	FALSE	FALSE
C1RIBOSEQORF187	uORF	196	3.52753e-07	16	17	0.637	1.428	FALSE	FALSE
C1RIBOSEQORF188	uoORF	176	2.50293e-07	13	15	0.564	1.377	FALSE	FALSE
C1RIBOSEQORF189	uoORF	877	2.08176e-06	97	85	0.968	1.351	FALSE	FALSE
C1RIBOSEQORF190	uORF	296	3.84386e-07	20	26	0.541	1.118	FALSE	FALSE
C1RIBOSEQORF191	uORF	529	8.23444e-07	45	48	0.738	1.202	FALSE	FALSE
C1NOREP229	processed_transcript	308	4.35187e-07	20	27	0.521	1.076	FALSE	FALSE
C1RIBOSEQORF192	intORF	1220	2.83831e-06	73	124	0.487	0.715	FALSE	TRUE
C1NOREP230	uORF	160	1.70437e-07	6	14	0.235	0.846	FALSE	TRUE
C1RIBOSEQORF193	lncRNA	808	1.55617e-06	101	76	1.131	1.568	FALSE	FALSE
C1NOREP231	uoORF	215	4.26163e-07	16	19	0.57	1.279	FALSE	FALSE
C1NOREP232	intORF	170	2.69223e-07	8	15	0.313	0.962	FALSE	FALSE
C1NOREP233	uORF	541	1.10018e-06	41	50	0.639	1.064	FALSE	FALSE
C1RIBOSEQORF194	uORF	202	2.399e-07	23	17	0.97	1.837	FALSE	FALSE
C1RIBOSEQORF195	uORF	278	4.7513e-07	39	24	1.246	1.938	FALSE	FALSE
C1RIBOSEQORF196	uORF	347	6.62108e-07	18	31	0.401	0.861	FALSE	FALSE
C1RIBOSEQORF197	uORF	161	3.73124e-07	24	14	1.202	1.958	FALSE	FALSE
C1RIBOSEQORF198	lncRNA	697	1.83911e-06	67	67	0.821	1.225	FALSE	FALSE
C1RIBOSEQORF199	lncRNA	395	8.108e-07	30	36	0.623	1.13	FALSE	FALSE
C1RIBOSEQORF200	uORF	169	2.88957e-07	3	14	0.098	0.554	FALSE	TRUE
C1NOREP234	uORF	520	9.23764e-07	37	47	0.606	1.036	FALSE	FALSE
C1RIBOSEQORF201	uORF	946	1.71672e-06	80	90	0.742	1.071	FALSE	FALSE
C1RIBOSEQORF202	uORF	448	8.13807e-07	33	40	0.625	1.103	FALSE	FALSE
C1RIBOSEQORF203	uORF	278	4.88713e-07	24	24	0.724	1.406	FALSE	FALSE
C1RIBOSEQORF204	uORF	689	1.27329e-06	83	64	1.086	1.557	FALSE	FALSE
C1RIBOSEQORF205	dORF	464	9.48732e-07	18	42	0.296	0.636	FALSE	TRUE
C1RIBOSEQORF206	uORF	379	5.78412e-07	33	34	0.736	1.298	FALSE	FALSE
C1NOREP235	uORF	206	2.55317e-07	12	18	0.427	1.08	FALSE	FALSE
C1NOREP236	intORF	347	1.02739e-06	20	32	0.44	0.908	FALSE	FALSE
C1RIBOSEQORF207	uORF	277	4.77143e-07	23	24	0.69	1.358	FALSE	FALSE
C1RIBOSEQORF208	uoORF	391	1.13195e-06	46	36	1.009	1.632	FALSE	FALSE
C1RIBOSEQORF209	uORF	385	7.59203e-07	38	35	0.838	1.423	FALSE	FALSE
C1NOREP237	lncRNA	230	2.49476e-07	14	20	0.462	1.094	FALSE	FALSE
C1RIBOSEQORF210	uoORF	464	9.17031e-07	45	42	0.844	1.374	FALSE	FALSE
C1NOREP238	intORF	268	4.0351e-07	18	23	0.541	1.161	FALSE	FALSE
C1NOREP239	uORF	167	3.5434e-07	19	14	0.941	1.861	FALSE	FALSE
C1NOREP240	uoORF	544	1.13086e-06	56	50	0.904	1.399	FALSE	FALSE
C1NOREP241	processed_transcript	410	6.34864e-07	42	37	0.887	1.468	FALSE	FALSE
C1RIBOSEQORF211	uORF	242	4.18723e-07	27	21	0.947	1.749	FALSE	FALSE
C1RIBOSEQORF212	uORF	338	5.48199e-07	32	30	0.805	1.433	FALSE	FALSE
C1NOREP242	uORF	470	9.21613e-07	55	43	1.03	1.601	FALSE	FALSE
C1RIBOSEQORF213	uORF	314	3.6272e-07	59	27	1.62	1.99	FALSE	FALSE
C1RIBOSEQORF214	uORF	197	4.88939e-07	19	17	0.779	1.629	FALSE	FALSE
C1RIBOSEQORF215	uORF	239	4.9869e-07	38	21	1.356	1.97	FALSE	FALSE
C1RIBOSEQORF216	uORF	682	1.24491e-06	54	63	0.689	1.075	FALSE	FALSE
C1RIBOSEQORF217	uORF	365	6.77149e-07	39	33	0.915	1.543	FALSE	FALSE
C1RIBOSEQORF218	uORF	211	1.65753e-07	18	18	0.691	1.481	FALSE	FALSE
C1NOREP243	intORF	359	6.97447e-07	25	32	0.569	1.091	FALSE	FALSE
C1NOREP244	uoORF	475	1.19811e-06	58	44	1.067	1.64	FALSE	FALSE
C1NOREP245	uORF	286	5.13591e-07	21	25	0.596	1.21	FALSE	FALSE
C1NOREP246	uORF	256	3.62327e-07	9	22	0.247	0.714	FALSE	TRUE
C1NOREP247	intORF	377	7.68942e-07	29	34	0.635	1.163	FALSE	FALSE
C1NOREP248	processed_transcript	262	4.1722e-07	18	23	0.541	1.161	FALSE	FALSE
C1RIBOSEQORF219	uORF	301	5.69973e-07	28	27	0.768	1.422	FALSE	FALSE
C1NOREP249	dORF	260	3.80941e-07	22	23	0.683	1.366	FALSE	FALSE
C1NOREP250	uORF	205	3.43522e-07	19	18	0.736	1.545	FALSE	FALSE
C1RIBOSEQORF220	uORF	211	4.0283e-07	26	18	1.053	1.883	FALSE	FALSE
C1RIBOSEQORF221	intORF	713	1.38587e-06	48	67	0.568	0.911	FALSE	FALSE
C1NOREP251	uoORF	359	5.5696e-07	50	32	1.241	1.901	FALSE	FALSE
C1RIBOSEQORF222	dORF	559	8.77785e-07	45	51	0.695	1.131	FALSE	FALSE
C1RIBOSEQORF223	uORF	197	2.48674e-07	24	17	1.017	1.871	FALSE	FALSE
C1NOREP252	uORF	260	4.47494e-07	32	23	1.048	1.824	FALSE	FALSE
C1NOREP253	intORF	196	3.4727e-07	11	17	0.407	1.071	FALSE	FALSE
C1NOREP254	lncRNA	499	9.94668e-07	52	46	0.905	1.424	FALSE	FALSE
C1NOREP255	uORF	278	2.48732e-07	28	24	0.864	1.596	FALSE	FALSE
C1RIBOSEQORF224	uoORF	259	4.46017e-07	7	23	0.173	0.572	FALSE	TRUE
C1NOREP256	intORF	313	6.0319e-07	17	28	0.416	0.911	FALSE	FALSE
C1NOREP257	uORF	479	1.24702e-06	83	44	1.547	1.981	FALSE	FALSE
C1RIBOSEQORF225	uORF	283	4.53977e-07	30	25	0.898	1.624	FALSE	FALSE
C1NOREP258	intORF	215	2.72919e-07	12	19	0.405	1.023	FALSE	FALSE
C1RIBOSEQORF226	uoORF	224	3.4327e-07	5	19	0.138	0.553	FALSE	TRUE
C1RIBOSEQORF227	uORF	236	2.4438e-07	23	20	0.827	1.622	FALSE	FALSE
C1NOREP259	intORF	313	5.60789e-07	18	28	0.444	0.953	FALSE	FALSE
C1RIBOSEQORF228	processed_transcript	157	2.28034e-07	8	13	0.361	1.11	FALSE	FALSE
C1RIBOSEQORF229	uORF	178	2.25677e-07	12	15	0.513	1.296	FALSE	FALSE
C1NOREP260	lncRNA	670	1.10784e-06	53	62	0.686	1.075	FALSE	FALSE
C1RIBOSEQORF230	lncRNA	185	2.70947e-07	15	16	0.627	1.442	FALSE	FALSE
C1RIBOSEQORF231	lncRNA	505	7.57642e-07	43	45	0.749	1.232	FALSE	FALSE
C1RIBOSEQORF232	lncRNA	194	2.572e-07	19	17	0.779	1.629	FALSE	FALSE
C1NOREP261	lncRNA	242	3.35025e-07	17	21	0.554	1.214	FALSE	FALSE
C1NOREP262	lncRNA	212	3.17493e-07	14	18	0.514	1.216	FALSE	FALSE
C1RIBOSEQORF233	lncRNA	662	1.12471e-06	83	61	1.14	1.633	FALSE	FALSE
C1RIBOSEQORF234	lncRNA	478	7.48932e-07	49	43	0.906	1.446	FALSE	FALSE
C1RIBOSEQORF235	uORF	233	3.84771e-07	11	20	0.346	0.91	FALSE	FALSE
C1NOREP263	uORF	524	1.14015e-06	45	48	0.738	1.202	FALSE	FALSE
C1NOREP264	lncRNA	734	1.42595e-06	77	69	0.928	1.349	FALSE	FALSE
C1NOREP265	uORF	161	2.33817e-07	9	14	0.388	1.122	FALSE	FALSE
C1NOREP266	uORF	259	3.32506e-07	17	22	0.529	1.159	FALSE	FALSE
C1NOREP267	doORF	259	4.08425e-07	19	23	0.576	1.212	FALSE	FALSE
C1NOREP268	intORF	305	5.62375e-07	18	27	0.461	0.989	FALSE	FALSE
C1RIBOSEQORF236	uORF	232	3.90624e-07	15	20	0.502	1.155	FALSE	FALSE
C1RIBOSEQORF237	uORF	239	4.6294e-07	27	21	0.947	1.749	FALSE	FALSE
C1NOREP269	intORF	455	8.3039e-07	29	41	0.527	0.964	FALSE	FALSE
C1NOREP270	uORF	206	2.97494e-07	16	18	0.602	1.35	FALSE	FALSE
C1NOREP271	lncRNA	953	1.48889e-06	82	90	0.762	1.095	FALSE	FALSE
C1NOREP272	lncRNA	152	2.46427e-07	8	13	0.361	1.11	FALSE	FALSE
C1NOREP273	uORF	187	3.28213e-07	15	16	0.627	1.442	FALSE	FALSE
C1NOREP274	uORF	347	6.75585e-07	45	31	1.142	1.83	FALSE	FALSE
C1NOREP275	intORF	157	2.36356e-07	15	13	0.77	1.731	FALSE	FALSE
C1NOREP276	intORF	211	3.77367e-07	17	18	0.646	1.416	FALSE	FALSE
C1NOREP277	uORF	248	4.7656e-07	40	22	1.371	1.971	FALSE	FALSE
C1RIBOSEQORF238	uORF	223	3.5737e-07	11	19	0.364	0.958	FALSE	FALSE
C1RIBOSEQORF239	dORF	224	3.81347e-07	14	19	0.487	1.152	FALSE	FALSE
C1NOREP278	dORF	242	4.30294e-07	12	21	0.366	0.926	FALSE	FALSE
C1NOREP279	dORF	148	2.14283e-07	10	13	0.475	1.304	FALSE	FALSE
C1RIBOSEQORF240	uORF	188	3.4006e-07	13	16	0.529	1.291	FALSE	FALSE
C1RIBOSEQORF241	uORF	602	1.46651e-06	43	57	0.591	0.973	FALSE	FALSE
C1NOREP280	lncRNA	527	8.30834e-07	26	48	0.397	0.752	FALSE	TRUE
C1RIBOSEQORF242	uoORF	449	9.36487e-07	42	41	0.8	1.325	FALSE	FALSE
C1NOREP281	processed_transcript	215	4.7363e-07	14	19	0.487	1.152	FALSE	FALSE
C1RIBOSEQORF243	uORF	1042	1.91522e-06	117	101	0.997	1.351	FALSE	FALSE
C1RIBOSEQORF244	uORF	187	3.13423e-07	33	16	1.441	1.983	FALSE	FALSE
C1RIBOSEQORF245	uORF	161	4.5948e-07	21	14	1.05	1.917	FALSE	FALSE
C1NOREP282	uORF	214	4.15564e-07	14	19	0.487	1.152	FALSE	FALSE
C1RIBOSEQORF246	uORF	590	1.10598e-06	43	54	0.624	1.027	FALSE	FALSE
C1RIBOSEQORF247	uoORF	169	2.55791e-07	9	14	0.388	1.122	FALSE	FALSE
C1RIBOSEQORF248	uORF	223	3.88824e-07	19	19	0.698	1.466	FALSE	FALSE
C1NOREP283	lncRNA	196	3.2831e-07	6	17	0.193	0.697	FALSE	TRUE
C1NOREP284	dORF	176	2.60299e-07	9	15	0.362	1.047	FALSE	FALSE
C1NOREP285	dORF	211	2.69802e-07	9	18	0.301	0.873	FALSE	FALSE
C1NOREP286	uORF	151	2.93204e-07	11	13	0.533	1.398	FALSE	FALSE
C1NOREP287	doORF	152	2.60981e-07	11	13	0.533	1.398	FALSE	FALSE
C1NOREP288	intORF	431	6.26257e-07	30	38	0.591	1.071	FALSE	FALSE
C1NOREP289	uORF	287	3.725e-07	22	25	0.629	1.257	FALSE	FALSE
C1RIBOSEQORF249	uORF	212	3.2189e-07	28	18	1.14	1.925	FALSE	FALSE
C1NOREP290	uORF	305	5.24204e-07	29	27	0.8	1.464	FALSE	FALSE
C1NOREP291	dORF	791	1.40592e-06	88	74	1.001	1.42	FALSE	FALSE
C1NOREP292	lncRNA	220	5.13354e-07	11	19	0.364	0.958	FALSE	FALSE
C1NOREP293	intORF	391	8.3764e-07	18	35	0.355	0.763	FALSE	TRUE
C1NOREP294	intORF	260	4.7301e-07	18	23	0.541	1.161	FALSE	FALSE
C1NOREP295	intORF	241	4.97799e-07	16	21	0.516	1.157	FALSE	FALSE
C1NOREP296	intORF	278	4.8683e-07	12	24	0.32	0.81	FALSE	TRUE
C1NOREP297	uORF	548	8.08098e-07	21	49	0.304	0.617	FALSE	TRUE
C1NOREP298	lncRNA	467	1.03325e-06	41	43	0.743	1.237	FALSE	FALSE
C1NOREP299	lncRNA	806	2.0041e-06	82	78	0.88	1.263	FALSE	FALSE
C1RIBOSEQORF250	uoORF	250	7.5441e-07	67	22	1.795	1.996	FALSE	FALSE
C1NOREP300	uORF	160	2.9743e-07	9	14	0.388	1.122	FALSE	FALSE
C1NOREP301	uORF	422	8.76303e-07	36	38	0.726	1.251	FALSE	FALSE
C1NOREP302	uoORF	1010	2.74191e-06	76	102	0.619	0.902	FALSE	FALSE
C1RIBOSEQORF251	uORF	151	2.5657e-07	10	13	0.475	1.304	FALSE	FALSE
C1RIBOSEQORF252	uORF	556	7.15156e-07	55	50	0.886	1.377	FALSE	FALSE
C1RIBOSEQORF253	uORF	404	5.80514e-07	31	36	0.647	1.162	FALSE	FALSE
C1RIBOSEQORF254	uORF	802	1.24026e-06	61	74	0.671	1.02	FALSE	FALSE
C1NOREP303	uORF	178	2.86073e-07	9	15	0.362	1.047	FALSE	FALSE
C1RIBOSEQORF255	uORF	205	3.39941e-07	13	18	0.47	1.148	FALSE	FALSE
C1NOREP304	uORF	356	6.18964e-07	34	32	0.808	1.414	FALSE	FALSE
C1RIBOSEQORF256	uORF	466	1.05121e-06	47	43	0.865	1.394	FALSE	FALSE
C1NOREP305	uORF	164	3.8325e-07	23	14	1.154	1.948	FALSE	FALSE
C1RIBOSEQORF257	uORF	329	8.493e-07	53	30	1.395	1.965	FALSE	FALSE
C1RIBOSEQORF258	uORF	293	4.99333e-07	20	26	0.541	1.118	FALSE	FALSE
C1NOREP306	dORF	560	7.8973e-07	30	51	0.44	0.798	FALSE	TRUE
C1RIBOSEQORF259	uORF	313	4.65893e-07	22	27	0.582	1.164	FALSE	FALSE
C1RIBOSEQORF260	uORF	377	6.14896e-07	26	34	0.561	1.061	FALSE	FALSE
C1RIBOSEQORF261	uORF	427	8.94532e-07	33	39	0.641	1.131	FALSE	FALSE
C1RIBOSEQORF262	uORF	419	8.51339e-07	53	38	1.118	1.747	FALSE	FALSE
C1NOREP307	uORF	236	4.78347e-07	26	21	0.907	1.703	FALSE	FALSE
C1RIBOSEQORF263	uORF	161	3.3114e-07	21	14	1.05	1.917	FALSE	FALSE
C1RIBOSEQORF264	uORF	149	3.18597e-07	13	13	0.651	1.577	FALSE	FALSE
C1NOREP308	uORF	152	2.41774e-07	8	13	0.361	1.11	FALSE	FALSE
C1NOREP309	dORF	463	8.87327e-07	43	42	0.802	1.32	FALSE	FALSE
C1NOREP310	dORF	284	5.27909e-07	33	25	1	1.748	FALSE	FALSE
C1NOREP311	dORF	259	3.61344e-07	29	23	0.938	1.707	FALSE	FALSE
C1NOREP312	uORF	304	4.1069e-07	33	27	0.926	1.631	FALSE	FALSE
C1RIBOSEQORF265	uORF	377	9.71543e-07	47	34	1.094	1.753	FALSE	FALSE
C1NOREP313	lncRNA	797	1.33328e-06	67	74	0.744	1.11	FALSE	FALSE
C1NOREP314	lncRNA	622	1.2484e-06	58	58	0.81	1.244	FALSE	FALSE
C1NOREP315	lncRNA	694	1.38283e-06	66	65	0.833	1.246	FALSE	FALSE
C1NOREP316	lncRNA	371	6.26974e-07	31	33	0.706	1.268	FALSE	FALSE
C1NOREP317	lncRNA	680	1.26808e-06	58	63	0.745	1.146	FALSE	FALSE
C1NOREP318	lncRNA	865	1.76172e-06	83	83	0.838	1.2	FALSE	FALSE
C1NOREP319	lncRNA	178	4.97964e-07	31	15	1.427	1.982	FALSE	FALSE
C1NOREP320	lncRNA	160	2.5164e-07	14	14	0.66	1.555	FALSE	FALSE
C1NOREP321	dORF	281	5.07622e-07	17	25	0.465	1.02	FALSE	FALSE
C1NOREP322	lncRNA	899	2.04299e-06	100	87	0.978	1.357	FALSE	FALSE
C1RIBOSEQORF266	lncRNA	1123	2.17173e-06	69	110	0.517	0.766	FALSE	TRUE
C1NOREP323	uORF	596	1.56293e-06	63	56	0.918	1.388	FALSE	FALSE
C1NOREP324	lncRNA	320	6.40547e-07	21	28	0.532	1.08	FALSE	FALSE
C1RIBOSEQORF267	uORF	251	5.74753e-07	22	22	0.715	1.427	FALSE	FALSE
C1NOREP325	processed_transcript	232	5.6173e-07	22	20	0.786	1.567	FALSE	FALSE
C1NOREP326	uORF	328	3.56237e-07	36	29	0.951	1.636	FALSE	FALSE
C1RIBOSEQORF268	lncRNA	884	1.732e-06	91	84	0.914	1.29	FALSE	FALSE
C1NOREP327	intORF	455	8.20322e-07	18	41	0.303	0.651	FALSE	TRUE
C1RIBOSEQORF269	lncRNA	452	7.56813e-07	37	41	0.694	1.187	FALSE	FALSE
C1RIBOSEQORF270	uORF	365	8.51277e-07	27	33	0.603	1.128	FALSE	FALSE
C1NOREP328	uoORF	173	3.54475e-07	18	15	0.828	1.74	FALSE	FALSE
C1RIBOSEQORF271	uORF	358	6.98046e-07	47	32	1.161	1.84	FALSE	FALSE
C1RIBOSEQORF272	uoORF	400	6.2479e-07	45	36	0.984	1.602	FALSE	FALSE
C1RIBOSEQORF273	uORF	205	3.57197e-07	11	18	0.385	1.012	FALSE	FALSE
C1NOREP329	uoORF	431	6.56125e-07	31	38	0.613	1.101	FALSE	FALSE
C1RIBOSEQORF274	uORF	188	2.6072e-07	31	16	1.374	1.977	FALSE	FALSE
C1RIBOSEQORF275	uORF	290	6.20264e-07	31	26	0.896	1.606	FALSE	FALSE
C1NOREP330	lncRNA	481	7.87324e-07	35	43	0.622	1.079	FALSE	FALSE
C1NOREP331	lncRNA	422	7.94634e-07	34	38	0.681	1.191	FALSE	FALSE
C1RIBOSEQORF276	uORF	196	3.0451e-07	22	17	0.923	1.795	FALSE	FALSE
C1RIBOSEQORF277	uORF	190	3.4202e-07	39	16	1.595	1.991	FALSE	FALSE
C1NOREP332	processed_transcript	218	3.28205e-07	15	19	0.528	1.216	FALSE	FALSE
C1NOREP333	processed_transcript	406	7.20191e-07	31	36	0.647	1.162	FALSE	FALSE
C1NOREP334	processed_transcript	152	2.74457e-07	9	13	0.417	1.208	FALSE	FALSE
C1NOREP335	lncRNA	182	2.46886e-07	11	16	0.433	1.138	FALSE	FALSE
C1NOREP336	lncRNA	871	1.77903e-06	68	83	0.674	1.003	FALSE	FALSE
C1RIBOSEQORF278	uORF	260	4.12934e-07	14	23	0.402	0.952	FALSE	FALSE
C1RIBOSEQORF279	uORF	404	6.49515e-07	34	36	0.719	1.257	FALSE	FALSE
C1NOREP337	uORF	377	5.40634e-07	36	33	0.836	1.441	FALSE	FALSE
C1RIBOSEQORF280	uORF	160	2.73927e-07	15	14	0.716	1.632	FALSE	FALSE
C1RIBOSEQORF281	uORF	269	5.21529e-07	42	24	1.341	1.963	FALSE	FALSE
C1NOREP338	uORF	808	1.49612e-06	69	76	0.748	1.109	FALSE	FALSE
C1RIBOSEQORF282	processed_transcript	683	1.50145e-06	50	64	0.623	0.989	FALSE	FALSE
C1NOREP339	intORF	229	4.3729e-07	15	20	0.502	1.155	FALSE	FALSE
C1NOREP340	intORF	428	8.03957e-07	46	39	0.931	1.508	FALSE	FALSE
C1NOREP341	dORF	479	9.6892e-07	41	44	0.726	1.209	FALSE	FALSE
C1NOREP342	lncRNA	749	1.56267e-06	70	71	0.813	1.203	FALSE	FALSE
C1RIBOSEQORF283	uORF	328	5.67423e-07	70	29	1.717	1.994	FALSE	FALSE
C1RIBOSEQORF284	uORF	157	2.32603e-07	14	13	0.71	1.658	FALSE	FALSE
C1NOREP343	lncRNA	391	8.57076e-07	26	35	0.545	1.031	FALSE	FALSE
C1RIBOSEQORF285	lncRNA	737	1.22606e-06	56	68	0.664	1.029	FALSE	FALSE
C1RIBOSEQORF286	lncRNA	707	1.36575e-06	59	66	0.725	1.11	FALSE	FALSE
C1NOREP344	lncRNA	628	9.35681e-07	52	57	0.73	1.149	FALSE	FALSE
C1RIBOSEQORF287	uORF	302	6.15847e-07	29	27	0.8	1.464	FALSE	FALSE
C1NOREP345	lncRNA	527	8.21759e-07	39	48	0.629	1.061	FALSE	FALSE
C1RIBOSEQORF288	uoORF	341	7.06478e-07	27	30	0.663	1.241	FALSE	FALSE
C1NOREP346	uORF	431	8.9378e-07	49	39	0.999	1.594	FALSE	FALSE
C1NOREP347	lncRNA	548	1.03459e-06	61	50	0.993	1.51	FALSE	FALSE
C1RIBOSEQORF289	uORF	410	7.02326e-07	64	37	1.402	1.957	FALSE	FALSE
C1NOREP348	uORF	151	2.70507e-07	21	13	1.118	1.944	FALSE	FALSE
C1NOREP349	processed_transcript	215	3.94614e-07	16	19	0.57	1.279	FALSE	FALSE
C1NOREP350	processed_transcript	698	1.24896e-06	62	65	0.777	1.178	FALSE	FALSE
C1NOREP351	processed_transcript	232	3.55071e-07	18	20	0.622	1.334	FALSE	FALSE
C1RIBOSEQORF290	uORF	311	8.75666e-07	39	28	1.077	1.796	FALSE	FALSE
C1NOREP352	intORF	337	5.6227e-07	39	30	1.006	1.692	FALSE	FALSE
C1NOREP353	uoORF	217	3.75717e-07	13	19	0.445	1.088	FALSE	FALSE
C1NOREP354	uoORF	184	3.82458e-07	11	16	0.433	1.138	FALSE	FALSE
C1RIBOSEQORF291	uORF	277	6.2134e-07	41	24	1.31	1.956	FALSE	FALSE
C1NOREP355	lncRNA	503	1.0844e-06	38	46	0.638	1.083	FALSE	FALSE
C1NOREP356	lncRNA	386	7.52914e-07	43	35	0.962	1.584	FALSE	FALSE
C1NOREP357	uORF	556	1.31018e-06	93	52	1.499	1.967	FALSE	FALSE
C1NOREP358	uORF	203	5.3792e-07	43	18	1.607	1.991	FALSE	FALSE
C1RIBOSEQORF292	uORF	316	6.45646e-07	27	28	0.711	1.33	FALSE	FALSE
C1RIBOSEQORF293	uORF	503	9.5636e-07	34	46	0.562	0.984	FALSE	FALSE
C1RIBOSEQORF294	uoORF	206	4.2028e-07	25	18	1.008	1.852	FALSE	FALSE
C1NOREP359	doORF	511	1.05962e-06	38	47	0.624	1.06	FALSE	FALSE
C1NOREP360	processed_transcript	397	7.04386e-07	37	35	0.813	1.391	FALSE	FALSE
C1NOREP361	processed_transcript	244	4.38877e-07	24	21	0.828	1.602	FALSE	FALSE
C1NOREP362	uORF	206	2.62626e-07	16	18	0.602	1.35	FALSE	FALSE
C1NOREP363	uORF	271	5.15829e-07	36	24	1.145	1.889	FALSE	FALSE
C1NOREP364	uORF	305	5.90556e-07	49	27	1.41	1.971	FALSE	FALSE
C1RIBOSEQORF295	uORF	337	6.76613e-07	39	30	1.006	1.692	FALSE	FALSE
C1RIBOSEQORF296	uoORF	215	3.54877e-07	6	19	0.173	0.623	FALSE	TRUE
C1RIBOSEQORF297	uORF	706	1.48278e-06	77	66	0.971	1.41	FALSE	FALSE
C1NOREP365	uORF	233	3.9929e-07	18	20	0.622	1.334	FALSE	FALSE
C1NOREP366	lncRNA	179	2.83222e-07	2	15	0.055	0.42	TRUE	TRUE
C1RIBOSEQORF298	uORF	529	1.01384e-06	45	48	0.738	1.202	FALSE	FALSE
C1NOREP367	processed_transcript	817	1.73472e-06	72	78	0.763	1.123	FALSE	FALSE
C1NOREP368	uORF	379	7.24213e-07	33	34	0.736	1.298	FALSE	FALSE
C1RIBOSEQORF299	uORF	748	1.52007e-06	70	71	0.813	1.203	FALSE	FALSE
C1NOREP369	uORF	227	4.03783e-07	21	20	0.745	1.51	FALSE	FALSE
C10NOREP1	intORF	188	2.38786e-07	8	16	0.293	0.902	FALSE	FALSE
C10RIBOSEQORF1	lncRNA	805	1.37418e-06	48	75	0.508	0.814	FALSE	TRUE
C10RIBOSEQORF2	dORF	269	3.75337e-07	18	23	0.541	1.161	FALSE	FALSE
C10NOREP2	intORF	166	2.41803e-07	5	14	0.187	0.751	FALSE	TRUE
C10NOREP3	uORF	169	3.7898e-07	2	15	0.055	0.42	TRUE	TRUE
C10NOREP4	lncRNA	463	8.63791e-07	42	42	0.781	1.293	FALSE	FALSE
C10NOREP5	lncRNA	331	6.1032e-07	42	29	1.13	1.836	FALSE	FALSE
C10NOREP6	lncRNA	218	4.92808e-07	32	19	1.247	1.954	FALSE	FALSE
C10NOREP7	intORF	199	3.54167e-07	10	17	0.363	0.998	FALSE	FALSE
C10NOREP8	uoORF	812	2.00905e-06	47	79	0.471	0.759	FALSE	TRUE
C10NOREP9	lncRNA	346	4.72243e-07	36	30	0.92	1.583	FALSE	FALSE
C10NOREP10	lncRNA	592	8.97102e-07	51	54	0.754	1.193	FALSE	FALSE
C10NOREP11	lncRNA	236	4.36137e-07	27	21	0.947	1.749	FALSE	FALSE
C10NOREP12	lncRNA	233	4.33408e-07	28	20	1.034	1.847	FALSE	FALSE
C10RIBOSEQORF3	uORF	239	4.80026e-07	33	21	1.181	1.925	FALSE	FALSE
C10NOREP13	lncRNA	233	4.23287e-07	20	20	0.704	1.452	FALSE	FALSE
C10NOREP14	dORF	575	1.02637e-06	36	53	0.521	0.897	FALSE	FALSE
C10NOREP15	processed_transcript	394	5.52111e-07	32	35	0.69	1.228	FALSE	FALSE
C10RIBOSEQORF4	uORF	286	4.25921e-07	23	25	0.662	1.303	FALSE	FALSE
C10NOREP16	intORF	152	2.0218e-07	6	13	0.253	0.911	FALSE	FALSE
C10NOREP17	lncRNA	503	9.88011e-07	59	46	1.04	1.593	FALSE	FALSE
C10RIBOSEQORF5	lncRNA	355	6.25494e-07	22	32	0.491	0.982	FALSE	FALSE
C10RIBOSEQORF6	lncRNA	604	1.03547e-06	65	55	0.968	1.453	FALSE	FALSE
C10RIBOSEQORF7	lncRNA	601	1.49999e-06	59	57	0.84	1.286	FALSE	FALSE
C10NOREP18	lncRNA	151	2.2548e-07	11	13	0.533	1.398	FALSE	FALSE
C10NOREP19	lncRNA	626	1.0721e-06	60	57	0.855	1.305	FALSE	FALSE
C10RIBOSEQORF8	lncRNA	206	3.83317e-07	12	18	0.427	1.08	FALSE	FALSE
C10NOREP20	lncRNA	145	2.56086e-07	8	12	0.391	1.202	FALSE	FALSE
C10NOREP21	lncRNA	251	4.13801e-07	20	22	0.64	1.321	FALSE	FALSE
C10NOREP22	lncRNA	928	1.66924e-06	106	88	1.029	1.415	FALSE	FALSE
C10RIBOSEQORF9	lncRNA	404	7.68128e-07	33	36	0.695	1.226	FALSE	FALSE
C10NOREP23	lncRNA	602	1.07077e-06	34	55	0.47	0.823	FALSE	TRUE
C10NOREP24	lncRNA	158	2.98208e-07	12	13	0.591	1.49	FALSE	FALSE
C10NOREP25	lncRNA	254	4.35704e-07	23	22	0.752	1.48	FALSE	FALSE
C10NOREP26	lncRNA	292	4.49643e-07	26	26	0.733	1.387	FALSE	FALSE
C10NOREP27	lncRNA	337	4.83478e-07	23	30	0.552	1.086	FALSE	FALSE
C10NOREP28	uORF	233	8.2626e-07	36	21	1.289	1.958	FALSE	FALSE
C10RIBOSEQORF10	uoORF	251	4.25491e-07	17	22	0.529	1.159	FALSE	FALSE
C10NOREP29	lncRNA	244	7.17567e-07	19	22	0.602	1.267	FALSE	FALSE
C10NOREP30	lncRNA	796	2.85042e-06	122	81	1.301	1.75	FALSE	FALSE
C10RIBOSEQORF11	uoORF	545	8.1561e-07	79	49	1.342	1.901	FALSE	FALSE
C10RIBOSEQORF12	uORF	304	6.87453e-07	42	27	1.21	1.908	FALSE	FALSE
C10NOREP31	intORF	269	6.72067e-07	13	24	0.353	0.861	FALSE	FALSE
C10NOREP32	intORF	356	5.43728e-07	12	31	0.248	0.627	FALSE	TRUE
C10NOREP33	dORF	314	5.22867e-07	30	28	0.802	1.453	FALSE	FALSE
C10RIBOSEQORF13	dORF	365	6.35735e-07	28	32	0.648	1.2	FALSE	FALSE
C10NOREP34	uORF	187	2.17781e-07	12	16	0.481	1.215	FALSE	FALSE
C10NOREP35	uORF	197	3.25227e-07	15	17	0.59	1.358	FALSE	FALSE
C10NOREP36	dORF	218	2.87024e-07	6	19	0.173	0.623	FALSE	TRUE
C10RIBOSEQORF14	uoORF	194	4.3698e-07	16	17	0.637	1.428	FALSE	FALSE
C10RIBOSEQORF15	uORF	188	2.60697e-07	6	16	0.205	0.74	FALSE	TRUE
C10RIBOSEQORF16	uORF	196	3.8514e-07	21	17	0.875	1.746	FALSE	FALSE
C10RIBOSEQORF17	lncRNA	286	5.6777e-07	29	25	0.864	1.579	FALSE	FALSE
C10RIBOSEQORF18	uORF	265	5.61111e-07	26	23	0.829	1.566	FALSE	FALSE
C10RIBOSEQORF19	uORF	161	2.4696e-07	24	14	1.202	1.958	FALSE	FALSE
C10NOREP37	uORF	316	5.87477e-07	37	28	1.016	1.728	FALSE	FALSE
C10NOREP38	intORF	422	7.22751e-07	19	38	0.349	0.734	FALSE	TRUE
C10RIBOSEQORF20	intORF	232	4.31408e-07	20	20	0.704	1.452	FALSE	FALSE
C10NOREP39	uORF	388	6.49837e-07	29	35	0.617	1.13	FALSE	FALSE
C10NOREP40	uORF	484	1.0081e-06	51	44	0.926	1.464	FALSE	FALSE
C10RIBOSEQORF21	uoORF	224	3.59893e-07	18	19	0.655	1.404	FALSE	FALSE
C10NOREP41	uORF	268	5.3125e-07	31	24	0.97	1.729	FALSE	FALSE
C10NOREP42	lncRNA	679	1.41162e-06	62	64	0.79	1.197	FALSE	FALSE
C10RIBOSEQORF22	lncRNA	949	1.57272e-06	63	90	0.571	0.863	FALSE	FALSE
C10NOREP43	lncRNA	229	3.53108e-07	10	20	0.308	0.848	FALSE	TRUE
C10RIBOSEQORF23	lncRNA	175	1.87477e-07	11	15	0.462	1.214	FALSE	FALSE
C10NOREP44	lncRNA	230	3.99707e-07	29	20	1.075	1.877	FALSE	FALSE
C10RIBOSEQORF24	uORF	331	6.76183e-07	54	29	1.456	1.976	FALSE	FALSE
C10NOREP45	lncRNA	290	6.04491e-07	12	26	0.296	0.748	FALSE	TRUE
C10RIBOSEQORF25	uORF	439	6.1994e-07	42	39	0.841	1.393	FALSE	FALSE
C10NOREP46	uORF	188	3.0837e-07	9	16	0.339	0.982	FALSE	FALSE
C10NOREP47	uORF	220	3.80129e-07	19	19	0.698	1.466	FALSE	FALSE
C10NOREP48	uORF	215	4.5394e-07	18	19	0.655	1.404	FALSE	FALSE
C10RIBOSEQORF26	uORF	262	4.19122e-07	27	23	0.865	1.615	FALSE	FALSE
C10NOREP49	lncRNA	299	5.36813e-07	38	26	1.125	1.859	FALSE	FALSE
C10RIBOSEQORF27	lncRNA	508	9.2348e-07	48	46	0.828	1.327	FALSE	FALSE
C10NOREP50	lncRNA	692	1.30583e-06	93	64	1.229	1.725	FALSE	FALSE
C10NOREP51	lncRNA	938	2.21246e-06	141	92	1.337	1.762	FALSE	FALSE
C10NOREP52	lncRNA	184	2.65029e-07	12	16	0.481	1.215	FALSE	FALSE
C10NOREP53	uoORF	646	1.04317e-06	45	59	0.601	0.978	FALSE	FALSE
C10NOREP54	uORF	167	3.3643e-07	14	14	0.66	1.555	FALSE	FALSE
C10NOREP55	lncRNA	329	7.71044e-07	29	29	0.745	1.363	FALSE	FALSE
C10RIBOSEQORF28	uORF	196	2.51856e-07	12	17	0.452	1.144	FALSE	FALSE
C10NOREP56	uORF	206	3.601e-07	14	18	0.514	1.216	FALSE	FALSE
C10RIBOSEQORF29	uoORF	574	1.04889e-06	34	53	0.488	0.854	FALSE	TRUE
C10NOREP57	uORF	187	2.76877e-07	11	16	0.433	1.138	FALSE	FALSE
C10RIBOSEQORF30	uORF	238	4.7111e-07	38	21	1.356	1.97	FALSE	FALSE
C10NOREP58	uORF	443	7.75831e-07	50	40	0.996	1.582	FALSE	FALSE
C10NOREP59	lncRNA	1667	4.43497e-06	169	184	0.811	1.043	FALSE	FALSE
C10NOREP60	lncRNA	731	1.96786e-06	71	71	0.826	1.218	FALSE	FALSE
C10NOREP61	lncRNA	224	6.49527e-07	25	20	0.91	1.725	FALSE	FALSE
C10RIBOSEQORF31	uoORF	227	3.76272e-07	30	20	1.115	1.901	FALSE	FALSE
C10NOREP62	uORF	224	3.60173e-07	22	19	0.827	1.644	FALSE	FALSE
C10NOREP63	doORF	449	8.30126e-07	27	41	0.485	0.908	FALSE	FALSE
C10RIBOSEQORF32	uoORF	401	5.81127e-07	24	36	0.483	0.938	FALSE	FALSE
C10NOREP64	uORF	449	9.2767e-07	45	41	0.864	1.407	FALSE	FALSE
C10NOREP65	dORF	287	5.0243e-07	23	25	0.662	1.303	FALSE	FALSE
C10RIBOSEQORF33	lncRNA	359	6.8562e-07	26	32	0.596	1.127	FALSE	FALSE
C10NOREP66	dORF	829	1.56025e-06	54	78	0.556	0.868	FALSE	FALSE
C10NOREP67	uoORF	346	6.43812e-07	32	31	0.779	1.386	FALSE	FALSE
C10RIBOSEQORF34	uORF	152	3.5693e-07	18	13	0.949	1.88	FALSE	FALSE
C10RIBOSEQORF35	uoORF	304	5.5985e-07	14	27	0.342	0.811	FALSE	TRUE
C10RIBOSEQORF36	uORF	145	2.8834e-07	17	12	0.958	1.897	FALSE	FALSE
C10NOREP68	uORF	175	2.33e-07	23	15	1.089	1.924	FALSE	FALSE
C10NOREP69	uORF	437	7.00594e-07	48	39	0.976	1.565	FALSE	FALSE
C10NOREP70	intORF	179	4.0526e-07	0	15	0.003	0.199	TRUE	TRUE
C10NOREP71	dORF	449	6.31937e-07	0	40	0.001	0.074	TRUE	TRUE
C10NOREP72	uORF	215	4.71881e-07	21	19	0.784	1.586	FALSE	FALSE
C10NOREP73	uORF	223	3.52803e-07	11	19	0.364	0.958	FALSE	FALSE
C10NOREP74	lncRNA	197	5.02808e-07	8	17	0.276	0.849	FALSE	TRUE
C10RIBOSEQORF37	uORF	259	5.36603e-07	22	23	0.683	1.366	FALSE	FALSE
C10NOREP75	intORF	724	1.29493e-06	49	67	0.582	0.928	FALSE	FALSE
C10NOREP76	uORF	176	2.4986e-07	16	15	0.722	1.608	FALSE	FALSE
C10NOREP77	intORF	259	5.23307e-07	20	23	0.612	1.264	FALSE	FALSE
C10RIBOSEQORF38	intORF	355	7.38207e-07	26	32	0.596	1.127	FALSE	FALSE
C10NOREP78	intORF	389	6.97381e-07	24	35	0.497	0.964	FALSE	FALSE
C10RIBOSEQORF39	uORF	356	7.05158e-07	35	32	0.835	1.45	FALSE	FALSE
C10NOREP79	uORF	152	2.45911e-07	8	13	0.361	1.11	FALSE	FALSE
C10NOREP80	lncRNA	464	6.6593e-07	44	41	0.843	1.38	FALSE	FALSE
C10RIBOSEQORF40	lncRNA	331	6.05059e-07	23	29	0.571	1.124	FALSE	FALSE
C10NOREP81	uORF	212	5.91787e-07	23	19	0.87	1.698	FALSE	FALSE
C10RIBOSEQORF41	uoORF	886	1.10979e-06	87	82	0.892	1.268	FALSE	FALSE
C10NOREP82	intORF	232	4.49117e-07	17	20	0.582	1.275	FALSE	FALSE
C10RIBOSEQORF42	uoORF	322	5.22474e-07	13	28	0.302	0.738	FALSE	TRUE
C10RIBOSEQORF43	uORF	241	5.0145e-07	31	21	1.104	1.887	FALSE	FALSE
C10NOREP83	processed_transcript	260	4.4232e-07	13	23	0.368	0.899	FALSE	FALSE
C10RIBOSEQORF44	uORF	188	2.97181e-07	9	16	0.339	0.982	FALSE	FALSE
C10NOREP84	uORF	670	1.2224e-06	50	62	0.643	1.021	FALSE	FALSE
C10NOREP85	uoORF	326	5.17013e-07	18	29	0.429	0.92	FALSE	FALSE
C10RIBOSEQORF45	uORF	275	7.944e-07	42	25	1.296	1.951	FALSE	FALSE
C10NOREP86	lncRNA	179	3.2437e-07	19	15	0.881	1.795	FALSE	FALSE
C10NOREP87	uORF	215	4.27389e-07	22	19	0.827	1.644	FALSE	FALSE
C10NOREP88	intORF	349	7.10788e-07	23	31	0.534	1.051	FALSE	FALSE
C10NOREP89	intORF	629	1.11472e-06	52	58	0.718	1.13	FALSE	FALSE
C10RIBOSEQORF46	uORF	170	2.69437e-07	16	15	0.722	1.608	FALSE	FALSE
C10RIBOSEQORF47	processed_transcript	274	4.06203e-07	27	24	0.829	1.55	FALSE	FALSE
C10NOREP90	intORF	268	3.13724e-07	9	23	0.236	0.683	FALSE	TRUE
C10NOREP91	lncRNA	316	5.83513e-07	36	28	0.985	1.691	FALSE	FALSE
C10NOREP92	lncRNA	178	2.51635e-07	20	15	0.934	1.84	FALSE	FALSE
C10RIBOSEQORF48	lncRNA	161	2.52067e-07	9	14	0.388	1.122	FALSE	FALSE
C10NOREP93	lncRNA	148	3.09366e-07	11	13	0.533	1.398	FALSE	FALSE
C10NOREP94	lncRNA	146	1.69153e-07	6	12	0.274	0.987	FALSE	FALSE
C10RIBOSEQORF49	lncRNA	236	3.204e-07	18	20	0.622	1.334	FALSE	FALSE
C10RIBOSEQORF50	lncRNA	434	8.16829e-07	29	39	0.554	1.014	FALSE	FALSE
C10NOREP95	uORF	202	3.46251e-07	14	17	0.544	1.287	FALSE	FALSE
C10RIBOSEQORF51	uORF	229	3.25418e-07	12	20	0.384	0.972	FALSE	FALSE
C10RIBOSEQORF52	uoORF	661	1.25287e-06	41	61	0.524	0.872	FALSE	FALSE
C10NOREP96	uORF	343	3.99029e-07	47	30	1.235	1.907	FALSE	FALSE
C10NOREP97	lncRNA	430	1.05648e-06	54	39	1.113	1.732	FALSE	FALSE
C10NOREP98	dORF	644	1.1515e-06	44	59	0.586	0.959	FALSE	FALSE
C10RIBOSEQORF53	dORF	755	1.31441e-06	56	70	0.645	0.999	FALSE	FALSE
C10RIBOSEQORF54	uORF	467	6.37693e-07	61	42	1.182	1.788	FALSE	FALSE
C10NOREP99	uoORF	710	1.48291e-06	68	67	0.835	1.242	FALSE	FALSE
C10RIBOSEQORF55	uORF	260	6.3683e-07	31	23	1.012	1.788	FALSE	FALSE
C10NOREP100	uORF	188	3.51414e-07	10	16	0.386	1.06	FALSE	FALSE
C10NOREP101	intORF	206	3.38987e-07	15	18	0.558	1.283	FALSE	FALSE
C10RIBOSEQORF56	dORF	247	4.02407e-07	10	22	0.28	0.771	FALSE	TRUE
C10NOREP102	dORF	827	1.24254e-06	69	77	0.738	1.095	FALSE	FALSE
C10NOREP103	lncRNA	238	4.64014e-07	24	21	0.828	1.602	FALSE	FALSE
C10RIBOSEQORF57	lncRNA	521	7.661e-07	34	47	0.55	0.963	FALSE	FALSE
C10NOREP104	lncRNA	250	5.35507e-07	18	22	0.566	1.213	FALSE	FALSE
C10RIBOSEQORF58	lncRNA	565	1.04393e-06	62	52	0.972	1.473	FALSE	FALSE
C10NOREP105	intORF	205	4.45318e-07	11	18	0.385	1.012	FALSE	FALSE
C10RIBOSEQORF59	uORF	341	8.74106e-07	37	31	0.918	1.569	FALSE	FALSE
C10RIBOSEQORF60	uoORF	179	2.16903e-07	28	15	1.316	1.972	FALSE	FALSE
C10RIBOSEQORF61	uORF	635	1.49799e-06	97	60	1.371	1.888	FALSE	FALSE
C10NOREP106	uORF	613	1.09874e-06	44	56	0.617	1.01	FALSE	FALSE
C10RIBOSEQORF62	uORF	772	1.66134e-06	72	73	0.816	1.2	FALSE	FALSE
C10RIBOSEQORF63	uORF	167	1.83733e-07	15	14	0.716	1.632	FALSE	FALSE
C10RIBOSEQORF64	intORF	700	1.23412e-06	34	65	0.398	0.696	FALSE	TRUE
C10RIBOSEQORF65	lncRNA	295	8.52888e-07	18	26	0.479	1.027	FALSE	FALSE
C10NOREP107	lncRNA	580	1.31579e-06	50	54	0.738	1.172	FALSE	FALSE
C10RIBOSEQORF66	uORF	238	4.1541e-07	28	21	0.986	1.791	FALSE	FALSE
C10NOREP108	lncRNA	446	7.89796e-07	38	40	0.733	1.245	FALSE	FALSE
C10NOREP109	lncRNA	157	2.00226e-07	9	13	0.417	1.208	FALSE	FALSE
C10NOREP110	lncRNA	326	6.75473e-07	47	29	1.275	1.931	FALSE	FALSE
C10NOREP111	dORF	248	4.03599e-07	11	22	0.315	0.828	FALSE	TRUE
C10NOREP112	lncRNA	202	4.10115e-07	14	18	0.514	1.216	FALSE	FALSE
C10RIBOSEQORF67	uoORF	194	4.9735e-07	30	17	1.28	1.964	FALSE	FALSE
C10NOREP113	uoORF	373	6.76242e-07	21	33	0.451	0.916	FALSE	FALSE
C10NOREP114	uORF	224	2.54823e-07	25	19	0.957	1.793	FALSE	FALSE
C10NOREP115	intORF	350	6.82059e-07	30	31	0.724	1.313	FALSE	FALSE
C10NOREP116	intORF	287	6.24214e-07	16	25	0.433	0.972	FALSE	FALSE
C10RIBOSEQORF68	uORF	406	8.53927e-07	59	37	1.29	1.909	FALSE	FALSE
C10RIBOSEQORF69	uORF	197	3.22314e-07	10	17	0.363	0.998	FALSE	FALSE
C10RIBOSEQORF70	uORF	268	3.5849e-07	12	23	0.334	0.845	FALSE	TRUE
C10NOREP117	dORF	347	9.13734e-07	40	31	1.002	1.676	FALSE	FALSE
C10NOREP118	lncRNA	506	9.69391e-07	39	46	0.656	1.107	FALSE	FALSE
C10RIBOSEQORF71	uoORF	467	7.22081e-07	16	42	0.258	0.579	FALSE	TRUE
C10NOREP119	lncRNA	806	1.47707e-06	47	76	0.489	0.789	FALSE	TRUE
C10NOREP120	lncRNA	232	4.21754e-07	16	20	0.542	1.215	FALSE	FALSE
C10NOREP121	lncRNA	278	4.7296e-07	11	24	0.289	0.759	FALSE	TRUE
C10RIBOSEQORF72	lncRNA	329	6.646e-07	31	29	0.803	1.443	FALSE	FALSE
C10NOREP122	intORF	431	9.87188e-07	44	39	0.886	1.451	FALSE	FALSE
C10RIBOSEQORF73	uORF	412	5.6235e-07	58	37	1.266	1.894	FALSE	FALSE
C10RIBOSEQORF74	uORF	238	5.4284e-07	23	21	0.788	1.549	FALSE	FALSE
C10NOREP123	uORF	166	2.34136e-07	7	14	0.284	0.939	FALSE	FALSE
C10NOREP124	uoORF	152	2.2818e-07	25	13	1.313	1.975	FALSE	FALSE
C10NOREP125	lncRNA	205	3.37086e-07	16	18	0.602	1.35	FALSE	FALSE
C10RIBOSEQORF75	uORF	310	6.31361e-07	20	27	0.521	1.076	FALSE	FALSE
C10NOREP126	uORF	268	5.82957e-07	17	24	0.485	1.062	FALSE	FALSE
C10RIBOSEQORF76	uoORF	215	4.94708e-07	12	19	0.405	1.023	FALSE	FALSE
C10RIBOSEQORF77	uORF	358	6.04814e-07	48	32	1.188	1.863	FALSE	FALSE
C10NOREP127	uORF	169	3.43383e-07	13	15	0.564	1.377	FALSE	FALSE
C10RIBOSEQORF78	uoORF	1088	1.95308e-06	148	105	1.233	1.616	FALSE	FALSE
C10NOREP128	intORF	583	8.893e-07	30	53	0.423	0.768	FALSE	TRUE
C10NOREP129	uoORF	224	3.4978e-07	7	19	0.21	0.692	FALSE	TRUE
C10RIBOSEQORF79	intORF	479	1.11299e-06	38	44	0.667	1.132	FALSE	FALSE
C10NOREP130	lncRNA	887	1.25748e-06	40	83	0.374	0.627	FALSE	TRUE
C10RIBOSEQORF80	lncRNA	338	6.38001e-07	24	30	0.579	1.125	FALSE	FALSE
C10NOREP131	lncRNA	377	7.8718e-07	24	34	0.511	0.993	FALSE	FALSE
C10RIBOSEQORF81	lncRNA	589	1.11775e-06	69	54	1.052	1.561	FALSE	FALSE
C10RIBOSEQORF82	uORF	374	5.73587e-07	79	33	1.735	1.995	FALSE	FALSE
C10RIBOSEQORF83	uORF	218	3.4512e-07	19	19	0.698	1.466	FALSE	FALSE
C10NOREP132	processed_transcript	304	6.5156e-07	44	27	1.27	1.936	FALSE	FALSE
C10NOREP133	uORF	188	4.38547e-07	25	16	1.123	1.93	FALSE	FALSE
C10RIBOSEQORF84	uORF	206	1.3852e-07	30	18	1.224	1.951	FALSE	FALSE
C10RIBOSEQORF85	uORF	179	2.6294e-07	23	15	1.089	1.924	FALSE	FALSE
C10RIBOSEQORF86	uORF	469	8.88937e-07	32	42	0.575	1.023	FALSE	FALSE
C10NOREP134	dORF	361	5.88543e-07	22	32	0.491	0.982	FALSE	FALSE
C10NOREP135	dORF	766	1.37338e-06	58	72	0.652	1.002	FALSE	FALSE
C10NOREP136	dORF	410	7.98632e-07	34	37	0.699	1.223	FALSE	FALSE
C10RIBOSEQORF87	uoORF	362	6.6985e-07	35	32	0.835	1.45	FALSE	FALSE
C10NOREP137	lncRNA	259	3.97688e-07	12	23	0.334	0.845	FALSE	TRUE
C10RIBOSEQORF88	uORF	152	2.37996e-07	6	13	0.253	0.911	FALSE	FALSE
C10NOREP138	uORF	205	3.45491e-07	12	18	0.427	1.08	FALSE	FALSE
C10RIBOSEQORF89	uORF	332	5.57567e-07	31	29	0.803	1.443	FALSE	FALSE
C10NOREP139	intORF	284	4.3234e-07	12	25	0.308	0.778	FALSE	TRUE
C10RIBOSEQORF90	lncRNA	401	8.38508e-07	38	36	0.815	1.384	FALSE	FALSE
C10RIBOSEQORF91	lncRNA	541	1.20282e-06	46	50	0.726	1.176	FALSE	FALSE
C10NOREP140	lncRNA	223	3.82784e-07	15	19	0.528	1.216	FALSE	FALSE
C10NOREP141	lncRNA	224	3.981e-07	16	19	0.57	1.279	FALSE	FALSE
C10RIBOSEQORF92	lncRNA	901	1.76223e-06	75	86	0.724	1.057	FALSE	FALSE
C10NOREP142	lncRNA	994	2.28762e-06	75	98	0.635	0.927	FALSE	FALSE
C10RIBOSEQORF93	uoORF	457	1.11497e-06	68	42	1.328	1.914	FALSE	FALSE
C10NOREP143	uORF	188	2.8378e-07	23	16	1.027	1.888	FALSE	FALSE
C10RIBOSEQORF94	uORF	248	3.25013e-07	20	21	0.67	1.384	FALSE	FALSE
C10RIBOSEQORF95	uORF	206	2.8066e-07	17	18	0.646	1.416	FALSE	FALSE
C10NOREP144	uORF	232	2.56377e-07	13	20	0.423	1.033	FALSE	FALSE
C10RIBOSEQORF96	uORF	331	4.91157e-07	13	29	0.292	0.713	FALSE	TRUE
C10NOREP145	uORF	467	7.30792e-07	30	42	0.534	0.969	FALSE	FALSE
C10RIBOSEQORF97	uORF	158	1.36403e-07	9	13	0.417	1.208	FALSE	FALSE
C10NOREP146	lncRNA	932	2.11426e-06	76	91	0.694	1.011	FALSE	FALSE
C10NOREP147	lncRNA	332	5.38031e-07	17	29	0.401	0.879	FALSE	FALSE
C10RIBOSEQORF98	uORF	206	4.6319e-07	17	18	0.646	1.416	FALSE	FALSE
C10NOREP148	uORF	473	1.14188e-06	66	43	1.258	1.857	FALSE	FALSE
C10RIBOSEQORF99	uORF	268	7.72893e-07	29	24	0.9	1.642	FALSE	FALSE
C10RIBOSEQORF100	processed_transcript	434	9.74197e-07	33	39	0.641	1.131	FALSE	FALSE
C10RIBOSEQORF101	lncRNA	269	9.99284e-07	24	24	0.724	1.406	FALSE	FALSE
C10NOREP149	lncRNA	548	1.17199e-06	49	51	0.764	1.219	FALSE	FALSE
C10RIBOSEQORF102	lncRNA	179	2.97277e-07	11	15	0.462	1.214	FALSE	FALSE
C10RIBOSEQORF103	lncRNA	1034	2.47534e-06	93	103	0.764	1.073	FALSE	FALSE
C10RIBOSEQORF104	lncRNA	745	1.37231e-06	60	70	0.696	1.063	FALSE	FALSE
C10RIBOSEQORF105	uORF	148	3.02823e-07	10	13	0.475	1.304	FALSE	FALSE
C10NOREP150	dORF	311	5.13028e-07	19	27	0.491	1.033	FALSE	FALSE
C10RIBOSEQORF106	uoORF	152	2.35933e-07	6	13	0.253	0.911	FALSE	FALSE
C10NOREP151	intORF	395	7.42399e-07	35	35	0.764	1.326	FALSE	FALSE
C10NOREP152	intORF	647	1.50573e-06	60	61	0.799	1.22	FALSE	FALSE
C10NOREP153	intORF	530	1.09934e-06	57	49	0.94	1.45	FALSE	FALSE
C10NOREP154	lncRNA	344	5.46662e-07	18	30	0.415	0.89	FALSE	FALSE
C10RIBOSEQORF107	uoORF	185	3.0199e-07	14	16	0.578	1.367	FALSE	FALSE
C10NOREP155	uORF	158	2.9733e-07	17	13	0.89	1.842	FALSE	FALSE
C10NOREP156	intORF	212	5.6524e-07	16	19	0.57	1.279	FALSE	FALSE
C10NOREP157	lncRNA	416	7.73491e-07	39	37	0.816	1.377	FALSE	FALSE
C10RIBOSEQORF108	uORF	214	3.01123e-07	21	18	0.827	1.666	FALSE	FALSE
C10RIBOSEQORF109	uORF	248	3.79604e-07	14	22	0.42	0.995	FALSE	FALSE
C10NOREP158	uORF	613	1.39328e-06	67	57	0.965	1.44	FALSE	FALSE
C10RIBOSEQORF110	uORF	241	4.14783e-07	24	21	0.828	1.602	FALSE	FALSE
C10RIBOSEQORF111	uORF	337	4.95179e-07	18	30	0.415	0.89	FALSE	FALSE
C10RIBOSEQORF112	uORF	223	3.77205e-07	14	19	0.487	1.152	FALSE	FALSE
C10RIBOSEQORF113	uORF	487	7.74982e-07	39	44	0.686	1.158	FALSE	FALSE
C10RIBOSEQORF114	uORF	196	3.95206e-07	18	17	0.732	1.564	FALSE	FALSE
C10NOREP159	uORF	371	6.6646e-07	41	33	0.968	1.611	FALSE	FALSE
C10RIBOSEQORF115	intORF	241	4.51584e-07	15	21	0.478	1.1	FALSE	FALSE
C10NOREP160	uoORF	197	2.869e-07	7	17	0.234	0.773	FALSE	TRUE
C10RIBOSEQORF116	uoORF	203	3.41117e-07	23	18	0.918	1.772	FALSE	FALSE
C10RIBOSEQORF117	uORF	173	2.70277e-07	18	15	0.828	1.74	FALSE	FALSE
C10RIBOSEQORF118	uORF	196	4.30104e-07	21	17	0.875	1.746	FALSE	FALSE
C10RIBOSEQORF119	uoORF	329	6.2366e-07	26	29	0.657	1.244	FALSE	FALSE
C10NOREP161	lncRNA	541	8.72699e-07	36	49	0.563	0.97	FALSE	FALSE
C10RIBOSEQORF120	uORF	341	7.20406e-07	25	30	0.607	1.164	FALSE	FALSE
C10NOREP162	uORF	142	3.2824e-07	34	12	1.63	1.992	FALSE	FALSE
C10RIBOSEQORF121	lncRNA	622	1.12237e-06	43	57	0.591	0.973	FALSE	FALSE
C10NOREP163	intORF	241	3.99203e-07	16	21	0.516	1.157	FALSE	FALSE
C10RIBOSEQORF122	uoORF	215	3.50056e-07	25	19	0.957	1.793	FALSE	FALSE
C10NOREP164	uORF	427	1.09062e-06	45	39	0.909	1.479	FALSE	FALSE
C10NOREP165	uORF	302	7.4054e-07	41	27	1.179	1.89	FALSE	FALSE
C10RIBOSEQORF123	intORF	286	6.2343e-07	28	25	0.83	1.534	FALSE	FALSE
C10NOREP166	uoORF	536	1.4998e-06	47	50	0.744	1.199	FALSE	FALSE
C10NOREP167	intORF	268	6.49859e-07	25	24	0.759	1.454	FALSE	FALSE
C10NOREP168	intORF	364	7.79627e-07	33	33	0.758	1.337	FALSE	FALSE
C10RIBOSEQORF124	uoORF	197	2.98534e-07	7	17	0.234	0.773	FALSE	TRUE
C10NOREP169	intORF	493	8.83419e-07	30	45	0.499	0.904	FALSE	FALSE
C10RIBOSEQORF125	uORF	362	4.93363e-07	31	32	0.728	1.307	FALSE	FALSE
C10RIBOSEQORF126	uORF	314	4.49521e-07	22	28	0.561	1.122	FALSE	FALSE
C10RIBOSEQORF127	uORF	365	6.85837e-07	37	33	0.862	1.475	FALSE	FALSE
C10RIBOSEQORF128	uORF	374	5.44554e-07	25	33	0.552	1.058	FALSE	FALSE
C10RIBOSEQORF129	uORF	251	3.70244e-07	8	22	0.213	0.656	FALSE	TRUE
C10RIBOSEQORF130	intORF	614	1.38027e-06	44	57	0.606	0.993	FALSE	FALSE
C10RIBOSEQORF131	uORF	361	7.19007e-07	42	32	1.025	1.693	FALSE	FALSE
C10NOREP170	lncRNA	1094	1.83711e-06	94	105	0.758	1.063	FALSE	FALSE
C10NOREP171	lncRNA	515	9.59536e-07	43	47	0.717	1.18	FALSE	FALSE
C10NOREP172	uoORF	419	9.19296e-07	84	38	1.697	1.993	FALSE	FALSE
C10NOREP173	uoORF	197	2.83077e-07	28	17	1.198	1.948	FALSE	FALSE
C10NOREP174	intORF	151	2.3504e-07	7	13	0.306	1.011	FALSE	FALSE
C10NOREP175	processed_transcript	247	4.5751e-07	19	22	0.602	1.267	FALSE	FALSE
C10NOREP176	intORF	161	3.48187e-07	12	14	0.549	1.387	FALSE	FALSE
C10NOREP177	intORF	152	2.08783e-07	7	13	0.306	1.011	FALSE	FALSE
C10RIBOSEQORF132	uoORF	224	3.56126e-07	15	19	0.528	1.216	FALSE	FALSE
C10NOREP178	lncRNA	1058	1.97738e-06	83	103	0.675	0.967	FALSE	FALSE
C10NOREP179	lncRNA	170	2.43106e-07	7	15	0.265	0.877	FALSE	FALSE
C10NOREP180	uORF	404	1.10102e-06	57	37	1.243	1.877	FALSE	FALSE
C11NOREP1	intORF	307	7.20834e-07	22	27	0.582	1.164	FALSE	FALSE
C11NOREP2	dORF	752	1.39222e-06	78	70	0.928	1.345	FALSE	FALSE
C11RIBOSEQORF1	uORF	365	7.3329e-07	37	33	0.862	1.475	FALSE	FALSE
C11RIBOSEQORF2	uORF	485	1.02945e-06	37	44	0.647	1.106	FALSE	FALSE
C11NOREP3	uORF	211	3.77069e-07	11	18	0.385	1.012	FALSE	FALSE
C11NOREP4	uORF	353	8.25646e-07	52	32	1.294	1.929	FALSE	FALSE
C11RIBOSEQORF3	uoORF	454	1.62318e-06	67	43	1.278	1.875	FALSE	FALSE
C11NOREP5	uORF	275	5.4395e-07	39	24	1.246	1.938	FALSE	FALSE
C11NOREP6	uoORF	1712	3.66031e-06	206	182	1.011	1.27	FALSE	FALSE
C11RIBOSEQORF4	uoORF	1532	3.19409e-06	175	159	0.973	1.248	FALSE	FALSE
C11RIBOSEQORF5	dORF	827	1.56695e-06	80	78	0.856	1.235	FALSE	FALSE
C11NOREP7	intORF	305	5.80307e-07	29	27	0.8	1.464	FALSE	FALSE
C11RIBOSEQORF6	uORF	251	3.55843e-07	18	22	0.566	1.213	FALSE	FALSE
C11RIBOSEQORF7	lncRNA	856	1.7698e-06	103	82	1.071	1.48	FALSE	FALSE
C11NOREP9	dORF	1078	3.3939e-06	77	113	0.567	0.824	FALSE	TRUE
C11NOREP10	dORF	974	3.14736e-06	95	100	0.805	1.127	FALSE	FALSE
C11NOREP11	lncRNA	1171	2.84904e-06	151	119	1.112	1.452	FALSE	FALSE
C11NOREP12	lncRNA	1495	3.70677e-06	203	159	1.139	1.434	FALSE	FALSE
C11NOREP13	dORF	523	1.05154e-06	60	48	1.016	1.55	FALSE	FALSE
C11NOREP14	uORF	464	1.25866e-06	35	43	0.622	1.079	FALSE	FALSE
C11NOREP15	intORF	794	3.70197e-06	79	84	0.784	1.134	FALSE	FALSE
C11NOREP16	doORF	382	1.01678e-06	45	35	1.013	1.647	FALSE	FALSE
C11NOREP17	intORF	212	3.42816e-07	22	18	0.872	1.721	FALSE	FALSE
C11RIBOSEQORF8	uORF	251	5.27329e-07	53	22	1.66	1.993	FALSE	FALSE
C11NOREP18	lncRNA	512	1.06039e-06	36	47	0.587	1.012	FALSE	FALSE
C11RIBOSEQORF9	uoORF	563	1.11172e-06	46	52	0.698	1.131	FALSE	FALSE
C11NOREP19	uoORF	182	3.84475e-07	35	16	1.5	1.986	FALSE	FALSE
C11RIBOSEQORF10	dORF	983	1.55241e-06	75	93	0.669	0.977	FALSE	FALSE
C11NOREP20	uORF	197	3.22507e-07	34	17	1.423	1.981	FALSE	FALSE
C11NOREP21	lncRNA	259	4.00092e-07	26	23	0.829	1.566	FALSE	FALSE
C11NOREP22	uoORF	443	1.09733e-06	54	41	1.058	1.651	FALSE	FALSE
C11NOREP23	processed_transcript	184	2.7599e-07	10	16	0.386	1.06	FALSE	FALSE
C11NOREP24	intORF	260	4.14826e-07	25	23	0.792	1.517	FALSE	FALSE
C11RIBOSEQORF11	uoORF	340	6.14631e-07	30	30	0.748	1.356	FALSE	FALSE
C11RIBOSEQORF12	uORF	160	2.988e-07	13	14	0.604	1.472	FALSE	FALSE
C11NOREP25	uORF	431	6.45243e-07	54	38	1.142	1.773	FALSE	FALSE
C11NOREP26	intORF	391	6.45749e-07	16	35	0.309	0.694	FALSE	TRUE
C11RIBOSEQORF13	uORF	301	7.0237e-07	46	27	1.328	1.955	FALSE	FALSE
C11RIBOSEQORF14	uORF	170	2.3481e-07	28	14	1.374	1.979	FALSE	FALSE
C11NOREP27	lncRNA	710	1.19184e-06	44	66	0.524	0.857	FALSE	TRUE
C11NOREP28	intORF	499	7.98605e-07	27	45	0.442	0.827	FALSE	TRUE
C11NOREP29	processed_transcript	179	2.80794e-07	10	15	0.411	1.131	FALSE	FALSE
C11RIBOSEQORF15	uORF	149	3.05114e-07	26	13	1.355	1.978	FALSE	FALSE
C11RIBOSEQORF16	uORF	197	6.06074e-07	27	17	1.154	1.935	FALSE	FALSE
C11NOREP30	intORF	670	1.13286e-06	23	62	0.267	0.526	TRUE	TRUE
C11RIBOSEQORF17	uORF	146	2.6617e-07	32	12	1.589	1.991	FALSE	FALSE
C11RIBOSEQORF18	uORF	166	3.05434e-07	11	14	0.495	1.3	FALSE	FALSE
C11RIBOSEQORF19	lncRNA	265	5.34217e-07	13	23	0.368	0.899	FALSE	FALSE
C11NOREP31	lncRNA	239	3.70354e-07	26	21	0.907	1.703	FALSE	FALSE
C11NOREP32	lncRNA	182	3.13184e-07	8	16	0.293	0.902	FALSE	FALSE
C11RIBOSEQORF20	uORF	260	4.79123e-07	23	23	0.72	1.416	FALSE	FALSE
C11NOREP33	uORF	790	1.45286e-06	81	74	0.915	1.317	FALSE	FALSE
C11RIBOSEQORF21	uORF	176	3.1898e-07	8	15	0.313	0.962	FALSE	FALSE
C11RIBOSEQORF22	uoORF	514	1.1416e-06	52	47	0.886	1.394	FALSE	FALSE
C11NOREP34	lncRNA	536	9.77941e-07	43	49	0.687	1.132	FALSE	FALSE
C11NOREP35	lncRNA	493	7.96821e-07	27	44	0.452	0.846	FALSE	TRUE
C11NOREP36	lncRNA	521	9.64667e-07	38	47	0.624	1.06	FALSE	FALSE
C11NOREP37	lncRNA	181	3.36794e-07	15	16	0.627	1.442	FALSE	FALSE
C11NOREP38	lncRNA	257	5.26412e-07	22	23	0.683	1.366	FALSE	FALSE
C11NOREP39	intORF	368	6.92424e-07	29	33	0.654	1.198	FALSE	FALSE
C11NOREP40	lncRNA	715	1.58567e-06	42	68	0.483	0.799	FALSE	TRUE
C11NOREP41	intORF	296	4.67272e-07	9	26	0.209	0.604	FALSE	TRUE
C11RIBOSEQORF23	uORF	371	5.94287e-07	19	33	0.402	0.845	FALSE	TRUE
C11RIBOSEQORF24	uORF	215	4.2242e-07	27	19	1.043	1.866	FALSE	FALSE
C11NOREP42	uORF	287	4.80137e-07	17	25	0.465	1.02	FALSE	FALSE
C11NOREP43	uORF	347	6.25023e-07	29	31	0.697	1.276	FALSE	FALSE
C11RIBOSEQORF25	uORF	584	1.05632e-06	51	54	0.754	1.193	FALSE	FALSE
C11NOREP44	uORF	257	5.0185e-07	44	23	1.442	1.979	FALSE	FALSE
C11NOREP45	processed_transcript	197	2.89e-07	21	17	0.875	1.746	FALSE	FALSE
C11NOREP46	intORF	362	4.98616e-07	28	32	0.648	1.2	FALSE	FALSE
C11RIBOSEQORF26	uORF	385	5.47086e-07	26	34	0.561	1.061	FALSE	FALSE
C11RIBOSEQORF27	uORF	820	1.47628e-06	129	77	1.451	1.911	FALSE	FALSE
C11NOREP47	uoORF	202	3.9939e-07	18	17	0.732	1.564	FALSE	FALSE
C11NOREP48	intORF	250	4.57324e-07	14	22	0.42	0.995	FALSE	FALSE
C11RIBOSEQORF28	uoORF	214	3.22677e-07	14	18	0.514	1.216	FALSE	FALSE
C11RIBOSEQORF29	uORF	295	5.62827e-07	40	26	1.19	1.902	FALSE	FALSE
C11RIBOSEQORF30	uORF	562	1.01297e-06	53	51	0.833	1.306	FALSE	FALSE
C11NOREP49	intORF	511	1.00881e-06	26	47	0.405	0.768	FALSE	TRUE
C11NOREP50	lncRNA	931	1.89638e-06	75	90	0.692	1.01	FALSE	FALSE
C11RIBOSEQORF31	lncRNA	287	4.1169e-07	23	25	0.662	1.303	FALSE	FALSE
C11RIBOSEQORF32	intORF	265	4.88764e-07	19	23	0.576	1.212	FALSE	FALSE
C11RIBOSEQORF33	uORF	431	7.59516e-07	60	39	1.248	1.87	FALSE	FALSE
C11NOREP51	uORF	205	3.77824e-07	18	18	0.691	1.481	FALSE	FALSE
C11RIBOSEQORF34	uORF	239	3.90613e-07	21	21	0.709	1.439	FALSE	FALSE
C11NOREP52	intORF	167	2.78496e-07	6	14	0.235	0.846	FALSE	TRUE
C11RIBOSEQORF35	uORF	197	4.2118e-07	21	17	0.875	1.746	FALSE	FALSE
C11NOREP53	uORF	146	3.4984e-07	20	12	1.135	1.952	FALSE	FALSE
C11NOREP54	lncRNA	251	5.32472e-07	12	22	0.35	0.884	FALSE	FALSE
C11NOREP55	lncRNA	157	2.82271e-07	14	13	0.71	1.658	FALSE	FALSE
C11RIBOSEQORF36	uORF	287	6.11714e-07	18	25	0.498	1.068	FALSE	FALSE
C11RIBOSEQORF37	uoORF	194	3.00605e-07	12	17	0.452	1.144	FALSE	FALSE
C11NOREP56	uORF	967	2.4117e-06	123	96	1.107	1.488	FALSE	FALSE
C11NOREP57	uORF	589	1.33506e-06	35	55	0.486	0.844	FALSE	TRUE
C11RIBOSEQORF38	uORF	404	7.4518e-07	24	36	0.483	0.938	FALSE	FALSE
C11NOREP58	processed_transcript	179	3.524e-07	30	15	1.392	1.98	FALSE	FALSE
C11RIBOSEQORF39	uORF	635	1.94467e-06	62	61	0.828	1.256	FALSE	FALSE
C11NOREP59	intORF	190	2.79476e-07	8	16	0.293	0.902	FALSE	FALSE
C11RIBOSEQORF40	uORF	467	9.9596e-07	59	43	1.113	1.702	FALSE	FALSE
C11NOREP60	uORF	281	3.72444e-07	40	24	1.279	1.948	FALSE	FALSE
C11NOREP61	uORF	160	2.12383e-07	12	14	0.549	1.387	FALSE	FALSE
C11RIBOSEQORF41	uORF	166	3.80473e-07	10	14	0.441	1.211	FALSE	FALSE
C11NOREP62	intORF	200	3.9394e-07	15	17	0.59	1.358	FALSE	FALSE
C11RIBOSEQORF42	uORF	260	5.9077e-07	59	23	1.713	1.994	FALSE	FALSE
C11NOREP63	intORF	329	1.03081e-06	29	30	0.72	1.318	FALSE	FALSE
C11NOREP64	intORF	161	2.14893e-07	7	14	0.284	0.939	FALSE	FALSE
C11NOREP65	lncRNA	310	5.12171e-07	14	27	0.342	0.811	FALSE	TRUE
C11RIBOSEQORF43	uORF	724	1.83213e-06	63	69	0.745	1.126	FALSE	FALSE
C11RIBOSEQORF44	uORF	239	4.01398e-07	16	21	0.516	1.157	FALSE	FALSE
C11RIBOSEQORF45	uoORF	401	9.76164e-07	37	36	0.791	1.352	FALSE	FALSE
C11NOREP66	uORF	157	3.24861e-07	9	13	0.417	1.208	FALSE	FALSE
C11RIBOSEQORF46	uORF	499	8.10026e-07	38	45	0.652	1.107	FALSE	FALSE
C11NOREP67	uORF	508	8.7484e-07	37	46	0.619	1.058	FALSE	FALSE
C11RIBOSEQORF47	uORF	152	1.79133e-07	14	13	0.71	1.658	FALSE	FALSE
C11RIBOSEQORF48	uORF	341	4.84971e-07	23	30	0.552	1.086	FALSE	FALSE
C11NOREP68	uORF	223	3.1965e-07	35	19	1.356	1.972	FALSE	FALSE
C11RIBOSEQORF49	uORF	170	2.07267e-07	18	14	0.885	1.819	FALSE	FALSE
C11RIBOSEQORF50	uORF	250	4.12767e-07	20	22	0.64	1.321	FALSE	FALSE
C11RIBOSEQORF51	uoORF	404	6.71045e-07	34	36	0.719	1.257	FALSE	FALSE
C11RIBOSEQORF52	uoORF	557	9.60139e-07	49	51	0.764	1.219	FALSE	FALSE
C11RIBOSEQORF53	uORF	224	3.30517e-07	21	19	0.784	1.586	FALSE	FALSE
C11RIBOSEQORF54	intORF	857	1.52258e-06	62	81	0.624	0.946	FALSE	FALSE
C11RIBOSEQORF55	uoORF	158	2.34033e-07	5	13	0.201	0.809	FALSE	TRUE
C11NOREP69	uoORF	1378	3.33121e-06	115	144	0.687	0.932	FALSE	FALSE
C11NOREP70	intORF	1226	3.06746e-06	105	126	0.712	0.98	FALSE	FALSE
C11NOREP71	intORF	436	8.13277e-07	33	39	0.641	1.131	FALSE	FALSE
C11NOREP72	uORF	302	5.49053e-07	28	27	0.768	1.422	FALSE	FALSE
C11RIBOSEQORF56	uORF	266	6.67638e-07	36	24	1.145	1.889	FALSE	FALSE
C11RIBOSEQORF57	uORF	196	2.6576e-07	15	17	0.59	1.358	FALSE	FALSE
C11RIBOSEQORF58	uORF	340	4.99464e-07	26	30	0.635	1.203	FALSE	FALSE
C11RIBOSEQORF59	uORF	458	6.71697e-07	26	41	0.465	0.88	FALSE	FALSE
C11RIBOSEQORF60	uoORF	322	7.04691e-07	21	29	0.514	1.043	FALSE	FALSE
C11RIBOSEQORF61	uORF	151	2.5389e-07	11	13	0.533	1.398	FALSE	FALSE
C11NOREP73	intORF	229	2.45275e-07	14	20	0.462	1.094	FALSE	FALSE
C11NOREP74	lncRNA	715	1.38238e-06	60	67	0.728	1.11	FALSE	FALSE
C11RIBOSEQORF62	uORF	364	6.51778e-07	43	32	1.052	1.725	FALSE	FALSE
C11RIBOSEQORF63	uORF	767	1.34587e-06	75	72	0.865	1.262	FALSE	FALSE
C11RIBOSEQORF64	uORF	337	6.15538e-07	19	30	0.442	0.929	FALSE	FALSE
C11NOREP75	uORF	467	9.05384e-07	46	42	0.865	1.4	FALSE	FALSE
C11NOREP76	lncRNA	151	2.9722e-07	15	13	0.77	1.731	FALSE	FALSE
C11NOREP77	lncRNA	215	3.6253e-07	12	19	0.405	1.023	FALSE	FALSE
C11RIBOSEQORF65	uORF	188	2.87113e-07	13	16	0.529	1.291	FALSE	FALSE
C11NOREP78	uORF	820	1.63626e-06	95	78	1.032	1.444	FALSE	FALSE
C11RIBOSEQORF66	uORF	248	5.0654e-07	33	22	1.131	1.895	FALSE	FALSE
C11RIBOSEQORF67	uoORF	860	1.69242e-06	55	82	0.54	0.84	FALSE	TRUE
C11RIBOSEQORF68	dORF	274	3.99114e-07	20	24	0.586	1.211	FALSE	FALSE
C11NOREP79	intORF	152	3.17557e-07	10	13	0.475	1.304	FALSE	FALSE
C11RIBOSEQORF69	uORF	223	4.09527e-07	19	19	0.698	1.466	FALSE	FALSE
C11NOREP80	uORF	640	1.09993e-06	75	59	1.055	1.54	FALSE	FALSE
C11RIBOSEQORF70	uORF	170	3.0828e-07	22	15	1.038	1.903	FALSE	FALSE
C11NOREP81	lncRNA	205	4.24921e-07	24	18	0.963	1.815	FALSE	FALSE
C11RIBOSEQORF71	lncRNA	589	1.09052e-06	53	54	0.787	1.234	FALSE	FALSE
C11RIBOSEQORF72	lncRNA	332	5.8732e-07	25	29	0.628	1.204	FALSE	FALSE
C11RIBOSEQORF73	lncRNA	431	7.7334e-07	42	39	0.841	1.393	FALSE	FALSE
C11NOREP82	lncRNA	205	3.22413e-07	27	18	1.097	1.907	FALSE	FALSE
C11RIBOSEQORF74	lncRNA	587	1.07033e-06	53	54	0.787	1.234	FALSE	FALSE
C11RIBOSEQORF75	lncRNA	668	1.19074e-06	64	62	0.844	1.271	FALSE	FALSE
C11RIBOSEQORF76	lncRNA	197	3.7453e-07	31	17	1.319	1.97	FALSE	FALSE
C11NOREP83	dORF	287	5.26012e-07	18	25	0.498	1.068	FALSE	FALSE
C11NOREP84	dORF	277	4.32143e-07	18	24	0.518	1.112	FALSE	FALSE
C11RIBOSEQORF77	uORF	341	5.64103e-07	64	30	1.618	1.99	FALSE	FALSE
C11NOREP85	uORF	176	3.34183e-07	16	15	0.722	1.608	FALSE	FALSE
C11NOREP86	dORF	242	4.69728e-07	17	21	0.554	1.214	FALSE	FALSE
C11RIBOSEQORF78	uORF	413	6.99011e-07	48	37	1.029	1.648	FALSE	FALSE
C11NOREP87	intORF	500	8.52036e-07	25	45	0.405	0.776	FALSE	TRUE
C11NOREP88	lncRNA	232	5.82417e-07	15	20	0.502	1.155	FALSE	FALSE
C11RIBOSEQORF79	uORF	223	1.20903e-06	27	20	0.993	1.812	FALSE	FALSE
C11NOREP89	lncRNA	443	7.87435e-07	42	40	0.82	1.358	FALSE	FALSE
C11RIBOSEQORF80	uORF	349	6.55503e-07	22	31	0.507	1.013	FALSE	FALSE
C11RIBOSEQORF81	uORF	157	2.5531e-07	23	13	1.221	1.964	FALSE	FALSE
C11NOREP90	dORF	187	2.8449e-07	23	16	1.027	1.888	FALSE	FALSE
C11NOREP91	dORF	374	6.1927e-07	30	33	0.68	1.233	FALSE	FALSE
C11NOREP92	uoORF	608	1.57892e-06	63	57	0.902	1.363	FALSE	FALSE
C11RIBOSEQORF82	uORF	196	5.5122e-07	32	17	1.355	1.975	FALSE	FALSE
C11NOREP93	intORF	350	8.01397e-07	24	31	0.561	1.089	FALSE	FALSE
C11RIBOSEQORF83	uoORF	923	1.9298e-06	139	89	1.361	1.796	FALSE	FALSE
C11NOREP94	uORF	838	1.56982e-06	69	79	0.719	1.067	FALSE	FALSE
C11RIBOSEQORF84	lncRNA	644	1.0744e-06	97	59	1.393	1.908	FALSE	FALSE
C11NOREP95	lncRNA	323	5.32587e-07	44	28	1.229	1.913	FALSE	FALSE
C11NOREP96	lncRNA	560	9.50998e-07	49	51	0.764	1.219	FALSE	FALSE
C11NOREP97	lncRNA	254	3.95157e-07	18	22	0.566	1.213	FALSE	FALSE
C11RIBOSEQORF85	lncRNA	355	5.57657e-07	73	31	1.711	1.994	FALSE	FALSE
C11RIBOSEQORF86	lncRNA	472	6.30851e-07	66	42	1.287	1.886	FALSE	FALSE
C11NOREP98	lncRNA	364	6.2611e-07	45	32	1.107	1.786	FALSE	FALSE
C11RIBOSEQORF87	lncRNA	430	6.01614e-07	65	38	1.39	1.952	FALSE	FALSE
C11NOREP99	lncRNA	179	1.24447e-07	16	15	0.722	1.608	FALSE	FALSE
C11NOREP100	lncRNA	169	1.26907e-07	13	14	0.604	1.472	FALSE	FALSE
C11NOREP101	dORF	1267	3.05344e-06	106	130	0.697	0.958	FALSE	FALSE
C11RIBOSEQORF88	uORF	161	3.0635e-07	11	14	0.495	1.3	FALSE	FALSE
C11RIBOSEQORF89	uORF	176	3.07744e-07	16	15	0.722	1.608	FALSE	FALSE
C11NOREP102	processed_transcript	433	9.64391e-07	35	39	0.685	1.19	FALSE	FALSE
C11NOREP103	processed_transcript	625	1.20248e-06	55	58	0.764	1.187	FALSE	FALSE
C11RIBOSEQORF90	uORF	305	6.49294e-07	42	27	1.21	1.908	FALSE	FALSE
C11NOREP104	lncRNA	1058	2.05363e-06	85	103	0.693	0.988	FALSE	FALSE
C11NOREP105	uORF	392	8.3916e-07	52	35	1.188	1.842	FALSE	FALSE
C11RIBOSEQORF91	uoORF	170	3.1242e-07	14	15	0.616	1.456	FALSE	FALSE
C11NOREP106	doORF	196	4.55549e-07	19	17	0.779	1.629	FALSE	FALSE
C11RIBOSEQORF92	uORF	445	1.62173e-06	59	42	1.139	1.74	FALSE	FALSE
C11RIBOSEQORF93	uORF	265	5.2296e-07	34	23	1.121	1.88	FALSE	FALSE
C11NOREP107	uoORF	392	1.0217e-06	38	36	0.815	1.384	FALSE	FALSE
C11RIBOSEQORF94	processed_transcript	632	1.48028e-06	88	59	1.255	1.777	FALSE	FALSE
C11NOREP108	lncRNA	304	6.16777e-07	26	27	0.706	1.336	FALSE	FALSE
C11NOREP109	lncRNA	928	3.47092e-06	71	97	0.604	0.892	FALSE	FALSE
C11NOREP110	processed_transcript	545	1.01941e-06	42	50	0.656	1.086	FALSE	FALSE
C11NOREP111	processed_transcript	206	3.1881e-07	14	18	0.514	1.216	FALSE	FALSE
C11NOREP112	uORF	353	5.3996e-07	39	31	0.974	1.641	FALSE	FALSE
C11NOREP113	dORF	434	8.79441e-07	52	39	1.067	1.678	FALSE	FALSE
C11NOREP114	uoORF	601	1.0701e-06	48	55	0.692	1.11	FALSE	FALSE
C11NOREP115	processed_transcript	206	3.97771e-07	23	18	0.918	1.772	FALSE	FALSE
C11NOREP116	intORF	566	1.18756e-06	48	52	0.732	1.174	FALSE	FALSE
C11NOREP117	processed_transcript	247	4.71915e-07	16	22	0.492	1.105	FALSE	FALSE
C11NOREP118	dORF	224	4.28597e-07	9	19	0.286	0.827	FALSE	TRUE
C11NOREP119	doORF	490	1.07154e-06	28	45	0.461	0.853	FALSE	TRUE
C11RIBOSEQORF95	processed_transcript	631	1.32485e-06	70	59	0.979	1.448	FALSE	FALSE
C11RIBOSEQORF96	uORF	341	8.67327e-07	37	31	0.918	1.569	FALSE	FALSE
C11RIBOSEQORF97	processed_transcript	272	5.7699e-07	36	24	1.145	1.889	FALSE	FALSE
C11NOREP120	uoORF	286	3.23671e-07	12	25	0.308	0.778	FALSE	TRUE
C11RIBOSEQORF98	processed_transcript	436	9.53583e-07	30	40	0.561	1.017	FALSE	FALSE
C11RIBOSEQORF99	uORF	568	1.16724e-06	36	52	0.531	0.914	FALSE	FALSE
C11NOREP121	processed_transcript	611	1.2218e-06	50	57	0.699	1.11	FALSE	FALSE
C11RIBOSEQORF100	uORF	203	3.50547e-07	18	18	0.691	1.481	FALSE	FALSE
C11RIBOSEQORF101	uORF	536	1.4959e-06	63	50	1.029	1.554	FALSE	FALSE
C11RIBOSEQORF102	lncRNA	293	6.48906e-07	44	26	1.313	1.953	FALSE	FALSE
C11RIBOSEQORF103	uORF	149	2.17274e-07	8	13	0.361	1.11	FALSE	FALSE
C11RIBOSEQORF104	lncRNA	286	6.68164e-07	28	25	0.83	1.534	FALSE	FALSE
C11NOREP122	lncRNA	340	5.81977e-07	30	30	0.748	1.356	FALSE	FALSE
C11NOREP123	uoORF	421	9.63584e-07	40	38	0.818	1.37	FALSE	FALSE
C11RIBOSEQORF105	uORF	374	6.44672e-07	47	33	1.127	1.798	FALSE	FALSE
C11NOREP124	lncRNA	592	1.24762e-06	54	55	0.789	1.232	FALSE	FALSE
C11NOREP125	dORF	931	1.5836e-06	66	88	0.615	0.921	FALSE	FALSE
C11NOREP126	uoORF	170	3.1131e-07	15	15	0.669	1.534	FALSE	FALSE
C11NOREP127	uORF	517	9.51606e-07	40	47	0.661	1.108	FALSE	FALSE
C11NOREP128	lncRNA	574	1.2205e-06	52	53	0.785	1.236	FALSE	FALSE
C11NOREP129	uoORF	224	4.6725e-07	13	20	0.423	1.033	FALSE	FALSE
C11NOREP130	uORF	305	7.1096e-07	37	27	1.053	1.781	FALSE	FALSE
C11NOREP131	uORF	359	7.91738e-07	38	32	0.916	1.556	FALSE	FALSE
C11RIBOSEQORF106	uORF	1277	3.1805e-06	195	132	1.315	1.663	FALSE	FALSE
C11RIBOSEQORF107	uoORF	209	2.82026e-07	22	18	0.872	1.721	FALSE	FALSE
C11NOREP132	lncRNA	500	1.39094e-06	97	47	1.667	1.991	FALSE	FALSE
C11RIBOSEQORF108	lncRNA	3115	5.16415e-06	204	355	0.513	0.645	FALSE	TRUE
C11RIBOSEQORF109	uORF	305	6.0709e-07	38	27	1.085	1.813	FALSE	FALSE
C11NOREP133	uORF	229	3.2037e-07	23	20	0.827	1.622	FALSE	FALSE
C11NOREP134	lncRNA	230	4.71187e-07	19	20	0.663	1.394	FALSE	FALSE
C11RIBOSEQORF110	uoORF	152	2.40503e-07	33	13	1.573	1.99	FALSE	FALSE
C11NOREP135	uORF	341	5.9812e-07	27	30	0.663	1.241	FALSE	FALSE
C11RIBOSEQORF111	lncRNA	179	2.26633e-07	18	15	0.828	1.74	FALSE	FALSE
C11RIBOSEQORF112	uoORF	826	1.44132e-06	37	78	0.365	0.624	FALSE	TRUE
C11NOREP136	uoORF	179	2.66357e-07	10	15	0.411	1.131	FALSE	FALSE
C11RIBOSEQORF113	uORF	244	4.7291e-07	23	21	0.788	1.549	FALSE	FALSE
C11NOREP137	dORF	188	2.52594e-07	8	16	0.293	0.902	FALSE	FALSE
C11NOREP138	lncRNA	203	2.43753e-07	25	17	1.064	1.898	FALSE	FALSE
C11NOREP139	lncRNA	193	3.65079e-07	13	17	0.498	1.216	FALSE	FALSE
C11NOREP140	intORF	161	2.57746e-07	12	14	0.549	1.387	FALSE	FALSE
C11NOREP141	uORF	236	4.05747e-07	26	21	0.907	1.703	FALSE	FALSE
C11RIBOSEQORF114	intORF	611	9.89361e-07	29	56	0.386	0.706	FALSE	TRUE
C11RIBOSEQORF115	uoORF	305	5.43764e-07	22	27	0.582	1.164	FALSE	FALSE
C11RIBOSEQORF116	lncRNA	295	4.46762e-07	19	26	0.51	1.072	FALSE	FALSE
C11RIBOSEQORF117	lncRNA	277	4.61296e-07	13	24	0.353	0.861	FALSE	FALSE
C11RIBOSEQORF118	lncRNA	325	6.32257e-07	42	29	1.13	1.836	FALSE	FALSE
C11RIBOSEQORF119	lncRNA	218	3.83883e-07	33	19	1.285	1.961	FALSE	FALSE
C11NOREP142	lncRNA	380	5.78891e-07	49	34	1.145	1.809	FALSE	FALSE
C11NOREP143	lncRNA	322	5.56544e-07	25	28	0.651	1.247	FALSE	FALSE
C11RIBOSEQORF120	lncRNA	250	3.90498e-07	28	22	0.942	1.728	FALSE	FALSE
C11NOREP144	intORF	214	3.60082e-07	9	19	0.286	0.827	FALSE	TRUE
C11NOREP145	uORF	490	1.08827e-06	61	45	1.103	1.676	FALSE	FALSE
C11RIBOSEQORF121	uORF	388	8.3004e-07	68	35	1.544	1.983	FALSE	FALSE
C11RIBOSEQORF122	uORF	224	4.16524e-07	16	19	0.57	1.279	FALSE	FALSE
C11RIBOSEQORF123	uORF	205	3.44593e-07	17	18	0.646	1.416	FALSE	FALSE
C11RIBOSEQORF124	uORF	287	4.78322e-07	22	25	0.629	1.257	FALSE	FALSE
C11NOREP146	uORF	251	4.58462e-07	27	22	0.904	1.682	FALSE	FALSE
C11NOREP147	lncRNA	511	7.83701e-07	37	46	0.619	1.058	FALSE	FALSE
C11NOREP148	lncRNA	283	8.37067e-07	25	25	0.729	1.396	FALSE	FALSE
C11RIBOSEQORF125	uORF	170	6.53896e-07	20	15	0.934	1.84	FALSE	FALSE
C11NOREP149	uORF	827	1.49529e-06	77	78	0.821	1.193	FALSE	FALSE
C11NOREP150	uORF	196	2.92577e-07	17	17	0.684	1.497	FALSE	FALSE
C11NOREP151	intORF	340	5.67949e-07	20	30	0.469	0.969	FALSE	FALSE
C11NOREP152	uORF	284	4.96597e-07	42	25	1.296	1.951	FALSE	FALSE
C11NOREP153	intORF	536	1.17817e-06	70	49	1.178	1.74	FALSE	FALSE
C11NOREP154	lncRNA	467	8.70042e-07	29	42	0.514	0.941	FALSE	FALSE
C11RIBOSEQORF126	uORF	203	3.9468e-07	25	18	1.008	1.852	FALSE	FALSE
C11RIBOSEQORF127	uoORF	170	1.71537e-07	24	14	1.202	1.958	FALSE	FALSE
C11NOREP155	uORF	430	1.05046e-06	41	39	0.819	1.364	FALSE	FALSE
C11NOREP156	uORF	286	5.28797e-07	10	25	0.247	0.678	FALSE	TRUE
C11NOREP157	uORF	205	2.65977e-07	9	18	0.301	0.873	FALSE	FALSE
C11NOREP158	uORF	415	6.85487e-07	37	37	0.769	1.316	FALSE	FALSE
C11NOREP159	uORF	499	9.95028e-07	56	46	0.982	1.521	FALSE	FALSE
C11NOREP160	uORF	166	2.98697e-07	17	14	0.829	1.766	FALSE	FALSE
C11NOREP161	uORF	187	2.3102e-07	14	16	0.578	1.367	FALSE	FALSE
C11NOREP162	uORF	265	3.70944e-07	19	23	0.576	1.212	FALSE	FALSE
C11RIBOSEQORF128	uORF	212	2.5379e-07	41	18	1.567	1.989	FALSE	FALSE
C11NOREP163	uORF	386	6.83e-07	39	34	0.888	1.498	FALSE	FALSE
C11RIBOSEQORF129	uORF	241	3.04283e-07	19	21	0.631	1.327	FALSE	FALSE
C11NOREP164	uORF	187	1.5041e-07	10	16	0.386	1.06	FALSE	FALSE
C11NOREP165	lncRNA	593	1.01314e-06	48	54	0.705	1.131	FALSE	FALSE
C11NOREP166	lncRNA	260	4.75294e-07	23	23	0.72	1.416	FALSE	FALSE
C11NOREP167	intORF	161	3.20477e-07	13	14	0.604	1.472	FALSE	FALSE
C11NOREP168	uORF	923	1.66654e-06	78	88	0.738	1.07	FALSE	FALSE
C11NOREP169	uORF	397	6.22018e-07	26	35	0.545	1.031	FALSE	FALSE
C11NOREP170	uORF	194	3.41486e-07	14	17	0.544	1.287	FALSE	FALSE
C11RIBOSEQORF130	uORF	233	3.82916e-07	16	20	0.542	1.215	FALSE	FALSE
C11NOREP171	uORF	268	7.7701e-07	50	24	1.547	1.987	FALSE	FALSE
C11RIBOSEQORF131	uORF	169	3.0347e-07	26	14	1.293	1.971	FALSE	FALSE
C11RIBOSEQORF132	uORF	323	5.04703e-07	22	28	0.561	1.122	FALSE	FALSE
C11NOREP172	uoORF	733	1.36544e-06	121	69	1.508	1.955	FALSE	FALSE
C11RIBOSEQORF133	uoORF	626	9.8336e-07	48	57	0.668	1.071	FALSE	FALSE
C11NOREP173	uORF	644	1.21796e-06	89	60	1.25	1.766	FALSE	FALSE
C11NOREP174	lncRNA	586	1.24201e-06	48	54	0.705	1.131	FALSE	FALSE
C11NOREP175	processed_transcript	187	2.92071e-07	14	16	0.578	1.367	FALSE	FALSE
C11RIBOSEQORF134	uoORF	673	1.54332e-06	73	64	0.944	1.386	FALSE	FALSE
C11NOREP176	uORF	169	3.15621e-07	11	14	0.495	1.3	FALSE	FALSE
C11RIBOSEQORF135	uORF	278	3.1385e-07	23	24	0.69	1.358	FALSE	FALSE
C11NOREP177	uORF	178	3.92121e-07	22	15	1.038	1.903	FALSE	FALSE
C11RIBOSEQORF136	uORF	403	8.23138e-07	37	36	0.791	1.352	FALSE	FALSE
C11RIBOSEQORF137	uORF	176	2.4334e-07	9	15	0.362	1.047	FALSE	FALSE
C11RIBOSEQORF138	dORF	349	5.03148e-07	23	31	0.534	1.051	FALSE	FALSE
C11NOREP178	lncRNA	178	2.64327e-07	15	15	0.669	1.534	FALSE	FALSE
C11NOREP179	uORF	149	2.0973e-07	11	13	0.533	1.398	FALSE	FALSE
C11RIBOSEQORF139	uORF	152	2.82637e-07	14	13	0.71	1.658	FALSE	FALSE
C11RIBOSEQORF140	uORF	176	2.44471e-07	19	15	0.881	1.795	FALSE	FALSE
C11RIBOSEQORF141	uORF	326	6.22726e-07	47	29	1.275	1.931	FALSE	FALSE
C11NOREP180	intORF	358	5.52603e-07	13	32	0.264	0.646	FALSE	TRUE
C11RIBOSEQORF142	uoORF	824	1.63978e-06	84	78	0.903	1.291	FALSE	FALSE
C11RIBOSEQORF143	uoORF	266	4.93495e-07	26	23	0.829	1.566	FALSE	FALSE
C11RIBOSEQORF144	uORF	211	6.0374e-07	31	19	1.208	1.943	FALSE	FALSE
C11NOREP181	uoORF	188	3.30456e-07	6	16	0.205	0.74	FALSE	TRUE
C11NOREP182	lncRNA	664	1.26093e-06	39	62	0.487	0.822	FALSE	TRUE
C11NOREP183	uORF	170	2.03246e-07	18	14	0.885	1.819	FALSE	FALSE
C11NOREP184	intORF	359	7.00256e-07	30	32	0.701	1.272	FALSE	FALSE
C11NOREP185	lncRNA	278	6.28453e-07	53	25	1.574	1.988	FALSE	FALSE
C11NOREP186	processed_transcript	251	6.1955e-07	22	22	0.715	1.427	FALSE	FALSE
C11RIBOSEQORF145	uORF	233	5.06877e-07	21	20	0.745	1.51	FALSE	FALSE
C11RIBOSEQORF146	lncRNA	224	5.98288e-07	37	20	1.372	1.973	FALSE	FALSE
C11RIBOSEQORF147	processed_transcript	908	1.41893e-06	95	85	0.947	1.325	FALSE	FALSE
C11RIBOSEQORF148	uoORF	590	9.07024e-07	67	54	1.019	1.52	FALSE	FALSE
C11NOREP187	uORF	457	1.10229e-06	41	42	0.76	1.267	FALSE	FALSE
C11NOREP188	lncRNA	368	6.7592e-07	28	33	0.629	1.163	FALSE	FALSE
C11NOREP189	dORF	677	1.54842e-06	76	64	0.987	1.437	FALSE	FALSE
C11NOREP190	dORF	535	1.70445e-06	73	51	1.185	1.736	FALSE	FALSE
C11RIBOSEQORF149	uORF	499	1.04731e-06	32	46	0.525	0.934	FALSE	FALSE
C11NOREP191	uoORF	188	4.14703e-07	15	16	0.627	1.442	FALSE	FALSE
C11NOREP192	lncRNA	1693	3.40592e-06	124	177	0.606	0.813	FALSE	TRUE
C11NOREP193	dORF	266	5.40881e-07	20	23	0.612	1.264	FALSE	FALSE
C11NOREP194	lncRNA	493	8.44615e-07	40	45	0.69	1.157	FALSE	FALSE
C11NOREP195	uORF	241	7.09621e-07	23	21	0.788	1.549	FALSE	FALSE
C11RIBOSEQORF150	uORF	331	3.69807e-07	18	29	0.429	0.92	FALSE	FALSE
C11NOREP196	uORF	412	7.54353e-07	38	37	0.793	1.346	FALSE	FALSE
C11RIBOSEQORF151	uORF	719	1.18031e-06	89	67	1.119	1.584	FALSE	FALSE
C11RIBOSEQORF152	uORF	287	6.8881e-07	33	26	0.962	1.689	FALSE	FALSE
C11NOREP197	uORF	266	4.5451e-07	31	23	1.012	1.788	FALSE	FALSE
C11RIBOSEQORF153	processed_transcript	170	2.14533e-07	8	14	0.335	1.031	FALSE	FALSE
C11RIBOSEQORF154	uORF	176	3.5057e-07	8	15	0.313	0.962	FALSE	FALSE
C11NOREP198	lncRNA	314	5.28707e-07	20	28	0.503	1.038	FALSE	FALSE
C11NOREP199	intORF	223	5.16653e-07	22	19	0.827	1.644	FALSE	FALSE
C11NOREP200	lncRNA	527	9.73535e-07	45	48	0.738	1.202	FALSE	FALSE
C11NOREP201	lncRNA	367	5.97787e-07	23	33	0.501	0.987	FALSE	FALSE
C11NOREP202	processed_transcript	799	1.48714e-06	87	75	0.975	1.386	FALSE	FALSE
C11NOREP203	uORF	151	4.2221e-07	13	13	0.651	1.577	FALSE	FALSE
C11RIBOSEQORF155	uORF	241	3.32403e-07	14	21	0.44	1.042	FALSE	FALSE
C11RIBOSEQORF156	uORF	199	4.15793e-07	33	17	1.39	1.978	FALSE	FALSE
C11NOREP204	uORF	284	5.72013e-07	36	25	1.101	1.848	FALSE	FALSE
C11NOREP205	uORF	287	4.84477e-07	20	25	0.563	1.162	FALSE	FALSE
C11RIBOSEQORF157	uORF	341	7.1156e-07	15	30	0.335	0.77	FALSE	TRUE
C11NOREP206	uORF	355	7.9125e-07	53	32	1.319	1.94	FALSE	FALSE
C11NOREP207	lncRNA	569	1.05577e-06	29	52	0.415	0.76	FALSE	TRUE
C11NOREP208	uoORF	439	7.76603e-07	27	39	0.51	0.955	FALSE	FALSE
C11NOREP209	lncRNA	802	1.39751e-06	70	75	0.77	1.139	FALSE	FALSE
C11NOREP210	lncRNA	668	1.25813e-06	67	62	0.888	1.324	FALSE	FALSE
C11NOREP211	uORF	329	5.91844e-07	38	29	1.011	1.71	FALSE	FALSE
C11RIBOSEQORF158	uORF	205	4.41107e-07	19	18	0.736	1.545	FALSE	FALSE
C11NOREP212	uORF	169	3.39384e-07	18	14	0.885	1.819	FALSE	FALSE
C11NOREP213	lncRNA	550	1.54061e-06	41	52	0.614	1.023	FALSE	FALSE
C11NOREP214	uORF	395	5.85544e-07	37	35	0.813	1.391	FALSE	FALSE
C11RIBOSEQORF159	uORF	241	4.65027e-07	21	21	0.709	1.439	FALSE	FALSE
C11RIBOSEQORF160	uORF	190	2.31676e-07	36	16	1.526	1.988	FALSE	FALSE
C11NOREP215	lncRNA	355	5.03817e-07	19	31	0.428	0.899	FALSE	FALSE
C11NOREP216	lncRNA	253	3.3236e-07	14	22	0.42	0.995	FALSE	FALSE
C11RIBOSEQORF161	uORF	167	2.219e-07	20	14	0.996	1.893	FALSE	FALSE
C11NOREP217	lncRNA	148	2.30756e-07	9	13	0.417	1.208	FALSE	FALSE
C11NOREP218	intORF	362	8.6474e-07	31	33	0.706	1.268	FALSE	FALSE
C11NOREP219	uORF	167	3.99327e-07	24	14	1.202	1.958	FALSE	FALSE
C11RIBOSEQORF162	uORF	518	1.03626e-06	66	47	1.152	1.721	FALSE	FALSE
C11RIBOSEQORF163	uORF	214	3.3831e-07	21	18	0.827	1.666	FALSE	FALSE
C11NOREP220	uORF	413	1.32233e-06	35	38	0.703	1.221	FALSE	FALSE
C11NOREP221	uORF	188	5.1597e-07	21	16	0.928	1.818	FALSE	FALSE
C12NOREP1	lncRNA	578	1.07785e-06	43	53	0.636	1.046	FALSE	FALSE
C12NOREP2	uORF	167	4.9596e-07	12	14	0.549	1.387	FALSE	FALSE
C12RIBOSEQORF1	lncRNA	494	9.73321e-07	46	45	0.807	1.307	FALSE	FALSE
C12RIBOSEQORF2	uORF	229	3.8749e-07	29	20	1.075	1.877	FALSE	FALSE
C12RIBOSEQORF3	uORF	455	1.40338e-06	42	42	0.781	1.293	FALSE	FALSE
C12NOREP3	uORF	196	3.9988e-07	25	17	1.064	1.898	FALSE	FALSE
C12RIBOSEQORF4	uoORF	220	3.44956e-07	23	19	0.87	1.698	FALSE	FALSE
C12NOREP4	uORF	238	2.4477e-07	20	21	0.67	1.384	FALSE	FALSE
C12NOREP5	intORF	484	1.0181e-06	23	44	0.376	0.741	FALSE	TRUE
C12RIBOSEQORF5	uoORF	665	1.97947e-06	64	64	0.818	1.231	FALSE	FALSE
C12NOREP6	intORF	392	1.6605e-06	34	37	0.699	1.223	FALSE	FALSE
C12NOREP7	uORF	803	1.41454e-06	61	75	0.662	1.007	FALSE	FALSE
C12NOREP8	processed_transcript	740	1.28237e-06	57	69	0.668	1.03	FALSE	FALSE
C12NOREP9	uORF	160	2.7395e-07	16	14	0.773	1.704	FALSE	FALSE
C12NOREP10	uORF	305	4.97721e-07	33	27	0.926	1.631	FALSE	FALSE
C12NOREP11	intORF	382	6.00831e-07	28	34	0.61	1.129	FALSE	FALSE
C12RIBOSEQORF6	uoORF	188	4.72607e-07	15	16	0.627	1.442	FALSE	FALSE
C12RIBOSEQORF7	uORF	391	8.80575e-07	33	35	0.715	1.261	FALSE	FALSE
C12NOREP12	processed_transcript	313	6.48257e-07	46	28	1.287	1.939	FALSE	FALSE
C12NOREP13	lncRNA	184	2.33672e-07	14	16	0.578	1.367	FALSE	FALSE
C12RIBOSEQORF8	lncRNA	248	2.79879e-07	18	21	0.592	1.271	FALSE	FALSE
C12NOREP14	lncRNA	308	5.16204e-07	39	27	1.116	1.842	FALSE	FALSE
C12RIBOSEQORF9	lncRNA	859	1.74988e-06	83	82	0.848	1.215	FALSE	FALSE
C12NOREP15	lncRNA	400	5.8013e-07	35	36	0.743	1.289	FALSE	FALSE
C12RIBOSEQORF10	processed_transcript	353	6.34575e-07	23	31	0.534	1.051	FALSE	FALSE
C12RIBOSEQORF11	processed_transcript	224	3.90197e-07	17	19	0.612	1.342	FALSE	FALSE
C12NOREP16	uORF	197	3.8334e-07	17	17	0.684	1.497	FALSE	FALSE
C12NOREP17	uORF	217	2.9873e-07	18	19	0.655	1.404	FALSE	FALSE
C12NOREP18	uORF	260	4.62507e-07	24	23	0.756	1.467	FALSE	FALSE
C12NOREP19	intORF	170	3.9167e-07	13	15	0.564	1.377	FALSE	FALSE
C12RIBOSEQORF12	uORF	118	1.22374e-07	87	10	1.915	1.999	FALSE	FALSE
C12NOREP20	uORF	241	3.2886e-07	163	21	1.952	2	FALSE	FALSE
C12RIBOSEQORF13	lncRNA	517	1.19956e-06	80	48	1.387	1.931	FALSE	FALSE
C12NOREP21	lncRNA	293	5.18734e-07	24	26	0.669	1.298	FALSE	FALSE
C12RIBOSEQORF14	uORF	458	8.09541e-07	27	41	0.485	0.908	FALSE	FALSE
C12RIBOSEQORF15	uoORF	506	9.51698e-07	40	46	0.675	1.132	FALSE	FALSE
C12NOREP22	lncRNA	883	1.6205e-06	48	84	0.453	0.727	FALSE	TRUE
C12NOREP23	lncRNA	695	1.51969e-06	45	66	0.537	0.874	FALSE	FALSE
C12NOREP24	doORF	338	6.07734e-07	27	30	0.663	1.241	FALSE	FALSE
C12NOREP25	intORF	296	5.07324e-07	28	26	0.798	1.476	FALSE	FALSE
C12RIBOSEQORF16	uORF	146	2.06223e-07	7	12	0.332	1.096	FALSE	FALSE
C12NOREP26	processed_transcript	511	1.11958e-06	46	47	0.773	1.251	FALSE	FALSE
C12RIBOSEQORF17	uORF	635	1.23676e-06	55	59	0.751	1.167	FALSE	FALSE
C12NOREP27	doORF	256	3.87079e-07	14	22	0.42	0.995	FALSE	FALSE
C12NOREP28	dORF	304	4.40159e-07	26	27	0.706	1.336	FALSE	FALSE
C12NOREP29	lncRNA	227	3.67771e-07	25	20	0.91	1.725	FALSE	FALSE
C12NOREP30	lncRNA	229	8.44846e-07	21	20	0.745	1.51	FALSE	FALSE
C12RIBOSEQORF18	lncRNA	898	2.4166e-06	81	89	0.761	1.095	FALSE	FALSE
C12NOREP31	lncRNA	365	6.84112e-07	31	33	0.706	1.268	FALSE	FALSE
C12NOREP32	uORF	280	4.37761e-07	14	24	0.385	0.912	FALSE	FALSE
C12NOREP33	processed_transcript	653	1.34267e-06	66	61	0.887	1.328	FALSE	FALSE
C12RIBOSEQORF19	dORF	397	9.9882e-07	85	36	1.741	1.995	FALSE	FALSE
C12RIBOSEQORF20	uORF	242	3.0351e-07	21	21	0.709	1.439	FALSE	FALSE
C12NOREP34	uORF	230	6.652e-07	25	20	0.91	1.725	FALSE	FALSE
C12NOREP35	uORF	148	3.57603e-07	30	13	1.495	1.987	FALSE	FALSE
C12RIBOSEQORF21	uORF	199	4.02867e-07	11	17	0.407	1.071	FALSE	FALSE
C12NOREP36	intORF	439	6.29557e-07	35	39	0.685	1.19	FALSE	FALSE
C12RIBOSEQORF22	uORF	242	4.22194e-07	16	21	0.516	1.157	FALSE	FALSE
C12NOREP37	uORF	185	2.56217e-07	15	16	0.627	1.442	FALSE	FALSE
C12RIBOSEQORF23	uORF	233	4.05833e-07	34	20	1.269	1.956	FALSE	FALSE
C12RIBOSEQORF24	uORF	671	1.16058e-06	57	62	0.743	1.146	FALSE	FALSE
C12NOREP38	processed_transcript	205	4.75284e-07	24	18	0.963	1.815	FALSE	FALSE
C12NOREP39	lncRNA	460	1.19153e-06	41	42	0.76	1.267	FALSE	FALSE
C12NOREP40	uORF	257	3.6905e-07	32	22	1.094	1.871	FALSE	FALSE
C12NOREP41	uORF	179	3.08913e-07	11	15	0.462	1.214	FALSE	FALSE
C12NOREP42	uORF	313	5.89211e-07	21	28	0.532	1.08	FALSE	FALSE
C12RIBOSEQORF25	uORF	239	5.9498e-07	26	21	0.907	1.703	FALSE	FALSE
C12RIBOSEQORF26	uoORF	535	9.5468e-07	41	49	0.652	1.086	FALSE	FALSE
C12RIBOSEQORF27	uoORF	421	9.87493e-07	34	38	0.681	1.191	FALSE	FALSE
C12RIBOSEQORF28	uORF	272	6.07807e-07	33	24	1.041	1.804	FALSE	FALSE
C12NOREP43	uORF	223	4.26092e-07	32	19	1.247	1.954	FALSE	FALSE
C12RIBOSEQORF29	lncRNA	511	9.44241e-07	35	46	0.581	1.009	FALSE	FALSE
C12NOREP44	lncRNA	379	6.22151e-07	33	34	0.736	1.298	FALSE	FALSE
C12RIBOSEQORF30	lncRNA	370	6.18611e-07	31	33	0.706	1.268	FALSE	FALSE
C12RIBOSEQORF31	uORF	179	3.71233e-07	22	15	1.038	1.903	FALSE	FALSE
C12RIBOSEQORF32	uORF	215	3.32047e-07	32	19	1.247	1.954	FALSE	FALSE
C12NOREP45	lncRNA	244	4.68183e-07	20	21	0.67	1.384	FALSE	FALSE
C12NOREP46	uoORF	971	1.6086e-06	56	92	0.491	0.76	FALSE	TRUE
C12NOREP47	uoORF	347	8.5725e-07	39	31	0.974	1.641	FALSE	FALSE
C12RIBOSEQORF33	uORF	325	4.22393e-07	46	28	1.287	1.939	FALSE	FALSE
C12NOREP48	intORF	188	2.52657e-07	10	16	0.386	1.06	FALSE	FALSE
C12RIBOSEQORF34	lncRNA	1112	2.70416e-06	110	112	0.842	1.151	FALSE	FALSE
C12RIBOSEQORF35	lncRNA	295	5.41888e-07	23	26	0.637	1.253	FALSE	FALSE
C12RIBOSEQORF36	lncRNA	364	6.41323e-07	22	32	0.491	0.982	FALSE	FALSE
C12RIBOSEQORF37	lncRNA	514	1.13267e-06	29	47	0.459	0.841	FALSE	TRUE
C12RIBOSEQORF38	processed_transcript	266	6.02482e-07	17	23	0.506	1.109	FALSE	FALSE
C12NOREP49	lncRNA	265	5.99054e-07	16	23	0.471	1.057	FALSE	FALSE
C12NOREP50	uORF	152	2.99504e-07	9	13	0.417	1.208	FALSE	FALSE
C12NOREP51	lncRNA	259	5.49272e-07	32	23	1.048	1.824	FALSE	FALSE
C12NOREP52	lncRNA	395	6.62598e-07	39	35	0.863	1.455	FALSE	FALSE
C12NOREP53	uORF	214	4.09811e-07	14	19	0.487	1.152	FALSE	FALSE
C12RIBOSEQORF39	uORF	685	9.58422e-07	67	63	0.873	1.303	FALSE	FALSE
C12NOREP54	uORF	311	9.57698e-07	26	28	0.681	1.288	FALSE	FALSE
C12RIBOSEQORF40	uORF	350	6.661e-07	60	31	1.517	1.982	FALSE	FALSE
C12NOREP55	uORF	215	2.48208e-07	13	18	0.47	1.148	FALSE	FALSE
C12RIBOSEQORF41	lncRNA	1087	2.56834e-06	138	109	1.103	1.458	FALSE	FALSE
C12RIBOSEQORF42	uORF	391	6.95752e-07	32	35	0.69	1.228	FALSE	FALSE
C12RIBOSEQORF43	uORF	379	6.95888e-07	28	34	0.61	1.129	FALSE	FALSE
C12RIBOSEQORF44	uORF	373	7.72008e-07	32	33	0.732	1.302	FALSE	FALSE
C12RIBOSEQORF45	uORF	557	1.43426e-06	62	52	0.972	1.473	FALSE	FALSE
C12NOREP56	uORF	260	5.3736e-07	22	23	0.683	1.366	FALSE	FALSE
C12RIBOSEQORF46	uORF	475	1.01579e-06	43	43	0.783	1.29	FALSE	FALSE
C12RIBOSEQORF47	uoORF	257	5.80136e-07	22	23	0.683	1.366	FALSE	FALSE
C12NOREP57	uORF	161	2.39636e-07	15	14	0.716	1.632	FALSE	FALSE
C12NOREP58	intORF	376	5.78387e-07	27	33	0.603	1.128	FALSE	FALSE
C12NOREP59	dORF	971	1.87429e-06	64	94	0.557	0.838	FALSE	TRUE
C12NOREP60	processed_transcript	530	1.12473e-06	40	49	0.634	1.063	FALSE	FALSE
C12RIBOSEQORF48	uoORF	413	8.68601e-07	36	37	0.746	1.285	FALSE	FALSE
C12RIBOSEQORF49	uORF	185	3.55287e-07	20	16	0.878	1.77	FALSE	FALSE
C12NOREP61	uORF	482	9.11329e-07	59	44	1.088	1.664	FALSE	FALSE
C12NOREP62	uORF	652	1.40653e-06	52	61	0.682	1.074	FALSE	FALSE
C12RIBOSEQORF50	uORF	238	4.6494e-07	18	21	0.592	1.271	FALSE	FALSE
C12RIBOSEQORF51	uORF	233	4.15351e-07	7	20	0.199	0.657	FALSE	TRUE
C12NOREP63	uoORF	752	1.38782e-06	71	70	0.838	1.236	FALSE	FALSE
C12RIBOSEQORF52	uoORF	418	6.39613e-07	36	37	0.746	1.285	FALSE	FALSE
C12RIBOSEQORF53	uORF	179	3.84514e-07	14	15	0.616	1.456	FALSE	FALSE
C12NOREP64	lncRNA	305	6.32148e-07	32	27	0.894	1.59	FALSE	FALSE
C12RIBOSEQORF54	uoORF	160	2.60997e-07	15	14	0.716	1.632	FALSE	FALSE
C12RIBOSEQORF55	uORF	169	2.16427e-07	6	14	0.235	0.846	FALSE	TRUE
C12NOREP65	uORF	238	3.40287e-07	13	21	0.403	0.984	FALSE	FALSE
C12NOREP66	uORF	184	1.8841e-07	41	16	1.633	1.992	FALSE	FALSE
C12RIBOSEQORF56	uORF	145	1.88e-07	33	12	1.61	1.992	FALSE	FALSE
C12NOREP67	uORF	413	7.36627e-07	26	37	0.515	0.975	FALSE	FALSE
C12NOREP68	uORF	457	7.01613e-07	38	41	0.715	1.215	FALSE	FALSE
C12NOREP69	processed_transcript	398	5.86066e-07	25	35	0.521	0.998	FALSE	FALSE
C12RIBOSEQORF57	uORF	277	5.79413e-07	17	24	0.485	1.062	FALSE	FALSE
C12NOREP70	lncRNA	451	6.16345e-07	27	40	0.498	0.931	FALSE	FALSE
C12RIBOSEQORF58	lncRNA	289	3.79269e-07	18	25	0.498	1.068	FALSE	FALSE
C12NOREP71	lncRNA	248	3.80259e-07	19	22	0.602	1.267	FALSE	FALSE
C12NOREP72	lncRNA	1516	1.91049e-06	115	147	0.673	0.913	FALSE	FALSE
C12RIBOSEQORF59	uoORF	314	4.7969e-07	30	28	0.802	1.453	FALSE	FALSE
C12RIBOSEQORF60	uORF	152	2.63907e-07	16	13	0.83	1.792	FALSE	FALSE
C12RIBOSEQORF61	uORF	214	4.5253e-07	27	19	1.043	1.866	FALSE	FALSE
C12RIBOSEQORF62	uoORF	551	1.15878e-06	83	51	1.361	1.907	FALSE	FALSE
C12NOREP73	lncRNA	886	2.11096e-06	65	86	0.619	0.929	FALSE	FALSE
C12NOREP74	dORF	184	1.96513e-07	15	16	0.627	1.442	FALSE	FALSE
C12NOREP75	intORF	274	4.38788e-07	27	24	0.829	1.55	FALSE	FALSE
C12NOREP76	lncRNA	205	3.6302e-07	16	18	0.602	1.35	FALSE	FALSE
C12NOREP77	uoORF	265	5.19425e-07	17	23	0.506	1.109	FALSE	FALSE
C12NOREP78	uORF	296	4.83706e-07	17	26	0.447	0.981	FALSE	FALSE
C12NOREP79	lncRNA	401	7.85464e-07	23	36	0.46	0.905	FALSE	FALSE
C12RIBOSEQORF63	lncRNA	949	2.21028e-06	91	93	0.826	1.165	FALSE	FALSE
C12NOREP80	lncRNA	499	1.07959e-06	45	46	0.77	1.254	FALSE	FALSE
C12RIBOSEQORF64	lncRNA	286	6.12603e-07	19	25	0.53	1.115	FALSE	FALSE
C12NOREP81	uORF	197	3.67073e-07	22	17	0.923	1.795	FALSE	FALSE
C12NOREP82	lncRNA	269	6.40323e-07	20	24	0.586	1.211	FALSE	FALSE
C12NOREP83	uORF	644	1.07443e-06	48	59	0.645	1.035	FALSE	FALSE
C12NOREP84	uORF	497	9.61451e-07	30	45	0.499	0.904	FALSE	FALSE
C12RIBOSEQORF65	lncRNA	1156	2.73705e-06	90	117	0.649	0.917	FALSE	FALSE
C12RIBOSEQORF66	lncRNA	563	1.19799e-06	33	52	0.481	0.849	FALSE	TRUE
C12RIBOSEQORF67	uoORF	395	7.07617e-07	22	35	0.449	0.898	FALSE	FALSE
C12NOREP85	uORF	466	1.03666e-06	33	43	0.582	1.026	FALSE	FALSE
C12RIBOSEQORF68	uORF	157	2.1561e-07	13	13	0.651	1.577	FALSE	FALSE
C12NOREP86	processed_transcript	391	6.82095e-07	38	35	0.838	1.423	FALSE	FALSE
C12RIBOSEQORF69	uORF	478	8.31253e-07	32	43	0.562	1	FALSE	FALSE
C12RIBOSEQORF70	lncRNA	622	9.67565e-07	57	57	0.808	1.247	FALSE	FALSE
C12NOREP87	uORF	431	7.43658e-07	55	39	1.135	1.758	FALSE	FALSE
C12NOREP88	dORF	623	1.2612e-06	54	58	0.748	1.168	FALSE	FALSE
C12NOREP89	intORF	467	7.48668e-07	29	42	0.514	0.941	FALSE	FALSE
C12NOREP90	intORF	430	8.09351e-07	12	39	0.197	0.499	TRUE	TRUE
C12NOREP91	dORF	178	2.50597e-07	10	15	0.411	1.131	FALSE	FALSE
C12NOREP92	dORF	223	3.3144e-07	19	19	0.698	1.466	FALSE	FALSE
C12RIBOSEQORF71	uoORF	215	5.09503e-07	20	19	0.741	1.527	FALSE	FALSE
C12NOREP93	intORF	224	4.28578e-07	13	19	0.445	1.088	FALSE	FALSE
C12RIBOSEQORF72	uORF	197	2.06397e-07	1	17	0.021	0.279	TRUE	TRUE
C12RIBOSEQORF73	uORF	157	1.91283e-07	10	13	0.475	1.304	FALSE	FALSE
C12NOREP94	uoORF	545	9.4586e-07	33	50	0.5	0.883	FALSE	FALSE
C12RIBOSEQORF74	uORF	503	9.22595e-07	42	46	0.713	1.181	FALSE	FALSE
C12RIBOSEQORF75	uORF	205	2.35423e-07	16	18	0.602	1.35	FALSE	FALSE
C12RIBOSEQORF76	uoORF	232	5.8186e-07	13	20	0.423	1.033	FALSE	FALSE
C12NOREP95	uORF	151	3.23284e-07	6	13	0.253	0.911	FALSE	FALSE
C12NOREP96	lncRNA	287	4.83917e-07	23	25	0.662	1.303	FALSE	FALSE
C12NOREP97	dORF	214	4.37713e-07	16	19	0.57	1.279	FALSE	FALSE
C12RIBOSEQORF77	uORF	178	3.01786e-07	20	15	0.934	1.84	FALSE	FALSE
C12NOREP98	uORF	959	1.62755e-06	53	91	0.467	0.732	FALSE	TRUE
C12RIBOSEQORF78	uoORF	815	1.33476e-06	46	76	0.478	0.774	FALSE	TRUE
C12NOREP99	uORF	158	2.53304e-07	8	13	0.361	1.11	FALSE	FALSE
C12NOREP100	intORF	338	6.23461e-07	26	30	0.635	1.203	FALSE	FALSE
C12NOREP101	intORF	725	1.64696e-06	52	69	0.603	0.95	FALSE	FALSE
C12RIBOSEQORF79	uORF	154	3.69773e-07	12	13	0.591	1.49	FALSE	FALSE
C12NOREP102	uORF	497	6.71162e-07	28	44	0.472	0.872	FALSE	FALSE
C12NOREP103	uORF	196	4.78887e-07	18	17	0.732	1.564	FALSE	FALSE
C12RIBOSEQORF80	lncRNA	832	1.73605e-06	58	79	0.594	0.914	FALSE	FALSE
C12NOREP104	lncRNA	152	2.8376e-07	17	13	0.89	1.842	FALSE	FALSE
C12RIBOSEQORF81	uORF	347	8.85047e-07	38	31	0.946	1.605	FALSE	FALSE
C12RIBOSEQORF82	uORF	278	7.0065e-07	33	25	1	1.748	FALSE	FALSE
C12NOREP105	intORF	1784	3.89113e-06	135	191	0.615	0.815	FALSE	TRUE
C12NOREP106	dORF	1001	1.68049e-06	89	95	0.789	1.117	FALSE	FALSE
C12RIBOSEQORF83	dORF	664	1.15745e-06	48	61	0.624	1.001	FALSE	FALSE
C12RIBOSEQORF84	dORF	344	6.03705e-07	26	31	0.615	1.164	FALSE	FALSE
C12RIBOSEQORF85	lncRNA	581	9.52495e-07	26	53	0.36	0.681	FALSE	TRUE
C12RIBOSEQORF86	lncRNA	572	9.58128e-07	32	52	0.464	0.827	FALSE	TRUE
C12RIBOSEQORF87	lncRNA	215	3.12947e-07	13	19	0.445	1.088	FALSE	FALSE
C12RIBOSEQORF88	lncRNA	313	4.49103e-07	28	27	0.768	1.422	FALSE	FALSE
C12NOREP107	processed_transcript	269	4.4421e-07	19	24	0.552	1.162	FALSE	FALSE
C12NOREP108	processed_transcript	241	4.13171e-07	21	21	0.709	1.439	FALSE	FALSE
C12RIBOSEQORF89	uORF	277	6.01679e-07	28	24	0.864	1.596	FALSE	FALSE
C12RIBOSEQORF90	uORF	193	3.51001e-07	18	17	0.732	1.564	FALSE	FALSE
C12NOREP109	lncRNA	328	6.25399e-07	18	29	0.429	0.92	FALSE	FALSE
C12NOREP110	intORF	232	3.9221e-07	11	20	0.346	0.91	FALSE	FALSE
C12NOREP111	intORF	473	7.99327e-07	27	43	0.463	0.866	FALSE	FALSE
C12NOREP112	lncRNA	611	1.01474e-06	43	56	0.602	0.99	FALSE	FALSE
C12RIBOSEQORF91	uORF	625	7.05306e-07	97	56	1.463	1.952	FALSE	FALSE
C12NOREP113	intORF	280	5.67284e-07	28	25	0.83	1.534	FALSE	FALSE
C12NOREP114	dORF	343	4.78745e-07	28	30	0.692	1.28	FALSE	FALSE
C12NOREP115	lncRNA	352	4.75556e-07	24	31	0.561	1.089	FALSE	FALSE
C12NOREP116	processed_transcript	290	4.60966e-07	54	25	1.592	1.989	FALSE	FALSE
C12RIBOSEQORF92	uoORF	1186	1.94573e-06	94	115	0.692	0.97	FALSE	FALSE
C12NOREP117	uORF	313	4.84984e-07	24	28	0.621	1.205	FALSE	FALSE
C12NOREP118	uORF	427	6.71435e-07	31	38	0.613	1.101	FALSE	FALSE
C12NOREP119	uORF	341	5.49293e-07	31	30	0.777	1.395	FALSE	FALSE
C12RIBOSEQORF93	uORF	224	3.66733e-07	12	19	0.405	1.023	FALSE	FALSE
C12RIBOSEQORF94	uoORF	377	8.09974e-07	30	34	0.66	1.197	FALSE	FALSE
C12RIBOSEQORF95	uoORF	160	2.05856e-07	2	14	0.058	0.45	TRUE	TRUE
C12NOREP120	lncRNA	311	7.22981e-07	50	28	1.396	1.968	FALSE	FALSE
C12RIBOSEQORF96	uORF	404	6.87353e-07	42	36	0.911	1.509	FALSE	FALSE
C12NOREP121	uORF	232	4.15744e-07	26	20	0.952	1.771	FALSE	FALSE
C12NOREP122	uORF	151	2.56117e-07	22	13	1.171	1.955	FALSE	FALSE
C12RIBOSEQORF97	uoORF	625	1.13106e-06	55	58	0.764	1.187	FALSE	FALSE
C12NOREP123	uoORF	590	8.72078e-07	33	54	0.463	0.817	FALSE	TRUE
C12RIBOSEQORF98	uORF	161	2.27057e-07	5	14	0.187	0.751	FALSE	TRUE
C12NOREP124	lncRNA	1385	3.17601e-06	123	143	0.743	0.999	FALSE	FALSE
C12RIBOSEQORF99	dORF	283	5.124e-07	22	25	0.629	1.257	FALSE	FALSE
C12RIBOSEQORF100	dORF	331	4.4073e-07	38	29	1.011	1.71	FALSE	FALSE
C12NOREP125	dORF	518	7.92806e-07	46	47	0.773	1.251	FALSE	FALSE
C12NOREP126	dORF	254	4.7546e-07	26	22	0.866	1.634	FALSE	FALSE
C12NOREP127	processed_transcript	422	6.89086e-07	35	38	0.703	1.221	FALSE	FALSE
C12NOREP128	intORF	170	3.2214e-07	23	15	1.089	1.924	FALSE	FALSE
C12NOREP129	intORF	389	6.25502e-07	27	35	0.569	1.064	FALSE	FALSE
C12NOREP130	uoORF	628	1.18845e-06	74	58	1.058	1.548	FALSE	FALSE
C12NOREP131	lncRNA	326	7.11888e-07	34	29	0.892	1.56	FALSE	FALSE
C12NOREP132	intORF	152	2.01223e-07	8	13	0.361	1.11	FALSE	FALSE
C12NOREP133	intORF	356	6.24217e-07	37	32	0.889	1.521	FALSE	FALSE
C12NOREP134	uoORF	440	6.57877e-07	40	39	0.797	1.335	FALSE	FALSE
C12NOREP135	lncRNA	233	3.53151e-07	31	20	1.155	1.92	FALSE	FALSE
C12NOREP136	intORF	268	4.24486e-07	19	23	0.576	1.212	FALSE	FALSE
C12RIBOSEQORF101	uORF	490	9.18787e-07	50	44	0.906	1.438	FALSE	FALSE
C12RIBOSEQORF102	uORF	169	2.2723e-07	15	14	0.716	1.632	FALSE	FALSE
C12RIBOSEQORF103	uoORF	341	7.21581e-07	30	30	0.748	1.356	FALSE	FALSE
C12RIBOSEQORF104	intORF	313	6.25207e-07	35	28	0.955	1.653	FALSE	FALSE
C12RIBOSEQORF105	uORF	710	1.53531e-06	54	67	0.648	1.011	FALSE	FALSE
C12RIBOSEQORF106	uORF	203	2.69644e-07	17	17	0.684	1.497	FALSE	FALSE
C12NOREP137	lncRNA	491	1.29405e-06	61	46	1.079	1.641	FALSE	FALSE
C12NOREP138	uoORF	518	9.15914e-07	24	47	0.37	0.718	FALSE	TRUE
C12RIBOSEQORF107	lncRNA	466	1.09974e-06	63	43	1.196	1.796	FALSE	FALSE
C12NOREP139	dORF	364	4.56457e-07	27	32	0.622	1.164	FALSE	FALSE
C12RIBOSEQORF108	uORF	203	2.88897e-07	41	17	1.601	1.991	FALSE	FALSE
C12NOREP140	lncRNA	496	7.38517e-07	37	45	0.632	1.082	FALSE	FALSE
C12NOREP141	lncRNA	379	8.17544e-07	20	34	0.414	0.855	FALSE	TRUE
C12NOREP142	lncRNA	866	1.78117e-06	65	83	0.641	0.963	FALSE	FALSE
C12RIBOSEQORF109	uORF	188	3.44284e-07	10	16	0.386	1.06	FALSE	FALSE
C12RIBOSEQORF110	lncRNA	386	5.58005e-07	24	34	0.511	0.993	FALSE	FALSE
C12NOREP143	lncRNA	860	2.125e-06	103	84	1.045	1.444	FALSE	FALSE
C12NOREP144	uORF	287	5.21574e-07	17	25	0.465	1.02	FALSE	FALSE
C12RIBOSEQORF111	uORF	746	1.76793e-06	54	71	0.611	0.954	FALSE	FALSE
C12NOREP145	dORF	646	8.96582e-07	37	59	0.482	0.825	FALSE	TRUE
C12NOREP146	uORF	161	3.2678e-07	17	14	0.829	1.766	FALSE	FALSE
C12RIBOSEQORF112	uORF	170	2.86988e-07	20	15	0.934	1.84	FALSE	FALSE
C12NOREP147	processed_transcript	457	8.91649e-07	23	41	0.404	0.795	FALSE	TRUE
C12NOREP148	processed_transcript	277	5.58483e-07	15	24	0.418	0.962	FALSE	FALSE
C12RIBOSEQORF113	intORF	314	5.97939e-07	14	28	0.33	0.782	FALSE	TRUE
C12NOREP149	intORF	476	9.40486e-07	25	43	0.424	0.812	FALSE	TRUE
C12NOREP150	doORF	500	8.43323e-07	39	45	0.671	1.132	FALSE	FALSE
C12NOREP151	intORF	287	5.26557e-07	14	25	0.37	0.875	FALSE	FALSE
C12NOREP152	intORF	148	2.56344e-07	20	13	1.063	1.929	FALSE	FALSE
C12NOREP153	uoORF	292	4.73187e-07	31	26	0.896	1.606	FALSE	FALSE
C12RIBOSEQORF114	intORF	160	2.3753e-07	5	14	0.187	0.751	FALSE	TRUE
C12NOREP154	lncRNA	259	3.75601e-07	29	23	0.938	1.707	FALSE	FALSE
C12NOREP155	lncRNA	206	3.36431e-07	11	18	0.385	1.012	FALSE	FALSE
C12RIBOSEQORF115	uORF	461	8.7551e-07	54	42	1.033	1.612	FALSE	FALSE
C12NOREP156	uORF	184	2.41266e-07	11	16	0.433	1.138	FALSE	FALSE
C12RIBOSEQORF116	uoORF	617	1.3133e-06	55	57	0.777	1.208	FALSE	FALSE
C12RIBOSEQORF117	uORF	427	9.4913e-07	78	39	1.599	1.987	FALSE	FALSE
C12NOREP157	intORF	337	7.05693e-07	18	30	0.415	0.89	FALSE	FALSE
C12NOREP158	uORF	754	1.41107e-06	47	71	0.524	0.844	FALSE	TRUE
C12RIBOSEQORF118	uORF	625	1.39515e-06	69	58	0.98	1.454	FALSE	FALSE
C12NOREP159	uORF	658	1.33896e-06	66	61	0.887	1.328	FALSE	FALSE
C12RIBOSEQORF119	uORF	274	3.18306e-07	25	24	0.759	1.454	FALSE	FALSE
C12NOREP160	dORF	727	1.26166e-06	49	68	0.573	0.914	FALSE	FALSE
C12RIBOSEQORF120	uORF	562	1.69156e-06	80	53	1.26	1.809	FALSE	FALSE
C12NOREP161	uORF	488	8.86207e-07	61	44	1.128	1.713	FALSE	FALSE
C12NOREP162	uORF	190	3.15333e-07	10	16	0.386	1.06	FALSE	FALSE
C12RIBOSEQORF121	uORF	635	1.43274e-06	70	60	0.962	1.423	FALSE	FALSE
C12NOREP163	uORF	601	1.07687e-06	36	55	0.502	0.864	FALSE	FALSE
C12NOREP164	dORF	202	3.59033e-07	20	17	0.827	1.69	FALSE	FALSE
C12NOREP165	uoORF	713	1.09351e-06	64	66	0.793	1.194	FALSE	FALSE
C12RIBOSEQORF122	uORF	176	1.33207e-07	28	15	1.316	1.972	FALSE	FALSE
C12RIBOSEQORF123	uORF	302	4.5858e-07	27	26	0.765	1.432	FALSE	FALSE
C12RIBOSEQORF124	uoORF	313	5.76544e-07	14	28	0.33	0.782	FALSE	TRUE
C12NOREP166	intORF	590	8.86572e-07	40	54	0.575	0.964	FALSE	FALSE
C12NOREP167	intORF	314	5.4866e-07	15	28	0.358	0.825	FALSE	TRUE
C12RIBOSEQORF125	processed_transcript	305	6.25116e-07	27	27	0.737	1.379	FALSE	FALSE
C12RIBOSEQORF126	uORF	212	3.4553e-07	55	18	1.761	1.996	FALSE	FALSE
C12NOREP168	dORF	187	3.79051e-07	18	16	0.777	1.653	FALSE	FALSE
C12NOREP169	lncRNA	676	1.57676e-06	65	64	0.832	1.249	FALSE	FALSE
C12NOREP170	lncRNA	310	4.81056e-07	26	27	0.706	1.336	FALSE	FALSE
C12NOREP171	uORF	233	4.32074e-07	10	20	0.308	0.848	FALSE	TRUE
C12RIBOSEQORF127	uORF	151	4.77504e-07	18	13	0.949	1.88	FALSE	FALSE
C12RIBOSEQORF128	uoORF	197	1.01207e-06	22	18	0.872	1.721	FALSE	FALSE
C12NOREP172	lncRNA	691	1.18959e-06	53	64	0.664	1.041	FALSE	FALSE
C12RIBOSEQORF129	lncRNA	529	8.74249e-07	32	48	0.503	0.895	FALSE	FALSE
C12RIBOSEQORF130	lncRNA	565	9.61373e-07	36	52	0.531	0.914	FALSE	FALSE
C12RIBOSEQORF131	lncRNA	328	4.58612e-07	24	29	0.599	1.164	FALSE	FALSE
C12RIBOSEQORF132	lncRNA	616	1.18613e-06	51	57	0.715	1.13	FALSE	FALSE
C12RIBOSEQORF133	uORF	400	9.5185e-07	50	36	1.107	1.75	FALSE	FALSE
C12RIBOSEQORF134	uORF	262	5e-07	36	23	1.191	1.92	FALSE	FALSE
C12RIBOSEQORF135	uORF	359	6.97832e-07	31	32	0.728	1.307	FALSE	FALSE
C12NOREP173	processed_transcript	259	5.25184e-07	27	23	0.865	1.615	FALSE	FALSE
C12RIBOSEQORF136	uORF	313	5.45717e-07	27	28	0.711	1.33	FALSE	FALSE
C12RIBOSEQORF137	uORF	373	1.17709e-06	39	34	0.888	1.498	FALSE	FALSE
C12NOREP174	intORF	188	2.78111e-07	13	16	0.529	1.291	FALSE	FALSE
C12NOREP175	uORF	688	1.11693e-06	88	63	1.176	1.667	FALSE	FALSE
C12RIBOSEQORF138	uORF	221	5.63686e-07	26	19	1	1.833	FALSE	FALSE
C12RIBOSEQORF139	uORF	152	2.8397e-07	14	13	0.71	1.658	FALSE	FALSE
C12RIBOSEQORF140	uORF	299	5.40257e-07	14	26	0.356	0.842	FALSE	TRUE
C12RIBOSEQORF141	uORF	383	6.70303e-07	29	34	0.635	1.163	FALSE	FALSE
C12RIBOSEQORF142	processed_transcript	178	3.73923e-07	19	15	0.881	1.795	FALSE	FALSE
C12NOREP176	lncRNA	400	6.83857e-07	19	36	0.368	0.774	FALSE	TRUE
C12NOREP177	uORF	196	2.28697e-07	18	17	0.732	1.564	FALSE	FALSE
C12NOREP178	lncRNA	608	1.68453e-06	63	58	0.887	1.34	FALSE	FALSE
C12RIBOSEQORF143	lncRNA	712	1.74749e-06	61	68	0.73	1.11	FALSE	FALSE
C12NOREP179	lncRNA	196	3.28066e-07	18	17	0.732	1.564	FALSE	FALSE
C12RIBOSEQORF144	uoORF	595	1.42131e-06	63	56	0.918	1.388	FALSE	FALSE
C12NOREP180	intORF	251	8.93393e-07	25	23	0.792	1.517	FALSE	FALSE
C12NOREP181	uORF	179	3.3798e-07	23	15	1.089	1.924	FALSE	FALSE
C12RIBOSEQORF145	uORF	152	2.52508e-07	11	13	0.533	1.398	FALSE	FALSE
C12NOREP182	dORF	829	1.72305e-06	58	79	0.594	0.914	FALSE	FALSE
C12NOREP183	uORF	875	2.16219e-06	182	86	1.782	1.995	FALSE	FALSE
C12NOREP184	lncRNA	1088	1.95777e-06	108	105	0.88	1.207	FALSE	FALSE
C12NOREP185	uORF	511	1.03038e-06	74	47	1.304	1.878	FALSE	FALSE
C12RIBOSEQORF146	lncRNA	211	7.95607e-07	28	19	1.086	1.892	FALSE	FALSE
C12NOREP186	processed_transcript	322	4.47228e-07	13	28	0.302	0.738	FALSE	TRUE
C12NOREP187	uORF	347	4.90717e-07	18	31	0.401	0.861	FALSE	FALSE
C12NOREP188	dORF	277	4.0224e-07	17	24	0.485	1.062	FALSE	FALSE
C12RIBOSEQORF147	dORF	275	4.66085e-07	17	24	0.485	1.062	FALSE	FALSE
C12NOREP189	dORF	364	4.61687e-07	24	32	0.543	1.055	FALSE	FALSE
C12RIBOSEQORF148	uORF	320	6.6962e-07	44	28	1.229	1.913	FALSE	FALSE
C12RIBOSEQORF149	lncRNA	778	1.4112e-06	44	73	0.473	0.775	FALSE	TRUE
C12RIBOSEQORF150	lncRNA	188	3.31386e-07	12	16	0.481	1.215	FALSE	FALSE
C12RIBOSEQORF151	lncRNA	455	8.6779e-07	48	41	0.929	1.489	FALSE	FALSE
C12RIBOSEQORF152	lncRNA	473	9.14995e-07	45	43	0.824	1.342	FALSE	FALSE
C12RIBOSEQORF153	lncRNA	463	1.01814e-06	58	42	1.118	1.715	FALSE	FALSE
C12NOREP190	dORF	160	3.49364e-07	8	14	0.335	1.031	FALSE	FALSE
C12NOREP191	dORF	475	7.61507e-07	34	43	0.602	1.053	FALSE	FALSE
C12RIBOSEQORF154	uORF	185	7.1588e-07	29	16	1.298	1.969	FALSE	FALSE
C12NOREP192	lncRNA	160	2.9365e-07	15	14	0.716	1.632	FALSE	FALSE
C12RIBOSEQORF155	uORF	161	1.4881e-07	15	14	0.716	1.632	FALSE	FALSE
C12NOREP193	lncRNA	1025	1.95488e-06	111	99	0.961	1.313	FALSE	FALSE
C12NOREP194	uORF	160	1.3821e-07	18	14	0.885	1.819	FALSE	FALSE
C12RIBOSEQORF156	intORF	494	9.78255e-07	19	45	0.295	0.62	FALSE	TRUE
C12NOREP195	uoORF	626	9.4072e-07	94	57	1.393	1.913	FALSE	FALSE
C12NOREP196	lncRNA	401	7.32618e-07	31	36	0.647	1.162	FALSE	FALSE
C12NOREP197	uoORF	1262	3.08711e-06	100	130	0.654	0.908	FALSE	FALSE
C12NOREP198	dORF	355	7.9622e-07	54	32	1.345	1.949	FALSE	FALSE
C12NOREP199	intORF	152	3.42494e-07	13	13	0.651	1.577	FALSE	FALSE
C12RIBOSEQORF157	uORF	359	8.54707e-07	30	32	0.701	1.272	FALSE	FALSE
C12NOREP200	uORF	337	4.7626e-07	41	30	1.064	1.76	FALSE	FALSE
C12NOREP201	uORF	383	8.36551e-07	43	34	0.991	1.629	FALSE	FALSE
C12NOREP202	uORF	232	4.34144e-07	18	20	0.622	1.334	FALSE	FALSE
C12RIBOSEQORF158	uORF	238	4.29391e-07	23	21	0.788	1.549	FALSE	FALSE
C12RIBOSEQORF159	uORF	229	4.0933e-07	33	20	1.232	1.947	FALSE	FALSE
C12NOREP203	intORF	368	1.44834e-06	36	34	0.812	1.398	FALSE	FALSE
C12NOREP204	intORF	319	7.20171e-07	31	28	0.832	1.494	FALSE	FALSE
C12RIBOSEQORF160	uoORF	230	2.79446e-07	23	20	0.827	1.622	FALSE	FALSE
C12RIBOSEQORF161	uORF	185	3.652e-07	33	16	1.441	1.983	FALSE	FALSE
C12RIBOSEQORF162	uORF	623	1.07686e-06	37	57	0.499	0.854	FALSE	TRUE
C12RIBOSEQORF163	uORF	238	3.65888e-07	16	21	0.516	1.157	FALSE	FALSE
C12RIBOSEQORF164	uORF	256	4.53366e-07	15	22	0.456	1.05	FALSE	FALSE
C12RIBOSEQORF165	uoORF	904	2.11713e-06	83	88	0.79	1.132	FALSE	FALSE
C12NOREP205	intORF	266	5.33851e-07	22	23	0.683	1.366	FALSE	FALSE
C12NOREP206	lncRNA	253	5.8953e-07	16	22	0.492	1.105	FALSE	FALSE
C12NOREP207	lncRNA	292	5.2888e-07	19	26	0.51	1.072	FALSE	FALSE
C12NOREP208	lncRNA	413	7.45468e-07	42	37	0.887	1.468	FALSE	FALSE
C12NOREP209	lncRNA	1447	2.66477e-06	128	146	0.76	1.015	FALSE	FALSE
C12NOREP210	lncRNA	323	5.84387e-07	26	29	0.657	1.244	FALSE	FALSE
C12NOREP211	intORF	319	5.20292e-07	19	28	0.473	0.996	FALSE	FALSE
C12NOREP212	intORF	289	3.6153e-07	10	25	0.247	0.678	FALSE	TRUE
C12NOREP213	lncRNA	605	1.16439e-06	56	56	0.807	1.249	FALSE	FALSE
C12NOREP214	uORF	266	8.453e-07	41	24	1.31	1.956	FALSE	FALSE
C12RIBOSEQORF166	uORF	349	4.14429e-07	41	31	1.03	1.71	FALSE	FALSE
C12NOREP215	uoORF	1241	2.59186e-06	142	124	0.999	1.316	FALSE	FALSE
C12NOREP216	lncRNA	497	1.0805e-06	47	46	0.809	1.303	FALSE	FALSE
C12NOREP217	dORF	401	7.93684e-07	34	36	0.719	1.257	FALSE	FALSE
C12NOREP218	uoORF	503	1.14842e-06	87	46	1.558	1.981	FALSE	FALSE
C12NOREP219	uORF	355	5.20802e-07	21	31	0.48	0.975	FALSE	FALSE
C12NOREP220	uORF	280	8.02167e-07	38	25	1.168	1.896	FALSE	FALSE
C12RIBOSEQORF167	uORF	149	2.80714e-07	5	13	0.201	0.809	FALSE	TRUE
C12RIBOSEQORF168	uORF	365	7.69904e-07	41	33	0.968	1.611	FALSE	FALSE
C13RIBOSEQORF1	uoORF	170	3.03163e-07	24	15	1.138	1.94	FALSE	FALSE
C13NOREP1	uORF	274	4.8486e-07	38	24	1.213	1.925	FALSE	FALSE
C13NOREP2	lncRNA	869	2.0395e-06	100	84	1.013	1.406	FALSE	FALSE
C13RIBOSEQORF2	uORF	206	4.66093e-07	44	18	1.625	1.992	FALSE	FALSE
C13NOREP3	uORF	178	2.89607e-07	13	15	0.564	1.377	FALSE	FALSE
C13NOREP4	intORF	151	2.07093e-07	8	13	0.361	1.11	FALSE	FALSE
C13NOREP5	intORF	152	2.7351e-07	7	13	0.306	1.011	FALSE	FALSE
C13RIBOSEQORF3	uORF	251	3.37591e-07	15	22	0.456	1.05	FALSE	FALSE
C13RIBOSEQORF4	uORF	427	1.25692e-06	54	39	1.113	1.732	FALSE	FALSE
C13NOREP6	lncRNA	761	1.4657e-06	58	72	0.652	1.002	FALSE	FALSE
C13NOREP7	uORF	494	1.06371e-06	44	45	0.768	1.257	FALSE	FALSE
C13RIBOSEQORF5	uORF	196	3.51208e-07	16	17	0.637	1.428	FALSE	FALSE
C13NOREP8	uORF	158	1.8914e-07	6	13	0.253	0.911	FALSE	FALSE
C13NOREP9	uORF	287	4.84407e-07	27	25	0.796	1.489	FALSE	FALSE
C13RIBOSEQORF6	uoORF	275	4.72293e-07	24	24	0.724	1.406	FALSE	FALSE
C13NOREP10	intORF	380	9.1704e-07	49	34	1.145	1.809	FALSE	FALSE
C13RIBOSEQORF7	uORF	169	2.91301e-07	10	14	0.441	1.211	FALSE	FALSE
C13RIBOSEQORF8	uORF	232	4.9512e-07	16	20	0.542	1.215	FALSE	FALSE
C13NOREP11	uORF	160	4.2162e-07	17	14	0.829	1.766	FALSE	FALSE
C13NOREP12	uORF	212	3.4264e-07	22	18	0.872	1.721	FALSE	FALSE
C13NOREP13	intORF	221	3.89404e-07	16	19	0.57	1.279	FALSE	FALSE
C13RIBOSEQORF9	uoORF	340	5.85247e-07	29	30	0.72	1.318	FALSE	FALSE
C13NOREP14	processed_transcript	323	5.86237e-07	28	29	0.715	1.324	FALSE	FALSE
C13NOREP15	uORF	284	5.2483e-07	34	25	1.034	1.785	FALSE	FALSE
C13RIBOSEQORF10	processed_transcript	272	5.42691e-07	33	24	1.041	1.804	FALSE	FALSE
C13RIBOSEQORF11	lncRNA	1808	4.17415e-06	162	197	0.724	0.937	FALSE	FALSE
C13RIBOSEQORF12	uORF	722	1.80386e-06	93	69	1.14	1.601	FALSE	FALSE
C13RIBOSEQORF13	uORF	251	4.42633e-07	27	22	0.904	1.682	FALSE	FALSE
C13RIBOSEQORF14	uoORF	323	6.09233e-07	27	29	0.686	1.284	FALSE	FALSE
C13RIBOSEQORF15	uORF	197	3.741e-07	22	17	0.923	1.795	FALSE	FALSE
C13RIBOSEQORF16	uORF	260	4.0457e-07	21	23	0.648	1.315	FALSE	FALSE
C13RIBOSEQORF17	uORF	170	3.4418e-07	22	15	1.038	1.903	FALSE	FALSE
C13NOREP16	lncRNA	472	8.91379e-07	43	43	0.783	1.29	FALSE	FALSE
C13NOREP17	uORF	410	8.1726e-07	76	37	1.619	1.989	FALSE	FALSE
C13RIBOSEQORF18	intORF	871	1.47395e-06	67	82	0.671	1.001	FALSE	FALSE
C13NOREP18	dORF	439	7.33298e-07	30	39	0.576	1.043	FALSE	FALSE
C13NOREP19	uoORF	721	1.02841e-06	102	66	1.316	1.816	FALSE	FALSE
C13NOREP20	intORF	640	1.37868e-06	46	60	0.605	0.98	FALSE	FALSE
C13NOREP21	processed_transcript	400	9.14723e-07	31	36	0.647	1.162	FALSE	FALSE
C13NOREP22	uoORF	380	8.52885e-07	55	34	1.297	1.924	FALSE	FALSE
C13RIBOSEQORF19	uoORF	241	4.37822e-07	17	21	0.554	1.214	FALSE	FALSE
C13NOREP23	dORF	242	3.59267e-07	18	21	0.592	1.271	FALSE	FALSE
C13RIBOSEQORF20	uORF	452	1.06968e-06	80	41	1.578	1.985	FALSE	FALSE
C13RIBOSEQORF21	uoORF	787	1.5245e-06	80	74	0.903	1.302	FALSE	FALSE
C13RIBOSEQORF22	uORF	283	6.47326e-07	23	25	0.662	1.303	FALSE	FALSE
C13RIBOSEQORF23	processed_transcript	160	2.87316e-07	24	14	1.202	1.958	FALSE	FALSE
C13RIBOSEQORF24	uORF	188	3.05923e-07	24	16	1.076	1.912	FALSE	FALSE
C13RIBOSEQORF25	uORF	178	2.40874e-07	14	15	0.616	1.456	FALSE	FALSE
C13NOREP24	lncRNA	320	6.53028e-07	21	28	0.532	1.08	FALSE	FALSE
C13RIBOSEQORF26	uORF	224	7.9736e-07	30	20	1.115	1.901	FALSE	FALSE
C13NOREP25	lncRNA	544	9.5776e-07	33	50	0.5	0.883	FALSE	FALSE
C13RIBOSEQORF27	dORF	476	8.65227e-07	39	43	0.702	1.185	FALSE	FALSE
C13RIBOSEQORF28	lncRNA	319	5.73874e-07	15	28	0.358	0.825	FALSE	TRUE
C13NOREP26	lncRNA	467	8.7302e-07	77	42	1.501	1.975	FALSE	FALSE
C13NOREP27	lncRNA	181	3.9539e-07	39	16	1.595	1.991	FALSE	FALSE
C13RIBOSEQORF29	uORF	548	1.36726e-06	87	51	1.429	1.945	FALSE	FALSE
C13NOREP28	dORF	284	5.07808e-07	13	25	0.339	0.827	FALSE	TRUE
C13NOREP29	uORF	268	3.81844e-07	10	23	0.268	0.737	FALSE	TRUE
C13NOREP30	uORF	203	3.07277e-07	19	17	0.779	1.629	FALSE	FALSE
C13NOREP31	lncRNA	955	2.33452e-06	163	94	1.525	1.937	FALSE	FALSE
C13RIBOSEQORF30	uORF	242	5.51603e-07	33	21	1.181	1.925	FALSE	FALSE
C13RIBOSEQORF31	uoORF	161	1.8199e-07	4	14	0.141	0.654	FALSE	TRUE
C13RIBOSEQORF32	uORF	233	3.72634e-07	22	20	0.786	1.567	FALSE	FALSE
C13RIBOSEQORF33	uORF	242	4.45884e-07	18	21	0.592	1.271	FALSE	FALSE
C13NOREP32	uORF	215	2.50856e-07	12	18	0.427	1.08	FALSE	FALSE
C13NOREP33	uoORF	694	1.37534e-06	82	65	1.055	1.516	FALSE	FALSE
C13NOREP34	lncRNA	386	5.82303e-07	27	34	0.585	1.095	FALSE	FALSE
C13NOREP35	lncRNA	283	4.71266e-07	18	25	0.498	1.068	FALSE	FALSE
C13RIBOSEQORF34	lncRNA	178	2.84736e-07	11	15	0.462	1.214	FALSE	FALSE
C13RIBOSEQORF35	lncRNA	386	7.98737e-07	33	35	0.715	1.261	FALSE	FALSE
C13RIBOSEQORF36	lncRNA	619	9.73297e-07	35	57	0.469	0.814	FALSE	TRUE
C13RIBOSEQORF37	uoORF	1093	2.30985e-06	103	108	0.813	1.123	FALSE	FALSE
C13NOREP36	lncRNA	239	5.09518e-07	18	21	0.592	1.271	FALSE	FALSE
C13NOREP37	lncRNA	151	2.88437e-07	17	13	0.89	1.842	FALSE	FALSE
C13NOREP38	lncRNA	259	4.90628e-07	25	23	0.792	1.517	FALSE	FALSE
C13NOREP39	lncRNA	340	5.95854e-07	24	30	0.579	1.125	FALSE	FALSE
C13NOREP40	lncRNA	239	4.57701e-07	17	21	0.554	1.214	FALSE	FALSE
C13NOREP41	intORF	197	3.3403e-07	9	17	0.319	0.924	FALSE	FALSE
C13NOREP42	uORF	296	5.39955e-07	20	26	0.541	1.118	FALSE	FALSE
C13RIBOSEQORF38	uORF	214	3.94544e-07	19	19	0.698	1.466	FALSE	FALSE
C13NOREP43	dORF	355	5.08849e-07	24	31	0.561	1.089	FALSE	FALSE
C13NOREP44	dORF	164	1.93734e-07	6	14	0.235	0.846	FALSE	TRUE
C13NOREP45	dORF	148	1.63101e-07	6	12	0.274	0.987	FALSE	FALSE
C13RIBOSEQORF39	uORF	203	4.77503e-07	25	18	1.008	1.852	FALSE	FALSE
C13NOREP46	uORF	170	3.1677e-07	23	15	1.089	1.924	FALSE	FALSE
C13NOREP47	lncRNA	493	9.48773e-07	57	45	1.024	1.579	FALSE	FALSE
C13NOREP48	intORF	652	1.53386e-06	53	61	0.697	1.092	FALSE	FALSE
C13RIBOSEQORF40	uoORF	305	6.0795e-07	22	27	0.582	1.164	FALSE	FALSE
C13NOREP49	uoORF	779	1.49305e-06	67	73	0.754	1.125	FALSE	FALSE
C13NOREP50	lncRNA	757	1.53811e-06	90	71	1.069	1.51	FALSE	FALSE
C13NOREP51	lncRNA	635	9.90808e-07	34	58	0.446	0.78	FALSE	TRUE
C13RIBOSEQORF41	uORF	595	1.00595e-06	51	54	0.754	1.193	FALSE	FALSE
C13RIBOSEQORF42	lncRNA	637	1.26728e-06	47	59	0.631	1.016	FALSE	FALSE
C13RIBOSEQORF43	lncRNA	613	1.14114e-06	73	57	1.06	1.556	FALSE	FALSE
C13RIBOSEQORF44	uORF	250	3.57196e-07	25	22	0.828	1.584	FALSE	FALSE
C13RIBOSEQORF45	uORF	194	3.09336e-07	17	17	0.684	1.497	FALSE	FALSE
C13RIBOSEQORF46	uORF	430	6.0219e-07	57	38	1.211	1.844	FALSE	FALSE
C13NOREP52	uORF	215	5.4245e-07	30	19	1.168	1.931	FALSE	FALSE
C13RIBOSEQORF47	lncRNA	526	1.06651e-06	71	48	1.221	1.794	FALSE	FALSE
C13NOREP53	lncRNA	166	4.02856e-07	25	14	1.249	1.966	FALSE	FALSE
C13NOREP54	lncRNA	311	5.38796e-07	27	27	0.737	1.379	FALSE	FALSE
C13NOREP55	uORF	682	1.57003e-06	51	64	0.636	1.006	FALSE	FALSE
C13RIBOSEQORF48	lncRNA	187	3.79671e-07	10	16	0.386	1.06	FALSE	FALSE
C13RIBOSEQORF49	lncRNA	304	7.04951e-07	25	27	0.675	1.293	FALSE	FALSE
C13RIBOSEQORF50	uoORF	328	5.55567e-07	28	29	0.715	1.324	FALSE	FALSE
C13NOREP56	uORF	175	2.3194e-07	9	15	0.362	1.047	FALSE	FALSE
C13RIBOSEQORF51	lncRNA	673	1.78266e-06	75	64	0.973	1.42	FALSE	FALSE
C13RIBOSEQORF52	uORF	380	7.20031e-07	37	34	0.837	1.432	FALSE	FALSE
C13RIBOSEQORF53	uORF	305	6.13076e-07	26	27	0.706	1.336	FALSE	FALSE
C13RIBOSEQORF54	uORF	238	4.3087e-07	31	21	1.104	1.887	FALSE	FALSE
C13RIBOSEQORF55	intORF	205	2.87164e-07	11	18	0.385	1.012	FALSE	FALSE
C13NOREP57	intORF	265	5.25561e-07	15	23	0.436	1.004	FALSE	FALSE
C13NOREP58	intORF	758	1.54892e-06	53	72	0.59	0.925	FALSE	FALSE
C13NOREP59	lncRNA	161	3.33894e-07	10	14	0.441	1.211	FALSE	FALSE
C13NOREP60	lncRNA	161	3.0064e-07	15	14	0.716	1.632	FALSE	FALSE
C13NOREP61	lncRNA	331	7.1409e-07	22	30	0.524	1.047	FALSE	FALSE
C13NOREP62	lncRNA	668	1.24248e-06	67	62	0.888	1.324	FALSE	FALSE
C13NOREP63	lncRNA	647	1.21662e-06	48	60	0.635	1.018	FALSE	FALSE
C13NOREP64	uORF	187	4.90037e-07	26	16	1.169	1.944	FALSE	FALSE
C13NOREP65	uoORF	224	4.68454e-07	14	20	0.462	1.094	FALSE	FALSE
C13NOREP66	uORF	383	7.30333e-07	64	34	1.5	1.979	FALSE	FALSE
C13RIBOSEQORF56	uORF	284	3.94113e-07	41	25	1.265	1.941	FALSE	FALSE
C13NOREP67	processed_transcript	539	1.07179e-06	65	49	1.086	1.63	FALSE	FALSE
C13NOREP68	intORF	197	3.92747e-07	10	17	0.363	0.998	FALSE	FALSE
C13NOREP69	lncRNA	536	9.04625e-07	40	49	0.634	1.063	FALSE	FALSE
C13NOREP70	lncRNA	224	4.0029e-07	14	19	0.487	1.152	FALSE	FALSE
C13NOREP71	dORF	460	7.36807e-07	49	41	0.95	1.516	FALSE	FALSE
C13RIBOSEQORF57	intORF	349	5.81548e-07	23	31	0.534	1.051	FALSE	FALSE
C13NOREP72	lncRNA	286	5.11279e-07	26	25	0.762	1.443	FALSE	FALSE
C13NOREP73	uORF	212	5.01993e-07	29	18	1.183	1.94	FALSE	FALSE
C13RIBOSEQORF58	uORF	446	9.27686e-07	50	40	0.996	1.582	FALSE	FALSE
C13NOREP74	uORF	179	4.8917e-07	11	16	0.433	1.138	FALSE	FALSE
C13RIBOSEQORF59	intORF	241	3.64456e-07	20	21	0.67	1.384	FALSE	FALSE
C14RIBOSEQORF1	uORF	358	6.20921e-07	27	32	0.622	1.164	FALSE	FALSE
C14NOREP1	lncRNA	287	6.30564e-07	81	25	1.838	1.997	FALSE	FALSE
C14RIBOSEQORF2	intORF	476	8.57709e-07	25	43	0.424	0.812	FALSE	TRUE
C14NOREP2	processed_transcript	718	1.33482e-06	84	67	1.051	1.503	FALSE	FALSE
C14RIBOSEQORF3	uORF	187	3.40847e-07	9	16	0.339	0.982	FALSE	FALSE
C14NOREP3	intORF	232	3.9123e-07	19	20	0.663	1.394	FALSE	FALSE
C14NOREP4	uORF	724	2.19331e-06	74	71	0.864	1.265	FALSE	FALSE
C14NOREP5	lncRNA	385	9.84914e-07	38	35	0.838	1.423	FALSE	FALSE
C14NOREP6	uoORF	491	9.72214e-07	26	45	0.424	0.802	FALSE	TRUE
C14NOREP7	uORF	653	1.32059e-06	59	61	0.784	1.201	FALSE	FALSE
C14RIBOSEQORF4	uORF	394	5.35007e-07	24	35	0.497	0.964	FALSE	FALSE
C14RIBOSEQORF5	uORF	238	3.27832e-07	14	21	0.44	1.042	FALSE	FALSE
C14NOREP8	uORF	179	3.89104e-07	16	15	0.722	1.608	FALSE	FALSE
C14NOREP9	intORF	422	8.77607e-07	31	38	0.613	1.101	FALSE	FALSE
C14RIBOSEQORF6	dORF	373	5.91898e-07	18	33	0.377	0.809	FALSE	TRUE
C14NOREP10	uORF	208	3.1488e-07	24	18	0.963	1.815	FALSE	FALSE
C14NOREP11	uoORF	646	1.28308e-06	94	60	1.325	1.847	FALSE	FALSE
C14NOREP12	uoORF	674	1.30606e-06	56	63	0.717	1.11	FALSE	FALSE
C14RIBOSEQORF7	uORF	226	5.2378e-07	13	20	0.423	1.033	FALSE	FALSE
C14NOREP13	intORF	422	7.09191e-07	47	38	0.979	1.577	FALSE	FALSE
C14RIBOSEQORF8	uORF	305	4.80216e-07	12	27	0.285	0.72	FALSE	TRUE
C14NOREP14	uORF	292	4.28694e-07	29	26	0.831	1.52	FALSE	FALSE
C14NOREP15	uORF	212	3.90984e-07	11	18	0.385	1.012	FALSE	FALSE
C14NOREP16	uORF	368	6.94193e-07	62	33	1.492	1.979	FALSE	FALSE
C14NOREP17	dORF	919	1.71301e-06	66	88	0.615	0.921	FALSE	FALSE
C14RIBOSEQORF9	uORF	178	2.04207e-07	9	15	0.362	1.047	FALSE	FALSE
C14NOREP18	uORF	151	2.15806e-07	12	13	0.591	1.49	FALSE	FALSE
C14NOREP19	uORF	151	3.86401e-07	11	13	0.533	1.398	FALSE	FALSE
C14RIBOSEQORF10	uORF	334	8.82685e-07	39	30	1.006	1.692	FALSE	FALSE
C14RIBOSEQORF11	uORF	434	8.38687e-07	45	39	0.909	1.479	FALSE	FALSE
C14NOREP20	uORF	169	4.6203e-07	22	15	1.038	1.903	FALSE	FALSE
C14RIBOSEQORF12	lncRNA	361	5.04616e-07	24	32	0.543	1.055	FALSE	FALSE
C14RIBOSEQORF13	lncRNA	256	4.62154e-07	6	22	0.149	0.538	FALSE	TRUE
C14RIBOSEQORF14	lncRNA	967	2.02277e-06	106	94	0.964	1.325	FALSE	FALSE
C14RIBOSEQORF15	lncRNA	686	1.53385e-06	90	65	1.168	1.65	FALSE	FALSE
C14RIBOSEQORF16	uORF	310	4.06127e-07	33	27	0.926	1.631	FALSE	FALSE
C14NOREP21	intORF	292	5.92722e-07	21	26	0.573	1.163	FALSE	FALSE
C14RIBOSEQORF17	uoORF	473	1.02839e-06	47	43	0.865	1.394	FALSE	FALSE
C14NOREP22	uORF	233	3.24079e-07	35	20	1.305	1.963	FALSE	FALSE
C14NOREP23	dORF	577	1.12783e-06	43	53	0.636	1.046	FALSE	FALSE
C14NOREP24	processed_transcript	395	6.85347e-07	36	35	0.788	1.358	FALSE	FALSE
C14RIBOSEQORF18	uORF	220	5.17532e-07	11	19	0.364	0.958	FALSE	FALSE
C14RIBOSEQORF19	uORF	247	5.90806e-07	30	22	1.019	1.808	FALSE	FALSE
C14RIBOSEQORF20	uORF	385	7.2568e-07	42	34	0.965	1.597	FALSE	FALSE
C14RIBOSEQORF21	lncRNA	328	6.60975e-07	29	29	0.745	1.363	FALSE	FALSE
C14NOREP25	uORF	359	7.09929e-07	28	32	0.648	1.2	FALSE	FALSE
C14NOREP26	uORF	187	3.97408e-07	16	16	0.677	1.515	FALSE	FALSE
C14NOREP27	uORF	253	8.9042e-07	28	23	0.902	1.662	FALSE	FALSE
C14NOREP28	uoORF	311	6.0963e-07	29	28	0.771	1.412	FALSE	FALSE
C14RIBOSEQORF22	uORF	176	1.77123e-07	39	15	1.628	1.992	FALSE	FALSE
C14NOREP29	intORF	242	3.8421e-07	15	21	0.478	1.1	FALSE	FALSE
C14NOREP30	uORF	650	1.59985e-06	64	62	0.844	1.271	FALSE	FALSE
C14RIBOSEQORF23	lncRNA	505	1.01503e-06	46	46	0.79	1.279	FALSE	FALSE
C14NOREP31	lncRNA	148	2.93787e-07	14	13	0.71	1.658	FALSE	FALSE
C14RIBOSEQORF24	uORF	251	3.95731e-07	19	22	0.602	1.267	FALSE	FALSE
C14NOREP32	intORF	229	3.85357e-07	11	20	0.346	0.91	FALSE	FALSE
C14NOREP33	intORF	170	2.46571e-07	5	15	0.174	0.701	FALSE	TRUE
C14NOREP34	processed_transcript	313	6.11766e-07	22	28	0.561	1.122	FALSE	FALSE
C14RIBOSEQORF25	dORF	193	3.68947e-07	9	17	0.319	0.924	FALSE	FALSE
C14RIBOSEQORF26	lncRNA	1765	3.74618e-06	216	188	1.028	1.286	FALSE	FALSE
C14NOREP35	uORF	461	9.37267e-07	41	42	0.76	1.267	FALSE	FALSE
C14NOREP36	uORF	364	6.27237e-07	15	32	0.314	0.722	FALSE	TRUE
C14RIBOSEQORF27	lncRNA	808	1.36673e-06	97	76	1.083	1.511	FALSE	FALSE
C14RIBOSEQORF28	uORF	295	4.37565e-07	16	26	0.417	0.935	FALSE	FALSE
C14NOREP37	processed_transcript	737	2.0472e-06	122	72	1.461	1.927	FALSE	FALSE
C14RIBOSEQORF29	uORF	328	6.8477e-07	29	29	0.745	1.363	FALSE	FALSE
C14RIBOSEQORF30	uoORF	982	2.11141e-06	125	96	1.126	1.511	FALSE	FALSE
C14NOREP38	uORF	167	3.3893e-07	30	14	1.445	1.984	FALSE	FALSE
C14NOREP39	lncRNA	287	3.99977e-07	18	25	0.498	1.068	FALSE	FALSE
C14RIBOSEQORF31	uORF	196	4.02027e-07	29	17	1.24	1.957	FALSE	FALSE
C14RIBOSEQORF32	uoORF	416	1.09986e-06	49	38	1.025	1.635	FALSE	FALSE
C14NOREP40	uoORF	232	4.1324e-07	44	20	1.56	1.988	FALSE	FALSE
C14NOREP41	intORF	1013	2.59489e-06	137	101	1.181	1.563	FALSE	FALSE
C14NOREP42	uoORF	383	6.53769e-07	22	34	0.462	0.924	FALSE	FALSE
C14NOREP43	lncRNA	571	1.13868e-06	41	53	0.603	1.004	FALSE	FALSE
C14RIBOSEQORF33	uORF	394	1.00483e-06	60	36	1.346	1.94	FALSE	FALSE
C14RIBOSEQORF34	uORF	340	7.7485e-07	41	30	1.064	1.76	FALSE	FALSE
C14RIBOSEQORF35	intORF	287	5.60087e-07	16	25	0.433	0.972	FALSE	FALSE
C14NOREP44	uORF	170	2.523e-07	8	15	0.313	0.962	FALSE	FALSE
C14NOREP45	uORF	257	4.2931e-07	24	22	0.79	1.532	FALSE	FALSE
C14NOREP46	lncRNA	511	1.13586e-06	50	47	0.848	1.347	FALSE	FALSE
C14NOREP47	uORF	215	3.41264e-07	15	19	0.528	1.216	FALSE	FALSE
C14NOREP48	uORF	241	3.72379e-07	22	21	0.749	1.495	FALSE	FALSE
C14RIBOSEQORF36	uORF	283	7.52476e-07	36	25	1.101	1.848	FALSE	FALSE
C14NOREP49	dORF	647	1.03024e-06	38	59	0.497	0.844	FALSE	TRUE
C14NOREP50	intORF	619	1.53286e-06	80	58	1.151	1.661	FALSE	FALSE
C14RIBOSEQORF37	uoORF	160	2.3358e-07	8	14	0.335	1.031	FALSE	FALSE
C14RIBOSEQORF38	uORF	533	1.28469e-06	50	49	0.813	1.292	FALSE	FALSE
C14NOREP51	intORF	152	3.06881e-07	9	13	0.417	1.208	FALSE	FALSE
C14NOREP52	dORF	161	2.4093e-07	14	14	0.66	1.555	FALSE	FALSE
C14NOREP53	dORF	742	1.11385e-06	66	68	0.796	1.191	FALSE	FALSE
C14RIBOSEQORF39	uORF	223	2.65303e-07	15	19	0.528	1.216	FALSE	FALSE
C14RIBOSEQORF40	uORF	322	4.8193e-07	30	28	0.802	1.453	FALSE	FALSE
C14RIBOSEQORF41	uORF	367	6.18623e-07	19	33	0.402	0.845	FALSE	TRUE
C14RIBOSEQORF42	uORF	322	5.045e-07	11	28	0.247	0.65	FALSE	TRUE
C14NOREP54	lncRNA	206	4.07551e-07	15	18	0.558	1.283	FALSE	FALSE
C14RIBOSEQORF43	lncRNA	688	1.30087e-06	64	64	0.818	1.231	FALSE	FALSE
C14NOREP55	lncRNA	476	7.70495e-07	30	43	0.522	0.946	FALSE	FALSE
C14NOREP56	lncRNA	755	1.375e-06	43	71	0.474	0.781	FALSE	TRUE
C14NOREP57	lncRNA	295	5.97188e-07	19	26	0.51	1.072	FALSE	FALSE
C14NOREP58	lncRNA	242	2.73446e-07	15	21	0.478	1.1	FALSE	FALSE
C14RIBOSEQORF44	uORF	320	6.8456e-07	36	28	0.985	1.691	FALSE	FALSE
C14RIBOSEQORF45	uORF	284	3.05069e-07	18	25	0.498	1.068	FALSE	FALSE
C14NOREP59	uORF	161	6.4928e-07	32	14	1.506	1.987	FALSE	FALSE
C14RIBOSEQORF46	lncRNA	374	5.221e-07	15	33	0.304	0.7	FALSE	TRUE
C14RIBOSEQORF47	lncRNA	280	4.84697e-07	30	25	0.898	1.624	FALSE	FALSE
C14RIBOSEQORF48	lncRNA	340	4.88236e-07	35	30	0.891	1.546	FALSE	FALSE
C14NOREP60	lncRNA	439	5.77566e-07	33	39	0.641	1.131	FALSE	FALSE
C14RIBOSEQORF49	lncRNA	751	1.42056e-06	79	70	0.941	1.361	FALSE	FALSE
C14RIBOSEQORF50	lncRNA	214	2.89947e-07	15	18	0.558	1.283	FALSE	FALSE
C14NOREP61	lncRNA	152	2.04247e-07	9	13	0.417	1.208	FALSE	FALSE
C14RIBOSEQORF51	lncRNA	383	5.96009e-07	33	34	0.736	1.298	FALSE	FALSE
C14RIBOSEQORF52	lncRNA	454	7.26433e-07	39	41	0.736	1.242	FALSE	FALSE
C14RIBOSEQORF53	lncRNA	596	1.03429e-06	64	55	0.951	1.433	FALSE	FALSE
C14RIBOSEQORF54	lncRNA	581	1.01015e-06	54	53	0.819	1.278	FALSE	FALSE
[truncated: 5,250 more rows]

## Sheet: MOEUF_exome
gencode-sORF-name	sORF-biotype	possible	mut_rate	observed	expected	Lower Bound	MOEUF (Upper Bound)	highly_constrained
C1NOREP4	uORF	111	2.64667e-07	26	20	0.952	1.771	FALSE
C1RIBOSEQORF6	dORF	190	2.3828e-07	26	34	0.561	1.061	FALSE
C1NOREP5	uORF	274	5.2266e-07	50	50	0.797	1.266	FALSE
C1NOREP6	lncRNA	239	4.21526e-07	50	44	0.906	1.438	FALSE
C1NOREP7	lncRNA	239	4.21526e-07	50	44	0.906	1.438	FALSE
C1NOREP8	lncRNA	76	1.41043e-07	12	13	0.591	1.49	FALSE
C1NOREP11	dORF	129	1.63227e-07	23	23	0.72	1.416	FALSE
C1NOREP13	uORF	128	2.0115e-07	34	23	1.121	1.88	FALSE
C1NOREP14	lncRNA	209	5.16823e-07	79	38	1.637	1.99	FALSE
C1NOREP15	intORF	128	3.64426e-07	36	23	1.191	1.92	FALSE
C1NOREP16	uORF	654	1.71884e-06	35	134	0.199	0.346	TRUE
C1RIBOSEQORF8	uORF	462	1.17436e-06	31	90	0.259	0.465	TRUE
C1NOREP18	uORF	194	3.6811e-07	3	35	0.039	0.222	TRUE
C1NOREP21	uORF	75	9.6673e-08	8	13	0.361	1.11	FALSE
C1NOREP23	dORF	118	1.3874e-07	16	21	0.516	1.157	FALSE
C1RIBOSEQORF9	uORF	119	2.5594e-07	24	21	0.828	1.602	FALSE
C1NOREP25	uoORF	190	4.57748e-07	44	35	0.987	1.615	FALSE
C1RIBOSEQORF11	uORF	94	2.2047e-07	28	17	1.198	1.948	FALSE
C1RIBOSEQORF13	intORF	128	2.40024e-07	26	23	0.829	1.566	FALSE
C1RIBOSEQORF14	uORF	89	1.51019e-07	13	16	0.529	1.291	FALSE
C1NOREP27	dORF	266	4.81522e-07	33	49	0.51	0.901	FALSE
C1RIBOSEQORF15	uORF	84	1.4398e-07	13	15	0.564	1.377	FALSE
C1NOREP28	uORF	163	7.7196e-07	47	31	1.197	1.877	FALSE
C1NOREP29	intORF	113	2.56979e-07	22	20	0.786	1.567	FALSE
C1NOREP30	uORF	88	4.12243e-07	24	16	1.076	1.912	FALSE
C1RIBOSEQORF19	uORF	212	3.39564e-07	23	38	0.436	0.858	FALSE
C1RIBOSEQORF20	uORF	389	8.23704e-07	98	74	1.125	1.566	FALSE
C1RIBOSEQORF21	uORF	94	2.55779e-07	6	17	0.193	0.697	TRUE
C1NOREP36	intORF	223	2.9656e-07	36	40	0.69	1.189	FALSE
C1RIBOSEQORF22	uORF	265	4.11013e-07	47	48	0.775	1.249	FALSE
C1RIBOSEQORF25	uORF	189	4.3825e-07	34	34	0.761	1.331	FALSE
C1NOREP42	doORF	374	6.85613e-07	83	70	0.993	1.423	FALSE
C1RIBOSEQORF28	uORF	191	2.85713e-07	25	34	0.536	1.027	FALSE
C1NOREP44	uoORF	552	8.88147e-07	97	106	0.776	1.083	FALSE
C1RIBOSEQORF29	dORF	146	4.2959e-07	27	26	0.765	1.432	FALSE
C1RIBOSEQORF30	dORF	59	1.6132e-07	9	10	0.542	1.552	FALSE
C1RIBOSEQORF32	uORF	210	3.85677e-07	17	38	0.306	0.671	TRUE
C1RIBOSEQORF33	lncRNA	377	8.14003e-07	69	71	0.8	1.187	FALSE
C1NOREP45	dORF	293	6.20094e-07	52	55	0.757	1.191	FALSE
C1NOREP46	uORF	203	8.35916e-07	36	38	0.726	1.251	FALSE
C1RIBOSEQORF35	uoORF	149	3.63355e-07	25	27	0.675	1.293	FALSE
C1NOREP50	uORF	102	1.2359e-07	11	18	0.385	1.012	FALSE
C1RIBOSEQORF37	uORF	250	3.85788e-07	40	45	0.69	1.157	FALSE
C1RIBOSEQORF38	uORF	100	1.06094e-07	15	17	0.59	1.358	FALSE
C1NOREP52	intORF	100	1.23499e-07	17	17	0.684	1.497	FALSE
C1RIBOSEQORF39	intORF	294	4.10844e-07	20	54	0.261	0.538	TRUE
C1RIBOSEQORF40	uORF	434	7.33218e-07	66	82	0.66	0.988	FALSE
C1RIBOSEQORF42	uoORF	113	2.204e-07	20	20	0.704	1.452	FALSE
C1RIBOSEQORF43	uORF	237	3.85064e-07	27	43	0.463	0.866	FALSE
C1RIBOSEQORF45	uORF	168	2.73694e-07	28	30	0.692	1.28	FALSE
C1NOREP57	intORF	359	6.97817e-07	47	67	0.555	0.895	FALSE
C1NOREP58	dORF	158	2.2219e-07	18	28	0.444	0.953	FALSE
C1RIBOSEQORF46	uORF	224	6.7444e-07	76	42	1.484	1.972	FALSE
C1NOREP59	uoORF	98	2.16106e-07	18	17	0.732	1.564	FALSE
C1NOREP62	dORF	238	4.36077e-07	28	43	0.482	0.893	FALSE
C1NOREP63	uORF	193	2.29484e-07	74	34	1.662	1.992	FALSE
C1NOREP64	uoORF	223	3.6064e-07	70	40	1.43	1.961	FALSE
C1RIBOSEQORF49	uoORF	167	2.98571e-07	54	30	1.419	1.97	FALSE
C1NOREP67	uORF	212	4.289e-07	35	39	0.685	1.19	FALSE
C1NOREP68	uORF	185	3.47026e-07	29	33	0.654	1.198	FALSE
C1NOREP70	dORF	310	5.01726e-07	12	57	0.135	0.341	TRUE
C1NOREP71	intORF	133	3.6137e-07	39	24	1.246	1.938	FALSE
C1RIBOSEQORF54	lncRNA	319	6.46203e-07	62	60	0.842	1.277	FALSE
C1RIBOSEQORF56	uORF	93	2.49194e-07	31	16	1.374	1.977	FALSE
C1RIBOSEQORF57	uORF	286	7.7944e-07	54	54	0.804	1.254	FALSE
C1RIBOSEQORF58	uORF	324	9.2322e-07	61	62	0.801	1.218	FALSE
C1RIBOSEQORF59	uORF	199	5.3596e-07	53	37	1.148	1.788	FALSE
C1RIBOSEQORF61	dORF	1146	1.74208e-06	203	236	0.767	0.966	FALSE
C1RIBOSEQORF62	dORF	316	6.31031e-07	46	59	0.616	0.997	FALSE
C1NOREP73	uoORF	415	6.65876e-07	75	78	0.798	1.165	FALSE
C1NOREP74	processed_transcript	173	3.0457e-07	44	31	1.114	1.803	FALSE
C1RIBOSEQORF63	uORF	135	2.31192e-07	30	24	0.935	1.686	FALSE
C1RIBOSEQORF65	uORF	389	8.72724e-07	68	74	0.756	1.124	FALSE
C1NOREP75	lncRNA	215	4.16513e-07	32	39	0.619	1.102	FALSE
C1NOREP76	uoORF	728	2.06623e-06	108	154	0.6	0.823	FALSE
C1RIBOSEQORF66	uORF	118	2.58484e-07	35	21	1.254	1.95	FALSE
C1RIBOSEQORF67	uoORF	196	4.59727e-07	30	36	0.623	1.13	FALSE
C1RIBOSEQORF68	uORF	95	3.0642e-07	28	17	1.198	1.948	FALSE
C1RIBOSEQORF71	uoORF	142	2.02832e-07	20	25	0.563	1.162	FALSE
C1RIBOSEQORF74	uORF	63	9.167e-08	15	11	0.902	1.883	FALSE
C1RIBOSEQORF75	uoORF	137	2.63466e-07	23	24	0.69	1.358	FALSE
C1RIBOSEQORF76	uORF	76	1.2273e-07	15	13	0.77	1.731	FALSE
C1NOREP81	processed_transcript	136	2.25441e-07	43	24	1.371	1.969	FALSE
C1NOREP84	uoORF	80	1.712e-07	11	14	0.495	1.3	FALSE
C1NOREP87	intORF	358	7.7038e-07	0	68	0	0.044	TRUE
C1RIBOSEQORF81	uORF	140	1.71512e-07	0	25	0.002	0.119	TRUE
C1NOREP88	uORF	223	4.10461e-07	34	41	0.631	1.104	FALSE
C1NOREP89	dORF	97	1.8238e-07	8	17	0.276	0.849	FALSE
C1RIBOSEQORF82	uORF	234	5.16053e-07	45	43	0.824	1.342	FALSE
C1NOREP90	uORF	136	2.17269e-07	12	24	0.32	0.81	FALSE
C1NOREP91	lncRNA	251	5.34106e-07	33	46	0.544	0.959	FALSE
C1RIBOSEQORF83	uORF	179	1.9057e-07	24	32	0.543	1.055	FALSE
C1NOREP95	uoORF	359	6.8459e-07	60	67	0.728	1.11	FALSE
C1NOREP96	lncRNA	277	5.12188e-07	45	51	0.695	1.131	FALSE
C1RIBOSEQORF86	uORF	109	2.6815e-07	16	19	0.57	1.279	FALSE
C1RIBOSEQORF87	uORF	157	3.33895e-07	43	28	1.199	1.896	FALSE
C1NOREP100	intORF	104	1.6503e-07	10	18	0.343	0.942	FALSE
C1NOREP102	processed_transcript	116	1.7076e-07	25	20	0.91	1.725	FALSE
C1RIBOSEQORF88	uoORF	246	5.76032e-07	56	45	1.004	1.555	FALSE
C1NOREP104	uORF	128	1.79457e-07	15	23	0.436	1.004	FALSE
C1NOREP105	dORF	401	5.60393e-07	70	74	0.78	1.154	FALSE
C1NOREP107	intORF	199	3.15643e-07	33	36	0.695	1.226	FALSE
C1RIBOSEQORF91	uORF	127	2.8746e-07	15	23	0.436	1.004	FALSE
C1RIBOSEQORF92	uORF	98	1.92442e-07	6	17	0.193	0.697	TRUE
C1NOREP109	uORF	146	3.1342e-07	14	26	0.356	0.842	FALSE
C1NOREP110	dORF	107	1.23036e-07	18	19	0.655	1.404	FALSE
C1NOREP111	uORF	134	2.18593e-07	26	24	0.794	1.502	FALSE
C1NOREP113	intORF	260	3.81205e-07	26	47	0.405	0.768	TRUE
C1RIBOSEQORF97	uORF	91	1.0671e-07	23	16	1.027	1.888	FALSE
C1NOREP116	uORF	126	1.8661e-07	0	22	0.002	0.136	TRUE
C1NOREP117	doORF	108	1.56515e-07	0	19	0.002	0.157	TRUE
C1RIBOSEQORF98	intORF	104	1.59225e-07	0	18	0.002	0.166	TRUE
C1RIBOSEQORF101	processed_transcript	263	4.55627e-07	75	48	1.296	1.867	FALSE
C1RIBOSEQORF103	uoORF	198	3.92355e-07	37	36	0.791	1.352	FALSE
C1RIBOSEQORF105	uORF	97	2.0495e-07	20	17	0.827	1.69	FALSE
C1RIBOSEQORF107	lncRNA	366	7.45267e-07	44	69	0.501	0.82	FALSE
C1RIBOSEQORF108	lncRNA	405	6.25223e-07	45	76	0.466	0.759	TRUE
C1RIBOSEQORF109	uoORF	346	6.85504e-07	83	65	1.069	1.533	FALSE
C1NOREP123	intORF	454	7.54792e-07	76	86	0.734	1.07	FALSE
C1RIBOSEQORF110	uoORF	178	3.22116e-07	25	32	0.569	1.091	FALSE
C1NOREP124	uORF	234	4.48716e-07	54	43	1.009	1.575	FALSE
C1NOREP125	intORF	132	2.04371e-07	23	23	0.72	1.416	FALSE
C1RIBOSEQORF111	uORF	136	2.3206e-07	29	24	0.9	1.642	FALSE
C1RIBOSEQORF112	uORF	242	3.58645e-07	60	44	1.108	1.689	FALSE
C1RIBOSEQORF113	uORF	105	2.08513e-07	35	18	1.406	1.979	FALSE
C1RIBOSEQORF114	uoORF	247	4.82269e-07	74	45	1.359	1.923	FALSE
C1NOREP128	intORF	124	2.34167e-07	16	22	0.492	1.105	FALSE
C1NOREP129	intORF	261	4.14742e-07	31	48	0.485	0.872	FALSE
C1NOREP130	uORF	184	3.151e-07	39	33	0.915	1.543	FALSE
C1RIBOSEQORF115	uORF	121	2.486e-07	27	21	0.947	1.749	FALSE
C1NOREP133	uORF	95	2.3615e-07	13	17	0.498	1.216	FALSE
C1NOREP135	intORF	306	4.99202e-07	39	56	0.539	0.91	FALSE
C1NOREP136	uORF	83	9.0524e-08	11	14	0.495	1.3	FALSE
C1NOREP137	intORF	223	2.19329e-07	40	40	0.777	1.302	FALSE
C1NOREP138	intORF	192	2.67568e-07	36	34	0.812	1.398	FALSE
C1NOREP142	intORF	188	3.43132e-07	29	34	0.635	1.163	FALSE
C1RIBOSEQORF118	uORF	138	1.72392e-07	17	24	0.485	1.062	FALSE
C1NOREP144	dORF	365	4.59922e-07	40	67	0.464	0.777	FALSE
C1NOREP145	doORF	270	3.84948e-07	36	49	0.563	0.97	FALSE
C1NOREP146	intORF	285	4.41781e-07	46	52	0.698	1.131	FALSE
C1NOREP147	dORF	104	1.8999e-07	8	18	0.261	0.802	FALSE
C1RIBOSEQORF119	uORF	209	3.5484e-07	40	38	0.818	1.37	FALSE
C1NOREP149	intORF	209	2.94508e-07	33	38	0.658	1.161	FALSE
C1NOREP150	intORF	409	5.87013e-07	60	76	0.641	0.979	FALSE
C1RIBOSEQORF121	intORF	354	7.03497e-07	62	66	0.766	1.161	FALSE
C1RIBOSEQORF122	uoORF	398	5.57209e-07	74	74	0.829	1.213	FALSE
C1RIBOSEQORF123	intORF	120	1.93368e-07	19	21	0.631	1.327	FALSE
C1NOREP151	uORF	437	8.25457e-07	71	83	0.706	1.042	FALSE
C1NOREP155	intORF	232	3.16026e-07	56	42	1.076	1.664	FALSE
C1RIBOSEQORF126	intORF	168	2.922e-07	36	30	0.92	1.583	FALSE
C1RIBOSEQORF127	uoORF	175	2.49403e-07	38	31	0.946	1.605	FALSE
C1RIBOSEQORF128	uoORF	245	2.98456e-07	35	44	0.608	1.055	FALSE
C1NOREP156	uORF	122	1.75877e-07	17	22	0.529	1.159	FALSE
C1RIBOSEQORF129	uORF	731	1.45862e-06	155	147	0.925	1.205	FALSE
C1RIBOSEQORF130	uORF	65	1.099e-07	10	11	0.56	1.529	FALSE
C1RIBOSEQORF137	uORF	65	9.02e-08	11	11	0.629	1.628	FALSE
C1NOREP164	uORF	115	2.48032e-07	11	20	0.346	0.91	FALSE
C1NOREP166	uORF	92	1.57443e-07	9	16	0.339	0.982	FALSE
C1RIBOSEQORF138	uORF	103	1.4285e-07	14	18	0.514	1.216	FALSE
C1NOREP168	processed_transcript	98	1.86732e-07	13	17	0.498	1.216	FALSE
C1NOREP169	intORF	479	1.28048e-06	105	95	0.944	1.3	FALSE
C1NOREP171	intORF	130	1.77066e-07	10	23	0.268	0.737	TRUE
C1RIBOSEQORF140	lncRNA	179	5.45077e-07	31	33	0.706	1.268	FALSE
C1NOREP172	intORF	118	2.708e-07	24	21	0.828	1.602	FALSE
C1RIBOSEQORF143	uoORF	316	4.9549e-07	80	58	1.151	1.661	FALSE
C1NOREP178	uORF	113	1.9308e-07	21	20	0.745	1.51	FALSE
C1RIBOSEQORF144	uoORF	288	4.96723e-07	42	53	0.619	1.025	FALSE
C1RIBOSEQORF145	uORF	271	7.34807e-07	55	51	0.868	1.35	FALSE
C1RIBOSEQORF146	uORF	147	3.46773e-07	36	26	1.06	1.8	FALSE
C1RIBOSEQORF147	uORF	138	3e-07	31	25	0.932	1.667	FALSE
C1RIBOSEQORF148	uORF	153	2.45816e-07	25	27	0.675	1.293	FALSE
C1NOREP180	intORF	148	2.0412e-07	23	26	0.637	1.253	FALSE
C1NOREP181	intORF	101	1.7066e-07	18	18	0.691	1.481	FALSE
C1NOREP184	uORF	174	2.71757e-07	38	31	0.946	1.605	FALSE
C1RIBOSEQORF156	lncRNA	171	3.75853e-07	50	31	1.279	1.926	FALSE
C1RIBOSEQORF157	lncRNA	157	2.80925e-07	47	28	1.315	1.949	FALSE
C1NOREP185	lncRNA	160	3.25766e-07	58	29	1.542	1.985	FALSE
C1RIBOSEQORF158	lncRNA	241	5.31784e-07	62	44	1.148	1.737	FALSE
C1NOREP188	intORF	451	8.19708e-07	41	86	0.371	0.619	TRUE
C1RIBOSEQORF159	uoORF	296	4.78173e-07	73	54	1.119	1.642	FALSE
C1NOREP193	uORF	114	2.10075e-07	3	20	0.068	0.388	TRUE
C1NOREP194	uORF	444	8.55933e-07	33	85	0.294	0.519	TRUE
C1NOREP195	dORF	159	2.71167e-07	26	28	0.681	1.288	FALSE
C1NOREP196	uORF	79	1.499e-07	7	14	0.284	0.939	FALSE
C1NOREP197	uORF	253	4.71223e-07	18	46	0.27	0.58	TRUE
C1NOREP199	uORF	275	4.66537e-07	34	50	0.517	0.905	FALSE
C1RIBOSEQORF166	uORF	90	1.484e-07	1	16	0.022	0.296	TRUE
C1RIBOSEQORF167	uORF	104	2.03096e-07	0	18	0.002	0.166	TRUE
C1NOREP200	intORF	287	5.11028e-07	61	53	0.937	1.424	FALSE
C1NOREP201	intORF	154	3.52047e-07	32	28	0.863	1.534	FALSE
C1RIBOSEQORF170	uORF	72	7.359e-08	7	12	0.332	1.096	FALSE
C1NOREP203	uORF	246	4.49568e-07	42	45	0.729	1.207	FALSE
C1NOREP204	uORF	210	3.79607e-07	49	38	1.025	1.635	FALSE
C1RIBOSEQORF171	uORF	258	4.42987e-07	24	47	0.37	0.718	TRUE
C1NOREP206	uORF	116	2.16777e-07	12	21	0.366	0.926	FALSE
C1RIBOSEQORF173	uORF	108	1.44806e-07	23	19	0.87	1.698	FALSE
C1NOREP209	uORF	226	3.81501e-07	42	41	0.8	1.325	FALSE
C1NOREP210	intORF	382	6.46853e-07	46	71	0.512	0.828	FALSE
C1RIBOSEQORF175	uORF	102	1.67827e-07	16	18	0.602	1.35	FALSE
C1RIBOSEQORF176	uORF	291	4.27583e-07	20	53	0.266	0.548	TRUE
C1RIBOSEQORF177	uORF	352	4.78908e-07	62	65	0.777	1.178	FALSE
C1RIBOSEQORF178	uORF	70	9.442e-08	8	12	0.391	1.202	FALSE
C1NOREP213	dORF	156	3.45715e-07	30	28	0.802	1.453	FALSE
C1NOREP217	dORF	185	4.901e-07	36	34	0.812	1.398	FALSE
C1NOREP219	dORF	246	3.0385e-07	31	44	0.529	0.951	FALSE
C1NOREP221	processed_transcript	200	2.47207e-07	15	36	0.279	0.642	TRUE
C1NOREP223	dORF	503	9.789e-07	46	97	0.374	0.606	TRUE
C1NOREP224	lncRNA	155	3.26827e-07	28	28	0.741	1.371	FALSE
C1NOREP225	lncRNA	395	7.84164e-07	29	75	0.288	0.527	TRUE
C1RIBOSEQORF184	uORF	103	2.4356e-07	37	18	1.466	1.984	FALSE
C1NOREP226	uoORF	493	8.01204e-07	69	94	0.605	0.897	FALSE
C1RIBOSEQORF185	uoORF	371	6.09836e-07	77	69	0.928	1.349	FALSE
C1RIBOSEQORF186	intORF	148	2.51096e-07	19	26	0.51	1.072	FALSE
C1NOREP227	uoORF	150	3.39497e-07	35	27	0.99	1.71	FALSE
C1NOREP228	doORF	228	3.48838e-07	22	41	0.383	0.766	TRUE
C1RIBOSEQORF187	uORF	129	2.35252e-07	20	23	0.612	1.264	FALSE
C1RIBOSEQORF188	uoORF	119	1.63943e-07	15	21	0.478	1.1	FALSE
C1RIBOSEQORF189	uoORF	502	9.99823e-07	98	97	0.858	1.195	FALSE
C1RIBOSEQORF191	uORF	363	4.80164e-07	81	67	1.01	1.454	FALSE
C1NOREP229	processed_transcript	209	2.55782e-07	35	37	0.722	1.254	FALSE
C1RIBOSEQORF192	intORF	871	1.58503e-06	169	177	0.843	1.085	FALSE
C1NOREP230	uORF	103	1.17987e-07	15	18	0.558	1.283	FALSE
C1NOREP231	uoORF	136	2.40506e-07	18	24	0.518	1.112	FALSE
C1NOREP232	intORF	112	2.15778e-07	16	20	0.542	1.215	FALSE
C1RIBOSEQORF195	uORF	167	3.032e-07	53	30	1.395	1.965	FALSE
C1RIBOSEQORF197	uORF	104	2.9407e-07	32	18	1.301	1.966	FALSE
C1RIBOSEQORF198	lncRNA	484	1.23708e-06	116	95	1.05	1.425	FALSE
C1RIBOSEQORF199	lncRNA	197	4.4204e-07	50	36	1.107	1.75	FALSE
C1RIBOSEQORF200	uORF	119	2.06237e-07	16	21	0.516	1.157	FALSE
C1NOREP234	uORF	368	6.0156e-07	59	68	0.704	1.078	FALSE
C1RIBOSEQORF201	uORF	665	1.20258e-06	69	131	0.434	0.644	TRUE
C1RIBOSEQORF202	uORF	313	5.33633e-07	30	58	0.387	0.702	TRUE
C1RIBOSEQORF203	uORF	181	2.83339e-07	22	32	0.491	0.982	FALSE
C1RIBOSEQORF204	uORF	469	8.45226e-07	95	89	0.904	1.266	FALSE
C1RIBOSEQORF205	dORF	319	6.61384e-07	52	60	0.694	1.092	FALSE
C1NOREP235	uORF	135	1.44193e-07	24	24	0.724	1.406	FALSE
C1NOREP236	intORF	234	1.06336e-06	42	45	0.729	1.207	FALSE
C1RIBOSEQORF207	uORF	195	3.34812e-07	57	35	1.31	1.927	FALSE
C1RIBOSEQORF208	uoORF	257	6.88557e-07	66	48	1.128	1.686	FALSE
C1RIBOSEQORF210	uoORF	183	3.61499e-07	33	33	0.758	1.337	FALSE
C1NOREP238	intORF	181	2.77982e-07	31	32	0.728	1.307	FALSE
C1NOREP239	uORF	97	2.3944e-07	28	17	1.198	1.948	FALSE
C1NOREP240	uoORF	368	6.15131e-07	77	69	0.928	1.349	FALSE
C1NOREP241	processed_transcript	270	3.9565e-07	63	49	1.05	1.586	FALSE
C1RIBOSEQORF211	uORF	116	1.70746e-07	22	20	0.786	1.567	FALSE
C1RIBOSEQORF212	uORF	116	1.67066e-07	22	20	0.786	1.567	FALSE
C1NOREP242	uORF	116	1.93336e-07	22	20	0.786	1.567	FALSE
C1RIBOSEQORF216	uORF	154	2.65191e-07	21	28	0.532	1.08	FALSE
C1RIBOSEQORF218	uORF	141	1.00896e-07	35	25	1.068	1.819	FALSE
C1NOREP243	intORF	238	5.11196e-07	58	44	1.067	1.64	FALSE
C1NOREP244	uoORF	140	2.69813e-07	19	25	0.53	1.115	FALSE
C1NOREP247	intORF	261	5.2205e-07	45	48	0.738	1.202	FALSE
C1RIBOSEQORF219	uORF	200	3.35536e-07	35	36	0.743	1.289	FALSE
C1NOREP249	dORF	180	2.77834e-07	24	32	0.543	1.055	FALSE
C1NOREP250	uORF	63	1.4966e-07	22	11	1.309	1.977	FALSE
C1RIBOSEQORF220	uORF	131	2.7963e-07	29	23	0.938	1.707	FALSE
C1RIBOSEQORF221	intORF	500	1.00764e-06	97	97	0.849	1.184	FALSE
C1NOREP251	uoORF	231	4.35043e-07	67	42	1.307	1.901	FALSE
C1RIBOSEQORF222	dORF	405	5.48647e-07	66	75	0.722	1.08	FALSE
C1RIBOSEQORF223	uORF	128	1.51694e-07	36	23	1.191	1.92	FALSE
C1NOREP253	intORF	122	2.4686e-07	26	22	0.866	1.634	FALSE
C1RIBOSEQORF224	uoORF	185	2.60722e-07	23	33	0.501	0.987	FALSE
C1NOREP256	intORF	216	3.22265e-07	29	39	0.554	1.014	FALSE
C1RIBOSEQORF225	uORF	199	3.3449e-07	39	36	0.839	1.415	FALSE
C1NOREP258	intORF	137	1.26383e-07	21	24	0.621	1.26	FALSE
C1RIBOSEQORF226	uoORF	157	2.33914e-07	17	28	0.416	0.911	FALSE
C1RIBOSEQORF227	uORF	147	1.827e-07	44	26	1.313	1.953	FALSE
C1NOREP259	intORF	229	3.81548e-07	29	42	0.514	0.941	FALSE
C1RIBOSEQORF229	uORF	112	1.18071e-07	16	20	0.542	1.215	FALSE
C1NOREP265	uORF	105	1.53899e-07	10	18	0.343	0.942	FALSE
C1NOREP266	uORF	179	2.28019e-07	15	32	0.314	0.722	TRUE
C1NOREP267	doORF	186	2.63574e-07	31	33	0.706	1.268	FALSE
C1NOREP268	intORF	216	3.32698e-07	35	39	0.685	1.19	FALSE
C1RIBOSEQORF236	uORF	153	2.77518e-07	25	27	0.675	1.293	FALSE
C1NOREP269	intORF	321	5.44035e-07	62	59	0.857	1.298	FALSE
C1NOREP275	intORF	103	1.31509e-07	26	18	1.053	1.883	FALSE
C1NOREP276	intORF	139	2.72527e-07	25	25	0.729	1.396	FALSE
C1NOREP277	uORF	127	2.7191e-07	27	23	0.865	1.615	FALSE
C1RIBOSEQORF238	uORF	152	2.36052e-07	23	27	0.613	1.207	FALSE
C1RIBOSEQORF239	dORF	151	2.695e-07	20	27	0.521	1.076	FALSE
C1NOREP278	dORF	165	3.13797e-07	17	30	0.388	0.85	FALSE
C1NOREP279	dORF	99	1.64896e-07	10	17	0.363	0.998	FALSE
C1RIBOSEQORF241	uORF	317	6.80764e-07	51	59	0.69	1.092	FALSE
C1RIBOSEQORF242	uoORF	298	5.36586e-07	60	55	0.886	1.353	FALSE
C1RIBOSEQORF245	uORF	95	2.4701e-07	27	17	1.154	1.935	FALSE
C1RIBOSEQORF247	uoORF	110	1.5295e-07	18	19	0.655	1.404	FALSE
C1NOREP284	dORF	122	1.63702e-07	19	21	0.631	1.327	FALSE
C1NOREP285	dORF	147	1.45372e-07	22	26	0.605	1.208	FALSE
C1NOREP287	doORF	102	1.85117e-07	22	18	0.872	1.721	FALSE
C1NOREP288	intORF	298	4.30915e-07	45	55	0.644	1.049	FALSE
C1NOREP289	uORF	207	2.4582e-07	26	37	0.515	0.975	FALSE
C1RIBOSEQORF249	uORF	136	2.0429e-07	19	24	0.552	1.162	FALSE
C1NOREP290	uORF	200	3.27746e-07	51	36	1.131	1.777	FALSE
C1NOREP291	dORF	59	1.27566e-07	12	10	0.764	1.813	FALSE
C1NOREP293	intORF	260	5.47997e-07	31	48	0.485	0.872	FALSE
C1NOREP294	intORF	161	3.7361e-07	28	29	0.715	1.324	FALSE
C1NOREP295	intORF	161	2.87997e-07	19	29	0.457	0.961	FALSE
C1NOREP296	intORF	194	2.91796e-07	30	35	0.641	1.163	FALSE
C1NOREP297	uORF	393	5.33657e-07	43	73	0.461	0.76	TRUE
C1RIBOSEQORF250	uoORF	159	5.8429e-07	62	29	1.613	1.99	FALSE
C1NOREP301	uORF	80	1.6001e-07	9	14	0.388	1.122	FALSE
C1NOREP302	uoORF	698	1.70445e-06	141	143	0.86	1.134	FALSE
C1RIBOSEQORF254	uORF	328	4.62522e-07	41	60	0.532	0.887	FALSE
C1NOREP303	uORF	127	1.97546e-07	25	22	0.828	1.584	FALSE
C1RIBOSEQORF256	uORF	309	6.23302e-07	62	58	0.871	1.321	FALSE
C1RIBOSEQORF258	uORF	203	3.13792e-07	38	37	0.793	1.346	FALSE
C1RIBOSEQORF259	uORF	202	3.04909e-07	40	36	0.863	1.446	FALSE
C1RIBOSEQORF260	uORF	140	1.84926e-07	14	25	0.37	0.875	FALSE
C1RIBOSEQORF261	uORF	172	4.70867e-07	22	31	0.507	1.013	FALSE
C1NOREP307	uORF	153	2.78247e-07	33	27	0.926	1.631	FALSE
C1RIBOSEQORF263	uORF	95	2.576e-07	37	17	1.51	1.987	FALSE
C1NOREP308	uORF	108	1.72373e-07	18	19	0.655	1.404	FALSE
C1NOREP309	dORF	325	6.28029e-07	57	61	0.755	1.165	FALSE
C1NOREP310	dORF	191	3.48818e-07	32	34	0.71	1.264	FALSE
C1NOREP312	uORF	206	2.94046e-07	68	37	1.484	1.975	FALSE
C1NOREP313	lncRNA	570	8.87439e-07	97	109	0.755	1.054	FALSE
C1NOREP314	lncRNA	333	5.8938e-07	54	62	0.7	1.093	FALSE
C1NOREP315	lncRNA	384	6.7245e-07	65	72	0.739	1.11	FALSE
C1NOREP316	lncRNA	253	4.06164e-07	46	46	0.79	1.279	FALSE
C1NOREP317	lncRNA	312	4.54307e-07	50	57	0.699	1.11	FALSE
C1NOREP318	lncRNA	609	1.14547e-06	106	119	0.761	1.047	FALSE
C1NOREP319	lncRNA	113	4.5224e-07	27	20	0.993	1.812	FALSE
C1NOREP320	lncRNA	105	1.73173e-07	11	18	0.385	1.012	FALSE
C1NOREP321	dORF	195	3.12292e-07	39	35	0.863	1.455	FALSE
C1RIBOSEQORF267	uORF	167	3.67633e-07	29	30	0.72	1.318	FALSE
C1NOREP325	processed_transcript	155	3.4559e-07	30	28	0.802	1.453	FALSE
C1NOREP326	uORF	220	2.29946e-07	51	39	1.044	1.65	FALSE
C1NOREP327	intORF	320	4.79813e-07	48	59	0.645	1.035	FALSE
C1NOREP328	uoORF	75	1.46218e-07	15	13	0.77	1.731	FALSE
C1RIBOSEQORF271	uORF	250	4.7676e-07	71	46	1.274	1.857	FALSE
C1RIBOSEQORF272	uoORF	269	4.1812e-07	48	49	0.777	1.246	FALSE
C1RIBOSEQORF273	uORF	141	2.1198e-07	24	25	0.695	1.35	FALSE
C1NOREP329	uoORF	291	4.61008e-07	38	53	0.553	0.94	FALSE
C1RIBOSEQORF274	uORF	114	1.1742e-07	34	20	1.269	1.956	FALSE
C1RIBOSEQORF276	uORF	123	1.3086e-07	22	22	0.715	1.427	FALSE
C1RIBOSEQORF277	uORF	118	1.899e-07	37	21	1.323	1.965	FALSE
C1NOREP338	uORF	370	5.90584e-07	60	69	0.706	1.078	FALSE
C1NOREP339	intORF	152	3.1865e-07	33	27	0.926	1.631	FALSE
C1NOREP340	intORF	290	4.84713e-07	50	53	0.752	1.194	FALSE
C1NOREP341	dORF	345	6.41467e-07	86	64	1.129	1.608	FALSE
C1NOREP342	lncRNA	524	9.56865e-07	95	101	0.797	1.115	FALSE
C1RIBOSEQORF283	uORF	227	3.2216e-07	91	41	1.714	1.993	FALSE
C1RIBOSEQORF284	uORF	100	1.81313e-07	23	18	0.918	1.772	FALSE
C1RIBOSEQORF287	uORF	192	3.69477e-07	21	35	0.426	0.864	FALSE
C1NOREP345	lncRNA	65	1.7353e-07	13	11	0.766	1.786	FALSE
C1RIBOSEQORF288	uoORF	223	5.03328e-07	50	41	0.972	1.543	FALSE
C1NOREP346	uORF	308	6.11706e-07	62	57	0.887	1.344	FALSE
C1NOREP352	intORF	237	3.65952e-07	51	43	0.947	1.498	FALSE
C1NOREP353	uoORF	155	2.47207e-07	20	28	0.503	1.038	FALSE
C1NOREP354	uoORF	126	2.55028e-07	18	22	0.566	1.213	FALSE
C1RIBOSEQORF291	uORF	173	4.5137e-07	62	31	1.555	1.986	FALSE
C1NOREP358	uORF	132	3.20086e-07	48	24	1.503	1.984	FALSE
C1RIBOSEQORF294	uoORF	132	2.7917e-07	45	24	1.427	1.976	FALSE
C1NOREP359	doORF	364	7.28349e-07	63	68	0.756	1.143	FALSE
C1NOREP362	uORF	134	1.40856e-07	14	24	0.385	0.912	FALSE
C1RIBOSEQORF295	uORF	221	4.53163e-07	58	40	1.173	1.793	FALSE
C1RIBOSEQORF298	uORF	361	6.45764e-07	55	67	0.661	1.028	FALSE
C1NOREP367	processed_transcript	560	1.19579e-06	92	110	0.707	0.995	FALSE
C1RIBOSEQORF299	uORF	308	6.19158e-07	48	57	0.668	1.071	FALSE
C10NOREP1	intORF	119	1.52392e-07	15	21	0.478	1.1	FALSE
C10RIBOSEQORF1	lncRNA	353	5.70051e-07	49	65	0.599	0.956	FALSE
C10NOREP2	intORF	103	1.5793e-07	13	18	0.47	1.148	FALSE
C10NOREP3	uORF	75	1.399e-07	11	13	0.533	1.398	FALSE
C10NOREP7	intORF	136	2.4121e-07	30	24	0.935	1.686	FALSE
C10NOREP8	uoORF	535	1.34825e-06	104	106	0.837	1.155	FALSE
C10RIBOSEQORF3	uORF	157	3.11466e-07	34	28	0.924	1.614	FALSE
C10NOREP14	dORF	296	4.84594e-07	36	54	0.511	0.88	FALSE
C10NOREP15	processed_transcript	154	2.18591e-07	27	27	0.737	1.379	FALSE
C10RIBOSEQORF4	uORF	75	1.37326e-07	9	13	0.417	1.208	FALSE
C10NOREP16	intORF	97	1.408e-07	15	17	0.59	1.358	FALSE
C10NOREP28	uORF	151	6.5493e-07	35	28	0.955	1.653	FALSE
C10RIBOSEQORF10	uoORF	175	3.10444e-07	30	31	0.724	1.313	FALSE
C10RIBOSEQORF11	uoORF	354	5.2271e-07	103	65	1.35	1.854	FALSE
C10NOREP31	intORF	180	4.99107e-07	35	33	0.81	1.406	FALSE
C10NOREP32	intORF	251	3.51373e-07	29	46	0.469	0.86	FALSE
C10RIBOSEQORF13	dORF	62	1.06269e-07	7	11	0.362	1.195	FALSE
C10NOREP34	uORF	122	1.26633e-07	21	21	0.709	1.439	FALSE
C10NOREP35	uORF	121	1.7375e-07	17	21	0.554	1.214	FALSE
C10NOREP36	dORF	156	1.87514e-07	29	28	0.771	1.412	FALSE
C10RIBOSEQORF14	uoORF	129	2.8119e-07	32	23	1.048	1.824	FALSE
C10RIBOSEQORF15	uORF	122	1.58693e-07	31	21	1.104	1.887	FALSE
C10RIBOSEQORF16	uORF	137	2.37963e-07	35	24	1.111	1.865	FALSE
C10NOREP38	intORF	304	4.84385e-07	46	56	0.649	1.05	FALSE
C10RIBOSEQORF20	intORF	161	2.97694e-07	34	29	0.892	1.56	FALSE
C10RIBOSEQORF21	uoORF	150	2.33006e-07	39	27	1.116	1.842	FALSE
C10NOREP41	uORF	176	3.4412e-07	38	32	0.916	1.556	FALSE
C10NOREP42	lncRNA	108	3.92579e-07	16	19	0.57	1.279	FALSE
C10NOREP46	uORF	94	1.5561e-07	12	16	0.481	1.215	FALSE
C10NOREP47	uORF	154	2.40538e-07	19	27	0.491	1.033	FALSE
C10NOREP48	uORF	145	3.26216e-07	14	26	0.356	0.842	FALSE
C10NOREP53	uoORF	450	6.28249e-07	77	84	0.763	1.108	FALSE
C10NOREP54	uORF	105	1.955e-07	27	18	1.097	1.907	FALSE
C10NOREP56	uORF	127	2.45376e-07	26	23	0.829	1.566	FALSE
C10RIBOSEQORF29	uoORF	395	7.18697e-07	63	74	0.695	1.05	FALSE
C10RIBOSEQORF31	uoORF	99	1.6378e-07	16	17	0.637	1.428	FALSE
C10NOREP62	uORF	143	2.70286e-07	14	26	0.356	0.842	FALSE
C10NOREP63	doORF	313	5.59025e-07	51	58	0.702	1.11	FALSE
C10RIBOSEQORF32	uoORF	281	3.6098e-07	44	51	0.678	1.109	FALSE
C10NOREP64	uORF	106	1.62736e-07	21	19	0.784	1.586	FALSE
C10NOREP65	dORF	194	3.29316e-07	32	35	0.69	1.228	FALSE
C10RIBOSEQORF33	lncRNA	243	4.16256e-07	37	44	0.647	1.106	FALSE
C10NOREP67	uoORF	243	4.15736e-07	39	44	0.686	1.158	FALSE
C10RIBOSEQORF35	uoORF	204	3.18732e-07	21	37	0.403	0.817	FALSE
C10NOREP70	intORF	109	3.03566e-07	1	19	0.019	0.25	TRUE
C10NOREP72	uORF	145	3.24813e-07	21	26	0.573	1.163	FALSE
C10NOREP75	intORF	504	8.16585e-07	98	96	0.867	1.207	FALSE
C10NOREP76	uORF	116	1.69713e-07	23	20	0.827	1.622	FALSE
C10NOREP77	intORF	176	3.44757e-07	30	32	0.701	1.272	FALSE
C10RIBOSEQORF38	intORF	249	5.0779e-07	39	46	0.656	1.107	FALSE
C10NOREP78	intORF	176	3.44757e-07	30	32	0.701	1.272	FALSE
C10RIBOSEQORF39	uORF	254	4.9116e-07	40	47	0.661	1.108	FALSE
C10NOREP81	uORF	128	3.6338e-07	23	23	0.72	1.416	FALSE
C10RIBOSEQORF41	uoORF	629	7.72543e-07	142	119	1.041	1.372	FALSE
C10NOREP82	intORF	152	3.37249e-07	26	27	0.706	1.336	FALSE
C10RIBOSEQORF42	uoORF	220	3.7357e-07	43	40	0.842	1.386	FALSE
C10NOREP83	processed_transcript	176	2.73162e-07	25	32	0.569	1.091	FALSE
C10RIBOSEQORF44	uORF	123	1.87106e-07	23	22	0.752	1.48	FALSE
C10NOREP84	uORF	470	7.94084e-07	71	89	0.659	0.972	FALSE
C10NOREP87	uORF	145	3.19912e-07	31	26	0.896	1.606	FALSE
C10NOREP88	intORF	243	4.87885e-07	33	45	0.556	0.981	FALSE
C10NOREP89	intORF	442	7.43843e-07	84	83	0.848	1.213	FALSE
C10RIBOSEQORF46	uORF	107	1.91497e-07	13	19	0.445	1.088	FALSE
C10RIBOSEQORF47	processed_transcript	193	3.26893e-07	30	35	0.641	1.163	FALSE
C10NOREP90	intORF	197	2.53337e-07	28	35	0.593	1.097	FALSE
C10RIBOSEQORF51	uORF	151	2.64501e-07	25	27	0.675	1.293	FALSE
C10RIBOSEQORF52	uoORF	485	8.66269e-07	64	93	0.563	0.847	FALSE
C10RIBOSEQORF53	dORF	539	9.27618e-07	66	103	0.526	0.786	FALSE
C10NOREP99	uoORF	424	8.48832e-07	87	81	0.903	1.284	FALSE
C10NOREP101	intORF	136	2.60673e-07	22	24	0.655	1.309	FALSE
C10NOREP102	dORF	71	9.2614e-08	8	12	0.391	1.202	FALSE
C10RIBOSEQORF57	lncRNA	376	5.08741e-07	64	69	0.758	1.142	FALSE
C10NOREP105	intORF	141	3.08458e-07	30	25	0.898	1.624	FALSE
C10RIBOSEQORF60	uoORF	119	1.16899e-07	31	21	1.104	1.887	FALSE
C10RIBOSEQORF61	uORF	434	9.729e-07	119	84	1.221	1.65	FALSE
C10RIBOSEQORF63	uORF	112	1.46073e-07	19	20	0.663	1.394	FALSE
C10RIBOSEQORF64	intORF	501	8.23051e-07	66	95	0.57	0.853	FALSE
C10RIBOSEQORF66	uORF	154	2.806e-07	37	28	1.016	1.728	FALSE
C10NOREP110	lncRNA	147	3.39822e-07	21	26	0.573	1.163	FALSE
C10RIBOSEQORF67	uoORF	122	2.7033e-07	37	22	1.274	1.952	FALSE
C10NOREP113	uoORF	272	4.68786e-07	52	50	0.832	1.31	FALSE
C10NOREP114	uORF	148	1.66729e-07	26	26	0.733	1.387	FALSE
C10NOREP115	intORF	241	4.44245e-07	41	44	0.726	1.209	FALSE
C10NOREP116	intORF	179	4.07169e-07	24	32	0.543	1.055	FALSE
C10NOREP117	dORF	226	6.41124e-07	34	42	0.616	1.078	FALSE
C10RIBOSEQORF71	uoORF	245	3.54691e-07	28	44	0.472	0.872	FALSE
C10RIBOSEQORF72	lncRNA	141	3.37732e-07	18	25	0.498	1.068	FALSE
C10NOREP122	intORF	282	6.79996e-07	69	53	1.072	1.591	FALSE
C10NOREP123	uORF	111	1.62736e-07	16	19	0.57	1.279	FALSE
C10NOREP124	uoORF	98	1.4443e-07	32	17	1.355	1.975	FALSE
C10RIBOSEQORF75	uORF	213	4.69881e-07	34	39	0.663	1.161	FALSE
C10NOREP126	uORF	177	3.8227e-07	30	32	0.701	1.272	FALSE
C10RIBOSEQORF76	uoORF	140	2.98317e-07	30	25	0.898	1.624	FALSE
C10RIBOSEQORF77	uORF	228	3.35727e-07	65	41	1.296	1.897	FALSE
C10RIBOSEQORF78	uoORF	673	9.64338e-07	148	130	0.996	1.305	FALSE
C10NOREP128	intORF	436	6.45623e-07	70	82	0.704	1.042	FALSE
C10NOREP129	uoORF	155	2.49449e-07	21	28	0.532	1.08	FALSE
C10RIBOSEQORF79	intORF	327	7.20561e-07	70	61	0.946	1.4	FALSE
C10RIBOSEQORF80	lncRNA	230	4.13594e-07	38	42	0.698	1.186	FALSE
C10NOREP133	uORF	113	6.013e-08	27	20	0.993	1.812	FALSE
C10RIBOSEQORF84	uORF	126	4.641e-08	48	22	1.574	1.989	FALSE
C10RIBOSEQORF85	uORF	80	1.5943e-07	15	14	0.716	1.632	FALSE
C10RIBOSEQORF86	uORF	311	5.36318e-07	48	57	0.668	1.071	FALSE
C10RIBOSEQORF88	uORF	96	1.82166e-07	21	17	0.875	1.746	FALSE
C10NOREP138	uORF	142	2.35343e-07	17	25	0.465	1.02	FALSE
C10RIBOSEQORF89	uORF	221	3.60013e-07	51	40	1.018	1.609	FALSE
C10NOREP139	intORF	212	3.38326e-07	34	38	0.681	1.191	FALSE
C10RIBOSEQORF93	uoORF	324	7.15103e-07	94	61	1.304	1.821	FALSE
C10RIBOSEQORF94	uORF	175	2.31509e-07	42	31	1.058	1.742	FALSE
C10RIBOSEQORF96	uORF	232	3.42983e-07	42	42	0.781	1.293	FALSE
C10RIBOSEQORF97	uORF	93	7.8146e-08	24	16	1.076	1.912	FALSE
C10RIBOSEQORF98	uORF	125	2.6777e-07	21	22	0.677	1.374	FALSE
C10NOREP148	uORF	312	7.13937e-07	93	59	1.332	1.857	FALSE
C10RIBOSEQORF99	uORF	176	5.98573e-07	39	32	0.944	1.591	FALSE
C10RIBOSEQORF100	processed_transcript	198	3.7749e-07	34	36	0.719	1.257	FALSE
C10NOREP149	lncRNA	378	8.28125e-07	92	72	1.08	1.52	FALSE
C10RIBOSEQORF103	lncRNA	440	1.16784e-06	110	86	1.096	1.499	FALSE
C10RIBOSEQORF105	uORF	92	2.1785e-07	23	16	1.027	1.888	FALSE
C10NOREP150	dORF	216	3.94391e-07	34	39	0.663	1.161	FALSE
C10RIBOSEQORF106	uoORF	96	1.72956e-07	26	17	1.11	1.919	FALSE
C10NOREP151	intORF	264	5.26864e-07	43	49	0.687	1.132	FALSE
C10NOREP152	intORF	441	8.3164e-07	80	84	0.795	1.147	FALSE
C10NOREP153	intORF	368	7.43506e-07	82	69	0.994	1.428	FALSE
C10RIBOSEQORF107	uoORF	121	2.10613e-07	20	21	0.67	1.384	FALSE
C10NOREP156	intORF	140	3.6409e-07	35	25	1.068	1.819	FALSE
C10RIBOSEQORF108	uORF	140	2.03773e-07	25	25	0.729	1.396	FALSE
C10RIBOSEQORF109	uORF	172	2.60546e-07	27	31	0.642	1.201	FALSE
C10RIBOSEQORF110	uORF	170	3.18122e-07	30	31	0.724	1.313	FALSE
C10RIBOSEQORF111	uORF	171	2.00312e-07	30	30	0.748	1.356	FALSE
C10RIBOSEQORF115	intORF	158	2.69223e-07	24	28	0.621	1.205	FALSE
C10NOREP160	uoORF	139	2.22036e-07	19	25	0.53	1.115	FALSE
C10RIBOSEQORF116	uoORF	131	2.57766e-07	44	23	1.442	1.979	FALSE
C10RIBOSEQORF117	uORF	116	1.88327e-07	23	20	0.827	1.622	FALSE
C10RIBOSEQORF118	uORF	116	2.6696e-07	41	21	1.446	1.98	FALSE
C10RIBOSEQORF119	uoORF	209	4.08446e-07	49	38	1.025	1.635	FALSE
C10RIBOSEQORF120	uORF	235	4.87726e-07	37	43	0.662	1.132	FALSE
C10NOREP163	intORF	159	2.56242e-07	26	28	0.681	1.288	FALSE
C10RIBOSEQORF122	uoORF	91	1.4535e-07	14	16	0.578	1.367	FALSE
C10RIBOSEQORF123	intORF	194	4.39809e-07	31	35	0.666	1.195	FALSE
C10NOREP166	uoORF	363	9.30847e-07	81	70	0.967	1.392	FALSE
C10NOREP167	intORF	175	4.58781e-07	38	32	0.916	1.556	FALSE
C10NOREP168	intORF	242	5.73643e-07	42	45	0.729	1.207	FALSE
C10RIBOSEQORF124	uoORF	128	2.0684e-07	17	23	0.506	1.109	FALSE
C10NOREP169	intORF	345	5.83348e-07	53	64	0.664	1.041	FALSE
C10RIBOSEQORF128	uORF	259	4.0378e-07	30	47	0.478	0.866	FALSE
C10RIBOSEQORF130	intORF	425	8.82819e-07	101	81	1.061	1.471	FALSE
C10NOREP172	uoORF	284	5.69442e-07	110	53	1.692	1.992	FALSE
C10NOREP174	intORF	96	1.22403e-07	23	17	0.97	1.837	FALSE
C10RIBOSEQORF132	uoORF	149	1.86475e-07	28	26	0.798	1.476	FALSE
C10NOREP180	uORF	269	8.2784e-07	49	51	0.764	1.219	FALSE
C11NOREP1	intORF	214	4.84411e-07	5	39	0.067	0.27	TRUE
C11NOREP2	dORF	288	5.30662e-07	55	53	0.836	1.299	FALSE
C11RIBOSEQORF1	uORF	147	2.5404e-07	18	26	0.479	1.027	FALSE
C11NOREP3	uORF	142	2.56202e-07	11	25	0.277	0.728	TRUE
C11NOREP4	uORF	230	5.879e-07	68	43	1.299	1.891	FALSE
C11RIBOSEQORF3	uoORF	143	3.4869e-07	34	26	0.995	1.729	FALSE
C11NOREP5	uORF	83	1.36553e-07	15	14	0.716	1.632	FALSE
C11NOREP6	uoORF	1155	2.38798e-06	303	250	1.104	1.333	FALSE
C11RIBOSEQORF4	uoORF	1036	2.10729e-06	264	220	1.085	1.329	FALSE
C11RIBOSEQORF5	dORF	188	3.31492e-07	25	34	0.536	1.027	FALSE
C11NOREP7	intORF	206	4.15552e-07	44	37	0.934	1.529	FALSE
C11RIBOSEQORF6	uORF	174	2.51085e-07	17	31	0.375	0.823	FALSE
C11NOREP14	uORF	321	7.55668e-07	50	60	0.664	1.055	FALSE
C11NOREP15	intORF	528	2.17522e-06	107	112	0.817	1.122	FALSE
C11NOREP16	doORF	67	3.2238e-07	12	12	0.64	1.602	FALSE
C11NOREP17	intORF	146	2.34972e-07	26	26	0.733	1.387	FALSE
C11RIBOSEQORF9	uoORF	389	7.65546e-07	81	73	0.927	1.335	FALSE
C11NOREP19	uoORF	110	3.0436e-07	45	20	1.581	1.99	FALSE
C11NOREP22	uoORF	303	6.7346e-07	58	57	0.824	1.266	FALSE
C11NOREP24	intORF	169	2.19599e-07	31	30	0.777	1.395	FALSE
C11RIBOSEQORF11	uoORF	188	3.20081e-07	28	34	0.61	1.129	FALSE
C11NOREP25	uORF	279	3.86203e-07	68	51	1.097	1.631	FALSE
C11NOREP26	intORF	274	4.04006e-07	29	50	0.432	0.791	FALSE
C11RIBOSEQORF13	uORF	178	4.7965e-07	18	33	0.377	0.809	FALSE
C11RIBOSEQORF14	uORF	106	1.7352e-07	36	19	1.389	1.976	FALSE
C11NOREP27	lncRNA	489	8.32523e-07	94	93	0.855	1.2	FALSE
C11NOREP28	intORF	350	4.84284e-07	50	64	0.623	0.989	FALSE
C11NOREP29	processed_transcript	105	1.40444e-07	19	18	0.736	1.545	FALSE
C11RIBOSEQORF15	uORF	88	2.30023e-07	31	15	1.427	1.982	FALSE
C11RIBOSEQORF16	uORF	131	4.46134e-07	29	24	0.9	1.642	FALSE
C11NOREP30	intORF	476	7.23523e-07	56	90	0.502	0.777	FALSE
C11RIBOSEQORF18	uORF	122	2.52284e-07	23	22	0.752	1.48	FALSE
C11RIBOSEQORF22	uoORF	360	8.02233e-07	82	68	1.009	1.449	FALSE
C11NOREP39	intORF	255	4.33233e-07	53	47	0.904	1.418	FALSE
C11NOREP41	intORF	205	2.95293e-07	21	37	0.403	0.817	FALSE
C11RIBOSEQORF23	uORF	254	3.79655e-07	51	46	0.886	1.4	FALSE
C11RIBOSEQORF24	uORF	136	3.0827e-07	34	24	1.076	1.837	FALSE
C11NOREP42	uORF	196	3.3922e-07	24	35	0.497	0.964	FALSE
C11NOREP43	uORF	234	4.14536e-07	30	43	0.522	0.946	FALSE
C11RIBOSEQORF25	uORF	414	6.68621e-07	43	78	0.432	0.711	TRUE
C11NOREP44	uORF	160	2.81392e-07	31	29	0.803	1.443	FALSE
C11NOREP46	intORF	250	3.07709e-07	39	45	0.671	1.132	FALSE
C11NOREP47	uoORF	129	2.4785e-07	31	23	1.012	1.788	FALSE
C11NOREP48	intORF	167	2.60354e-07	25	30	0.607	1.164	FALSE
C11RIBOSEQORF28	uoORF	152	2.42203e-07	28	27	0.768	1.422	FALSE
C11NOREP49	intORF	353	7.21167e-07	52	66	0.631	0.993	FALSE
C11NOREP50	lncRNA	657	1.24914e-06	108	130	0.711	0.975	FALSE
C11RIBOSEQORF31	lncRNA	190	2.677e-07	26	34	0.561	1.061	FALSE
C11RIBOSEQORF32	intORF	180	2.82986e-07	53	32	1.319	1.94	FALSE
C11NOREP51	uORF	141	2.4496e-07	14	25	0.37	0.875	FALSE
C11RIBOSEQORF34	uORF	157	2.87032e-07	34	28	0.924	1.614	FALSE
C11NOREP52	intORF	115	2.09698e-07	15	20	0.502	1.155	FALSE
C11RIBOSEQORF35	uORF	125	2.57453e-07	16	22	0.492	1.105	FALSE
C11RIBOSEQORF36	uORF	175	4.06117e-07	28	32	0.648	1.2	FALSE
C11RIBOSEQORF37	uoORF	135	1.99007e-07	29	24	0.9	1.642	FALSE
C11NOREP59	intORF	129	2.01944e-07	12	23	0.334	0.845	FALSE
C11RIBOSEQORF40	uORF	325	6.3295e-07	66	61	0.887	1.328	FALSE
C11NOREP60	uORF	186	2.61764e-07	30	33	0.68	1.233	FALSE
C11NOREP61	uORF	105	1.32976e-07	15	18	0.558	1.283	FALSE
C11RIBOSEQORF41	uORF	102	2.84636e-07	23	18	0.918	1.772	FALSE
C11NOREP62	intORF	131	2.67536e-07	34	23	1.121	1.88	FALSE
C11RIBOSEQORF42	uORF	163	3.74376e-07	38	29	1.011	1.71	FALSE
C11NOREP63	intORF	207	7.05633e-07	57	39	1.181	1.807	FALSE
C11NOREP64	intORF	104	1.43862e-07	16	18	0.602	1.35	FALSE
C11RIBOSEQORF43	uORF	487	1.2127e-06	84	96	0.734	1.049	FALSE
C11RIBOSEQORF44	uORF	161	2.7035e-07	43	29	1.159	1.861	FALSE
C11RIBOSEQORF45	uoORF	268	6.83204e-07	80	50	1.334	1.891	FALSE
C11RIBOSEQORF46	uORF	68	5.3156e-08	14	12	0.768	1.758	FALSE
C11RIBOSEQORF48	uORF	213	2.97946e-07	31	38	0.613	1.101	FALSE
C11RIBOSEQORF51	uoORF	197	3.19599e-07	35	35	0.764	1.326	FALSE
C11RIBOSEQORF52	uoORF	197	3.19599e-07	35	35	0.764	1.326	FALSE
C11RIBOSEQORF53	uORF	74	1.09306e-07	8	13	0.361	1.11	FALSE
C11RIBOSEQORF54	intORF	573	1.04922e-06	125	111	0.974	1.306	FALSE
C11RIBOSEQORF55	uoORF	97	1.5081e-07	18	17	0.732	1.564	FALSE
C11NOREP69	uoORF	880	1.92383e-06	167	184	0.8	1.032	FALSE
C11NOREP70	intORF	841	1.8312e-06	164	174	0.83	1.073	FALSE
C11NOREP71	intORF	291	5.82193e-07	44	54	0.64	1.048	FALSE
C11RIBOSEQORF59	uORF	136	2.1429e-07	16	24	0.451	1.013	FALSE
C11RIBOSEQORF60	uoORF	217	4.93653e-07	38	40	0.733	1.245	FALSE
C11RIBOSEQORF61	uORF	98	1.80506e-07	23	17	0.97	1.837	FALSE
C11NOREP73	intORF	160	1.6579e-07	22	28	0.561	1.122	FALSE
C11NOREP75	uORF	191	3.49456e-07	34	34	0.761	1.331	FALSE
C11RIBOSEQORF67	uoORF	571	9.93332e-07	105	110	0.815	1.123	FALSE
C11NOREP79	intORF	94	2.30193e-07	19	17	0.779	1.629	FALSE
C11RIBOSEQORF69	uORF	147	2.3729e-07	24	26	0.669	1.298	FALSE
C11NOREP80	uORF	423	6.68189e-07	63	79	0.651	0.984	FALSE
C11RIBOSEQORF70	uORF	78	1.7242e-07	18	14	0.885	1.819	FALSE
C11NOREP83	dORF	201	3.31094e-07	24	36	0.483	0.938	FALSE
C11NOREP85	uORF	117	2.32303e-07	19	21	0.631	1.327	FALSE
C11NOREP86	dORF	154	3.3129e-07	30	28	0.802	1.453	FALSE
C11RIBOSEQORF78	uORF	278	5.16117e-07	72	51	1.167	1.716	FALSE
C11NOREP87	intORF	342	5.30967e-07	62	63	0.802	1.216	FALSE
C11RIBOSEQORF79	uORF	140	5.1534e-07	21	26	0.573	1.163	FALSE
C11RIBOSEQORF80	uORF	230	3.98976e-07	47	42	0.886	1.427	FALSE
C11RIBOSEQORF81	uORF	90	1.8728e-07	17	16	0.727	1.585	FALSE
C11NOREP90	dORF	121	1.83136e-07	14	21	0.44	1.042	FALSE
C11NOREP91	dORF	189	2.5055e-07	28	34	0.61	1.129	FALSE
C11NOREP92	uoORF	406	1.01635e-06	98	78	1.067	1.486	FALSE
C11NOREP93	intORF	234	6.23383e-07	52	43	0.968	1.524	FALSE
C11RIBOSEQORF83	uoORF	656	1.40617e-06	178	131	1.203	1.539	FALSE
C11NOREP94	uORF	188	2.6877e-07	24	34	0.511	0.993	FALSE
C11NOREP101	dORF	515	1.22116e-06	83	101	0.688	0.986	FALSE
C11RIBOSEQORF88	uORF	95	1.9663e-07	20	17	0.827	1.69	FALSE
C11RIBOSEQORF89	uORF	114	1.74994e-07	26	20	0.952	1.771	FALSE
C11NOREP105	uORF	262	6.2576e-07	64	49	1.068	1.608	FALSE
C11RIBOSEQORF91	uoORF	115	2.2874e-07	21	20	0.745	1.51	FALSE
C11NOREP106	doORF	138	3.53578e-07	35	25	1.068	1.819	FALSE
C11RIBOSEQORF92	uORF	216	8.7041e-07	12	41	0.188	0.474	TRUE
C11RIBOSEQORF93	uORF	167	2.8157e-07	55	30	1.443	1.974	FALSE
C11NOREP107	uoORF	263	7.57416e-07	66	49	1.105	1.653	FALSE
C11RIBOSEQORF94	processed_transcript	129	2.33213e-07	21	23	0.648	1.315	FALSE
C11NOREP109	lncRNA	653	2.29144e-06	111	140	0.68	0.928	FALSE
C11NOREP110	processed_transcript	384	7.23315e-07	63	72	0.714	1.079	FALSE
C11NOREP114	uoORF	415	7.45618e-07	70	78	0.74	1.095	FALSE
C11NOREP115	processed_transcript	132	2.57389e-07	33	23	1.085	1.854	FALSE
C11NOREP116	intORF	389	7.8817e-07	77	74	0.866	1.258	FALSE
C11NOREP118	dORF	73	1.04326e-07	8	13	0.361	1.11	FALSE
C11NOREP119	doORF	338	7.53051e-07	63	64	0.804	1.214	FALSE
C11RIBOSEQORF95	processed_transcript	442	9.5277e-07	100	85	1.001	1.389	FALSE
C11NOREP120	uoORF	197	2.05834e-07	22	35	0.449	0.898	FALSE
C11NOREP123	uoORF	307	6.97754e-07	62	58	0.871	1.321	FALSE
C11NOREP125	dORF	90	1.68923e-07	8	16	0.293	0.902	FALSE
C11NOREP126	uoORF	109	2.3129e-07	20	19	0.741	1.527	FALSE
C11NOREP127	uORF	177	2.96953e-07	34	32	0.808	1.414	FALSE
C11NOREP129	uoORF	152	2.95486e-07	26	27	0.706	1.336	FALSE
C11NOREP131	uORF	244	4.64734e-07	39	45	0.671	1.132	FALSE
C11RIBOSEQORF107	uoORF	125	1.40552e-07	29	22	0.981	1.77	FALSE
C11NOREP132	lncRNA	332	8.7598e-07	136	63	1.758	1.994	FALSE
C11RIBOSEQORF109	uORF	200	4.0776e-07	37	36	0.791	1.352	FALSE
C11NOREP133	uORF	153	2.1705e-07	14	27	0.342	0.811	FALSE
C11RIBOSEQORF110	uoORF	91	1.46173e-07	20	16	0.878	1.77	FALSE
C11NOREP135	uORF	164	3.04663e-07	14	29	0.319	0.755	TRUE
C11RIBOSEQORF112	uoORF	564	8.14287e-07	64	107	0.489	0.736	TRUE
C11RIBOSEQORF113	uORF	165	3.5327e-07	31	30	0.777	1.395	FALSE
C11NOREP137	dORF	118	1.76387e-07	15	21	0.478	1.1	FALSE
C11NOREP140	intORF	105	1.94649e-07	27	18	1.097	1.907	FALSE
C11NOREP141	uORF	157	2.50937e-07	15	28	0.358	0.825	FALSE
C11RIBOSEQORF114	intORF	445	6.7272e-07	72	83	0.717	1.055	FALSE
C11NOREP144	intORF	153	2.7768e-07	27	27	0.737	1.379	FALSE
C11NOREP145	uORF	317	7.21695e-07	96	60	1.356	1.875	FALSE
C11RIBOSEQORF121	uORF	267	4.91635e-07	74	49	1.251	1.82	FALSE
C11RIBOSEQORF122	uORF	161	2.88403e-07	22	29	0.542	1.083	FALSE
C11RIBOSEQORF123	uORF	133	2.20535e-07	25	24	0.759	1.454	FALSE
C11RIBOSEQORF124	uORF	191	3.20972e-07	32	34	0.71	1.264	FALSE
C11RIBOSEQORF125	uORF	102	5.00358e-07	28	18	1.14	1.925	FALSE
C11NOREP149	uORF	212	2.85217e-07	41	38	0.84	1.4	FALSE
C11NOREP150	uORF	79	1.33953e-07	10	14	0.441	1.211	FALSE
C11NOREP151	intORF	240	3.66384e-07	30	44	0.51	0.925	FALSE
C11NOREP152	uORF	188	3.0738e-07	58	34	1.369	1.953	FALSE
C11NOREP153	intORF	351	9.1674e-07	112	67	1.432	1.917	FALSE
C11RIBOSEQORF126	uORF	132	2.6331e-07	30	23	0.975	1.749	FALSE
C11RIBOSEQORF127	uoORF	106	1.01857e-07	23	18	0.918	1.772	FALSE
C11NOREP167	intORF	103	1.97873e-07	22	18	0.872	1.721	FALSE
C11NOREP171	uORF	174	4.4981e-07	20	32	0.44	0.908	FALSE
C11RIBOSEQORF131	uORF	109	1.5944e-07	22	19	0.827	1.644	FALSE
C11RIBOSEQORF132	uORF	60	3.9846e-08	11	10	0.69	1.744	FALSE
C11NOREP172	uoORF	507	6.87741e-07	144	95	1.324	1.74	FALSE
C11RIBOSEQORF133	uoORF	446	6.92227e-07	94	84	0.947	1.328	FALSE
C11RIBOSEQORF134	uoORF	452	1.18244e-06	135	89	1.319	1.749	FALSE
C11NOREP176	uORF	112	2.11523e-07	18	20	0.622	1.334	FALSE
C11RIBOSEQORF138	dORF	243	3.59513e-07	30	44	0.51	0.925	FALSE
C11NOREP179	uORF	95	1.3169e-07	21	17	0.875	1.746	FALSE
C11RIBOSEQORF140	uORF	120	1.62404e-07	21	21	0.709	1.439	FALSE
C11RIBOSEQORF141	uORF	215	3.57232e-07	69	39	1.441	1.965	FALSE
C11NOREP180	intORF	260	3.81254e-07	43	47	0.717	1.18	FALSE
C11RIBOSEQORF142	uoORF	550	1.22252e-06	136	108	1.096	1.452	FALSE
C11RIBOSEQORF144	uORF	82	2.1288e-07	10	14	0.441	1.211	FALSE
C11NOREP181	uoORF	118	2.53127e-07	23	21	0.788	1.549	FALSE
C11NOREP184	intORF	246	4.73461e-07	48	45	0.846	1.357	FALSE
C11RIBOSEQORF146	lncRNA	131	3.57424e-07	36	24	1.145	1.889	FALSE
C11RIBOSEQORF147	processed_transcript	641	9.53476e-07	113	123	0.789	1.074	FALSE
C11RIBOSEQORF148	uoORF	415	6.15499e-07	83	77	0.903	1.294	FALSE
C11NOREP187	uORF	70	1.4166e-07	13	12	0.704	1.686	FALSE
C11NOREP188	lncRNA	129	2.4009e-07	18	23	0.541	1.161	FALSE
C11NOREP190	dORF	347	1.27421e-06	77	68	0.942	1.369	FALSE
C11RIBOSEQORF149	uORF	308	6.3263e-07	41	57	0.56	0.933	FALSE
C11NOREP191	uoORF	122	2.94823e-07	18	22	0.566	1.213	FALSE
C11NOREP193	dORF	178	3.56986e-07	41	32	0.998	1.659	FALSE
C11RIBOSEQORF150	uORF	232	2.41167e-07	34	42	0.616	1.078	FALSE
C11RIBOSEQORF152	uORF	187	4.34666e-07	41	34	0.939	1.564	FALSE
C11NOREP199	intORF	140	3.10592e-07	30	25	0.898	1.624	FALSE
C11NOREP202	processed_transcript	547	9.31846e-07	128	105	1.056	1.412	FALSE
C11NOREP204	uORF	112	1.4711e-07	18	20	0.622	1.334	FALSE
C11NOREP205	uORF	114	1.5571e-07	20	20	0.704	1.452	FALSE
C11RIBOSEQORF157	uORF	114	1.5108e-07	20	20	0.704	1.452	FALSE
C11NOREP207	lncRNA	121	2.47633e-07	23	21	0.788	1.549	FALSE
C11RIBOSEQORF158	uORF	134	3.08046e-07	31	24	0.97	1.729	FALSE
C11NOREP212	uORF	57	1.2846e-07	7	10	0.398	1.312	FALSE
C11NOREP214	uORF	262	3.93463e-07	42	48	0.684	1.132	FALSE
C11RIBOSEQORF159	uORF	160	3.01777e-07	23	29	0.571	1.124	FALSE
C11RIBOSEQORF160	uORF	123	1.16056e-07	51	22	1.628	1.991	FALSE
C11NOREP218	intORF	241	5.7726e-07	43	45	0.749	1.232	FALSE
C11NOREP219	uORF	66	1.93856e-07	26	11	1.469	1.987	FALSE
C11RIBOSEQORF163	uORF	142	2.24682e-07	30	25	0.898	1.624	FALSE
C12RIBOSEQORF1	lncRNA	338	6.38093e-07	44	63	0.549	0.898	FALSE
C12RIBOSEQORF2	uORF	61	1.272e-07	7	10	0.398	1.312	FALSE
C12RIBOSEQORF3	uORF	308	1.12645e-06	55	60	0.738	1.148	FALSE
C12RIBOSEQORF4	uoORF	144	2.39603e-07	52	26	1.52	1.984	FALSE
C12NOREP4	uORF	166	1.60376e-07	34	29	0.892	1.56	FALSE
C12NOREP5	intORF	336	6.89561e-07	53	63	0.675	1.058	FALSE
C12RIBOSEQORF5	uoORF	467	1.54759e-06	92	94	0.827	1.164	FALSE
C12NOREP6	intORF	262	1.40864e-06	47	52	0.715	1.153	FALSE
C12NOREP7	uORF	226	3.02401e-07	29	41	0.527	0.964	FALSE
C12NOREP10	uORF	205	4.26106e-07	57	37	1.243	1.877	FALSE
C12NOREP11	intORF	264	3.6606e-07	48	48	0.793	1.272	FALSE
C12RIBOSEQORF6	uoORF	117	3.34277e-07	34	21	1.218	1.939	FALSE
C12RIBOSEQORF7	uORF	263	5.93893e-07	56	49	0.922	1.428	FALSE
C12NOREP12	processed_transcript	201	3.98347e-07	48	36	1.058	1.692	FALSE
C12RIBOSEQORF9	lncRNA	587	1.11909e-06	106	115	0.788	1.083	FALSE
C12NOREP15	lncRNA	265	3.4457e-07	54	48	0.904	1.411	FALSE
C12NOREP16	uORF	131	2.4893e-07	27	23	0.865	1.615	FALSE
C12NOREP19	intORF	106	2.1764e-07	21	19	0.784	1.586	FALSE
C12RIBOSEQORF12	uORF	92	9.0964e-08	89	16	1.902	1.999	FALSE
C12NOREP20	uORF	163	2.22643e-07	135	29	1.927	1.999	FALSE
C12RIBOSEQORF13	lncRNA	355	7.56513e-07	119	67	1.523	1.962	FALSE
C12RIBOSEQORF15	uoORF	353	6.12073e-07	74	66	0.929	1.36	FALSE
C12NOREP23	lncRNA	249	5.15457e-07	42	46	0.713	1.181	FALSE
C12NOREP24	doORF	193	3.51766e-07	26	35	0.545	1.031	FALSE
C12NOREP25	intORF	208	3.85335e-07	44	38	0.91	1.489	FALSE
C12RIBOSEQORF16	uORF	96	1.3733e-07	20	17	0.827	1.69	FALSE
C12NOREP27	doORF	178	2.49479e-07	28	32	0.648	1.2	FALSE
C12NOREP28	dORF	207	2.89438e-07	44	37	0.934	1.529	FALSE
C12NOREP32	uORF	89	1.14423e-07	17	15	0.775	1.677	FALSE
C12NOREP33	processed_transcript	368	6.48629e-07	81	69	0.981	1.412	FALSE
C12RIBOSEQORF19	dORF	269	6.5075e-07	69	50	1.137	1.685	FALSE
C12RIBOSEQORF20	uORF	158	2.23196e-07	34	28	0.924	1.614	FALSE
C12NOREP34	uORF	143	3.9675e-07	48	26	1.424	1.974	FALSE
C12NOREP35	uORF	85	1.89017e-07	30	15	1.392	1.98	FALSE
C12RIBOSEQORF21	uORF	64	1.10727e-07	9	11	0.493	1.422	FALSE
C12NOREP36	intORF	290	3.9516e-07	48	53	0.719	1.152	FALSE
C12RIBOSEQORF22	uORF	158	2.7983e-07	20	28	0.503	1.038	FALSE
C12NOREP37	uORF	125	1.6859e-07	18	22	0.566	1.213	FALSE
C12RIBOSEQORF23	uORF	153	2.87886e-07	35	27	0.99	1.71	FALSE
C12NOREP42	uORF	207	4.00462e-07	32	38	0.636	1.131	FALSE
C12RIBOSEQORF26	uoORF	364	6.90778e-07	84	68	1.036	1.481	FALSE
C12RIBOSEQORF27	uoORF	289	6.0957e-07	58	54	0.87	1.337	FALSE
C12NOREP46	uoORF	554	8.99938e-07	79	106	0.621	0.899	FALSE
C12NOREP47	uoORF	222	5.7295e-07	46	41	0.886	1.435	FALSE
C12RIBOSEQORF33	uORF	222	2.08556e-07	49	40	0.974	1.554	FALSE
C12NOREP48	intORF	130	1.86065e-07	12	23	0.334	0.845	FALSE
C12NOREP50	uORF	99	2.57523e-07	11	17	0.407	1.071	FALSE
C12RIBOSEQORF39	uORF	459	6.16742e-07	63	86	0.598	0.904	FALSE
C12RIBOSEQORF40	uORF	220	4.1512e-07	60	40	1.218	1.837	FALSE
C12NOREP55	uORF	141	1.89428e-07	24	25	0.695	1.35	FALSE
C12RIBOSEQORF47	uoORF	165	3.48403e-07	32	30	0.805	1.433	FALSE
C12NOREP57	uORF	67	7.7366e-08	14	11	0.835	1.842	FALSE
C12NOREP58	intORF	254	3.83875e-07	32	46	0.525	0.934	FALSE
C12NOREP59	dORF	350	7.10112e-07	48	66	0.577	0.925	FALSE
C12NOREP60	processed_transcript	371	8.1385e-07	62	70	0.722	1.094	FALSE
C12RIBOSEQORF48	uoORF	286	5.72847e-07	48	53	0.719	1.152	FALSE
C12RIBOSEQORF50	uORF	151	2.8423e-07	30	27	0.831	1.506	FALSE
C12RIBOSEQORF51	uORF	103	1.75707e-07	12	18	0.427	1.08	FALSE
C12NOREP63	uoORF	511	9.05632e-07	90	98	0.774	1.094	FALSE
C12RIBOSEQORF52	uoORF	283	3.85756e-07	56	52	0.869	1.345	FALSE
C12RIBOSEQORF54	uoORF	107	1.44986e-07	19	19	0.698	1.466	FALSE
C12RIBOSEQORF55	uORF	120	1.31037e-07	15	21	0.478	1.1	FALSE
C12NOREP65	uORF	166	2.33216e-07	25	30	0.607	1.164	FALSE
C12NOREP66	uORF	113	1.3403e-07	28	20	1.034	1.847	FALSE
C12RIBOSEQORF56	uORF	92	1.3067e-07	33	16	1.441	1.983	FALSE
C12NOREP67	uORF	65	6.421e-08	9	11	0.493	1.422	FALSE
C12RIBOSEQORF57	uORF	126	2.70316e-07	16	22	0.492	1.105	FALSE
C12NOREP70	lncRNA	78	9.1386e-08	9	13	0.417	1.208	FALSE
C12RIBOSEQORF58	lncRNA	78	9.0159e-08	9	13	0.417	1.208	FALSE
C12RIBOSEQORF59	uoORF	218	3.752e-07	49	40	0.974	1.554	FALSE
C12RIBOSEQORF60	uORF	94	1.38183e-07	25	16	1.123	1.93	FALSE
C12RIBOSEQORF62	uoORF	356	5.89606e-07	105	66	1.358	1.858	FALSE
C12NOREP73	lncRNA	400	7.04674e-07	75	75	0.83	1.212	FALSE
C12NOREP74	dORF	122	1.63466e-07	20	21	0.67	1.384	FALSE
C12NOREP75	intORF	185	2.29413e-07	33	33	0.758	1.337	FALSE
C12NOREP77	uoORF	169	2.60824e-07	26	30	0.635	1.203	FALSE
C12NOREP81	uORF	130	2.11836e-07	27	23	0.865	1.615	FALSE
C12NOREP84	uORF	96	3.8757e-07	20	17	0.827	1.69	FALSE
C12RIBOSEQORF67	uoORF	277	4.20323e-07	52	51	0.816	1.285	FALSE
C12NOREP88	dORF	429	8.05502e-07	84	81	0.869	1.243	FALSE
C12NOREP89	intORF	326	4.68469e-07	52	60	0.694	1.092	FALSE
C12NOREP90	intORF	295	4.774e-07	23	54	0.306	0.603	TRUE
C12NOREP91	dORF	113	1.60167e-07	15	20	0.502	1.155	FALSE
C12RIBOSEQORF71	uoORF	140	3.21923e-07	24	25	0.695	1.35	FALSE
C12NOREP93	intORF	146	2.93574e-07	16	26	0.417	0.935	FALSE
C12RIBOSEQORF73	uORF	99	1.2398e-07	13	17	0.498	1.216	FALSE
C12NOREP94	uoORF	385	6.68923e-07	61	72	0.689	1.049	FALSE
C12RIBOSEQORF74	uORF	340	6.03011e-07	70	63	0.916	1.356	FALSE
C12RIBOSEQORF75	uORF	140	1.62443e-07	24	25	0.695	1.35	FALSE
C12RIBOSEQORF76	uoORF	156	4.2512e-07	29	28	0.771	1.412	FALSE
C12NOREP95	uORF	92	2.3444e-07	20	16	0.878	1.77	FALSE
C12NOREP97	dORF	139	3.15243e-07	19	25	0.53	1.115	FALSE
C12RIBOSEQORF77	uORF	70	8.4446e-08	13	12	0.704	1.686	FALSE
C12NOREP98	uORF	339	6.97184e-07	57	64	0.72	1.11	FALSE
C12RIBOSEQORF78	uoORF	239	4.64247e-07	38	44	0.667	1.132	FALSE
C12NOREP99	uORF	107	1.71244e-07	16	19	0.57	1.279	FALSE
C12NOREP100	intORF	228	3.7551e-07	49	41	0.95	1.516	FALSE
C12NOREP101	intORF	500	1.14433e-06	77	98	0.654	0.95	FALSE
C12RIBOSEQORF80	lncRNA	578	9.66154e-07	92	111	0.7	0.986	FALSE
C12NOREP104	lncRNA	92	2.0803e-07	21	16	0.928	1.818	FALSE
C12NOREP105	intORF	1215	2.6285e-06	265	268	0.895	1.095	FALSE
C12RIBOSEQORF89	uORF	185	3.21962e-07	26	33	0.578	1.093	FALSE
C12RIBOSEQORF90	uORF	122	2.41647e-07	24	22	0.79	1.532	FALSE
C12NOREP110	intORF	152	2.78781e-07	24	27	0.644	1.25	FALSE
C12NOREP111	intORF	335	6.39748e-07	63	62	0.83	1.253	FALSE
C12RIBOSEQORF91	uORF	380	3.87869e-07	69	69	0.824	1.222	FALSE
C12NOREP113	intORF	208	4.25874e-07	34	38	0.681	1.191	FALSE
C12NOREP114	dORF	239	2.9252e-07	40	43	0.722	1.211	FALSE
C12NOREP116	processed_transcript	183	2.9395e-07	50	33	1.205	1.87	FALSE
C12RIBOSEQORF92	uoORF	822	1.444e-06	181	165	0.972	1.241	FALSE
C12RIBOSEQORF94	uoORF	241	4.64567e-07	46	44	0.825	1.337	FALSE
C12RIBOSEQORF95	uoORF	109	1.44992e-07	14	19	0.487	1.152	FALSE
C12NOREP121	uORF	161	2.92446e-07	39	29	1.041	1.745	FALSE
C12RIBOSEQORF97	uoORF	430	7.38828e-07	75	81	0.769	1.122	FALSE
C12NOREP123	uoORF	419	5.9592e-07	61	78	0.636	0.968	FALSE
C12RIBOSEQORF98	uORF	106	1.55007e-07	12	19	0.405	1.023	FALSE
C12NOREP124	lncRNA	315	7.02825e-07	85	59	1.209	1.724	FALSE
C12NOREP128	intORF	111	2.07005e-07	23	20	0.827	1.622	FALSE
C12NOREP129	intORF	276	4.4856e-07	29	51	0.423	0.775	FALSE
C12NOREP130	uoORF	431	7.88641e-07	100	82	1.037	1.44	FALSE
C12NOREP132	intORF	99	1.21685e-07	12	17	0.452	1.144	FALSE
C12NOREP133	intORF	249	4.03208e-07	52	45	0.925	1.456	FALSE
C12NOREP134	uoORF	296	4.5962e-07	67	54	1.019	1.52	FALSE
C12NOREP136	intORF	187	3.0097e-07	35	34	0.786	1.365	FALSE
C12RIBOSEQORF103	uoORF	223	4.63747e-07	46	41	0.886	1.435	FALSE
C12RIBOSEQORF104	intORF	210	4.1536e-07	29	38	0.568	1.041	FALSE
C12RIBOSEQORF105	uORF	484	9.00502e-07	95	93	0.865	1.211	FALSE
C12RIBOSEQORF106	uORF	142	1.4742e-07	14	25	0.37	0.875	FALSE
C12NOREP138	uoORF	237	4.14185e-07	24	43	0.404	0.785	FALSE
C12NOREP139	dORF	271	3.50006e-07	43	49	0.687	1.132	FALSE
C12RIBOSEQORF111	uORF	279	5.46307e-07	55	52	0.852	1.324	FALSE
C12NOREP145	dORF	463	6.19593e-07	61	86	0.577	0.878	FALSE
C12RIBOSEQORF112	uORF	105	2.0151e-07	26	18	1.053	1.883	FALSE
C12NOREP147	processed_transcript	326	5.71899e-07	60	60	0.812	1.24	FALSE
C12NOREP148	processed_transcript	198	4.01263e-07	36	36	0.767	1.321	FALSE
C12RIBOSEQORF113	intORF	224	4.20985e-07	44	41	0.843	1.38	FALSE
C12NOREP149	intORF	333	6.60679e-07	57	62	0.743	1.146	FALSE
C12NOREP150	doORF	348	5.60413e-07	55	64	0.692	1.076	FALSE
C12NOREP151	intORF	206	3.51742e-07	25	37	0.492	0.944	FALSE
C12NOREP152	intORF	93	1.45004e-07	20	16	0.878	1.77	FALSE
C12NOREP153	uoORF	170	1.93013e-07	21	30	0.496	1.008	FALSE
C12RIBOSEQORF114	intORF	108	1.5059e-07	19	19	0.698	1.466	FALSE
C12RIBOSEQORF115	uORF	305	6.12919e-07	89	57	1.315	1.848	FALSE
C12NOREP156	uORF	121	1.49686e-07	17	21	0.554	1.214	FALSE
C12RIBOSEQORF116	uoORF	413	7.77237e-07	108	78	1.185	1.625	FALSE
C12RIBOSEQORF117	uORF	273	7.5721e-07	98	51	1.595	1.984	FALSE
C12NOREP157	intORF	227	4.74764e-07	31	42	0.555	0.996	FALSE
C12NOREP158	uORF	533	1.01871e-06	100	103	0.826	1.146	FALSE
C12RIBOSEQORF118	uORF	244	4.91673e-07	52	45	0.925	1.456	FALSE
C12NOREP159	uORF	79	1.31069e-07	6	14	0.235	0.846	FALSE
C12RIBOSEQORF119	uORF	188	2.28129e-07	44	34	1.016	1.661	FALSE
C12NOREP162	uORF	119	2.40486e-07	18	21	0.592	1.271	FALSE
C12RIBOSEQORF121	uORF	323	6.82012e-07	52	60	0.694	1.092	FALSE
C12NOREP163	uORF	429	7.48835e-07	65	81	0.657	0.987	FALSE
C12NOREP164	dORF	130	2.06332e-07	22	23	0.683	1.366	FALSE
C12RIBOSEQORF124	uoORF	141	2.1016e-07	24	25	0.695	1.35	FALSE
C12NOREP166	intORF	410	4.68741e-07	66	75	0.722	1.08	FALSE
C12NOREP167	intORF	224	3.3825e-07	30	41	0.547	0.992	FALSE
C12RIBOSEQORF125	processed_transcript	201	4.33386e-07	50	37	1.077	1.706	FALSE
C12NOREP168	dORF	128	2.75011e-07	17	23	0.506	1.109	FALSE
C12RIBOSEQORF128	uoORF	59	5.7056e-07	18	11	1.094	1.948	FALSE
C12RIBOSEQORF135	uORF	94	1.17928e-07	7	16	0.249	0.822	FALSE
C12NOREP174	intORF	123	1.97513e-07	17	22	0.529	1.159	FALSE
C12NOREP175	uORF	467	6.61387e-07	77	87	0.736	1.07	FALSE
C12RIBOSEQORF138	uORF	142	4.08266e-07	38	26	1.125	1.859	FALSE
C12RIBOSEQORF139	uORF	104	2.2245e-07	19	18	0.736	1.545	FALSE
C12RIBOSEQORF140	uORF	207	3.46346e-07	36	37	0.746	1.285	FALSE
C12NOREP177	uORF	128	1.1222e-07	19	22	0.602	1.267	FALSE
C12RIBOSEQORF144	uoORF	398	1.00986e-06	98	77	1.081	1.505	FALSE
C12NOREP180	intORF	169	7.16986e-07	29	31	0.697	1.276	FALSE
C12NOREP181	uORF	104	1.7849e-07	29	18	1.183	1.94	FALSE
C12NOREP183	uORF	604	1.32539e-06	155	120	1.134	1.476	FALSE
C12NOREP184	lncRNA	748	1.0873e-06	150	146	0.9	1.176	FALSE
C12NOREP185	uORF	344	6.12393e-07	100	64	1.329	1.836	FALSE
C12RIBOSEQORF146	lncRNA	145	6.96417e-07	25	27	0.675	1.293	FALSE
C12NOREP186	processed_transcript	230	2.58514e-07	25	41	0.444	0.852	FALSE
C12NOREP187	uORF	228	2.9882e-07	16	41	0.264	0.593	TRUE
C12NOREP189	dORF	255	2.8893e-07	24	46	0.378	0.734	TRUE
C12NOREP190	dORF	106	2.54836e-07	15	19	0.528	1.216	FALSE
C12RIBOSEQORF155	uORF	97	9.346e-08	33	17	1.39	1.978	FALSE
C12RIBOSEQORF156	intORF	331	6.67268e-07	52	62	0.671	1.057	FALSE
C12NOREP195	uoORF	417	5.65903e-07	141	77	1.586	1.974	FALSE
C12NOREP197	uoORF	844	2.13998e-06	200	179	0.996	1.256	FALSE
C12NOREP198	dORF	306	7.5244e-07	42	58	0.566	0.937	FALSE
C12NOREP199	intORF	87	2.1224e-07	16	15	0.722	1.608	FALSE
C12RIBOSEQORF157	uORF	94	1.8139e-07	18	16	0.777	1.653	FALSE
C12NOREP201	uORF	269	6.0164e-07	63	50	1.029	1.554	FALSE
C12NOREP202	uORF	160	3.3218e-07	30	29	0.774	1.403	FALSE
C12RIBOSEQORF158	uORF	172	2.98437e-07	18	31	0.401	0.861	FALSE
C12RIBOSEQORF159	uORF	95	1.09743e-07	10	17	0.363	0.998	FALSE
C12NOREP203	intORF	253	6.07203e-07	50	47	0.848	1.347	FALSE
C12NOREP204	intORF	218	4.85702e-07	39	40	0.755	1.273	FALSE
C12RIBOSEQORF160	uoORF	155	1.80336e-07	36	27	1.021	1.747	FALSE
C12RIBOSEQORF161	uORF	119	2.4407e-07	33	21	1.181	1.925	FALSE
C12RIBOSEQORF162	uORF	435	7.35739e-07	50	82	0.486	0.772	FALSE
C12RIBOSEQORF163	uORF	165	2.41344e-07	27	29	0.686	1.284	FALSE
C12RIBOSEQORF164	uORF	171	3.12072e-07	25	31	0.588	1.126	FALSE
C12RIBOSEQORF165	uoORF	610	1.45186e-06	140	122	1	1.32	FALSE
C12NOREP205	intORF	173	3.14003e-07	38	31	0.946	1.605	FALSE
C12NOREP211	intORF	223	3.10778e-07	29	40	0.54	0.989	FALSE
C12NOREP212	intORF	204	2.4635e-07	29	37	0.584	1.069	FALSE
C12NOREP213	lncRNA	431	7.8031e-07	83	82	0.848	1.215	FALSE
C12NOREP214	uORF	174	6.2585e-07	11	32	0.216	0.569	TRUE
C12NOREP215	uoORF	680	1.45001e-06	176	137	1.136	1.456	FALSE
C12NOREP218	uoORF	297	5.16579e-07	75	55	1.132	1.652	FALSE
C12RIBOSEQORF167	uORF	99	1.96274e-07	14	17	0.544	1.287	FALSE
C13RIBOSEQORF1	uoORF	108	1.87657e-07	31	19	1.208	1.943	FALSE
C13NOREP1	uORF	186	3.2138e-07	45	33	1.074	1.74	FALSE
C13NOREP3	uORF	122	1.98976e-07	20	22	0.64	1.321	FALSE
C13NOREP4	intORF	105	1.71676e-07	11	18	0.385	1.012	FALSE
C13NOREP5	intORF	101	1.83072e-07	12	18	0.427	1.08	FALSE
C13RIBOSEQORF3	uORF	179	2.58535e-07	31	32	0.728	1.307	FALSE
C13RIBOSEQORF6	uoORF	189	3.19342e-07	39	34	0.888	1.498	FALSE
C13NOREP10	intORF	254	6.5435e-07	60	47	1.037	1.583	FALSE
C13RIBOSEQORF8	uORF	143	3.619e-07	21	26	0.573	1.163	FALSE
C13NOREP13	intORF	152	2.82848e-07	29	27	0.8	1.464	FALSE
C13RIBOSEQORF13	uORF	161	3.22313e-07	39	29	1.041	1.745	FALSE
C13RIBOSEQORF14	uoORF	218	4.15088e-07	39	40	0.755	1.273	FALSE
C13NOREP17	uORF	283	5.4332e-07	76	52	1.214	1.765	FALSE
C13RIBOSEQORF18	intORF	626	9.98074e-07	121	121	0.863	1.163	FALSE
C13NOREP18	dORF	296	5.2982e-07	44	55	0.628	1.029	FALSE
C13NOREP19	uoORF	480	6.99317e-07	142	90	1.377	1.811	FALSE
C13NOREP20	intORF	451	9.20757e-07	80	86	0.777	1.12	FALSE
C13NOREP21	processed_transcript	277	5.86652e-07	43	51	0.661	1.087	FALSE
C13NOREP22	uoORF	262	5.47601e-07	78	48	1.351	1.91	FALSE
C13RIBOSEQORF19	uoORF	166	3.07512e-07	28	30	0.692	1.28	FALSE
C13RIBOSEQORF21	uoORF	524	8.40239e-07	125	100	1.081	1.45	FALSE
C13RIBOSEQORF24	uORF	119	1.82603e-07	25	21	0.867	1.654	FALSE
C13RIBOSEQORF27	dORF	321	5.61826e-07	72	59	1.009	1.485	FALSE
C13RIBOSEQORF29	uORF	393	9.25657e-07	137	75	1.579	1.973	FALSE
C13NOREP28	dORF	198	3.65834e-07	18	36	0.346	0.741	TRUE
C13NOREP29	uORF	192	2.96723e-07	23	35	0.473	0.931	FALSE
C13RIBOSEQORF31	uoORF	105	1.3363e-07	18	18	0.691	1.481	FALSE
C13NOREP33	uoORF	469	9.97785e-07	136	90	1.315	1.742	FALSE
C13RIBOSEQORF37	uoORF	775	1.48437e-06	186	156	1.058	1.346	FALSE
C13NOREP41	intORF	136	1.97673e-07	25	24	0.759	1.454	FALSE
C13NOREP44	dORF	107	1.1627e-07	18	19	0.655	1.404	FALSE
C13NOREP45	dORF	102	1.08891e-07	8	18	0.261	0.802	FALSE
C13NOREP48	intORF	449	9.17453e-07	93	86	0.914	1.285	FALSE
C13RIBOSEQORF40	uoORF	199	4.0751e-07	36	36	0.767	1.321	FALSE
C13NOREP49	uoORF	532	1.01935e-06	121	103	1.014	1.366	FALSE
C13NOREP50	lncRNA	512	1.03315e-06	76	99	0.638	0.929	FALSE
C13RIBOSEQORF45	uORF	81	1.33146e-07	6	14	0.235	0.846	FALSE
C13RIBOSEQORF46	uORF	276	4.6307e-07	55	51	0.868	1.35	FALSE
C13RIBOSEQORF50	uoORF	226	3.77067e-07	33	41	0.61	1.076	FALSE
C13NOREP56	uORF	68	7.853e-08	11	12	0.577	1.509	FALSE
C13RIBOSEQORF52	uORF	116	3.04217e-07	19	21	0.631	1.327	FALSE
C13RIBOSEQORF55	intORF	139	1.95409e-07	24	25	0.695	1.35	FALSE
C13NOREP57	intORF	176	2.90234e-07	22	32	0.491	0.982	FALSE
C13NOREP58	intORF	527	1.06157e-06	80	102	0.655	0.945	FALSE
C13NOREP65	uoORF	143	3.4987e-07	31	26	0.896	1.606	FALSE
C13NOREP68	intORF	129	3.02487e-07	22	23	0.683	1.366	FALSE
C13NOREP71	dORF	318	5.1627e-07	71	59	0.994	1.466	FALSE
C13RIBOSEQORF57	intORF	237	3.89204e-07	48	43	0.886	1.42	FALSE
C13NOREP73	uORF	134	3.42153e-07	39	24	1.246	1.938	FALSE
C13NOREP74	uORF	103	2.8394e-07	17	18	0.646	1.416	FALSE
C13RIBOSEQORF59	intORF	171	2.46396e-07	22	31	0.507	1.013	FALSE
C14RIBOSEQORF2	intORF	331	5.51599e-07	50	61	0.653	1.037	FALSE
C14NOREP2	processed_transcript	256	4.96282e-07	73	47	1.285	1.862	FALSE
C14NOREP3	intORF	151	2.5255e-07	39	27	1.116	1.842	FALSE
C14NOREP4	uORF	480	1.25165e-06	76	95	0.665	0.968	FALSE
C14NOREP6	uoORF	289	5.7271e-07	40	54	0.575	0.964	FALSE
C14NOREP8	uORF	125	2.48354e-07	19	22	0.602	1.267	FALSE
C14NOREP9	intORF	281	5.5634e-07	46	52	0.698	1.131	FALSE
C14NOREP10	uORF	138	2.1703e-07	36	24	1.145	1.889	FALSE
C14NOREP11	uoORF	71	1.2174e-07	14	12	0.768	1.758	FALSE
C14NOREP12	uoORF	462	8.80109e-07	93	88	0.894	1.256	FALSE
C14RIBOSEQORF7	uORF	146	3.3848e-07	32	26	0.929	1.648	FALSE
C14NOREP13	intORF	291	5.01502e-07	47	54	0.689	1.11	FALSE
C14RIBOSEQORF8	uORF	202	3.38502e-07	40	36	0.863	1.446	FALSE
C14NOREP14	uORF	197	2.99246e-07	13	35	0.242	0.591	TRUE
C14NOREP15	uORF	137	2.70944e-07	17	24	0.485	1.062	FALSE
C14NOREP16	uORF	241	4.29402e-07	81	44	1.515	1.976	FALSE
C14NOREP17	dORF	473	8.1848e-07	65	90	0.591	0.888	FALSE
C14RIBOSEQORF9	uORF	121	1.59547e-07	20	21	0.67	1.384	FALSE
C14NOREP20	uORF	100	3.1425e-07	21	18	0.827	1.666	FALSE
C14RIBOSEQORF14	lncRNA	422	8.92414e-07	120	81	1.278	1.724	FALSE
C14RIBOSEQORF15	lncRNA	485	9.6656e-07	139	93	1.302	1.72	FALSE
C14RIBOSEQORF16	uORF	211	2.88306e-07	43	38	0.886	1.459	FALSE
C14NOREP21	intORF	189	3.8269e-07	30	34	0.66	1.197	FALSE
C14RIBOSEQORF17	uoORF	302	6.74047e-07	57	56	0.823	1.269	FALSE
C14NOREP22	uORF	144	2.13442e-07	39	26	1.158	1.882	FALSE
C14NOREP23	dORF	408	7.8875e-07	58	77	0.61	0.937	FALSE
C14RIBOSEQORF18	uORF	150	3.64562e-07	17	27	0.431	0.944	FALSE
C14RIBOSEQORF19	uORF	160	3.21839e-07	27	29	0.686	1.284	FALSE
C14RIBOSEQORF20	uORF	256	4.68349e-07	67	47	1.171	1.743	FALSE
C14RIBOSEQORF21	lncRNA	215	4.16266e-07	19	39	0.34	0.715	TRUE
C14NOREP27	uORF	165	6.5585e-07	51	31	1.305	1.937	FALSE
C14NOREP28	uoORF	202	3.5302e-07	44	37	0.934	1.529	FALSE
C14NOREP29	intORF	159	2.6708e-07	28	28	0.741	1.371	FALSE
C14NOREP30	uORF	217	5.73978e-07	39	40	0.755	1.273	FALSE
C14RIBOSEQORF24	uORF	177	2.88086e-07	21	32	0.465	0.945	FALSE
C14NOREP32	intORF	148	2.22852e-07	29	26	0.831	1.52	FALSE
C14NOREP33	intORF	104	1.3183e-07	14	18	0.514	1.216	FALSE
C14RIBOSEQORF25	dORF	131	2.65981e-07	20	23	0.612	1.264	FALSE
C14NOREP36	uORF	187	3.1245e-07	18	34	0.366	0.785	FALSE
C14RIBOSEQORF27	lncRNA	468	7.55775e-07	112	88	1.092	1.489	FALSE
C14NOREP37	processed_transcript	241	6.9168e-07	37	45	0.632	1.082	FALSE
C14RIBOSEQORF30	uoORF	668	1.1832e-06	151	131	1.01	1.319	FALSE
C14RIBOSEQORF32	uoORF	277	6.87964e-07	81	52	1.301	1.855	FALSE
C14NOREP40	uoORF	144	2.53593e-07	54	26	1.561	1.987	FALSE
C14NOREP41	intORF	683	1.83688e-06	192	141	1.211	1.535	FALSE
C14NOREP42	uoORF	252	4.38016e-07	58	46	1.021	1.569	FALSE
C14RIBOSEQORF33	uORF	248	7.64006e-07	47	47	0.791	1.275	FALSE
C14RIBOSEQORF34	uORF	69	1.36626e-07	8	12	0.391	1.202	FALSE
C14RIBOSEQORF35	intORF	189	3.38603e-07	26	34	0.561	1.061	FALSE
C14NOREP47	uORF	142	2.11194e-07	16	25	0.433	0.972	FALSE
C14RIBOSEQORF36	uORF	196	6.03736e-07	40	36	0.863	1.446	FALSE
C14NOREP49	dORF	467	7.02141e-07	53	88	0.483	0.757	TRUE
C14NOREP50	intORF	408	9.95866e-07	112	79	1.216	1.659	FALSE
C14NOREP51	intORF	97	1.89711e-07	20	17	0.827	1.69	FALSE
C14NOREP52	dORF	100	1.44966e-07	19	17	0.779	1.629	FALSE
C14RIBOSEQORF41	uORF	137	2.16843e-07	14	24	0.385	0.912	FALSE
C14RIBOSEQORF42	uORF	137	2.16843e-07	14	24	0.385	0.912	FALSE
C14RIBOSEQORF44	uORF	206	4.5793e-07	70	38	1.491	1.976	FALSE
C14RIBOSEQORF45	uORF	190	2.10712e-07	45	34	1.042	1.693	FALSE
C14RIBOSEQORF47	lncRNA	179	3.1597e-07	4	32	0.062	0.286	TRUE
C14RIBOSEQORF49	lncRNA	357	7.24362e-07	19	67	0.198	0.416	TRUE
C14NOREP62	dORF	331	5.84426e-07	44	61	0.567	0.927	FALSE
C14NOREP63	uORF	562	9.09934e-07	97	108	0.762	1.063	FALSE
C14NOREP64	uORF	120	2.5433e-07	32	21	1.143	1.908	FALSE
C14NOREP65	intORF	150	2.47962e-07	27	27	0.737	1.379	FALSE
C14NOREP66	dORF	272	4.10643e-07	36	50	0.552	0.951	FALSE
C14NOREP67	uoORF	774	1.82445e-06	241	160	1.356	1.676	FALSE
C14RIBOSEQORF56	uoORF	253	4.2946e-07	71	46	1.274	1.857	FALSE
C14NOREP68	intORF	419	7.25666e-07	88	79	0.938	1.33	FALSE
C14RIBOSEQORF58	uORF	145	3.08914e-07	19	26	0.51	1.072	FALSE
C14RIBOSEQORF59	intORF	98	1.60089e-07	18	17	0.732	1.564	FALSE
C14NOREP69	uORF	176	4.72366e-07	56	32	1.393	1.962	FALSE
C14RIBOSEQORF60	uoORF	232	3.83225e-07	66	42	1.287	1.886	FALSE
C14NOREP70	uORF	143	2.5927e-07	31	25	0.932	1.667	FALSE
C14RIBOSEQORF64	uORF	157	2.824e-07	17	28	0.416	0.911	FALSE
C14RIBOSEQORF65	uoORF	133	1.78651e-07	23	23	0.72	1.416	FALSE
C14RIBOSEQORF67	uoORF	114	4.2759e-07	35	21	1.254	1.95	FALSE
C14NOREP73	uORF	177	3.32545e-07	22	32	0.491	0.982	FALSE
C14RIBOSEQORF69	uORF	117	1.66234e-07	29	21	1.026	1.828	FALSE
C14RIBOSEQORF70	uORF	84	1.52864e-07	11	15	0.462	1.214	FALSE
C14NOREP75	processed_transcript	152	3.24956e-07	24	27	0.644	1.25	FALSE
C14NOREP76	intORF	113	2.19099e-07	15	20	0.502	1.155	FALSE
C14RIBOSEQORF73	uoORF	256	3.9635e-07	50	47	0.848	1.347	FALSE
C14RIBOSEQORF74	uORF	163	3.96166e-07	31	29	0.803	1.443	FALSE
C14NOREP77	uoORF	947	1.91312e-06	227	198	1.029	1.28	FALSE
C14RIBOSEQORF76	uORF	341	1.0398e-06	76	66	0.957	1.394	FALSE
C14RIBOSEQORF77	uORF	57	5.606e-08	6	10	0.329	1.183	FALSE
C14RIBOSEQORF78	uORF	159	2.28291e-07	27	28	0.711	1.33	FALSE
C14RIBOSEQORF79	uORF	123	2.39698e-07	24	22	0.79	1.532	FALSE
C14RIBOSEQORF80	uoORF	240	3.12738e-07	41	43	0.743	1.237	FALSE
C14NOREP83	lncRNA	311	8.03412e-07	73	59	1.024	1.503	FALSE
C14NOREP84	lncRNA	482	8.46462e-07	66	92	0.588	0.881	FALSE
C14RIBOSEQORF82	uORF	102	1.16646e-07	23	18	0.918	1.772	FALSE
C14NOREP85	dORF	165	2.6061e-07	22	29	0.542	1.083	FALSE
C14RIBOSEQORF84	uoORF	600	9.28532e-07	94	115	0.692	0.97	FALSE
C14NOREP87	dORF	228	3.0219e-07	24	41	0.424	0.823	FALSE
C14RIBOSEQORF85	intORF	399	7.23786e-07	88	75	0.988	1.401	FALSE
C14RIBOSEQORF88	uORF	157	2.17218e-07	24	28	0.621	1.205	FALSE
C14RIBOSEQORF90	uORF	146	2.1732e-07	20	26	0.541	1.118	FALSE
C14RIBOSEQORF91	uoORF	148	3.3332e-07	33	27	0.926	1.631	FALSE
C14NOREP90	intORF	678	1.65106e-06	134	138	0.844	1.121	FALSE
C14NOREP92	intORF	184	3.0512e-07	35	33	0.81	1.406	FALSE
C14NOREP93	uORF	346	4.77452e-07	75	64	0.973	1.42	FALSE
C14NOREP94	uORF	124	2.7173e-07	16	22	0.492	1.105	FALSE
C14RIBOSEQORF92	uoORF	149	2.76478e-07	25	27	0.675	1.293	FALSE
C14NOREP96	uORF	69	1.6035e-07	12	12	0.64	1.602	FALSE
C14RIBOSEQORF95	uORF	201	3.12494e-07	17	36	0.323	0.708	TRUE
C14NOREP97	uORF	122	2.52157e-07	33	22	1.131	1.895	FALSE
C14RIBOSEQORF96	uORF	127	2.5423e-07	16	23	0.471	1.057	FALSE
C14RIBOSEQORF97	uORF	113	2.17004e-07	26	20	0.952	1.771	FALSE
C14RIBOSEQORF98	uoORF	90	1.5088e-07	13	16	0.529	1.291	FALSE
C14NOREP100	uORF	164	3.76556e-07	36	30	0.92	1.583	FALSE
C14RIBOSEQORF101	uORF	167	2.57053e-07	27	30	0.663	1.241	FALSE
C14RIBOSEQORF102	uORF	106	1.81123e-07	20	19	0.741	1.527	FALSE
C14RIBOSEQORF103	uORF	99	1.3249e-07	37	17	1.51	1.987	FALSE
C14NOREP101	uORF	199	3.20677e-07	25	36	0.506	0.97	FALSE
C14RIBOSEQORF104	uoORF	199	2.56064e-07	29	36	0.6	1.098	FALSE
C14NOREP103	uoORF	103	2.00929e-07	21	18	0.827	1.666	FALSE
C14RIBOSEQORF109	uORF	216	6.40833e-07	50	40	0.996	1.582	FALSE
C14NOREP115	uORF	115	2.31993e-07	18	20	0.622	1.334	FALSE
C14NOREP116	dORF	201	2.83914e-07	45	36	0.984	1.602	FALSE
C14NOREP122	processed_transcript	89	1.26063e-07	12	15	0.513	1.296	FALSE
C14RIBOSEQORF113	uoORF	121	1.14107e-07	33	21	1.181	1.925	FALSE
C14NOREP124	intORF	176	4.04884e-07	34	32	0.808	1.414	FALSE
C14NOREP125	intORF	171	3.7155e-07	38	31	0.946	1.605	FALSE
C14RIBOSEQORF114	uORF	95	2.5537e-07	32	17	1.355	1.975	FALSE
C14NOREP126	uoORF	569	1.13625e-06	114	111	0.882	1.2	FALSE
C14RIBOSEQORF116	uORF	292	6.9391e-07	75	55	1.132	1.652	FALSE
C14NOREP128	dORF	586	1.00476e-06	118	113	0.899	1.217	FALSE
C14RIBOSEQORF117	uoORF	599	1.0691e-06	132	116	0.988	1.315	FALSE
C14RIBOSEQORF119	uORF	92	2.6334e-07	16	16	0.677	1.515	FALSE
C14RIBOSEQORF120	dORF	160	2.0228e-07	27	28	0.711	1.33	FALSE
C14NOREP129	intORF	101	1.67063e-07	19	18	0.736	1.545	FALSE
C14NOREP130	intORF	122	2.71337e-07	18	22	0.566	1.213	FALSE
C14NOREP132	intORF	167	2.98296e-07	32	30	0.805	1.433	FALSE
C14RIBOSEQORF123	dORF	203	3.12054e-07	37	37	0.769	1.316	FALSE
C14NOREP133	uoORF	181	3.25526e-07	52	33	1.257	1.906	FALSE
C14NOREP134	uORF	128	2.55821e-07	25	23	0.792	1.517	FALSE
C14RIBOSEQORF124	uORF	323	6.56839e-07	48	60	0.635	1.018	FALSE
C14NOREP136	processed_transcript	130	1.75896e-07	43	23	1.415	1.976	FALSE
C15NOREP1	lncRNA	293	5.50559e-07	62	54	0.936	1.418	FALSE
C15NOREP3	intORF	415	7.64636e-07	49	78	0.5	0.797	FALSE
C15NOREP5	uoORF	230	3.30064e-07	35	42	0.636	1.105	FALSE
C15RIBOSEQORF5	uORF	326	5.06599e-07	59	60	0.798	1.221	FALSE
C15RIBOSEQORF6	uORF	115	1.6847e-07	19	20	0.663	1.394	FALSE
C15NOREP8	intORF	104	1.9364e-07	23	18	0.918	1.772	FALSE
C15NOREP9	doORF	192	3.13125e-07	30	35	0.641	1.163	FALSE
C15RIBOSEQORF8	uoORF	83	1.53221e-07	14	14	0.66	1.555	FALSE
C15NOREP11	dORF	188	3.34368e-07	27	34	0.585	1.095	FALSE
C15RIBOSEQORF9	dORF	316	6.35678e-07	61	59	0.841	1.28	FALSE
C15NOREP19	uORF	229	5.4075e-07	69	42	1.349	1.926	FALSE
C15NOREP20	dORF	151	2.16627e-07	25	27	0.675	1.293	FALSE
C15NOREP21	uoORF	317	6.6273e-07	55	59	0.751	1.167	FALSE
C15NOREP24	lncRNA	1272	3.35031e-06	305	296	0.939	1.133	FALSE
C15NOREP26	uORF	124	3.90937e-07	41	22	1.401	1.975	FALSE
C15NOREP28	intORF	130	2.23206e-07	23	23	0.72	1.416	FALSE
C15NOREP29	uORF	56	9.012e-08	13	10	0.838	1.864	FALSE
C15RIBOSEQORF19	uORF	114	1.63926e-07	18	20	0.622	1.334	FALSE
C15NOREP31	lncRNA	198	6.0324e-07	36	37	0.746	1.285	FALSE
C15NOREP32	uORF	149	2.8147e-07	26	27	0.706	1.336	FALSE
C15RIBOSEQORF20	uORF	283	4.23037e-07	60	52	0.937	1.431	FALSE
C15NOREP34	uORF	293	5.70947e-07	52	54	0.771	1.213	FALSE
C15NOREP35	uoORF	248	3.8404e-07	45	45	0.788	1.282	FALSE
C15RIBOSEQORF23	intORF	404	7.1169e-07	49	76	0.513	0.818	FALSE
C15NOREP36	uORF	119	2.1808e-07	15	21	0.478	1.1	FALSE
C15NOREP37	uORF	194	4.43954e-07	36	35	0.788	1.358	FALSE
C15NOREP38	intORF	302	6.7244e-07	62	56	0.902	1.368	FALSE
C15RIBOSEQORF29	uORF	111	2.27653e-07	24	20	0.869	1.676	FALSE
C15RIBOSEQORF30	dORF	332	4.32456e-07	52	61	0.682	1.074	FALSE
C15NOREP40	intORF	101	1.60195e-07	16	18	0.602	1.35	FALSE
C15NOREP44	uORF	64	1.35863e-07	14	11	0.835	1.842	FALSE
C15NOREP45	uORF	78	1.02977e-07	14	13	0.71	1.658	FALSE
C15NOREP46	intORF	241	2.93726e-07	41	43	0.743	1.237	FALSE
C15NOREP49	uORF	110	1.9391e-07	32	19	1.247	1.954	FALSE
C15RIBOSEQORF38	uoORF	502	7.6339e-07	121	95	1.099	1.481	FALSE
C15NOREP51	uORF	123	2.10179e-07	11	22	0.315	0.828	FALSE
C15NOREP52	uORF	217	3.86636e-07	38	39	0.752	1.277	FALSE
C15NOREP53	uoORF	180	4.75013e-07	57	33	1.381	1.958	FALSE
C15NOREP54	intORF	154	2.29127e-07	28	27	0.768	1.422	FALSE
C15NOREP55	uORF	171	2.8897e-07	26	31	0.615	1.164	FALSE
C15NOREP56	intORF	188	2.7356e-07	36	34	0.812	1.398	FALSE
C15NOREP57	uORF	166	2.4456e-07	31	30	0.777	1.395	FALSE
C15NOREP58	uoORF	129	2.25543e-07	27	23	0.865	1.615	FALSE
C15RIBOSEQORF43	doORF	227	3.33687e-07	51	41	0.993	1.57	FALSE
C15NOREP65	uORF	108	1.3579e-07	51	19	1.703	1.994	FALSE
C15RIBOSEQORF45	uoORF	161	2.92763e-07	44	29	1.189	1.883	FALSE
C15NOREP66	uORF	101	1.64031e-07	16	18	0.602	1.35	FALSE
C15RIBOSEQORF46	dORF	419	6.61972e-07	83	78	0.891	1.277	FALSE
C15NOREP67	intORF	377	7.79381e-07	97	71	1.159	1.617	FALSE
C15RIBOSEQORF47	uORF	159	5.6075e-07	31	29	0.803	1.443	FALSE
C15NOREP68	intORF	147	2.79053e-07	16	26	0.417	0.935	FALSE
C15NOREP69	uoORF	289	5.21097e-07	47	53	0.702	1.131	FALSE
C15NOREP70	doORF	232	4.65664e-07	63	42	1.224	1.831	FALSE
C15RIBOSEQORF48	intORF	139	2.08188e-07	18	25	0.498	1.068	FALSE
C15RIBOSEQORF52	uORF	209	6.6805e-07	50	39	1.022	1.622	FALSE
C15NOREP74	uORF	108	2.3532e-07	28	19	1.086	1.892	FALSE
C15NOREP75	uORF	117	2.36874e-07	17	21	0.554	1.214	FALSE
C15NOREP77	intORF	128	2.3144e-07	18	23	0.541	1.161	FALSE
C15RIBOSEQORF53	uORF	94	1.5562e-07	16	16	0.677	1.515	FALSE
C15NOREP79	uoORF	341	5.65524e-07	40	63	0.493	0.826	FALSE
C15NOREP80	uORF	119	2.15961e-07	21	21	0.709	1.439	FALSE
C15NOREP81	intORF	241	4.83135e-07	41	44	0.726	1.209	FALSE
C15NOREP82	intORF	253	4.18013e-07	39	46	0.656	1.107	FALSE
C15NOREP83	dORF	428	9.28324e-07	74	82	0.748	1.095	FALSE
C15RIBOSEQORF56	uORF	96	1.4448e-07	23	17	0.97	1.837	FALSE
C15NOREP84	lncRNA	336	4.98537e-07	49	62	0.628	1.003	FALSE
C15NOREP85	lncRNA	166	3.8268e-07	57	30	1.488	1.98	FALSE
C15NOREP86	uoORF	291	5.88777e-07	76	54	1.17	1.702	FALSE
C15NOREP88	lncRNA	58	1.0442e-07	11	10	0.69	1.744	FALSE
C15RIBOSEQORF62	uORF	104	2.3344e-07	19	18	0.736	1.545	FALSE
C15RIBOSEQORF63	uoORF	680	1.53104e-06	176	137	1.136	1.456	FALSE
C15NOREP90	intORF	201	3.2863e-07	37	36	0.791	1.352	FALSE
C15NOREP93	uoORF	189	3.01913e-07	36	34	0.812	1.398	FALSE
C15NOREP94	uORF	427	6.61759e-07	68	80	0.699	1.04	FALSE
C15RIBOSEQORF64	uORF	106	1.5515e-07	14	19	0.487	1.152	FALSE
C15RIBOSEQORF65	uORF	361	6.34687e-07	46	67	0.542	0.878	FALSE
C15RIBOSEQORF66	lncRNA	183	2.5882e-07	34	33	0.784	1.372	FALSE
C15RIBOSEQORF70	uORF	77	1.01586e-07	13	13	0.651	1.577	FALSE
C15NOREP96	dORF	188	2.95044e-07	19	34	0.39	0.82	FALSE
C15NOREP97	dORF	392	6.36183e-07	48	73	0.522	0.836	FALSE
C15NOREP98	uoORF	93	3.61823e-07	26	17	1.11	1.919	FALSE
C15NOREP99	intORF	395	6.95029e-07	83	74	0.939	1.346	FALSE
C15RIBOSEQORF73	uoORF	139	2.6284e-07	59	25	1.671	1.993	FALSE
C15RIBOSEQORF74	uORF	143	3.4937e-07	15	26	0.386	0.888	FALSE
C15NOREP100	uORF	82	1.38051e-07	13	14	0.604	1.472	FALSE
C15NOREP101	intORF	94	1.95356e-07	17	16	0.727	1.585	FALSE
C15RIBOSEQORF75	uORF	105	1.86685e-07	9	18	0.301	0.873	FALSE
C15RIBOSEQORF76	uORF	63	1.15327e-07	7	11	0.362	1.195	FALSE
C15NOREP102	uoORF	99	2.67666e-07	30	18	1.224	1.951	FALSE
C15NOREP103	uoORF	289	4.98055e-07	62	53	0.954	1.445	FALSE
C15NOREP104	uoORF	361	9.89625e-07	83	69	1.007	1.444	FALSE
C15RIBOSEQORF77	uoORF	226	4.62995e-07	49	41	0.95	1.516	FALSE
C15NOREP105	intORF	195	2.52593e-07	23	35	0.473	0.931	FALSE
C15RIBOSEQORF78	lncRNA	495	8.90096e-07	123	95	1.119	1.504	FALSE
C15NOREP107	uORF	197	3.97627e-07	42	36	0.911	1.509	FALSE
C15RIBOSEQORF84	uORF	133	3.0978e-07	37	24	1.18	1.908	FALSE
C15NOREP109	dORF	262	4.2206e-07	31	48	0.485	0.872	FALSE
C15NOREP110	processed_transcript	240	4.53847e-07	35	44	0.608	1.055	FALSE
C15NOREP111	processed_transcript	657	1.22255e-06	129	129	0.867	1.157	FALSE
C15RIBOSEQORF86	uORF	88	9.732e-08	14	15	0.616	1.456	FALSE
C15NOREP112	intORF	182	2.16609e-07	36	32	0.862	1.485	FALSE
C15RIBOSEQORF88	uoORF	198	3.55492e-07	37	36	0.791	1.352	FALSE
C15RIBOSEQORF89	uORF	135	2.7985e-07	38	24	1.213	1.925	FALSE
C15RIBOSEQORF90	uORF	126	2.6587e-07	30	22	1.019	1.808	FALSE
C15NOREP116	intORF	180	2.88146e-07	25	32	0.569	1.091	FALSE
C15NOREP117	uORF	193	3.81637e-07	23	35	0.473	0.931	FALSE
C15NOREP120	intORF	464	1.53688e-06	101	94	0.915	1.268	FALSE
C15RIBOSEQORF94	uORF	208	3.09799e-07	21	37	0.403	0.817	FALSE
C15RIBOSEQORF95	uORF	170	2.0661e-07	52	30	1.37	1.96	FALSE
C15RIBOSEQORF96	uORF	292	6.49047e-07	62	54	0.936	1.418	FALSE
C15NOREP122	uORF	290	6.55384e-07	60	54	0.903	1.378	FALSE
C15RIBOSEQORF97	uORF	338	6.91624e-07	56	63	0.717	1.11	FALSE
C15NOREP123	intORF	324	5.71678e-07	47	60	0.62	0.999	FALSE
C15NOREP124	uoORF	107	2.86133e-07	27	19	1.043	1.866	FALSE
C15NOREP125	uoORF	109	1.74457e-07	22	19	0.827	1.644	FALSE
C15RIBOSEQORF99	uoORF	150	2.25629e-07	28	27	0.768	1.422	FALSE
C15NOREP127	lncRNA	95	1.45023e-07	15	17	0.59	1.358	FALSE
C15RIBOSEQORF102	uORF	107	2.8377e-07	21	19	0.784	1.586	FALSE
C16RIBOSEQORF1	uoORF	281	5.63664e-07	57	52	0.886	1.367	FALSE
C16NOREP1	intORF	125	2.4446e-07	25	22	0.828	1.584	FALSE
C16RIBOSEQORF3	uORF	103	3.5243e-07	27	18	1.097	1.907	FALSE
C16RIBOSEQORF4	uORF	145	2.2733e-07	31	26	0.896	1.606	FALSE
C16RIBOSEQORF5	uoORF	646	1.48758e-06	127	130	0.846	1.132	FALSE
C16NOREP3	uoORF	463	1.15292e-06	125	91	1.188	1.594	FALSE
C16RIBOSEQORF6	uORF	161	2.45865e-07	26	29	0.657	1.244	FALSE
C16RIBOSEQORF7	uORF	80	1.50433e-07	10	14	0.441	1.211	FALSE
C16NOREP6	intORF	315	5.70622e-07	64	58	0.902	1.359	FALSE
C16NOREP10	uORF	128	2.94953e-07	12	23	0.334	0.845	FALSE
C16NOREP11	intORF	479	1.88682e-06	92	99	0.785	1.105	FALSE
C16NOREP12	uORF	238	4.02173e-07	48	43	0.886	1.42	FALSE
C16NOREP13	dORF	473	9.23069e-07	122	91	1.158	1.558	FALSE
C16NOREP14	intORF	805	2.62146e-06	171	177	0.853	1.097	FALSE
C16NOREP15	uORF	164	1.7839e-07	23	29	0.571	1.124	FALSE
C16RIBOSEQORF10	uORF	101	1.29766e-07	20	18	0.782	1.607	FALSE
C16NOREP17	dORF	148	2.17976e-07	42	26	1.252	1.933	FALSE
C16NOREP18	dORF	536	5.95188e-07	122	100	1.053	1.418	FALSE
C16RIBOSEQORF11	lncRNA	145	9.616e-08	1	25	0.014	0.19	TRUE
C16RIBOSEQORF12	uORF	158	4.47066e-07	59	29	1.561	1.987	FALSE
C16RIBOSEQORF13	lncRNA	183	4.06624e-07	59	33	1.427	1.968	FALSE
C16RIBOSEQORF15	uoORF	393	5.80964e-07	104	73	1.216	1.677	FALSE
C16NOREP20	intORF	233	3.68505e-07	43	42	0.802	1.32	FALSE
C16RIBOSEQORF16	uORF	289	4.74792e-07	69	53	1.072	1.591	FALSE
C16RIBOSEQORF18	uORF	290	5.70003e-07	64	54	0.969	1.459	FALSE
C16NOREP21	intORF	162	4.0684e-07	27	29	0.686	1.284	FALSE
C16RIBOSEQORF19	uORF	235	3.83549e-07	60	43	1.133	1.726	FALSE
C16NOREP25	intORF	130	2.23196e-07	26	23	0.829	1.566	FALSE
C16NOREP27	uORF	215	2.86935e-07	75	39	1.551	1.983	FALSE
C16RIBOSEQORF22	uORF	126	2.3081e-07	37	22	1.274	1.952	FALSE
C16RIBOSEQORF24	dORF	244	4.15593e-07	54	44	0.986	1.539	FALSE
C16RIBOSEQORF26	dORF	916	1.70334e-06	135	188	0.624	0.828	FALSE
C16RIBOSEQORF28	intORF	443	1.46797e-06	150	89	1.475	1.908	FALSE
C16RIBOSEQORF29	uoORF	107	2.6424e-07	29	19	1.127	1.914	FALSE
C16RIBOSEQORF30	uoORF	314	5.34296e-07	57	58	0.794	1.225	FALSE
C16RIBOSEQORF31	uORF	140	1.83194e-07	28	25	0.83	1.534	FALSE
C16NOREP34	intORF	96	2.40491e-07	17	17	0.684	1.497	FALSE
C16NOREP35	uORF	99	1.7923e-07	17	17	0.684	1.497	FALSE
C16RIBOSEQORF33	uoORF	228	4.9959e-07	61	42	1.182	1.788	FALSE
C16NOREP36	intORF	104	1.61119e-07	21	18	0.827	1.666	FALSE
C16NOREP37	lncRNA	293	4.73212e-07	51	54	0.754	1.193	FALSE
C16NOREP39	intORF	100	1.32209e-07	12	17	0.452	1.144	FALSE
C16NOREP40	uORF	148	2.42349e-07	30	26	0.863	1.563	FALSE
C16NOREP42	intORF	108	1.57219e-07	16	19	0.57	1.279	FALSE
C16RIBOSEQORF35	uORF	183	2.7987e-07	30	33	0.68	1.233	FALSE
C16NOREP44	uORF	150	2.78183e-07	24	27	0.644	1.25	FALSE
C16RIBOSEQORF37	uORF	119	2.01487e-07	27	21	0.947	1.749	FALSE
C16RIBOSEQORF38	uORF	173	2.63396e-07	59	31	1.496	1.98	FALSE
C16NOREP45	intORF	159	2.80055e-07	15	28	0.358	0.825	FALSE
C16RIBOSEQORF39	lncRNA	512	8.85928e-07	110	98	0.962	1.315	FALSE
C16RIBOSEQORF40	dORF	186	3.87274e-07	22	34	0.462	0.924	FALSE
C16RIBOSEQORF41	uORF	94	2.4887e-07	35	17	1.454	1.983	FALSE
C16NOREP46	intORF	467	9.73003e-07	91	90	0.853	1.204	FALSE
C16NOREP47	intORF	141	2.07151e-07	26	25	0.762	1.443	FALSE
C16RIBOSEQORF42	uoORF	100	2.53817e-07	19	18	0.736	1.545	FALSE
C16RIBOSEQORF43	uORF	237	4.05502e-07	38	43	0.682	1.158	FALSE
C16NOREP49	uoORF	329	1.31059e-06	86	65	1.111	1.583	FALSE
C16NOREP50	uoORF	91	1.46947e-07	17	16	0.727	1.585	FALSE
C16NOREP52	uORF	247	3.6118e-07	68	45	1.242	1.832	FALSE
C16RIBOSEQORF45	uORF	311	4.4199e-07	74	57	1.076	1.575	FALSE
C16NOREP53	uoORF	342	5.92287e-07	68	64	0.874	1.3	FALSE
C16RIBOSEQORF46	uORF	104	1.7286e-07	17	18	0.646	1.416	FALSE
C16NOREP54	lncRNA	641	1.33594e-06	133	127	0.91	1.209	FALSE
C16NOREP55	lncRNA	492	1.00706e-06	104	95	0.934	1.288	FALSE
C16NOREP58	uORF	161	4.3941e-07	44	29	1.189	1.883	FALSE
C16RIBOSEQORF47	intORF	96	1.78118e-07	26	17	1.11	1.919	FALSE
C16RIBOSEQORF48	uORF	109	2.2924e-07	24	19	0.914	1.748	FALSE
C16RIBOSEQORF49	dORF	361	6.1719e-07	52	67	0.621	0.978	FALSE
C16RIBOSEQORF50	processed_transcript	378	8.19406e-07	92	72	1.08	1.52	FALSE
C16NOREP59	uORF	506	8.13702e-07	124	96	1.117	1.499	FALSE
C16NOREP60	intORF	407	1.12462e-06	98	79	1.053	1.467	FALSE
C16NOREP64	intORF	160	2.51477e-07	19	29	0.457	0.961	FALSE
C16RIBOSEQORF54	uORF	232	3.73472e-07	40	42	0.74	1.24	FALSE
C16RIBOSEQORF58	uoORF	385	9.87416e-07	85	74	0.964	1.376	FALSE
C16NOREP69	dORF	98	1.33742e-07	13	17	0.498	1.216	FALSE
C16NOREP70	dORF	118	2.36464e-07	26	21	0.907	1.703	FALSE
C16NOREP71	uORF	106	3.18e-07	16	19	0.57	1.279	FALSE
C16RIBOSEQORF65	lncRNA	362	9.2142e-07	100	69	1.233	1.711	FALSE
C16NOREP73	dORF	191	3.4098e-07	26	34	0.561	1.061	FALSE
C16RIBOSEQORF66	uORF	72	1.0189e-07	9	12	0.452	1.307	FALSE
C16RIBOSEQORF67	uORF	198	5.8832e-07	40	37	0.84	1.407	FALSE
C16NOREP74	intORF	474	6.46561e-07	38	89	0.33	0.56	TRUE
C16RIBOSEQORF68	uORF	378	6.18567e-07	47	70	0.531	0.856	FALSE
C16RIBOSEQORF69	uORF	198	2.85663e-07	28	36	0.576	1.066	FALSE
C16RIBOSEQORF70	uORF	103	1.19437e-07	13	18	0.47	1.148	FALSE
C16NOREP79	intORF	198	3.93067e-07	29	36	0.6	1.098	FALSE
C16RIBOSEQORF71	dORF	119	1.93267e-07	12	21	0.366	0.926	FALSE
C16RIBOSEQORF72	uORF	95	2.22121e-07	12	17	0.452	1.144	FALSE
C16NOREP85	doORF	299	4.02307e-07	39	55	0.549	0.926	FALSE
C16NOREP86	dORF	113	2.03451e-07	16	20	0.542	1.215	FALSE
C16NOREP88	uoORF	131	2.47273e-07	24	23	0.756	1.467	FALSE
C16NOREP89	intORF	147	3.15241e-07	27	26	0.765	1.432	FALSE
C16RIBOSEQORF81	uORF	64	1.12417e-07	9	11	0.493	1.422	FALSE
C16RIBOSEQORF82	uORF	244	4.04834e-07	39	44	0.686	1.158	FALSE
C16NOREP90	dORF	187	3.4601e-07	37	34	0.837	1.432	FALSE
C16NOREP91	uORF	78	9.5197e-08	13	13	0.651	1.577	FALSE
C16NOREP92	uORF	127	2.3894e-07	18	23	0.541	1.161	FALSE
C16NOREP93	uORF	144	2.362e-07	13	26	0.326	0.795	FALSE
C16RIBOSEQORF84	uORF	467	7.5962e-07	74	88	0.697	1.02	FALSE
C16RIBOSEQORF85	uoORF	110	2.6837e-07	27	20	0.993	1.812	FALSE
C16RIBOSEQORF86	intORF	208	2.7591e-07	46	37	0.982	1.589	FALSE
C16NOREP94	intORF	204	5.05596e-07	47	37	1.005	1.619	FALSE
C16RIBOSEQORF88	uoORF	112	3.07131e-07	20	20	0.704	1.452	FALSE
C16NOREP95	processed_transcript	104	1.55136e-07	11	18	0.385	1.012	FALSE
C16RIBOSEQORF91	uORF	242	4.77452e-07	34	44	0.588	1.029	FALSE
C16RIBOSEQORF93	uORF	156	3.44282e-07	36	28	0.985	1.691	FALSE
C16RIBOSEQORF97	processed_transcript	190	1.9539e-07	60	34	1.415	1.965	FALSE
C16NOREP99	uORF	507	7.62623e-07	125	96	1.126	1.511	FALSE
C16RIBOSEQORF98	uoORF	251	3.04706e-07	75	45	1.378	1.933	FALSE
C16RIBOSEQORF101	uoORF	155	5.22564e-07	46	28	1.287	1.939	FALSE
C16RIBOSEQORF102	uORF	122	2.00586e-07	19	22	0.602	1.267	FALSE
C16NOREP100	uoORF	141	2.7245e-07	28	25	0.83	1.534	FALSE
C16NOREP101	intORF	420	1.34601e-06	80	83	0.805	1.161	FALSE
C16NOREP102	intORF	121	2.06866e-07	15	21	0.478	1.1	FALSE
C16NOREP103	intORF	230	4.40916e-07	45	42	0.844	1.374	FALSE
C16RIBOSEQORF106	uoORF	192	3.58676e-07	34	35	0.739	1.293	FALSE
C16NOREP104	intORF	144	2.69763e-07	17	26	0.447	0.981	FALSE
C16NOREP105	intORF	726	1.33814e-06	120	144	0.719	0.97	FALSE
C16NOREP106	uORF	218	3.68567e-07	37	40	0.711	1.217	FALSE
C16NOREP107	intORF	187	5.64274e-07	30	34	0.66	1.197	FALSE
C16NOREP108	uoORF	140	2.29233e-07	24	25	0.695	1.35	FALSE
C16NOREP110	uORF	163	2.89323e-07	41	29	1.1	1.808	FALSE
C16RIBOSEQORF112	uORF	106	3.6043e-07	5	19	0.138	0.553	TRUE
C16RIBOSEQORF113	uORF	137	3.4577e-07	33	25	1	1.748	FALSE
C16NOREP113	uoORF	65	1.50824e-07	7	11	0.362	1.195	FALSE
C16NOREP114	uoORF	302	6.95883e-07	72	57	1.045	1.537	FALSE
C16NOREP115	uORF	655	1.20719e-06	163	129	1.113	1.439	FALSE
C16NOREP116	uORF	250	4.86239e-07	42	46	0.713	1.181	FALSE
C16RIBOSEQORF115	uoORF	280	5.06432e-07	53	52	0.817	1.281	FALSE
C16RIBOSEQORF116	uoORF	170	2.2972e-07	37	30	0.949	1.62	FALSE
C16NOREP117	processed_transcript	233	3.7867e-07	67	42	1.307	1.901	FALSE
C16NOREP118	intORF	245	3.42153e-07	38	44	0.667	1.132	FALSE
C16NOREP119	lncRNA	931	1.58141e-06	222	189	1.053	1.313	FALSE
C16RIBOSEQORF117	uORF	58	1.17014e-07	11	10	0.69	1.744	FALSE
C16RIBOSEQORF120	uORF	104	2.06596e-07	35	18	1.406	1.979	FALSE
C16NOREP121	uORF	120	4.6817e-07	57	22	1.711	1.994	FALSE
C16NOREP122	doORF	233	3.81004e-07	54	42	1.033	1.612	FALSE
C16NOREP123	uORF	160	2.3745e-07	37	29	0.981	1.674	FALSE
C16RIBOSEQORF122	uORF	311	5.42894e-07	73	57	1.06	1.556	FALSE
C16RIBOSEQORF123	uoORF	102	1.31666e-07	18	18	0.691	1.481	FALSE
C16RIBOSEQORF125	uORF	277	4.6621e-07	60	51	0.956	1.459	FALSE
C16RIBOSEQORF126	uoORF	103	2.07184e-07	29	18	1.183	1.94	FALSE
C16RIBOSEQORF127	uORF	149	2.28713e-07	28	27	0.768	1.422	FALSE
C16NOREP125	dORF	133	3.94997e-07	23	24	0.69	1.358	FALSE
C16NOREP126	uORF	170	1.28083e-07	93	30	1.848	1.998	FALSE
C16NOREP128	dORF	263	5.76094e-07	67	49	1.123	1.675	FALSE
C16RIBOSEQORF132	uORF	120	2.8866e-07	25	21	0.867	1.654	FALSE
C16NOREP133	dORF	229	6.15027e-07	67	42	1.307	1.901	FALSE
C16NOREP134	dORF	401	5.82092e-07	93	75	1.049	1.473	FALSE
C16NOREP136	intORF	468	9.53439e-07	186	90	1.764	1.994	FALSE
C16NOREP137	intORF	204	4.07716e-07	57	37	1.243	1.877	FALSE
C16NOREP138	intORF	318	5.76893e-07	82	59	1.163	1.67	FALSE
C16RIBOSEQORF140	uORF	98	2.1506e-07	15	17	0.59	1.358	FALSE
C16NOREP140	dORF	108	2.44437e-07	33	19	1.285	1.961	FALSE
C16RIBOSEQORF141	lncRNA	119	1.70646e-07	35	21	1.254	1.95	FALSE
C16RIBOSEQORF142	lncRNA	522	9.91559e-07	126	101	1.08	1.446	FALSE
C16RIBOSEQORF144	uORF	307	4.40934e-07	64	56	0.934	1.407	FALSE
C16NOREP143	uORF	112	2.43957e-07	26	20	0.952	1.771	FALSE
C16RIBOSEQORF145	uoORF	381	1.0964e-06	75	74	0.841	1.228	FALSE
C16RIBOSEQORF146	uORF	229	4.36017e-07	52	42	0.991	1.56	FALSE
C16RIBOSEQORF147	uORF	78	2.1031e-07	16	14	0.773	1.704	FALSE
C16NOREP144	intORF	173	3.0573e-07	50	31	1.279	1.926	FALSE
C16RIBOSEQORF148	uoORF	283	7.6152e-07	55	53	0.836	1.299	FALSE
C17NOREP1	lncRNA	470	8.57306e-07	74	90	0.682	0.998	FALSE
C17NOREP2	uORF	325	7.7896e-07	75	61	1.021	1.49	FALSE
C17RIBOSEQORF9	dORF	377	7.59419e-07	87	71	1.03	1.464	FALSE
C17RIBOSEQORF10	uoORF	415	9.93932e-07	88	80	0.926	1.313	FALSE
C17RIBOSEQORF11	uORF	188	1.6657e-07	30	33	0.68	1.233	FALSE
C17NOREP5	dORF	118	1.93964e-07	32	21	1.143	1.908	FALSE
C17RIBOSEQORF16	intORF	119	1.54089e-07	17	21	0.554	1.214	FALSE
C17NOREP6	uORF	97	3.2617e-07	20	17	0.827	1.69	FALSE
C17NOREP8	lncRNA	194	2.77619e-07	49	35	1.113	1.766	FALSE
C17NOREP9	intORF	259	9.49262e-07	45	50	0.709	1.154	FALSE
C17RIBOSEQORF17	uORF	243	4.03899e-07	36	44	0.627	1.08	FALSE
C17RIBOSEQORF18	uORF	90	9.8846e-08	17	16	0.727	1.585	FALSE
C17RIBOSEQORF19	uORF	222	7.15659e-07	57	42	1.097	1.69	FALSE
C17RIBOSEQORF23	uORF	249	3.4428e-07	88	45	1.597	1.986	FALSE
C17NOREP11	dORF	268	4.23959e-07	38	49	0.599	1.016	FALSE
C17RIBOSEQORF25	uORF	70	1.44921e-07	17	12	0.958	1.897	FALSE
C17NOREP13	dORF	905	1.76505e-06	108	187	0.494	0.678	TRUE
C17RIBOSEQORF26	dORF	899	1.82752e-06	118	186	0.546	0.739	TRUE
C17NOREP15	uORF	136	2.46016e-07	11	24	0.289	0.759	TRUE
C17RIBOSEQORF27	uORF	101	1.435e-07	25	18	1.008	1.852	FALSE
C17NOREP17	lncRNA	199	3.17823e-07	29	36	0.6	1.098	FALSE
C17NOREP18	intORF	351	7.26346e-07	60	66	0.739	1.127	FALSE
C17RIBOSEQORF28	uoORF	152	3.14666e-07	46	27	1.328	1.955	FALSE
C17NOREP19	uORF	615	1.18855e-06	123	121	0.878	1.181	FALSE
C17RIBOSEQORF29	uORF	276	5.50321e-07	59	51	0.938	1.437	FALSE
C17NOREP20	lncRNA	166	2.67896e-07	30	30	0.748	1.356	FALSE
C17RIBOSEQORF30	uoORF	305	7.31059e-07	50	57	0.699	1.11	FALSE
C17NOREP21	intORF	120	3.08176e-07	26	21	0.907	1.703	FALSE
C17NOREP22	uORF	63	1.1616e-07	2	11	0.074	0.572	TRUE
C17NOREP23	lncRNA	171	2.88897e-07	14	31	0.298	0.706	TRUE
C17NOREP24	uORF	101	2.5676e-07	12	18	0.427	1.08	FALSE
C17NOREP26	uORF	216	2.87795e-07	48	39	0.976	1.565	FALSE
C17RIBOSEQORF31	uORF	114	1.3317e-07	34	20	1.269	1.956	FALSE
C17NOREP30	uoORF	506	1.05065e-06	101	98	0.877	1.216	FALSE
C17NOREP31	dORF	232	2.56917e-07	27	42	0.474	0.887	FALSE
C17NOREP32	dORF	143	1.61719e-07	7	25	0.159	0.526	TRUE
C17NOREP33	uORF	181	2.96653e-07	31	33	0.706	1.268	FALSE
C17NOREP34	uORF	278	4.77875e-07	42	51	0.643	1.065	FALSE
C17NOREP37	intORF	414	8.31105e-07	63	79	0.651	0.984	FALSE
C17RIBOSEQORF33	uORF	191	2.6473e-07	35	34	0.786	1.365	FALSE
C17RIBOSEQORF34	uORF	129	2.987e-07	34	23	1.121	1.88	FALSE
C17RIBOSEQORF37	uORF	163	3.44214e-07	22	29	0.542	1.083	FALSE
C17NOREP38	intORF	174	2.77685e-07	28	31	0.669	1.238	FALSE
C17NOREP39	uORF	458	8.04351e-07	86	87	0.83	1.183	FALSE
C17NOREP40	uORF	91	3.117e-07	30	16	1.337	1.974	FALSE
C17NOREP41	dORF	198	2.8227e-07	28	36	0.576	1.066	FALSE
C17NOREP42	intORF	268	4.45877e-07	48	49	0.777	1.246	FALSE
C17RIBOSEQORF45	uoORF	141	2.0713e-07	24	25	0.695	1.35	FALSE
C17NOREP51	dORF	445	8.98317e-07	71	85	0.69	1.018	FALSE
C17RIBOSEQORF47	uORF	121	1.67216e-07	24	21	0.828	1.602	FALSE
C17NOREP52	intORF	174	2.77685e-07	28	31	0.669	1.238	FALSE
C17NOREP53	intORF	181	2.73122e-07	26	32	0.596	1.127	FALSE
C17RIBOSEQORF48	uoORF	387	7.89194e-07	90	73	1.04	1.469	FALSE
C17RIBOSEQORF50	uORF	100	2.18167e-07	18	18	0.691	1.481	FALSE
C17NOREP54	uoORF	395	6.60529e-07	108	74	1.249	1.712	FALSE
C17NOREP55	uORF	157	3.9513e-07	45	28	1.258	1.928	FALSE
C17RIBOSEQORF51	uORF	145	2.16442e-07	35	26	1.027	1.766	FALSE
C17RIBOSEQORF55	lncRNA	60	9.4159e-08	15	10	0.98	1.926	FALSE
C17NOREP61	lncRNA	260	5.8974e-07	59	48	0.997	1.527	FALSE
C17NOREP64	dORF	134	1.52763e-07	17	24	0.485	1.062	FALSE
C17RIBOSEQORF57	processed_transcript	109	2.3953e-07	15	19	0.528	1.216	FALSE
C17RIBOSEQORF58	intORF	473	8.30659e-07	81	90	0.752	1.083	FALSE
C17RIBOSEQORF59	uoORF	192	2.58759e-07	31	34	0.685	1.231	FALSE
C17RIBOSEQORF60	intORF	133	2.07784e-07	23	24	0.69	1.358	FALSE
C17RIBOSEQORF61	uORF	63	1.1353e-07	7	11	0.362	1.195	FALSE
C17RIBOSEQORF62	uORF	105	2.3841e-07	20	19	0.741	1.527	FALSE
C17RIBOSEQORF63	uORF	88	1.92852e-07	13	15	0.564	1.377	FALSE
C17NOREP72	doORF	216	4.49514e-07	44	39	0.886	1.451	FALSE
C17RIBOSEQORF66	uoORF	256	4.82572e-07	48	47	0.81	1.299	FALSE
C17NOREP73	uoORF	724	1.96694e-06	147	152	0.846	1.109	FALSE
C17RIBOSEQORF67	dORF	452	6.33622e-07	87	84	0.871	1.238	FALSE
C17RIBOSEQORF68	uORF	102	2.19627e-07	27	18	1.097	1.907	FALSE
C17NOREP74	uORF	161	3.11128e-07	29	29	0.745	1.363	FALSE
C17RIBOSEQORF72	intORF	438	1.07049e-06	80	85	0.786	1.134	FALSE
C17NOREP80	intORF	232	5.07927e-07	28	43	0.482	0.893	FALSE
C17RIBOSEQORF73	uORF	99	2.815e-07	27	18	1.097	1.907	FALSE
C17NOREP83	dORF	147	3.61766e-07	17	26	0.447	0.981	FALSE
C17NOREP84	intORF	211	3.21839e-07	30	38	0.591	1.071	FALSE
C17NOREP85	dORF	127	2.03742e-07	27	22	0.904	1.682	FALSE
C17NOREP87	intORF	196	3.51273e-07	26	35	0.545	1.031	FALSE
C17RIBOSEQORF74	uORF	321	6.5197e-07	59	60	0.798	1.221	FALSE
C17NOREP88	uORF	181	2.7435e-07	25	32	0.569	1.091	FALSE
C17NOREP89	uORF	212	2.8513e-07	29	38	0.568	1.041	FALSE
C17RIBOSEQORF75	processed_transcript	160	2.4378e-07	30	29	0.774	1.403	FALSE
C17RIBOSEQORF76	uoORF	329	6.65965e-07	62	62	0.815	1.235	FALSE
C17NOREP90	intORF	110	1.89882e-07	21	19	0.784	1.586	FALSE
C17NOREP91	lncRNA	460	9.85192e-07	96	89	0.914	1.278	FALSE
C17RIBOSEQORF77	lncRNA	329	6.4718e-07	74	61	1.006	1.472	FALSE
C17RIBOSEQORF78	uORF	80	1.3673e-07	1	14	0.025	0.339	TRUE
C17RIBOSEQORF80	dORF	186	2.44179e-07	16	33	0.328	0.736	TRUE
C17RIBOSEQORF81	dORF	130	2.16957e-07	14	23	0.402	0.952	FALSE
C17RIBOSEQORF83	lncRNA	123	1.80333e-07	23	22	0.752	1.48	FALSE
C17NOREP93	lncRNA	137	4.4946e-07	27	25	0.796	1.489	FALSE
C17RIBOSEQORF84	dORF	110	1.82077e-07	26	19	1	1.833	FALSE
C17RIBOSEQORF85	dORF	140	2.21553e-07	18	25	0.498	1.068	FALSE
C17NOREP94	dORF	113	1.3328e-07	15	20	0.502	1.155	FALSE
C17RIBOSEQORF88	lncRNA	1550	3.76077e-06	365	371	0.903	1.073	FALSE
C17RIBOSEQORF89	lncRNA	463	1.06438e-06	114	90	1.088	1.48	FALSE
C17RIBOSEQORF90	intORF	104	1.84213e-07	15	18	0.558	1.283	FALSE
C17RIBOSEQORF91	uORF	297	5.53663e-07	76	55	1.148	1.672	FALSE
C17NOREP95	uORF	135	1.87429e-07	25	24	0.759	1.454	FALSE
C17NOREP96	uORF	177	3.3162e-07	50	32	1.241	1.901	FALSE
C17NOREP101	dORF	372	5.97315e-07	35	69	0.387	0.673	TRUE
C17RIBOSEQORF95	lncRNA	286	5.28442e-07	36	53	0.521	0.897	FALSE
C17RIBOSEQORF96	lncRNA	514	1.06447e-06	128	100	1.109	1.482	FALSE
C17RIBOSEQORF97	lncRNA	170	3.76446e-07	46	31	1.17	1.855	FALSE
C17RIBOSEQORF98	uORF	260	3.5339e-07	64	47	1.113	1.676	FALSE
C17NOREP103	uORF	97	1.30553e-07	22	17	0.923	1.795	FALSE
C17RIBOSEQORF99	uoORF	135	2.06776e-07	45	24	1.427	1.976	FALSE
C17RIBOSEQORF100	uoORF	351	6.32372e-07	44	65	0.532	0.87	FALSE
C17NOREP106	uORF	132	8.95e-08	23	23	0.72	1.416	FALSE
C17NOREP107	uORF	100	1.68903e-07	13	18	0.47	1.148	FALSE
C17NOREP108	intORF	170	2.49512e-07	29	30	0.72	1.318	FALSE
C17NOREP109	lncRNA	316	3.98639e-07	41	58	0.551	0.917	FALSE
C17NOREP110	uoORF	566	1.27243e-06	126	112	0.974	1.304	FALSE
C17RIBOSEQORF103	uORF	134	2.11203e-07	39	24	1.246	1.938	FALSE
C17RIBOSEQORF106	uORF	369	4.4208e-07	61	68	0.73	1.11	FALSE
C17NOREP114	uoORF	133	1.52144e-07	29	23	0.938	1.707	FALSE
C17NOREP115	intORF	231	4.49356e-07	48	42	0.907	1.454	FALSE
C17RIBOSEQORF108	intORF	402	7.55752e-07	87	76	0.963	1.368	FALSE
C17NOREP116	intORF	141	4.8742e-07	45	26	1.342	1.96	FALSE
C17NOREP118	doORF	738	1.48539e-06	152	149	0.894	1.167	FALSE
C17NOREP120	dORF	183	2.59317e-07	31	33	0.706	1.268	FALSE
C17RIBOSEQORF110	lncRNA	379	6.2542e-07	41	71	0.45	0.749	TRUE
C17NOREP122	uoORF	305	5.59886e-07	65	56	0.951	1.427	FALSE
C17NOREP123	intORF	501	9.86441e-07	81	97	0.698	1.005	FALSE
C17NOREP124	uoORF	100	1.08533e-07	10	17	0.363	0.998	FALSE
C17RIBOSEQORF116	intORF	101	2.0878e-07	41	18	1.567	1.989	FALSE
C17RIBOSEQORF117	uoORF	148	2.21772e-07	32	26	0.929	1.648	FALSE
C17NOREP125	doORF	226	4.27757e-07	41	41	0.779	1.297	FALSE
C17NOREP126	intORF	488	7.84734e-07	34	92	0.281	0.492	TRUE
C17NOREP127	intORF	113	3.18713e-07	34	20	1.269	1.956	FALSE
C17RIBOSEQORF118	intORF	171	2.46944e-07	40	31	1.002	1.676	FALSE
C17RIBOSEQORF119	uoORF	317	6.89926e-07	61	59	0.841	1.28	FALSE
C17NOREP128	processed_transcript	206	4.79531e-07	48	38	1.002	1.606	FALSE
C17RIBOSEQORF120	uORF	69	1.1391e-07	10	12	0.514	1.41	FALSE
C17NOREP129	intORF	339	5.9652e-07	61	63	0.788	1.198	FALSE
C17NOREP132	uORF	106	1.0425e-07	23	18	0.918	1.772	FALSE
C17RIBOSEQORF122	dORF	318	4.76696e-07	71	58	1.011	1.491	FALSE
C17NOREP134	lncRNA	356	7.772e-07	109	67	1.392	1.886	FALSE
C17RIBOSEQORF128	intORF	257	3.86796e-07	32	47	0.514	0.915	FALSE
C17NOREP140	intORF	110	1.49943e-07	24	19	0.914	1.748	FALSE
C17RIBOSEQORF129	uoORF	157	3.20323e-07	55	28	1.514	1.983	FALSE
C17NOREP141	uoORF	120	2.20396e-07	25	21	0.867	1.654	FALSE
C17RIBOSEQORF130	uORF	108	2.50913e-07	49	19	1.677	1.993	FALSE
C17NOREP142	intORF	291	4.77768e-07	41	53	0.603	1.004	FALSE
C17NOREP146	uoORF	273	5.22873e-07	64	50	1.047	1.576	FALSE
C17RIBOSEQORF132	uORF	206	3.659e-07	48	37	1.029	1.648	FALSE
C17NOREP147	intORF	383	9.17521e-07	73	73	0.828	1.215	FALSE
C17NOREP148	uORF	105	1.47446e-07	15	18	0.558	1.283	FALSE
C17RIBOSEQORF134	intORF	394	7.94009e-07	73	75	0.806	1.183	FALSE
C17RIBOSEQORF135	uORF	166	5.184e-07	40	30	1.035	1.727	FALSE
C17NOREP150	uoORF	217	3.97676e-07	5	39	0.067	0.27	TRUE
C17NOREP152	processed_transcript	408	9.21534e-07	85	78	0.915	1.305	FALSE
C17RIBOSEQORF137	uORF	210	3.71287e-07	19	38	0.349	0.734	TRUE
C17NOREP153	uORF	127	2.34362e-07	13	23	0.368	0.899	FALSE
C17NOREP156	uORF	73	9.36e-08	9	13	0.417	1.208	FALSE
C17RIBOSEQORF143	uoORF	245	4.26126e-07	45	45	0.788	1.282	FALSE
C17RIBOSEQORF144	uORF	92	2.202e-07	17	16	0.727	1.585	FALSE
C17RIBOSEQORF146	uORF	193	3.6686e-07	36	35	0.788	1.358	FALSE
C17RIBOSEQORF147	uoORF	349	6.9534e-07	60	65	0.75	1.144	FALSE
C17RIBOSEQORF148	uORF	114	1.51493e-07	20	20	0.704	1.452	FALSE
C17RIBOSEQORF149	uoORF	512	9.30843e-07	98	98	0.849	1.183	FALSE
C17NOREP163	intORF	107	1.88766e-07	19	19	0.698	1.466	FALSE
C17NOREP166	dORF	218	2.66712e-07	30	39	0.576	1.043	FALSE
C17NOREP167	processed_transcript	118	1.71536e-07	16	21	0.516	1.157	FALSE
C17RIBOSEQORF151	dORF	206	3.62899e-07	22	37	0.425	0.849	FALSE
C17NOREP168	dORF	151	2.30607e-07	18	27	0.461	0.989	FALSE
C17RIBOSEQORF152	uORF	162	2.30217e-07	31	29	0.803	1.443	FALSE
C17RIBOSEQORF153	intORF	186	5.18022e-07	52	34	1.222	1.877	FALSE
C17RIBOSEQORF162	uoORF	182	2.53476e-07	21	33	0.451	0.916	FALSE
C17RIBOSEQORF167	uoORF	167	2.53285e-07	24	30	0.579	1.125	FALSE
C17NOREP171	uORF	242	7.21337e-07	39	45	0.671	1.132	FALSE
C17RIBOSEQORF168	uORF	111	1.74141e-07	14	20	0.462	1.094	FALSE
C17NOREP177	dORF	179	2.6163e-07	31	32	0.728	1.307	FALSE
C17NOREP178	intORF	221	4.14113e-07	41	40	0.798	1.33	FALSE
C17NOREP180	dORF	411	7.21787e-07	64	77	0.68	1.023	FALSE
C17RIBOSEQORF169	uoORF	174	2.87137e-07	28	31	0.669	1.238	FALSE
C17RIBOSEQORF170	uORF	173	2.44797e-07	16	31	0.349	0.784	FALSE
C17NOREP183	intORF	96	1.8747e-07	16	17	0.637	1.428	FALSE
C17NOREP184	doORF	412	1.12367e-06	83	80	0.869	1.245	FALSE
C17RIBOSEQORF171	intORF	624	1.34858e-06	118	124	0.82	1.109	FALSE
C17RIBOSEQORF172	uoORF	164	3.78927e-07	34	30	0.862	1.508	FALSE
C17NOREP185	intORF	326	1.79703e-06	66	67	0.808	1.209	FALSE
C17NOREP186	dORF	158	2.59566e-07	39	28	1.077	1.796	FALSE
C17RIBOSEQORF175	uORF	158	4.04026e-07	34	29	0.892	1.56	FALSE
C17NOREP187	dORF	172	2.8267e-07	35	31	0.862	1.497	FALSE
C17RIBOSEQORF176	processed_transcript	319	6.2768e-07	88	59	1.255	1.777	FALSE
C17RIBOSEQORF177	processed_transcript	493	8.7928e-07	130	94	1.2	1.6	FALSE
C17RIBOSEQORF179	uoORF	326	6.20276e-07	60	61	0.799	1.22	FALSE
C17NOREP188	processed_transcript	102	2.10672e-07	18	18	0.691	1.481	FALSE
C17NOREP190	doORF	550	1.29229e-06	95	109	0.738	1.034	FALSE
C17NOREP191	dORF	170	3.4087e-07	30	31	0.724	1.313	FALSE
C17RIBOSEQORF180	intORF	213	3.64079e-07	46	39	0.931	1.508	FALSE
C18RIBOSEQORF1	lncRNA	674	1.36448e-06	140	134	0.911	1.202	FALSE
C18NOREP2	lncRNA	747	1.93236e-06	175	156	0.992	1.272	FALSE
C18RIBOSEQORF2	uORF	230	2.9953e-07	29	41	0.527	0.964	FALSE
C18NOREP5	uoORF	188	3.44925e-07	33	34	0.736	1.298	FALSE
C18NOREP6	intORF	169	3.24212e-07	28	30	0.692	1.28	FALSE
C18RIBOSEQORF4	dORF	284	4.80984e-07	39	52	0.581	0.98	FALSE
C18RIBOSEQORF15	uORF	137	2.14582e-07	34	24	1.076	1.837	FALSE
C18RIBOSEQORF16	uoORF	354	7.78602e-07	79	67	0.983	1.422	FALSE
C18RIBOSEQORF19	uoORF	263	4.20173e-07	43	48	0.702	1.155	FALSE
C18NOREP21	uoORF	174	2.7178e-07	36	31	0.89	1.533	FALSE
C18NOREP22	intORF	289	5.14046e-07	49	53	0.735	1.173	FALSE
C18NOREP23	uORF	214	5.82797e-07	26	40	0.476	0.902	FALSE
C18NOREP25	processed_transcript	89	9.393e-08	18	15	0.828	1.74	FALSE
C18NOREP27	uORF	343	5.92013e-07	44	64	0.54	0.884	FALSE
C18NOREP28	intORF	118	2.92277e-07	24	21	0.828	1.602	FALSE
C18RIBOSEQORF20	uORF	109	1.964e-07	20	19	0.741	1.527	FALSE
C18NOREP31	dORF	269	3.10668e-07	35	49	0.546	0.947	FALSE
C18RIBOSEQORF28	uORF	82	1.29086e-07	18	14	0.885	1.819	FALSE
C18NOREP36	doORF	468	8.07887e-07	89	89	0.843	1.193	FALSE
C18NOREP37	intORF	109	1.1038e-07	21	19	0.784	1.586	FALSE
C18NOREP39	intORF	204	3.17787e-07	28	37	0.561	1.038	FALSE
C18RIBOSEQORF30	uORF	186	2.95057e-07	51	33	1.231	1.889	FALSE
C18RIBOSEQORF31	uORF	261	4.35301e-07	33	48	0.521	0.919	FALSE
C18NOREP40	doORF	262	4.13896e-07	52	48	0.867	1.365	FALSE
C18RIBOSEQORF32	uORF	186	2.51485e-07	33	33	0.758	1.337	FALSE
C18NOREP43	uoORF	352	6.62389e-07	55	66	0.671	1.043	FALSE
C18RIBOSEQORF37	uoORF	352	5.94369e-07	55	65	0.681	1.059	FALSE
C18NOREP45	dORF	163	2.38966e-07	28	29	0.715	1.324	FALSE
C18NOREP46	uORF	129	2.12837e-07	18	23	0.541	1.161	FALSE
C18NOREP47	intORF	196	3.24252e-07	44	35	0.987	1.615	FALSE
C18NOREP48	intORF	128	1.74423e-07	6	23	0.143	0.515	TRUE
C18RIBOSEQORF38	lncRNA	129	2.61955e-07	11	23	0.301	0.792	FALSE
C18NOREP49	uoORF	298	5.31498e-07	81	55	1.231	1.768	FALSE
C18RIBOSEQORF40	uoORF	184	2.21175e-07	50	33	1.205	1.87	FALSE
C18RIBOSEQORF41	uoORF	237	5.77936e-07	65	44	1.209	1.805	FALSE
C18NOREP59	intORF	108	2.02516e-07	18	19	0.655	1.404	FALSE
C18RIBOSEQORF42	uoORF	907	1.97123e-06	235	190	1.112	1.378	FALSE
C18RIBOSEQORF43	uORF	111	1.44393e-07	19	19	0.698	1.466	FALSE
C18NOREP60	intORF	206	3.74775e-07	33	37	0.676	1.193	FALSE
C18RIBOSEQORF46	uORF	193	4.15624e-07	29	35	0.617	1.13	FALSE
C18NOREP61	uORF	171	2.8678e-07	30	31	0.724	1.313	FALSE
C18RIBOSEQORF47	uORF	87	1.22011e-07	11	15	0.462	1.214	FALSE
C18NOREP65	uORF	124	2.55927e-07	28	22	0.942	1.728	FALSE
C18RIBOSEQORF48	uORF	252	3.75335e-07	30	46	0.488	0.885	FALSE
C18NOREP66	uORF	114	2.35994e-07	17	20	0.582	1.275	FALSE
C18NOREP67	lncRNA	199	4.67421e-07	31	36	0.647	1.162	FALSE
C18NOREP68	intORF	293	4.04658e-07	50	53	0.752	1.194	FALSE
C18NOREP70	processed_transcript	63	1.7294e-07	10	11	0.56	1.529	FALSE
C18RIBOSEQORF50	dORF	446	6.79678e-07	52	84	0.495	0.78	FALSE
C18NOREP72	uoORF	488	9.63829e-07	99	94	0.895	1.245	FALSE
C18RIBOSEQORF52	uORF	73	1.23844e-07	9	13	0.417	1.208	FALSE
C18NOREP74	uORF	214	3.34287e-07	19	39	0.34	0.715	TRUE
C18RIBOSEQORF56	uoORF	261	3.91148e-07	52	48	0.867	1.365	FALSE
C18RIBOSEQORF57	uoORF	196	3.02134e-07	31	35	0.666	1.195	FALSE
C18NOREP78	intORF	222	3.30397e-07	41	40	0.798	1.33	FALSE
C18NOREP79	uORF	144	2.11369e-07	24	26	0.669	1.298	FALSE
C18NOREP82	uoORF	209	4.8165e-07	56	38	1.188	1.822	FALSE
C18NOREP83	intORF	208	3.10839e-07	40	37	0.84	1.407	FALSE
C18RIBOSEQORF60	uORF	202	3.4057e-07	42	36	0.911	1.509	FALSE
C18NOREP85	uoORF	507	9.08951e-07	90	97	0.782	1.106	FALSE
C18NOREP86	uORF	231	5.6481e-07	44	43	0.804	1.316	FALSE
C18RIBOSEQORF62	uoORF	221	5.15137e-07	57	41	1.123	1.729	FALSE
C18NOREP92	uoORF	314	7.03645e-07	67	59	0.933	1.392	FALSE
C19NOREP3	intORF	345	6.53077e-07	100	64	1.329	1.836	FALSE
C19RIBOSEQORF1	dORF	230	8.89826e-07	50	44	0.906	1.438	FALSE
C19RIBOSEQORF3	uoORF	530	1.21624e-06	115	104	0.951	1.291	FALSE
C19NOREP8	doORF	620	1.77047e-06	143	128	0.975	1.284	FALSE
C19NOREP10	uORF	93	1.686e-07	26	16	1.169	1.944	FALSE
C19RIBOSEQORF6	uORF	180	3.4646e-07	20	32	0.44	0.908	FALSE
C19RIBOSEQORF7	uoORF	511	2.28409e-06	145	110	1.152	1.513	FALSE
C19NOREP12	uORF	93	1.47717e-07	10	16	0.386	1.06	FALSE
C19RIBOSEQORF9	uORF	168	1.16512e-06	28	33	0.629	1.163	FALSE
C19NOREP13	uORF	168	3.45736e-07	43	30	1.122	1.82	FALSE
C19RIBOSEQORF10	dORF	384	6.97083e-07	101	72	1.194	1.655	FALSE
C19NOREP14	dORF	499	8.89783e-07	49	95	0.41	0.654	TRUE
C19NOREP15	uoORF	316	6.3203e-07	74	59	1.04	1.522	FALSE
C19NOREP16	intORF	149	2.1089e-07	34	26	0.995	1.729	FALSE
C19NOREP17	intORF	107	2.20749e-07	25	19	0.957	1.793	FALSE
C19NOREP18	intORF	516	1.87774e-06	109	107	0.872	1.194	FALSE
C19RIBOSEQORF11	uORF	98	1.79373e-07	28	17	1.198	1.948	FALSE
C19RIBOSEQORF12	uORF	231	5.48684e-07	38	43	0.682	1.158	FALSE
C19NOREP20	uoORF	408	1.61945e-06	123	83	1.28	1.721	FALSE
C19NOREP21	intORF	189	4.33748e-07	24	34	0.511	0.993	FALSE
C19RIBOSEQORF13	uORF	92	1.21406e-07	29	16	1.298	1.969	FALSE
C19RIBOSEQORF14	uoORF	298	6.1528e-07	67	55	1.001	1.493	FALSE
C19NOREP29	uoORF	681	1.37964e-06	215	136	1.415	1.77	FALSE
C19NOREP31	intORF	354	9.71117e-07	110	68	1.385	1.878	FALSE
C19NOREP32	uoORF	1050	4.41385e-06	301	263	1.042	1.259	FALSE
C19NOREP34	intORF	92	2.3888e-07	19	16	0.827	1.715	FALSE
C19NOREP35	intORF	189	4.66236e-07	46	34	1.068	1.724	FALSE
C19NOREP37	uORF	110	2.05717e-07	25	19	0.957	1.793	FALSE
C19NOREP39	intORF	97	2.13449e-07	18	17	0.732	1.564	FALSE
C19NOREP40	dORF	107	1.9866e-07	14	19	0.487	1.152	FALSE
C19RIBOSEQORF15	lncRNA	328	9.43343e-07	81	63	1.075	1.547	FALSE
C19RIBOSEQORF16	uORF	156	1.86546e-07	20	28	0.503	1.038	FALSE
C19NOREP43	uORF	78	1.001e-07	15	13	0.77	1.731	FALSE
C19NOREP44	uORF	123	9.8776e-08	19	22	0.602	1.267	FALSE
C19NOREP45	intORF	149	2.21777e-07	36	26	1.06	1.8	FALSE
C19NOREP46	intORF	200	3.3714e-07	35	36	0.743	1.289	FALSE
C19NOREP47	intORF	151	2.68994e-07	31	27	0.863	1.548	FALSE
C19NOREP52	intORF	246	3.93325e-07	51	45	0.905	1.431	FALSE
C19NOREP53	uORF	131	2.66757e-07	16	23	0.471	1.057	FALSE
C19RIBOSEQORF18	uoORF	184	3.41031e-07	23	33	0.501	0.987	FALSE
C19NOREP54	lncRNA	204	3.3682e-07	51	37	1.101	1.735	FALSE
C19RIBOSEQORF19	lncRNA	188	3.34792e-07	46	34	1.068	1.724	FALSE
C19RIBOSEQORF20	intORF	187	4.07802e-07	35	34	0.786	1.365	FALSE
C19NOREP56	lncRNA	847	2.13768e-06	176	180	0.865	1.108	FALSE
C19NOREP57	uoORF	142	2.30967e-07	16	25	0.433	0.972	FALSE
C19RIBOSEQORF22	uORF	133	1.7989e-07	41	23	1.356	1.967	FALSE
C19NOREP60	intORF	152	3.4206e-07	21	27	0.552	1.12	FALSE
C19RIBOSEQORF25	uoORF	141	2.63044e-07	39	25	1.201	1.914	FALSE
C19RIBOSEQORF27	intORF	525	8.81316e-07	98	100	0.832	1.159	FALSE
C19NOREP63	uORF	206	2.99e-07	22	37	0.425	0.849	FALSE
C19RIBOSEQORF29	uoORF	264	3.4424e-07	95	48	1.622	1.987	FALSE
C19NOREP65	uORF	174	4.1778e-07	45	32	1.107	1.786	FALSE
C19RIBOSEQORF30	dORF	348	7.16196e-07	62	65	0.777	1.178	FALSE
C19NOREP66	doORF	101	2.5949e-07	29	18	1.183	1.94	FALSE
C19NOREP67	processed_transcript	378	7.08197e-07	71	71	0.826	1.218	FALSE
C19NOREP68	uoORF	230	4.24834e-07	65	42	1.266	1.869	FALSE
C19RIBOSEQORF31	uoORF	129	3.07292e-07	32	23	1.048	1.824	FALSE
C19RIBOSEQORF34	dORF	416	8.07276e-07	78	79	0.822	1.192	FALSE
C19NOREP70	uORF	138	2.46466e-07	31	25	0.932	1.667	FALSE
C19RIBOSEQORF35	uoORF	433	6.57268e-07	62	81	0.624	0.946	FALSE
C19RIBOSEQORF36	uoORF	169	2.48013e-07	44	30	1.15	1.846	FALSE
C19NOREP76	intORF	386	1.77566e-06	59	79	0.606	0.928	FALSE
C19RIBOSEQORF37	uoORF	273	3.89677e-07	30	50	0.449	0.814	FALSE
C19NOREP77	doORF	310	5.70262e-07	61	57	0.871	1.324	FALSE
C19RIBOSEQORF38	dORF	261	5.26406e-07	52	48	0.867	1.365	FALSE
C19NOREP78	dORF	261	5.26406e-07	52	48	0.867	1.365	FALSE
C19NOREP79	dORF	310	5.70262e-07	61	57	0.871	1.324	FALSE
C19RIBOSEQORF39	dORF	399	7.19386e-07	77	75	0.854	1.241	FALSE
C19RIBOSEQORF40	uoORF	960	3.89982e-06	195	232	0.748	0.946	FALSE
C19NOREP80	uoORF	1000	3.43281e-06	259	234	1	1.227	FALSE
C19NOREP81	dORF	148	3.72853e-07	29	27	0.8	1.464	FALSE
C19RIBOSEQORF42	dORF	212	5.9918e-07	40	39	0.797	1.335	FALSE
C19NOREP82	intORF	127	1.93178e-07	23	22	0.752	1.48	FALSE
C19NOREP84	lncRNA	161	2.28141e-07	17	29	0.401	0.879	FALSE
C19RIBOSEQORF45	uORF	99	1.75866e-07	8	17	0.276	0.849	FALSE
C19NOREP86	dORF	132	1.5126e-07	12	23	0.334	0.845	FALSE
C19RIBOSEQORF46	uoORF	137	9.38613e-07	27	26	0.765	1.432	FALSE
C19NOREP89	uoORF	181	7.00054e-07	37	34	0.837	1.432	FALSE
C19NOREP91	uORF	216	3.92552e-07	33	39	0.641	1.131	FALSE
C19NOREP92	intORF	180	5.20516e-07	35	33	0.81	1.406	FALSE
C19RIBOSEQORF48	uORF	226	3.8527e-07	51	41	0.993	1.57	FALSE
C19RIBOSEQORF49	uORF	143	1.69498e-07	21	25	0.596	1.21	FALSE
C19RIBOSEQORF50	uORF	185	2.9172e-07	47	33	1.127	1.798	FALSE
C19NOREP95	uoORF	416	6.54191e-07	55	78	0.568	0.883	FALSE
C19RIBOSEQORF52	lncRNA	57	1.10249e-07	16	10	1.048	1.943	FALSE
C19RIBOSEQORF53	uORF	57	1.10249e-07	16	10	1.048	1.943	FALSE
C19NOREP97	lncRNA	57	1.10249e-07	16	10	1.048	1.943	FALSE
C19NOREP98	lncRNA	57	1.10249e-07	16	10	1.048	1.943	FALSE
C19NOREP99	lncRNA	57	1.10249e-07	16	10	1.048	1.943	FALSE
C19RIBOSEQORF66	uORF	314	1.01977e-06	71	61	0.961	1.418	FALSE
C19NOREP110	intORF	330	7.13094e-07	69	62	0.917	1.36	FALSE
C19RIBOSEQORF67	uoORF	586	1.27211e-06	123	116	0.916	1.232	FALSE
C19NOREP113	uoORF	336	6.57176e-07	60	63	0.774	1.181	FALSE
C19NOREP114	intORF	250	4.40629e-07	48	46	0.828	1.327	FALSE
C19NOREP115	intORF	326	5.54423e-07	51	60	0.679	1.073	FALSE
C19NOREP118	intORF	248	4.06129e-07	22	45	0.349	0.698	TRUE
C19RIBOSEQORF71	uORF	141	2.0666e-07	9	25	0.217	0.628	TRUE
C19RIBOSEQORF72	uORF	147	2.49154e-07	21	26	0.573	1.163	FALSE
C19RIBOSEQORF73	uORF	268	6.05897e-07	42	50	0.656	1.086	FALSE
C19NOREP122	uORF	260	4.41587e-07	37	48	0.593	1.014	FALSE
C19NOREP124	processed_transcript	349	6.5782e-07	76	65	0.972	1.415	FALSE
C19NOREP125	intORF	809	1.59643e-06	177	164	0.955	1.223	FALSE
C19RIBOSEQORF74	intORF	920	1.77003e-06	205	190	0.963	1.211	FALSE
C19NOREP126	intORF	487	9.75128e-07	107	94	0.973	1.337	FALSE
C19NOREP127	intORF	442	9.57512e-07	98	85	0.979	1.364	FALSE
C19NOREP130	lncRNA	156	2.76226e-07	32	28	0.863	1.534	FALSE
C19NOREP131	lncRNA	241	5.46629e-07	40	44	0.706	1.183	FALSE
C19RIBOSEQORF75	lncRNA	683	1.37994e-06	124	136	0.788	1.058	FALSE
C19NOREP132	intORF	124	3.00043e-07	24	22	0.79	1.532	FALSE
C19RIBOSEQORF76	uORF	112	1.57007e-07	28	20	1.034	1.847	FALSE
C19NOREP135	lncRNA	82	1.64524e-07	22	14	1.103	1.935	FALSE
C19RIBOSEQORF77	processed_transcript	172	3.14286e-07	48	31	1.225	1.896	FALSE
C19RIBOSEQORF79	uoORF	462	7.2252e-07	76	87	0.726	1.057	FALSE
C19RIBOSEQORF82	uORF	141	2.91883e-07	20	25	0.563	1.162	FALSE
C19RIBOSEQORF83	uORF	142	2.3608e-07	15	25	0.401	0.924	FALSE
C19NOREP138	intORF	191	2.95655e-07	30	34	0.66	1.197	FALSE
C19NOREP139	uORF	92	1.3658e-07	10	16	0.386	1.06	FALSE
C19RIBOSEQORF96	uORF	148	2.44799e-07	20	26	0.541	1.118	FALSE
C19NOREP147	uORF	76	1.2491e-07	7	13	0.306	1.011	FALSE
C19NOREP148	processed_transcript	207	4.63376e-07	41	38	0.84	1.4	FALSE
C19RIBOSEQORF98	uORF	390	7.17315e-07	66	73	0.741	1.11	FALSE
C19RIBOSEQORF101	uORF	162	2.71612e-07	21	29	0.514	1.043	FALSE
C19NOREP149	intORF	845	1.3378e-06	115	168	0.589	0.799	FALSE
C19RIBOSEQORF102	uORF	164	2.9772e-07	28	29	0.715	1.324	FALSE
C19RIBOSEQORF103	uORF	81	1.80443e-07	15	14	0.716	1.632	FALSE
C19NOREP150	uORF	81	1.80443e-07	15	14	0.716	1.632	FALSE
C19NOREP153	uoORF	321	5.19878e-07	58	59	0.796	1.223	FALSE
C19NOREP157	dORF	778	1.21213e-06	105	153	0.586	0.807	FALSE
C19RIBOSEQORF107	uORF	203	3.42662e-07	22	37	0.425	0.849	FALSE
C19NOREP159	intORF	139	3.64443e-07	35	25	1.068	1.819	FALSE
C19RIBOSEQORF108	uORF	214	3.9852e-07	49	39	0.999	1.594	FALSE
C19NOREP160	intORF	312	5.75127e-07	67	58	0.949	1.416	FALSE
C19NOREP161	dORF	388	7.35599e-07	71	73	0.803	1.185	FALSE
C19RIBOSEQORF110	uORF	133	2.08363e-07	29	24	0.9	1.642	FALSE
C19RIBOSEQORF111	uORF	196	4.89933e-07	49	36	1.082	1.722	FALSE
C19RIBOSEQORF112	uoORF	139	2.6913e-07	30	25	0.898	1.624	FALSE
C19NOREP163	intORF	143	1.86676e-07	17	25	0.465	1.02	FALSE
C19NOREP164	processed_transcript	104	1.49488e-07	19	18	0.736	1.545	FALSE
C19NOREP166	intORF	136	1.8293e-07	28	24	0.864	1.596	FALSE
C19RIBOSEQORF114	uORF	64	1.53302e-07	9	11	0.493	1.422	FALSE
C19NOREP167	uORF	64	1.53302e-07	9	11	0.493	1.422	FALSE
C19RIBOSEQORF115	uoORF	158	7.90416e-07	44	30	1.15	1.846	FALSE
C19NOREP174	intORF	456	8.6635e-07	110	87	1.083	1.481	FALSE
C19NOREP175	intORF	489	8.9383e-07	115	94	1.052	1.428	FALSE
C19NOREP176	uORF	80	1.32919e-07	12	14	0.549	1.387	FALSE
C19RIBOSEQORF116	uORF	139	2.3064e-07	13	25	0.339	0.827	FALSE
C19NOREP177	uORF	414	8.67046e-07	71	79	0.742	1.095	FALSE
C19RIBOSEQORF117	lncRNA	304	4.90273e-07	69	56	1.015	1.505	FALSE
C19NOREP184	uORF	126	2.35183e-07	21	22	0.677	1.374	FALSE
C19NOREP185	lncRNA	391	6.60159e-07	70	73	0.791	1.17	FALSE
C19NOREP188	intORF	359	5.40663e-07	52	66	0.631	0.993	FALSE
C19RIBOSEQORF123	uORF	148	1.88016e-07	37	26	1.093	1.831	FALSE
C19RIBOSEQORF124	uORF	144	2.24357e-07	31	26	0.896	1.606	FALSE
C19NOREP191	dORF	224	3.70046e-07	25	41	0.444	0.852	FALSE
C19RIBOSEQORF125	uORF	133	2.8708e-07	38	24	1.213	1.925	FALSE
C19NOREP192	uORF	203	3.15149e-07	57	37	1.243	1.877	FALSE
C19NOREP193	intORF	406	8.47931e-07	79	77	0.856	1.237	FALSE
C19RIBOSEQORF126	uoORF	545	1.43977e-06	108	109	0.848	1.163	FALSE
C19NOREP194	lncRNA	152	1.74036e-07	34	27	0.958	1.671	FALSE
C19NOREP195	intORF	200	3.72772e-07	46	36	1.009	1.632	FALSE
C19RIBOSEQORF127	uORF	105	1.9103e-07	23	18	0.918	1.772	FALSE
C19NOREP196	intORF	312	8.22033e-07	88	59	1.255	1.777	FALSE
C19NOREP197	uoORF	392	7.88694e-07	106	74	1.224	1.683	FALSE
C19NOREP201	uORF	181	2.45614e-07	25	32	0.569	1.091	FALSE
C19NOREP204	processed_transcript	86	2.00126e-07	14	15	0.616	1.456	FALSE
C19NOREP205	uoORF	132	3.8532e-07	26	24	0.794	1.502	FALSE
C19RIBOSEQORF129	dORF	349	7.80063e-07	105	66	1.358	1.858	FALSE
C19RIBOSEQORF130	uORF	149	2.71126e-07	24	27	0.644	1.25	FALSE
C19NOREP206	intORF	179	5.76024e-07	26	33	0.578	1.093	FALSE
C19RIBOSEQORF131	uORF	103	1.18492e-07	16	18	0.602	1.35	FALSE
C19NOREP208	intORF	578	1.44146e-06	132	116	0.988	1.315	FALSE
C19RIBOSEQORF133	uORF	132	3.6238e-07	23	24	0.69	1.358	FALSE
C19RIBOSEQORF134	doORF	204	4.31672e-07	66	37	1.444	1.968	FALSE
C19NOREP209	uoORF	719	1.92883e-06	146	150	0.851	1.117	FALSE
C19NOREP210	uORF	128	2.39156e-07	8	23	0.204	0.628	TRUE
C19NOREP211	uoORF	287	4.55928e-07	54	53	0.819	1.278	FALSE
C19RIBOSEQORF137	uORF	113	2.4973e-07	27	20	0.993	1.812	FALSE
C19NOREP214	intORF	345	1.20806e-06	76	68	0.929	1.353	FALSE
C19RIBOSEQORF138	uORF	106	9.5397e-08	12	18	0.427	1.08	FALSE
C19NOREP215	intORF	187	5.25041e-07	44	34	1.016	1.661	FALSE
C19RIBOSEQORF139	uORF	140	1.98642e-07	32	25	0.966	1.709	FALSE
C19NOREP216	intORF	99	1.5932e-07	16	17	0.637	1.428	FALSE
C19NOREP217	uORF	156	2.4875e-07	20	28	0.503	1.038	FALSE
C19NOREP218	uORF	160	1.64033e-07	21	28	0.532	1.08	FALSE
C19RIBOSEQORF143	uORF	154	2.4462e-07	39	27	1.116	1.842	FALSE
C19NOREP220	intORF	119	2.9021e-07	26	21	0.907	1.703	FALSE
C19NOREP222	uORF	215	3.66996e-07	49	39	0.999	1.594	FALSE
C19RIBOSEQORF146	uoORF	439	9.92777e-07	93	85	0.925	1.3	FALSE
C19RIBOSEQORF147	uoORF	391	9.50937e-07	81	75	0.903	1.299	FALSE
C19NOREP225	uoORF	148	2.6042e-07	27	26	0.765	1.432	FALSE
C19NOREP226	intORF	201	3.51341e-07	47	36	1.033	1.663	FALSE
C19RIBOSEQORF148	uORF	177	1.97249e-07	17	31	0.375	0.823	FALSE
C19NOREP229	uoORF	384	6.24227e-07	74	72	0.852	1.247	FALSE
C19RIBOSEQORF149	uoORF	142	2.77423e-07	24	25	0.695	1.35	FALSE
C19NOREP230	uORF	64	1.01613e-07	8	11	0.427	1.31	FALSE
C19RIBOSEQORF154	uoORF	300	3.65398e-07	39	55	0.549	0.926	FALSE
C19NOREP233	processed_transcript	506	6.94432e-07	79	95	0.693	1.003	FALSE
C19NOREP236	uORF	75	9.9094e-08	16	13	0.83	1.792	FALSE
C19NOREP237	uoORF	412	6.01377e-07	75	77	0.808	1.18	FALSE
C19NOREP238	uoORF	126	1.57538e-07	14	22	0.42	0.995	FALSE
C19RIBOSEQORF157	uoORF	204	2.37792e-07	36	37	0.746	1.285	FALSE
C19NOREP239	dORF	117	4.1507e-07	31	21	1.104	1.887	FALSE
C19NOREP240	doORF	359	4.46288e-07	72	66	0.902	1.327	FALSE
C19NOREP241	intORF	139	2.2445e-07	30	25	0.898	1.624	FALSE
C19NOREP244	uORF	360	6.89717e-07	72	67	0.889	1.307	FALSE
C19NOREP245	processed_transcript	89	1.8703e-07	10	16	0.386	1.06	FALSE
C19RIBOSEQORF160	uoORF	636	1.78663e-06	153	131	1.024	1.336	FALSE
C19RIBOSEQORF162	uoORF	214	4.91763e-07	56	39	1.158	1.783	FALSE
C19NOREP249	uORF	209	6.00326e-07	44	39	0.886	1.451	FALSE
C19NOREP250	intORF	382	6.13922e-07	88	71	1.043	1.48	FALSE
C19NOREP251	uoORF	264	3.4505e-07	31	48	0.485	0.872	FALSE
C19RIBOSEQORF167	uORF	118	2.8009e-07	19	21	0.631	1.327	FALSE
C19RIBOSEQORF168	uORF	241	3.50083e-07	44	44	0.786	1.286	FALSE
C19RIBOSEQORF169	uORF	161	3.90419e-07	25	29	0.628	1.204	FALSE
C19RIBOSEQORF170	uORF	90	1.5709e-07	17	16	0.727	1.585	FALSE
C19NOREP253	uORF	240	3.70189e-07	46	44	0.825	1.337	FALSE
C19RIBOSEQORF171	intORF	155	2.2471e-07	32	28	0.863	1.534	FALSE
C19NOREP254	intORF	133	2.75806e-07	27	24	0.829	1.55	FALSE
C19NOREP255	intORF	181	2.75655e-07	34	32	0.808	1.414	FALSE
C19NOREP256	uoORF	187	3.79994e-07	42	34	0.965	1.597	FALSE
C19RIBOSEQORF173	uoORF	351	5.73461e-07	81	65	1.041	1.499	FALSE
C19RIBOSEQORF174	uORF	120	2.36677e-07	31	21	1.104	1.887	FALSE
C19NOREP257	uoORF	158	3.94864e-07	41	29	1.1	1.808	FALSE
C19NOREP258	processed_transcript	551	9.92331e-07	113	106	0.915	1.246	FALSE
C19NOREP261	processed_transcript	220	3.33887e-07	44	40	0.864	1.414	FALSE
C19NOREP262	intORF	159	1.83883e-07	30	28	0.802	1.453	FALSE
C19RIBOSEQORF180	dORF	275	4.94493e-07	66	51	1.061	1.588	FALSE
C19RIBOSEQORF181	intORF	149	4.33756e-07	49	27	1.41	1.971	FALSE
C19NOREP264	uoORF	503	1.00451e-06	128	97	1.143	1.528	FALSE
C19RIBOSEQORF185	intORF	110	1.10166e-07	21	19	0.784	1.586	FALSE
C19NOREP265	processed_transcript	242	3.27017e-07	64	44	1.189	1.783	FALSE
C19RIBOSEQORF186	intORF	136	1.9659e-07	37	24	1.18	1.908	FALSE
C19NOREP268	intORF	158	2.41348e-07	18	28	0.444	0.953	FALSE
C19NOREP269	lncRNA	419	8.18719e-07	71	80	0.733	1.081	FALSE
C2RIBOSEQORF1	uORF	96	1.87544e-07	28	17	1.198	1.948	FALSE
C2NOREP5	dORF	320	4.203e-07	44	59	0.586	0.959	FALSE
C2NOREP6	intORF	136	1.69172e-07	21	24	0.621	1.26	FALSE
C2RIBOSEQORF6	uORF	94	1.4105e-07	20	16	0.878	1.77	FALSE
C2NOREP7	uORF	110	2.02502e-07	14	19	0.487	1.152	FALSE
C2NOREP10	intORF	196	3.31567e-07	35	35	0.764	1.326	FALSE
C2NOREP11	intORF	95	1.94986e-07	20	17	0.827	1.69	FALSE
C2NOREP13	intORF	439	1.12882e-06	112	86	1.117	1.524	FALSE
C2NOREP15	uORF	171	2.54065e-07	27	31	0.642	1.201	FALSE
C2RIBOSEQORF8	uORF	164	4.51353e-07	37	30	0.949	1.62	FALSE
C2RIBOSEQORF9	uoORF	303	4.14098e-07	76	55	1.148	1.672	FALSE
C2RIBOSEQORF10	dORF	150	2.32109e-07	14	27	0.342	0.811	FALSE
C2NOREP19	intORF	164	3.09926e-07	24	29	0.599	1.164	FALSE
C2RIBOSEQORF11	uORF	95	2.3473e-07	30	17	1.28	1.964	FALSE
C2NOREP20	uORF	296	6.22073e-07	51	55	0.741	1.171	FALSE
C2RIBOSEQORF13	uoORF	121	2.3645e-07	17	21	0.554	1.214	FALSE
C2RIBOSEQORF16	uORF	177	3.4101e-07	41	32	0.998	1.659	FALSE
C2NOREP22	uORF	379	9.78943e-07	103	73	1.203	1.662	FALSE
C2RIBOSEQORF17	uORF	122	2.53896e-07	47	22	1.553	1.988	FALSE
C2NOREP23	processed_transcript	107	1.71276e-07	21	19	0.784	1.586	FALSE
C2NOREP24	uoORF	236	4.62663e-07	34	43	0.602	1.053	FALSE
C2NOREP25	uORF	180	2.7713e-07	21	32	0.465	0.945	FALSE
C2RIBOSEQORF18	uoORF	330	6.30177e-07	117	62	1.6	1.982	FALSE
C2RIBOSEQORF19	uORF	105	9.8012e-08	31	18	1.263	1.959	FALSE
C2NOREP29	uORF	114	1.75533e-07	14	20	0.462	1.094	FALSE
C2RIBOSEQORF20	intORF	313	5.55192e-07	67	58	0.949	1.416	FALSE
C2RIBOSEQORF21	uORF	191	2.84865e-07	47	34	1.094	1.753	FALSE
C2RIBOSEQORF22	uORF	110	2.1826e-07	19	19	0.698	1.466	FALSE
C2RIBOSEQORF23	uORF	111	1.78419e-07	7	20	0.199	0.657	TRUE
C2NOREP33	uORF	213	3.53872e-07	25	39	0.467	0.895	FALSE
C2NOREP34	uORF	180	2.98316e-07	19	32	0.414	0.871	FALSE
C2RIBOSEQORF25	intORF	108	1.84288e-07	17	19	0.612	1.342	FALSE
C2NOREP37	uoORF	293	4.452e-07	73	54	1.119	1.642	FALSE
C2RIBOSEQORF28	uORF	192	2.0928e-07	34	34	0.761	1.331	FALSE
C2NOREP40	uoORF	207	3.94022e-07	81	38	1.663	1.991	FALSE
C2RIBOSEQORF30	uORF	171	2.4204e-07	25	31	0.588	1.126	FALSE
C2NOREP43	uORF	185	3.7641e-07	20	33	0.426	0.881	FALSE
C2NOREP45	uORF	95	1.25651e-07	17	17	0.684	1.497	FALSE
C2NOREP46	intORF	382	1.02981e-06	65	74	0.719	1.08	FALSE
C2RIBOSEQORF31	uORF	339	1.37005e-06	25	67	0.272	0.521	TRUE
C2RIBOSEQORF32	uORF	94	1.5684e-07	33	16	1.441	1.983	FALSE
C2NOREP49	uORF	182	3.6281e-07	28	33	0.629	1.163	FALSE
C2NOREP53	uORF	190	2.48942e-07	58	34	1.369	1.953	FALSE
C2NOREP55	uORF	297	5.40443e-07	80	55	1.214	1.749	FALSE
C2NOREP56	intORF	655	1.1897e-06	94	129	0.617	0.865	FALSE
C2RIBOSEQORF35	uORF	262	4.1016e-07	50	48	0.83	1.318	FALSE
C2RIBOSEQORF36	uORF	130	2.819e-07	50	23	1.58	1.989	FALSE
C2NOREP59	lncRNA	462	1.02662e-06	134	89	1.309	1.737	FALSE
C2NOREP60	uORF	197	1.98086e-07	46	35	1.038	1.677	FALSE
C2RIBOSEQORF37	intORF	158	3.26233e-07	25	28	0.651	1.247	FALSE
C2RIBOSEQORF38	uORF	89	1.93744e-07	8	16	0.293	0.902	FALSE
C2NOREP61	uoORF	152	2.5046e-07	34	27	0.958	1.671	FALSE
C2NOREP63	uORF	246	5.84994e-07	78	46	1.406	1.944	FALSE
C2NOREP65	uoORF	490	1.26376e-06	142	97	1.277	1.683	FALSE
C2RIBOSEQORF44	intORF	220	4.30238e-07	30	40	0.561	1.017	FALSE
C2NOREP66	uORF	122	1.91358e-07	21	22	0.677	1.374	FALSE
C2RIBOSEQORF46	uORF	101	1.86763e-07	20	18	0.782	1.607	FALSE
C2NOREP68	uORF	151	3.17388e-07	33	27	0.926	1.631	FALSE
C2NOREP74	uORF	256	4.34558e-07	45	47	0.754	1.228	FALSE
C2RIBOSEQORF47	uORF	111	3.11726e-07	20	20	0.704	1.452	FALSE
C2NOREP78	lncRNA	88	2.2177e-07	13	15	0.564	1.377	FALSE
C2NOREP85	dORF	106	1.94417e-07	7	19	0.21	0.692	TRUE
C2NOREP86	dORF	615	1.22079e-06	74	121	0.507	0.742	TRUE
C2RIBOSEQORF55	uORF	215	3.31566e-07	37	39	0.73	1.248	FALSE
C2NOREP94	dORF	193	3.75553e-07	31	35	0.666	1.195	FALSE
C2NOREP95	intORF	102	3.066e-07	29	18	1.183	1.94	FALSE
C2NOREP96	uORF	207	4.06425e-07	56	38	1.188	1.822	FALSE
C2NOREP97	lncRNA	242	3.90012e-07	38	44	0.667	1.132	FALSE
C2NOREP101	uoORF	131	2.50586e-07	24	23	0.756	1.467	FALSE
C2RIBOSEQORF57	dORF	107	1.89716e-07	11	19	0.364	0.958	FALSE
C2RIBOSEQORF58	dORF	314	7.09017e-07	62	59	0.857	1.298	FALSE
C2NOREP104	dORF	187	3.0752e-07	17	34	0.342	0.75	TRUE
C2RIBOSEQORF59	uORF	113	2.54706e-07	18	20	0.622	1.334	FALSE
C2RIBOSEQORF60	uORF	194	3.27843e-07	29	35	0.617	1.13	FALSE
C2RIBOSEQORF61	uoORF	511	1.09009e-06	99	99	0.85	1.182	FALSE
C2NOREP105	uORF	69	1.2033e-07	9	12	0.452	1.307	FALSE
C2NOREP106	dORF	131	2.31909e-07	24	23	0.756	1.467	FALSE
C2NOREP107	dORF	369	9.08524e-07	74	71	0.864	1.265	FALSE
C2NOREP108	uORF	289	5.3531e-07	99	53	1.563	1.979	FALSE
C2NOREP109	uORF	91	1.2362e-07	8	16	0.293	0.902	FALSE
C2NOREP113	intORF	121	2.04898e-07	16	21	0.516	1.157	FALSE
C2RIBOSEQORF64	uoORF	111	2.16746e-07	20	20	0.704	1.452	FALSE
C2NOREP118	dORF	213	2.89927e-07	37	38	0.749	1.281	FALSE
C2RIBOSEQORF65	lncRNA	224	4.2924e-07	33	41	0.61	1.076	FALSE
C2NOREP119	lncRNA	175	3.63563e-07	48	32	1.188	1.863	FALSE
C2RIBOSEQORF66	uORF	158	3.4663e-07	29	28	0.771	1.412	FALSE
C2NOREP122	dORF	141	1.8207e-07	24	25	0.695	1.35	FALSE
C2NOREP125	uORF	141	1.29773e-07	70	25	1.779	1.996	FALSE
C2RIBOSEQORF68	uORF	165	2.4553e-07	28	29	0.715	1.324	FALSE
C2RIBOSEQORF69	intORF	280	5.07332e-07	49	52	0.749	1.196	FALSE
C2RIBOSEQORF72	uoORF	69	1.35996e-07	19	12	1.078	1.939	FALSE
C2NOREP133	dORF	344	6.3108e-07	60	64	0.762	1.162	FALSE
C2NOREP136	intORF	384	1.05829e-06	54	74	0.586	0.915	FALSE
C2RIBOSEQORF74	uORF	114	2.64135e-07	6	20	0.164	0.592	TRUE
C2NOREP138	uoORF	155	2.72726e-07	26	28	0.681	1.288	FALSE
C2RIBOSEQORF75	uORF	112	2.475e-07	25	20	0.91	1.725	FALSE
C2NOREP145	uoORF	177	3.02732e-07	24	32	0.543	1.055	FALSE
C2NOREP147	doORF	555	1.13059e-06	101	108	0.796	1.103	FALSE
C2NOREP149	dORF	213	4.34343e-07	39	39	0.774	1.306	FALSE
C2RIBOSEQORF78	uoORF	119	1.75422e-07	16	21	0.516	1.157	FALSE
C2NOREP151	intORF	315	5.0535e-07	43	58	0.581	0.956	FALSE
C2RIBOSEQORF82	uORF	110	2.0089e-07	22	19	0.827	1.644	FALSE
C2NOREP153	uORF	263	4.54797e-07	47	48	0.775	1.249	FALSE
C2RIBOSEQORF85	uORF	88	1.6445e-07	45	15	1.715	1.995	FALSE
C2NOREP154	lncRNA	160	2.94377e-07	18	29	0.429	0.92	FALSE
C2RIBOSEQORF86	uORF	207	5.10591e-07	81	38	1.663	1.991	FALSE
C2RIBOSEQORF89	intORF	114	2.148e-07	37	20	1.372	1.973	FALSE
C2NOREP156	uORF	643	1.15646e-06	158	126	1.102	1.431	FALSE
C2NOREP157	dORF	140	1.52204e-07	18	25	0.498	1.068	FALSE
C2NOREP159	processed_transcript	861	1.36213e-06	149	172	0.758	0.992	FALSE
C2RIBOSEQORF91	uoORF	585	1.00412e-06	113	113	0.859	1.169	FALSE
C2RIBOSEQORF92	uORF	280	6.49396e-07	91	52	1.468	1.958	FALSE
C2RIBOSEQORF93	lncRNA	146	2.82895e-07	17	26	0.447	0.981	FALSE
C2RIBOSEQORF94	lncRNA	125	2.55335e-07	12	22	0.35	0.884	FALSE
C2RIBOSEQORF95	uORF	193	8.7383e-07	46	37	0.982	1.589	FALSE
C2RIBOSEQORF96	uORF	109	1.68337e-07	14	19	0.487	1.152	FALSE
C2NOREP161	lncRNA	98	1.87997e-07	13	17	0.498	1.216	FALSE
C2RIBOSEQORF98	uORF	62	8.3976e-08	12	11	0.697	1.714	FALSE
C2RIBOSEQORF99	uORF	113	2.12956e-07	31	20	1.155	1.92	FALSE
C2NOREP165	intORF	113	1.78367e-07	21	20	0.745	1.51	FALSE
C2RIBOSEQORF102	uoORF	341	6.58294e-07	59	64	0.748	1.145	FALSE
C2NOREP169	uORF	232	1.642e-07	44	41	0.843	1.38	FALSE
C2RIBOSEQORF104	uoORF	171	2.5566e-07	29	31	0.697	1.276	FALSE
C2RIBOSEQORF105	uORF	346	8.24386e-07	78	66	0.984	1.427	FALSE
C2RIBOSEQORF106	uORF	106	1.3986e-07	13	19	0.445	1.088	FALSE
C2NOREP170	intORF	175	3.5609e-07	34	32	0.808	1.414	FALSE
C2NOREP172	uORF	141	2.02663e-07	20	25	0.563	1.162	FALSE
[truncated: 1,579 more rows]

## Sheet: MOEUF_genome
gencode-sORF-name	sORF-biotype	possible	mut_rate	observed	expected	Lower bound	MOEUF (Upper Bound)	highly_constrained
C1NOREP1	lncRNA	155	3.36904e-07	13	11	0.766	1.786	FALSE
C1RIBOSEQORF1	lncRNA	565	9.10623e-07	38	41	0.715	1.215	FALSE
C1RIBOSEQORF2	lncRNA	564	9.68466e-07	39	41	0.736	1.242	FALSE
C1RIBOSEQORF4	lncRNA	149	1.98534e-07	9	10	0.542	1.552	FALSE
C1RIBOSEQORF5	lncRNA	178	2.7026e-07	10	12	0.514	1.41	FALSE
C1NOREP3	lncRNA	773	1.39855e-06	49	58	0.672	1.072	FALSE
C1RIBOSEQORF6	dORF	190	2.3828e-07	15	13	0.77	1.731	FALSE
C1NOREP5	uORF	306	5.6713e-07	22	22	0.715	1.427	FALSE
C1RIBOSEQORF7	uORF	249	4.7714e-07	18	18	0.691	1.481	FALSE
C1NOREP6	lncRNA	392	6.82229e-07	49	28	1.37	1.963	FALSE
C1NOREP7	lncRNA	548	1.22705e-06	61	41	1.21	1.824	FALSE
C1NOREP8	lncRNA	389	9.38946e-07	34	28	0.924	1.614	FALSE
C1NOREP9	lncRNA	273	5.14304e-07	24	19	0.914	1.748	FALSE
C1NOREP10	lncRNA	374	6.91376e-07	35	27	0.99	1.71	FALSE
C1NOREP12	dORF	162	3.25987e-07	10	11	0.56	1.529	FALSE
C1NOREP14	lncRNA	206	5.16823e-07	27	15	1.275	1.967	FALSE
C1NOREP16	uORF	642	1.66135e-06	68	48	1.165	1.731	FALSE
C1NOREP17	uORF	534	8.65683e-07	2	39	0.021	0.161	TRUE
C1RIBOSEQORF8	uORF	577	1.3452e-06	67	43	1.278	1.875	FALSE
C1NOREP18	uORF	247	5.0264e-07	6	18	0.183	0.658	TRUE
C1NOREP19	uORF	535	8.86649e-07	1	39	0.009	0.122	TRUE
C1NOREP20	uORF	183	3.90896e-07	6	13	0.253	0.911	FALSE
C1NOREP21	uORF	386	6.15395e-07	25	28	0.651	1.247	FALSE
C1NOREP22	lncRNA	786	1.45069e-06	59	59	0.811	1.242	FALSE
C1NOREP23	dORF	519	1.32641e-06	49	38	1.025	1.635	FALSE
C1NOREP24	lncRNA	893	1.505e-06	66	67	0.808	1.209	FALSE
C1RIBOSEQORF10	dORF	475	7.11116e-07	33	35	0.715	1.261	FALSE
C1NOREP25	uoORF	188	4.52688e-07	11	13	0.533	1.398	FALSE
C1RIBOSEQORF12	uORF	391	7.43865e-07	42	28	1.169	1.876	FALSE
C1NOREP26	lncRNA	394	6.74217e-07	33	29	0.862	1.521	FALSE
C1RIBOSEQORF14	uORF	156	3.47499e-07	12	11	0.697	1.714	FALSE
C1NOREP27	dORF	389	7.77432e-07	31	28	0.832	1.494	FALSE
C1RIBOSEQORF15	uORF	358	9.44954e-07	29	26	0.831	1.52	FALSE
C1NOREP28	uORF	163	7.7196e-07	19	12	1.078	1.939	FALSE
C1NOREP31	processed_transcript	445	1.28882e-06	61	33	1.471	1.976	FALSE
C1RIBOSEQORF17	lncRNA	323	6.47962e-07	28	23	0.902	1.662	FALSE
C1NOREP32	processed_transcript	262	3.95792e-07	15	19	0.528	1.216	FALSE
C1RIBOSEQORF18	uORF	202	2.69656e-07	9	14	0.388	1.122	FALSE
C1RIBOSEQORF19	uORF	212	3.39564e-07	12	15	0.513	1.296	FALSE
C1RIBOSEQORF20	uORF	389	8.23704e-07	33	28	0.893	1.574	FALSE
C1RIBOSEQORF21	uORF	497	1.07399e-06	26	37	0.515	0.975	FALSE
C1NOREP34	uORF	186	3.12143e-07	9	13	0.417	1.208	FALSE
C1NOREP35	uORF	285	4.93407e-07	13	20	0.423	1.033	FALSE
C1NOREP36	intORF	223	2.9656e-07	14	16	0.578	1.367	FALSE
C1NOREP37	lncRNA	769	1.18489e-06	44	57	0.606	0.993	FALSE
C1NOREP39	lncRNA	422	8.35354e-07	129	31	1.917	1.999	FALSE
C1NOREP40	lncRNA	241	3.05035e-07	13	17	0.498	1.216	FALSE
C1RIBOSEQORF22	uORF	357	5.95543e-07	24	26	0.669	1.298	FALSE
C1RIBOSEQORF23	lncRNA	321	5.82992e-07	39	23	1.293	1.954	FALSE
C1RIBOSEQORF24	lncRNA	358	6.40143e-07	49	26	1.45	1.978	FALSE
C1RIBOSEQORF25	uORF	189	4.3825e-07	20	13	1.063	1.929	FALSE
C1RIBOSEQORF26	uORF	184	2.6751e-07	11	13	0.533	1.398	FALSE
C1NOREP42	doORF	374	6.85613e-07	23	27	0.613	1.207	FALSE
C1NOREP43	uORF	196	4.2619e-07	17	14	0.829	1.766	FALSE
C1RIBOSEQORF28	uORF	219	3.11553e-07	11	15	0.462	1.214	FALSE
C1NOREP44	uoORF	547	8.83887e-07	32	40	0.604	1.075	FALSE
C1RIBOSEQORF29	dORF	146	4.2959e-07	18	10	1.173	1.964	FALSE
C1RIBOSEQORF30	dORF	348	5.6889e-07	29	25	0.864	1.579	FALSE
C1RIBOSEQORF31	dORF	391	6.5324e-07	18	28	0.444	0.953	FALSE
C1RIBOSEQORF32	uORF	210	3.85677e-07	4	15	0.131	0.61	TRUE
C1RIBOSEQORF33	lncRNA	377	8.14003e-07	29	27	0.8	1.464	FALSE
C1RIBOSEQORF34	uORF	325	5.1517e-07	28	23	0.902	1.662	FALSE
C1NOREP45	dORF	319	6.526e-07	20	23	0.612	1.264	FALSE
C1NOREP46	uORF	203	8.35916e-07	24	15	1.138	1.94	FALSE
C1NOREP47	lncRNA	183	3.11583e-07	8	13	0.361	1.11	FALSE
C1RIBOSEQORF35	uoORF	194	4.86335e-07	11	14	0.495	1.3	FALSE
C1NOREP48	processed_transcript	449	8.64279e-07	39	33	0.915	1.543	FALSE
C1NOREP50	uORF	176	2.42619e-07	10	12	0.514	1.41	FALSE
C1RIBOSEQORF36	lncRNA	227	4.54468e-07	9	16	0.339	0.982	FALSE
C1RIBOSEQORF37	uORF	250	3.85788e-07	17	18	0.646	1.416	FALSE
C1RIBOSEQORF39	intORF	294	4.10844e-07	12	21	0.366	0.926	FALSE
C1NOREP53	lncRNA	195	3.33437e-07	14	14	0.66	1.555	FALSE
C1NOREP54	lncRNA	569	9.53821e-07	23	42	0.394	0.776	FALSE
C1RIBOSEQORF40	uORF	431	7.20518e-07	19	31	0.428	0.899	FALSE
C1RIBOSEQORF43	uORF	645	8.67071e-07	43	47	0.717	1.18	FALSE
C1RIBOSEQORF45	uORF	177	2.90994e-07	9	12	0.452	1.307	FALSE
C1NOREP57	intORF	356	6.71547e-07	10	26	0.237	0.652	TRUE
C1NOREP58	dORF	545	8.71053e-07	31	40	0.582	1.046	FALSE
C1RIBOSEQORF46	uORF	224	6.7444e-07	18	16	0.777	1.653	FALSE
C1RIBOSEQORF47	uORF	382	8.11993e-07	37	28	1.016	1.728	FALSE
C1NOREP60	uORF	190	3.58742e-07	11	13	0.533	1.398	FALSE
C1RIBOSEQORF48	uORF	543	1.23039e-06	33	40	0.625	1.103	FALSE
C1NOREP61	uORF	327	8.115e-07	21	24	0.621	1.26	FALSE
C1NOREP62	dORF	381	7.09681e-07	28	28	0.741	1.371	FALSE
C1NOREP63	uORF	193	2.29484e-07	35	14	1.581	1.991	FALSE
C1NOREP64	uoORF	223	3.6064e-07	30	16	1.337	1.974	FALSE
C1RIBOSEQORF49	uoORF	167	2.98571e-07	14	12	0.768	1.758	FALSE
C1RIBOSEQORF50	uORF	226	4.4166e-07	19	16	0.827	1.715	FALSE
C1NOREP65	uORF	189	3.8267e-07	4	13	0.152	0.704	TRUE
C1NOREP66	uORF	287	5.4627e-07	11	21	0.33	0.867	FALSE
C1NOREP67	uORF	209	4.1322e-07	12	15	0.513	1.296	FALSE
C1NOREP68	uORF	185	3.47026e-07	10	13	0.475	1.304	FALSE
C1RIBOSEQORF52	lncRNA	182	3.08129e-07	7	13	0.306	1.011	FALSE
C1RIBOSEQORF53	lncRNA	291	6.31161e-07	24	21	0.828	1.602	FALSE
C1NOREP70	dORF	310	5.01726e-07	11	22	0.315	0.828	FALSE
C1RIBOSEQORF54	lncRNA	316	6.28303e-07	23	23	0.72	1.416	FALSE
C1RIBOSEQORF55	uORF	262	4.71103e-07	20	19	0.741	1.527	FALSE
C1RIBOSEQORF57	uORF	1472	3.67583e-06	118	118	0.861	1.165	FALSE
C1RIBOSEQORF58	uORF	681	1.863e-06	45	52	0.682	1.11	FALSE
C1RIBOSEQORF59	uORF	202	5.3596e-07	28	14	1.374	1.979	FALSE
C1RIBOSEQORF60	uORF	202	4.23846e-07	13	14	0.604	1.472	FALSE
C1RIBOSEQORF61	dORF	1143	1.74208e-06	71	86	0.682	1.006	FALSE
C1RIBOSEQORF62	dORF	311	6.17441e-07	16	22	0.492	1.105	FALSE
C1NOREP73	uoORF	482	7.89713e-07	29	35	0.617	1.13	FALSE
C1NOREP74	processed_transcript	173	3.0457e-07	13	12	0.704	1.686	FALSE
C1RIBOSEQORF63	uORF	254	3.99969e-07	19	18	0.736	1.545	FALSE
C1RIBOSEQORF65	uORF	392	8.84444e-07	20	29	0.485	1.002	FALSE
C1NOREP75	lncRNA	212	4.16513e-07	9	15	0.362	1.047	FALSE
C1NOREP76	uoORF	726	1.85623e-06	33	55	0.455	0.802	FALSE
C1RIBOSEQORF67	uoORF	196	4.59727e-07	10	14	0.441	1.211	FALSE
C1RIBOSEQORF69	uORF	191	1.89285e-07	10	13	0.475	1.304	FALSE
C1NOREP78	uORF	139	1.54555e-07	15	10	0.98	1.926	FALSE
C1RIBOSEQORF71	uoORF	153	2.52132e-07	2	11	0.074	0.572	TRUE
C1RIBOSEQORF73	lncRNA	505	9.76669e-07	33	37	0.676	1.193	FALSE
C1NOREP79	lncRNA	411	7.12336e-07	18	30	0.415	0.89	FALSE
C1NOREP80	lncRNA	278	5.42351e-07	19	20	0.663	1.394	FALSE
C1RIBOSEQORF76	uORF	185	3.04553e-07	18	13	0.949	1.88	FALSE
C1RIBOSEQORF77	uORF	278	5.27623e-07	16	20	0.542	1.215	FALSE
C1RIBOSEQORF78	lncRNA	185	2.47867e-07	15	13	0.77	1.731	FALSE
C1RIBOSEQORF79	uORF	266	5.01149e-07	14	19	0.487	1.152	FALSE
C1NOREP82	lncRNA	177	2.13757e-07	8	12	0.391	1.202	FALSE
C1NOREP83	uORF	458	6.74853e-07	37	33	0.862	1.475	FALSE
C1NOREP84	uoORF	143	2.86127e-07	8	10	0.469	1.436	FALSE
C1NOREP85	lncRNA	307	5.1647e-07	13	22	0.385	0.939	FALSE
C1NOREP86	uORF	255	3.28867e-07	23	18	0.918	1.772	FALSE
C1RIBOSEQORF80	uORF	156	3.3242e-07	13	11	0.766	1.786	FALSE
C1NOREP87	intORF	358	7.7038e-07	18	26	0.479	1.027	FALSE
C1RIBOSEQORF81	uORF	140	1.71512e-07	2	10	0.082	0.63	TRUE
C1NOREP88	uORF	220	4.10461e-07	25	16	1.123	1.93	FALSE
C1RIBOSEQORF82	uORF	234	5.16053e-07	20	17	0.827	1.69	FALSE
C1NOREP91	lncRNA	395	7.78718e-07	18	29	0.429	0.92	FALSE
C1NOREP92	lncRNA	215	2.97516e-07	17	15	0.775	1.677	FALSE
C1NOREP94	uORF	161	3.1323e-07	11	11	0.629	1.628	FALSE
C1RIBOSEQORF83	uORF	244	4.9592e-07	13	17	0.498	1.216	FALSE
C1NOREP95	uoORF	538	1.193e-06	35	40	0.668	1.16	FALSE
C1RIBOSEQORF84	uORF	164	3.19826e-07	12	11	0.697	1.714	FALSE
C1NOREP96	lncRNA	478	8.58466e-07	22	35	0.449	0.898	FALSE
C1RIBOSEQORF85	uORF	298	5.3995e-07	37	21	1.323	1.965	FALSE
C1NOREP97	uORF	467	1.243e-06	47	34	1.094	1.753	FALSE
C1RIBOSEQORF87	uORF	157	3.33895e-07	13	11	0.766	1.786	FALSE
C1NOREP99	uORF	141	2.60776e-07	12	10	0.764	1.813	FALSE
C1NOREP103	uORF	240	3.8536e-07	19	17	0.779	1.629	FALSE
C1RIBOSEQORF88	uoORF	246	5.76032e-07	19	18	0.736	1.545	FALSE
C1NOREP104	uORF	268	5.24297e-07	14	19	0.487	1.152	FALSE
C1RIBOSEQORF89	uORF	164	3.3894e-07	9	11	0.493	1.422	FALSE
C1NOREP105	dORF	448	6.58157e-07	22	32	0.491	0.982	FALSE
C1NOREP107	intORF	199	3.15643e-07	11	14	0.495	1.3	FALSE
C1NOREP108	uORF	163	1.47932e-07	9	11	0.493	1.422	FALSE
C1NOREP109	uORF	146	3.1342e-07	10	10	0.616	1.656	FALSE
C1NOREP112	uORF	262	8.07586e-07	30	19	1.168	1.931	FALSE
C1RIBOSEQORF93	lncRNA	151	2.43399e-07	12	10	0.764	1.813	FALSE
C1NOREP113	intORF	260	3.81205e-07	6	18	0.183	0.658	TRUE
C1RIBOSEQORF94	uORF	1127	1.89055e-06	83	86	0.808	1.158	FALSE
C1RIBOSEQORF95	uORF	279	4.4936e-07	28	20	1.034	1.847	FALSE
C1NOREP115	uORF	160	4.1967e-07	4	11	0.179	0.832	FALSE
C1RIBOSEQORF96	uORF	200	4.9059e-07	25	14	1.249	1.966	FALSE
C1NOREP117	doORF	287	3.94777e-07	5	20	0.131	0.526	TRUE
C1RIBOSEQORF99	uORF	395	6.41313e-07	30	29	0.774	1.403	FALSE
C1RIBOSEQORF100	uORF	250	4.77486e-07	15	18	0.558	1.283	FALSE
C1NOREP118	lncRNA	154	3.21674e-07	14	11	0.835	1.842	FALSE
C1RIBOSEQORF101	processed_transcript	258	4.47127e-07	19	18	0.736	1.545	FALSE
C1RIBOSEQORF102	uORF	215	4.46471e-07	13	15	0.564	1.377	FALSE
C1NOREP119	processed_transcript	344	4.1702e-07	32	25	0.966	1.709	FALSE
C1RIBOSEQORF103	uoORF	198	3.92355e-07	9	14	0.388	1.122	FALSE
C1NOREP120	lncRNA	157	2.17686e-07	9	11	0.493	1.422	FALSE
C1NOREP121	lncRNA	277	4.30562e-07	11	20	0.346	0.91	FALSE
C1RIBOSEQORF106	uORF	317	4.7867e-07	37	23	1.226	1.934	FALSE
C1RIBOSEQORF107	lncRNA	363	7.34707e-07	28	26	0.798	1.476	FALSE
C1RIBOSEQORF108	lncRNA	405	6.25223e-07	17	29	0.401	0.879	FALSE
C1RIBOSEQORF109	uoORF	346	6.85504e-07	36	25	1.101	1.848	FALSE
C1NOREP123	intORF	454	7.54792e-07	17	33	0.353	0.773	FALSE
C1RIBOSEQORF110	uoORF	178	3.22116e-07	9	12	0.452	1.307	FALSE
C1NOREP124	uORF	234	4.48716e-07	10	17	0.363	0.998	FALSE
C1NOREP126	dORF	309	5.10377e-07	21	22	0.677	1.374	FALSE
C1NOREP127	lncRNA	234	3.98086e-07	19	17	0.779	1.629	FALSE
C1RIBOSEQORF112	uORF	237	3.58645e-07	24	17	1.017	1.871	FALSE
C1RIBOSEQORF114	uoORF	247	4.82269e-07	20	18	0.782	1.607	FALSE
C1NOREP129	intORF	261	4.14742e-07	10	19	0.325	0.893	FALSE
C1NOREP130	uORF	184	3.151e-07	23	13	1.221	1.964	FALSE
C1NOREP131	processed_transcript	259	3.78504e-07	18	18	0.691	1.481	FALSE
C1NOREP132	lncRNA	199	3.13013e-07	8	14	0.335	1.031	FALSE
C1NOREP133	uORF	524	1.10363e-06	40	39	0.797	1.335	FALSE
C1NOREP134	processed_transcript	142	2.29668e-07	6	10	0.329	1.183	FALSE
C1NOREP135	intORF	306	4.99202e-07	15	22	0.456	1.05	FALSE
C1NOREP136	uORF	210	4.8248e-07	10	15	0.411	1.131	FALSE
C1NOREP137	intORF	223	2.19329e-07	15	16	0.627	1.442	FALSE
C1NOREP138	intORF	192	2.67568e-07	8	13	0.361	1.11	FALSE
C1NOREP139	lncRNA	289	5.38315e-07	24	21	0.828	1.602	FALSE
C1NOREP140	uORF	194	4.27939e-07	18	14	0.885	1.819	FALSE
C1NOREP141	lncRNA	357	6.27857e-07	24	26	0.669	1.298	FALSE
C1RIBOSEQORF116	lncRNA	183	2.29033e-07	7	13	0.306	1.011	FALSE
C1NOREP142	intORF	188	3.43132e-07	5	13	0.201	0.809	FALSE
C1NOREP143	uORF	288	3.48156e-07	12	20	0.384	0.972	FALSE
C1NOREP144	dORF	368	4.59922e-07	15	26	0.386	0.888	FALSE
C1NOREP145	doORF	270	3.84948e-07	16	19	0.57	1.279	FALSE
C1NOREP146	intORF	285	4.41781e-07	16	20	0.542	1.215	FALSE
C1NOREP147	dORF	262	4.13365e-07	20	19	0.741	1.527	FALSE
C1RIBOSEQORF119	uORF	209	3.5484e-07	10	15	0.411	1.131	FALSE
C1RIBOSEQORF120	uORF	387	5.9342e-07	44	28	1.229	1.913	FALSE
C1NOREP148	processed_transcript	269	3.15893e-07	18	19	0.655	1.404	FALSE
C1NOREP149	intORF	209	2.94508e-07	8	15	0.313	0.962	FALSE
C1NOREP150	intORF	409	5.87013e-07	11	30	0.231	0.607	TRUE
C1RIBOSEQORF121	intORF	354	7.03497e-07	18	26	0.479	1.027	FALSE
C1RIBOSEQORF122	uoORF	392	5.39309e-07	15	28	0.358	0.825	FALSE
C1NOREP151	uORF	695	1.57024e-06	45	52	0.682	1.11	FALSE
C1NOREP152	uORF	307	5.16959e-07	22	22	0.715	1.427	FALSE
C1NOREP153	processed_transcript	382	5.76856e-07	26	28	0.681	1.288	FALSE
C1NOREP154	lncRNA	187	4.21135e-07	15	13	0.77	1.731	FALSE
C1NOREP155	intORF	232	3.16026e-07	16	16	0.677	1.515	FALSE
C1RIBOSEQORF126	intORF	168	2.922e-07	16	12	0.896	1.863	FALSE
C1RIBOSEQORF127	uoORF	175	2.49403e-07	7	12	0.332	1.096	FALSE
C1RIBOSEQORF128	uoORF	244	2.98456e-07	11	17	0.407	1.071	FALSE
C1NOREP157	lncRNA	172	3.50488e-07	8	12	0.391	1.202	FALSE
C1RIBOSEQORF129	uORF	731	1.45862e-06	59	55	0.87	1.332	FALSE
C1RIBOSEQORF130	uORF	179	3.50016e-07	12	13	0.591	1.49	FALSE
C1RIBOSEQORF131	uORF	158	3.24873e-07	10	11	0.56	1.529	FALSE
C1RIBOSEQORF132	uORF	162	2.84543e-07	14	11	0.835	1.842	FALSE
C1NOREP158	uORF	265	4.22828e-07	21	19	0.784	1.586	FALSE
C1NOREP159	lncRNA	187	2.6455e-07	13	13	0.651	1.577	FALSE
C1NOREP160	lncRNA	225	3.23729e-07	14	16	0.578	1.367	FALSE
C1NOREP161	lncRNA	177	2.58117e-07	8	12	0.391	1.202	FALSE
C1RIBOSEQORF134	lncRNA	577	9.2834e-07	31	42	0.555	0.996	FALSE
C1NOREP163	lncRNA	435	7.36704e-07	28	32	0.648	1.2	FALSE
C1RIBOSEQORF137	uORF	148	2.92506e-07	12	10	0.764	1.813	FALSE
C1NOREP167	dORF	254	4.08436e-07	14	18	0.514	1.216	FALSE
C1NOREP169	intORF	479	1.28048e-06	39	35	0.863	1.455	FALSE
C1NOREP170	dORF	691	1.16766e-06	38	51	0.575	0.977	FALSE
C1RIBOSEQORF140	lncRNA	326	8.4002e-07	11	24	0.289	0.759	FALSE
C1RIBOSEQORF141	uORF	139	2.8979e-07	8	10	0.469	1.436	FALSE
C1NOREP174	lncRNA	253	3.90204e-07	12	18	0.427	1.08	FALSE
C1NOREP175	uORF	567	1.10229e-06	44	42	0.823	1.347	FALSE
C1NOREP176	lncRNA	151	2.92134e-07	12	10	0.764	1.813	FALSE
C1NOREP177	lncRNA	316	6.53319e-07	31	23	1.012	1.788	FALSE
C1RIBOSEQORF142	lncRNA	464	7.38942e-07	33	34	0.736	1.298	FALSE
C1RIBOSEQORF143	uoORF	314	4.9549e-07	32	22	1.094	1.871	FALSE
C1RIBOSEQORF144	uoORF	288	4.96723e-07	12	21	0.366	0.926	FALSE
C1RIBOSEQORF145	uORF	277	7.34807e-07	34	20	1.269	1.956	FALSE
C1RIBOSEQORF146	uORF	147	3.46773e-07	8	10	0.469	1.436	FALSE
C1RIBOSEQORF147	uORF	138	3e-07	13	10	0.838	1.864	FALSE
C1RIBOSEQORF148	uORF	153	2.45816e-07	8	11	0.427	1.31	FALSE
C1RIBOSEQORF149	dORF	299	5.85171e-07	15	21	0.478	1.1	FALSE
C1NOREP179	uoORF	195	3.30456e-07	17	14	0.829	1.766	FALSE
C1NOREP180	intORF	148	2.0412e-07	7	10	0.398	1.312	FALSE
C1RIBOSEQORF150	lncRNA	626	1.1417e-06	44	46	0.751	1.23	FALSE
C1RIBOSEQORF151	lncRNA	212	4.81976e-07	17	15	0.775	1.677	FALSE
C1NOREP182	uORF	229	3.55848e-07	15	16	0.627	1.442	FALSE
C1RIBOSEQORF153	uORF	242	3.56105e-07	13	17	0.498	1.216	FALSE
C1NOREP183	lncRNA	148	3.12262e-07	7	10	0.398	1.312	FALSE
C1NOREP184	uORF	174	2.71757e-07	8	12	0.391	1.202	FALSE
C1RIBOSEQORF154	uORF	217	4.21816e-07	12	15	0.513	1.296	FALSE
C1RIBOSEQORF156	lncRNA	171	3.75853e-07	10	12	0.514	1.41	FALSE
C1RIBOSEQORF157	lncRNA	157	2.80925e-07	14	11	0.835	1.842	FALSE
C1NOREP185	lncRNA	160	3.25766e-07	21	11	1.261	1.972	FALSE
C1RIBOSEQORF158	lncRNA	300	6.27698e-07	30	22	1.019	1.808	FALSE
C1NOREP186	lncRNA	150	2.31217e-07	4	10	0.197	0.915	FALSE
C1NOREP187	lncRNA	394	6.55274e-07	18	28	0.444	0.953	FALSE
C1NOREP188	intORF	451	8.19708e-07	21	33	0.451	0.916	FALSE
C1RIBOSEQORF159	uoORF	293	4.78173e-07	29	21	1.026	1.828	FALSE
C1NOREP190	lncRNA	222	3.69995e-07	28	16	1.257	1.963	FALSE
C1NOREP193	uORF	182	3.24628e-07	10	13	0.475	1.304	FALSE
C1NOREP194	uORF	444	8.55933e-07	50	32	1.241	1.901	FALSE
C1RIBOSEQORF160	processed_transcript	305	5.37224e-07	43	22	1.457	1.981	FALSE
C1RIBOSEQORF162	lncRNA	179	3.65472e-07	87	13	1.908	1.999	FALSE
C1NOREP195	dORF	157	2.71167e-07	8	11	0.427	1.31	FALSE
C1NOREP196	uORF	176	2.49887e-07	7	12	0.332	1.096	FALSE
C1RIBOSEQORF163	lncRNA	161	2.6748e-07	11	11	0.629	1.628	FALSE
C1NOREP197	uORF	293	5.34753e-07	27	21	0.947	1.749	FALSE
C1NOREP199	uORF	297	5.06967e-07	17	21	0.554	1.214	FALSE
C1RIBOSEQORF164	uORF	162	3.83824e-07	16	11	0.968	1.913	FALSE
C1NOREP200	intORF	287	5.11028e-07	7	21	0.19	0.626	TRUE
C1NOREP201	intORF	154	3.52047e-07	9	11	0.493	1.422	FALSE
C1RIBOSEQORF168	uORF	152	1.28853e-07	18	10	1.173	1.964	FALSE
C1NOREP202	lncRNA	216	3.82102e-07	9	15	0.362	1.047	FALSE
C1RIBOSEQORF169	uORF	178	2.22476e-07	15	12	0.832	1.818	FALSE
C1RIBOSEQORF170	uORF	270	4.2012e-07	22	19	0.827	1.644	FALSE
C1NOREP203	uORF	246	4.49568e-07	16	17	0.637	1.428	FALSE
C1NOREP204	uORF	210	3.79607e-07	14	15	0.616	1.456	FALSE
C1NOREP205	processed_transcript	268	7.53142e-07	19	19	0.698	1.466	FALSE
C1RIBOSEQORF171	uORF	258	4.42987e-07	17	18	0.646	1.416	FALSE
C1NOREP207	dORF	165	3.2492e-07	7	12	0.332	1.096	FALSE
C1RIBOSEQORF172	uORF	192	3.65944e-07	11	13	0.533	1.398	FALSE
C1NOREP209	uORF	226	3.81501e-07	14	16	0.578	1.367	FALSE
C1NOREP210	intORF	382	6.46853e-07	17	28	0.416	0.911	FALSE
C1RIBOSEQORF174	uORF	158	2.50206e-07	10	11	0.56	1.529	FALSE
C1NOREP211	lncRNA	210	3.69064e-07	4	15	0.131	0.61	TRUE
C1RIBOSEQORF176	uORF	288	4.11903e-07	13	21	0.403	0.984	FALSE
C1RIBOSEQORF177	uORF	354	4.78908e-07	20	25	0.563	1.162	FALSE
C1RIBOSEQORF179	lncRNA	487	8.50114e-07	23	36	0.46	0.905	FALSE
C1RIBOSEQORF180	lncRNA	379	7.57551e-07	30	27	0.831	1.506	FALSE
C1NOREP213	dORF	153	3.37645e-07	10	11	0.56	1.529	FALSE
C1NOREP215	uORF	286	5.04227e-07	16	20	0.542	1.215	FALSE
C1NOREP216	dORF	267	4.44272e-07	9	19	0.286	0.827	FALSE
C1NOREP217	dORF	182	4.8298e-07	13	13	0.651	1.577	FALSE
C1NOREP219	dORF	343	3.74664e-07	18	25	0.498	1.068	FALSE
C1NOREP220	lncRNA	289	7.90894e-07	15	21	0.478	1.1	FALSE
C1NOREP221	processed_transcript	211	2.47207e-07	12	15	0.513	1.296	FALSE
C1NOREP222	uORF	681	1.68505e-06	44	51	0.678	1.109	FALSE
C1RIBOSEQORF183	uORF	259	4.11907e-07	14	18	0.514	1.216	FALSE
C1NOREP223	dORF	498	9.4013e-07	25	36	0.506	0.97	FALSE
C1NOREP224	lncRNA	155	3.26827e-07	14	11	0.835	1.842	FALSE
C1NOREP225	lncRNA	454	9.16108e-07	27	33	0.603	1.128	FALSE
C1NOREP226	uoORF	490	8.01204e-07	19	36	0.368	0.774	FALSE
C1RIBOSEQORF185	uoORF	371	6.09836e-07	22	27	0.582	1.164	FALSE
C1RIBOSEQORF186	intORF	148	2.51096e-07	7	10	0.398	1.312	FALSE
C1NOREP227	uoORF	150	3.39497e-07	8	10	0.469	1.436	FALSE
C1NOREP228	doORF	228	3.48838e-07	6	16	0.205	0.74	FALSE
C1RIBOSEQORF189	uoORF	608	1.26788e-06	47	45	0.827	1.332	FALSE
C1RIBOSEQORF190	uORF	205	3.04402e-07	8	14	0.335	1.031	FALSE
C1RIBOSEQORF191	uORF	363	4.80164e-07	23	26	0.637	1.253	FALSE
C1NOREP229	processed_transcript	209	2.55782e-07	12	15	0.513	1.296	FALSE
C1RIBOSEQORF192	intORF	867	1.55876e-06	43	65	0.518	0.853	FALSE
C1RIBOSEQORF193	lncRNA	548	1.00963e-06	45	40	0.886	1.442	FALSE
C1NOREP233	uORF	368	6.63712e-07	25	27	0.675	1.293	FALSE
C1RIBOSEQORF195	uORF	170	3.1127e-07	19	12	1.078	1.939	FALSE
C1RIBOSEQORF196	uORF	233	4.68943e-07	10	17	0.363	0.998	FALSE
C1RIBOSEQORF198	lncRNA	475	1.23708e-06	29	35	0.617	1.13	FALSE
C1RIBOSEQORF199	lncRNA	265	5.4837e-07	24	19	0.914	1.748	FALSE
C1NOREP234	uORF	368	6.0156e-07	25	27	0.675	1.293	FALSE
C1RIBOSEQORF201	uORF	663	1.20258e-06	44	49	0.705	1.155	FALSE
C1RIBOSEQORF202	uORF	313	5.33633e-07	17	22	0.529	1.159	FALSE
C1RIBOSEQORF203	uORF	181	2.83339e-07	16	13	0.83	1.792	FALSE
C1RIBOSEQORF204	uORF	469	8.45226e-07	47	34	1.094	1.753	FALSE
C1RIBOSEQORF205	dORF	319	6.61384e-07	6	23	0.143	0.515	TRUE
C1RIBOSEQORF206	uORF	263	3.71361e-07	19	19	0.698	1.466	FALSE
C1NOREP236	intORF	231	8.19364e-07	12	17	0.452	1.144	FALSE
C1RIBOSEQORF207	uORF	192	3.34812e-07	9	13	0.417	1.208	FALSE
C1RIBOSEQORF208	uoORF	257	6.88557e-07	20	18	0.782	1.607	FALSE
C1RIBOSEQORF209	uORF	257	5.17689e-07	20	18	0.782	1.607	FALSE
C1NOREP237	lncRNA	149	1.30706e-07	6	10	0.329	1.183	FALSE
C1RIBOSEQORF210	uoORF	317	6.53713e-07	25	23	0.792	1.517	FALSE
C1NOREP238	intORF	181	2.77982e-07	14	13	0.71	1.658	FALSE
C1NOREP240	uoORF	368	6.15131e-07	30	27	0.831	1.506	FALSE
C1NOREP241	processed_transcript	268	3.9565e-07	18	19	0.655	1.404	FALSE
C1RIBOSEQORF211	uORF	159	3.01006e-07	17	11	1.033	1.933	FALSE
C1RIBOSEQORF212	uORF	228	3.96018e-07	20	16	0.878	1.77	FALSE
C1NOREP242	uORF	320	6.19923e-07	29	23	0.938	1.707	FALSE
C1RIBOSEQORF213	uORF	205	2.81976e-07	35	14	1.581	1.991	FALSE
C1RIBOSEQORF215	uORF	152	3.31286e-07	26	11	1.469	1.987	FALSE
C1RIBOSEQORF216	uORF	479	7.51471e-07	28	35	0.593	1.097	FALSE
C1RIBOSEQORF217	uORF	254	4.96485e-07	23	18	0.918	1.772	FALSE
C1RIBOSEQORF218	uORF	141	1.00896e-07	12	10	0.764	1.813	FALSE
C1NOREP243	intORF	238	5.11196e-07	13	17	0.498	1.216	FALSE
C1NOREP244	uoORF	330	7.52952e-07	26	24	0.794	1.502	FALSE
C1NOREP245	uORF	192	3.27781e-07	9	13	0.417	1.208	FALSE
C1NOREP246	uORF	171	2.40212e-07	5	12	0.218	0.876	FALSE
C1NOREP247	intORF	261	5.2205e-07	19	19	0.698	1.466	FALSE
C1NOREP248	processed_transcript	176	2.4218e-07	8	12	0.391	1.202	FALSE
C1RIBOSEQORF219	uORF	200	3.35536e-07	8	14	0.335	1.031	FALSE
C1NOREP249	dORF	180	2.77834e-07	8	13	0.361	1.11	FALSE
C1RIBOSEQORF221	intORF	499	1.00536e-06	32	37	0.653	1.162	FALSE
C1NOREP251	uoORF	231	4.35043e-07	22	16	0.978	1.857	FALSE
C1RIBOSEQORF222	dORF	405	5.48647e-07	23	29	0.571	1.124	FALSE
C1NOREP252	uORF	177	2.4998e-07	24	12	1.333	1.978	FALSE
C1NOREP254	lncRNA	342	6.20221e-07	30	25	0.898	1.624	FALSE
C1NOREP255	uORF	192	1.78587e-07	14	13	0.71	1.658	FALSE
C1RIBOSEQORF224	uoORF	185	2.60722e-07	7	13	0.306	1.011	FALSE
C1NOREP256	intORF	216	3.22265e-07	9	15	0.362	1.047	FALSE
C1NOREP257	uORF	319	9.12314e-07	49	23	1.56	1.988	FALSE
C1RIBOSEQORF225	uORF	199	3.3449e-07	18	14	0.885	1.819	FALSE
C1RIBOSEQORF226	uoORF	157	2.33914e-07	5	11	0.238	0.956	FALSE
C1RIBOSEQORF227	uORF	147	1.827e-07	11	10	0.69	1.744	FALSE
C1NOREP259	intORF	229	3.81548e-07	12	16	0.481	1.215	FALSE
C1NOREP260	lncRNA	473	7.36365e-07	29	34	0.635	1.163	FALSE
C1RIBOSEQORF231	lncRNA	361	5.4021e-07	27	26	0.765	1.432	FALSE
C1NOREP261	lncRNA	169	2.50378e-07	13	12	0.704	1.686	FALSE
C1NOREP262	lncRNA	152	2.31063e-07	12	11	0.697	1.714	FALSE
C1RIBOSEQORF233	lncRNA	464	7.95162e-07	43	34	0.991	1.629	FALSE
C1RIBOSEQORF234	lncRNA	337	5.30394e-07	27	24	0.829	1.55	FALSE
C1RIBOSEQORF235	uORF	152	2.86716e-07	7	11	0.362	1.195	FALSE
C1NOREP263	uORF	333	8.59237e-07	23	24	0.69	1.358	FALSE
C1NOREP264	lncRNA	527	9.18566e-07	35	39	0.685	1.19	FALSE
C1NOREP266	uORF	179	2.28019e-07	9	12	0.452	1.307	FALSE
C1NOREP267	doORF	186	2.63574e-07	9	13	0.417	1.208	FALSE
C1NOREP268	intORF	216	3.32698e-07	10	15	0.411	1.131	FALSE
C1RIBOSEQORF236	uORF	153	2.77518e-07	9	11	0.493	1.422	FALSE
C1RIBOSEQORF237	uORF	157	2.97653e-07	15	11	0.902	1.883	FALSE
C1NOREP269	intORF	321	5.44035e-07	13	23	0.368	0.899	FALSE
C1NOREP270	uORF	141	1.7754e-07	10	10	0.616	1.656	FALSE
C1NOREP271	lncRNA	682	9.93913e-07	46	50	0.726	1.176	FALSE
C1NOREP274	uORF	240	4.46031e-07	23	17	0.97	1.837	FALSE
C1NOREP276	intORF	139	2.72527e-07	9	10	0.542	1.552	FALSE
C1NOREP277	uORF	163	4.0326e-07	18	11	1.094	1.948	FALSE
C1RIBOSEQORF238	uORF	152	2.36052e-07	3	11	0.124	0.705	TRUE
C1RIBOSEQORF239	dORF	151	2.695e-07	6	10	0.329	1.183	FALSE
C1NOREP278	dORF	165	3.13797e-07	6	12	0.274	0.987	FALSE
C1RIBOSEQORF241	uORF	410	8.99464e-07	29	30	0.72	1.318	FALSE
C1NOREP280	lncRNA	377	5.8698e-07	20	27	0.521	1.076	FALSE
C1RIBOSEQORF242	uoORF	298	5.36586e-07	20	21	0.67	1.384	FALSE
C1NOREP281	processed_transcript	144	3.3094e-07	8	10	0.469	1.436	FALSE
C1RIBOSEQORF243	uORF	723	1.13438e-06	59	53	0.903	1.383	FALSE
C1NOREP282	uORF	138	3.2689e-07	8	10	0.469	1.436	FALSE
C1RIBOSEQORF246	uORF	411	7.53482e-07	21	30	0.496	1.008	FALSE
C1RIBOSEQORF248	uORF	160	2.96028e-07	13	11	0.766	1.786	FALSE
C1NOREP285	dORF	147	1.45372e-07	5	10	0.261	1.051	FALSE
C1NOREP288	intORF	298	4.30915e-07	16	21	0.516	1.157	FALSE
C1NOREP289	uORF	207	2.4582e-07	12	15	0.513	1.296	FALSE
C1NOREP290	uORF	200	3.27746e-07	11	14	0.495	1.3	FALSE
C1NOREP291	dORF	550	9.25194e-07	46	40	0.908	1.47	FALSE
C1NOREP292	lncRNA	139	3.29954e-07	5	10	0.261	1.051	FALSE
C1NOREP293	intORF	257	5.47997e-07	12	18	0.427	1.08	FALSE
C1NOREP294	intORF	161	3.7361e-07	10	11	0.56	1.529	FALSE
C1NOREP295	intORF	161	2.87997e-07	8	11	0.427	1.31	FALSE
C1NOREP296	intORF	194	2.91796e-07	10	14	0.441	1.211	FALSE
C1NOREP297	uORF	393	5.33657e-07	19	28	0.473	0.996	FALSE
C1NOREP298	lncRNA	313	6.31464e-07	19	23	0.576	1.212	FALSE
C1NOREP299	lncRNA	551	1.32925e-06	42	41	0.8	1.325	FALSE
C1RIBOSEQORF250	uoORF	156	5.6954e-07	29	11	1.557	1.99	FALSE
C1NOREP301	uORF	302	5.53002e-07	18	22	0.566	1.213	FALSE
C1NOREP302	uoORF	695	1.70445e-06	38	52	0.564	0.958	FALSE
C1RIBOSEQORF252	uORF	400	4.97491e-07	25	29	0.628	1.204	FALSE
C1RIBOSEQORF253	uORF	284	4.04986e-07	13	20	0.423	1.033	FALSE
C1RIBOSEQORF254	uORF	581	8.46984e-07	37	43	0.662	1.132	FALSE
C1NOREP304	uORF	256	4.79276e-07	22	18	0.872	1.721	FALSE
C1RIBOSEQORF256	uORF	309	6.23302e-07	27	22	0.904	1.682	FALSE
C1RIBOSEQORF257	uORF	207	5.5134e-07	23	15	1.089	1.924	FALSE
C1RIBOSEQORF258	uORF	203	3.13792e-07	12	14	0.549	1.387	FALSE
C1NOREP306	dORF	385	5.16199e-07	14	28	0.33	0.782	FALSE
C1RIBOSEQORF259	uORF	202	3.04909e-07	10	14	0.441	1.211	FALSE
C1RIBOSEQORF260	uORF	254	4.19318e-07	14	18	0.514	1.216	FALSE
C1RIBOSEQORF261	uORF	282	6.22549e-07	11	20	0.346	0.91	FALSE
C1RIBOSEQORF262	uORF	287	5.95222e-07	33	21	1.181	1.925	FALSE
C1NOREP307	uORF	147	2.72667e-07	12	10	0.764	1.813	FALSE
C1NOREP309	dORF	323	6.28029e-07	23	23	0.72	1.416	FALSE
C1NOREP310	dORF	188	3.48818e-07	11	13	0.533	1.398	FALSE
C1NOREP311	dORF	179	2.50597e-07	15	13	0.77	1.731	FALSE
C1NOREP312	uORF	206	2.94046e-07	17	14	0.829	1.766	FALSE
C1RIBOSEQORF265	uORF	246	7.06332e-07	27	18	1.097	1.907	FALSE
C1NOREP313	lncRNA	570	8.87439e-07	35	42	0.636	1.105	FALSE
C1NOREP314	lncRNA	438	8.19777e-07	26	32	0.596	1.127	FALSE
C1NOREP315	lncRNA	489	9.0358e-07	32	36	0.671	1.194	FALSE
C1NOREP316	lncRNA	253	4.06164e-07	13	18	0.47	1.148	FALSE
C1NOREP317	lncRNA	480	8.45373e-07	28	35	0.593	1.097	FALSE
C1NOREP318	lncRNA	606	1.1337e-06	41	45	0.71	1.182	FALSE
C1NOREP321	dORF	193	3.04252e-07	11	14	0.495	1.3	FALSE
C1NOREP322	lncRNA	625	1.29937e-06	52	46	0.905	1.424	FALSE
C1RIBOSEQORF266	lncRNA	802	1.48846e-06	39	60	0.503	0.849	FALSE
C1NOREP323	uORF	389	1.10445e-06	31	29	0.803	1.443	FALSE
C1NOREP324	lncRNA	220	4.4248e-07	19	16	0.827	1.715	FALSE
C1RIBOSEQORF267	uORF	167	3.67633e-07	10	12	0.514	1.41	FALSE
C1NOREP325	processed_transcript	155	3.4559e-07	12	11	0.697	1.714	FALSE
C1NOREP326	uORF	220	2.29946e-07	18	15	0.828	1.74	FALSE
C1RIBOSEQORF268	lncRNA	600	1.08493e-06	43	44	0.766	1.26	FALSE
C1NOREP327	intORF	317	4.79813e-07	12	23	0.334	0.845	FALSE
C1RIBOSEQORF269	lncRNA	306	5.59753e-07	17	22	0.529	1.159	FALSE
C1RIBOSEQORF270	uORF	235	5.423e-07	13	17	0.498	1.216	FALSE
C1RIBOSEQORF271	uORF	250	4.7676e-07	25	18	1.008	1.852	FALSE
C1RIBOSEQORF272	uoORF	269	4.1812e-07	19	19	0.698	1.466	FALSE
C1RIBOSEQORF273	uORF	141	2.1198e-07	7	10	0.398	1.312	FALSE
C1NOREP329	uoORF	291	4.61008e-07	13	21	0.403	0.984	FALSE
C1RIBOSEQORF275	uORF	190	4.13126e-07	17	13	0.89	1.842	FALSE
C1NOREP330	lncRNA	324	4.83104e-07	21	23	0.648	1.315	FALSE
C1NOREP331	lncRNA	304	5.51281e-07	22	22	0.715	1.427	FALSE
C1NOREP332	processed_transcript	149	2.41091e-07	7	10	0.398	1.312	FALSE
C1NOREP333	processed_transcript	283	4.95957e-07	13	20	0.423	1.033	FALSE
C1NOREP336	lncRNA	619	1.17701e-06	40	46	0.675	1.132	FALSE
C1RIBOSEQORF278	uORF	180	2.63174e-07	8	13	0.361	1.11	FALSE
C1RIBOSEQORF279	uORF	289	4.15108e-07	16	21	0.516	1.157	FALSE
C1NOREP337	uORF	269	3.7105e-07	20	19	0.741	1.527	FALSE
C1RIBOSEQORF281	uORF	169	2.60369e-07	22	12	1.24	1.968	FALSE
C1NOREP338	uORF	566	9.84477e-07	43	42	0.802	1.32	FALSE
C1RIBOSEQORF282	processed_transcript	468	8.6611e-07	36	34	0.812	1.398	FALSE
C1NOREP339	intORF	149	2.8881e-07	7	10	0.398	1.312	FALSE
C1NOREP340	intORF	290	4.84713e-07	20	21	0.67	1.384	FALSE
C1NOREP341	dORF	345	6.41467e-07	21	25	0.596	1.21	FALSE
C1NOREP342	lncRNA	521	9.56865e-07	30	38	0.591	1.071	FALSE
C1RIBOSEQORF283	uORF	221	3.2216e-07	32	16	1.408	1.98	FALSE
C1NOREP343	lncRNA	288	6.17314e-07	12	21	0.366	0.926	FALSE
C1RIBOSEQORF285	lncRNA	531	7.8381e-07	30	39	0.576	1.043	FALSE
C1RIBOSEQORF286	lncRNA	480	8.33316e-07	23	35	0.473	0.931	FALSE
C1NOREP344	lncRNA	449	5.81652e-07	26	32	0.596	1.127	FALSE
C1RIBOSEQORF287	uORF	189	3.51577e-07	13	13	0.651	1.577	FALSE
C1NOREP345	lncRNA	375	6.37016e-07	25	27	0.675	1.293	FALSE
C1RIBOSEQORF288	uoORF	223	5.03328e-07	13	16	0.529	1.291	FALSE
C1NOREP346	uORF	308	6.11706e-07	25	22	0.828	1.584	FALSE
C1NOREP347	lncRNA	398	7.27482e-07	33	29	0.862	1.521	FALSE
C1RIBOSEQORF289	uORF	288	5.20791e-07	36	21	1.289	1.958	FALSE
C1NOREP349	processed_transcript	143	3.03423e-07	10	10	0.616	1.656	FALSE
C1NOREP350	processed_transcript	500	7.84835e-07	34	36	0.719	1.257	FALSE
C1NOREP351	processed_transcript	155	2.6071e-07	12	11	0.697	1.714	FALSE
C1RIBOSEQORF290	uORF	197	5.68998e-07	23	14	1.154	1.948	FALSE
C1NOREP352	intORF	237	3.65952e-07	21	17	0.875	1.746	FALSE
C1NOREP353	uoORF	155	2.47207e-07	11	11	0.629	1.628	FALSE
C1RIBOSEQORF291	uORF	176	4.6407e-07	23	12	1.288	1.974	FALSE
C1NOREP355	lncRNA	341	7.63044e-07	18	25	0.498	1.068	FALSE
C1NOREP356	lncRNA	276	4.73712e-07	19	20	0.663	1.394	FALSE
C1NOREP357	uORF	392	8.27234e-07	47	28	1.315	1.949	FALSE
C1RIBOSEQORF292	uORF	199	4.35652e-07	15	14	0.716	1.632	FALSE
C1RIBOSEQORF293	uORF	355	6.6523e-07	12	26	0.296	0.748	FALSE
C1NOREP359	doORF	361	7.13599e-07	20	26	0.541	1.118	FALSE
C1NOREP360	processed_transcript	280	5.05052e-07	25	20	0.91	1.725	FALSE
C1NOREP361	processed_transcript	174	2.94417e-07	14	12	0.768	1.758	FALSE
C1NOREP363	uORF	182	3.01109e-07	20	13	1.063	1.929	FALSE
C1NOREP364	uORF	203	4.35225e-07	27	14	1.335	1.976	FALSE
C1RIBOSEQORF295	uORF	221	4.53163e-07	19	16	0.827	1.715	FALSE
C1RIBOSEQORF296	uoORF	140	2.12663e-07	2	10	0.082	0.63	TRUE
C1RIBOSEQORF297	uORF	496	9.70545e-07	39	36	0.839	1.415	FALSE
C1NOREP365	uORF	154	2.5296e-07	12	11	0.697	1.714	FALSE
C1RIBOSEQORF298	uORF	364	6.56314e-07	23	26	0.637	1.253	FALSE
C1NOREP367	processed_transcript	563	1.21054e-06	38	42	0.698	1.186	FALSE
C1NOREP368	uORF	266	4.77006e-07	17	19	0.612	1.342	FALSE
C1RIBOSEQORF299	uORF	537	1.02121e-06	30	39	0.576	1.043	FALSE
C1NOREP369	uORF	150	2.47646e-07	9	10	0.542	1.552	FALSE
C10RIBOSEQORF1	lncRNA	565	9.16688e-07	28	41	0.506	0.936	FALSE
C10RIBOSEQORF2	dORF	194	3.0478e-07	8	14	0.335	1.031	FALSE
C10NOREP4	lncRNA	332	6.19104e-07	16	24	0.451	1.013	FALSE
C10NOREP5	lncRNA	239	4.01412e-07	22	17	0.923	1.795	FALSE
C10NOREP6	lncRNA	144	3.32554e-07	16	10	1.048	1.943	FALSE
C10NOREP8	uoORF	532	1.34825e-06	37	39	0.73	1.248	FALSE
C10NOREP9	lncRNA	249	3.42663e-07	18	18	0.691	1.481	FALSE
C10NOREP10	lncRNA	410	5.72769e-07	31	30	0.777	1.395	FALSE
C10NOREP11	lncRNA	159	3.03813e-07	15	11	0.902	1.883	FALSE
C10NOREP12	lncRNA	161	2.88061e-07	16	11	0.968	1.913	FALSE
C10RIBOSEQORF3	uORF	157	3.11466e-07	17	11	1.033	1.933	FALSE
C10NOREP13	lncRNA	154	3.0219e-07	10	11	0.56	1.529	FALSE
C10NOREP14	dORF	392	6.11824e-07	18	28	0.444	0.953	FALSE
C10NOREP15	processed_transcript	273	3.84133e-07	16	19	0.57	1.279	FALSE
C10RIBOSEQORF4	uORF	194	3.02868e-07	15	14	0.716	1.632	FALSE
C10NOREP17	lncRNA	341	5.99158e-07	29	25	0.864	1.579	FALSE
C10RIBOSEQORF5	lncRNA	247	4.63443e-07	12	18	0.427	1.08	FALSE
C10RIBOSEQORF6	lncRNA	424	6.94623e-07	35	31	0.862	1.497	FALSE
C10RIBOSEQORF7	lncRNA	411	1.10149e-06	31	30	0.777	1.395	FALSE
C10NOREP19	lncRNA	433	6.64834e-07	32	31	0.779	1.386	FALSE
C10NOREP21	lncRNA	177	2.80531e-07	8	12	0.391	1.202	FALSE
C10NOREP22	lncRNA	678	1.16723e-06	56	50	0.904	1.399	FALSE
C10RIBOSEQORF9	lncRNA	292	5.15096e-07	19	21	0.631	1.327	FALSE
C10NOREP23	lncRNA	417	6.59215e-07	22	30	0.524	1.047	FALSE
C10NOREP25	lncRNA	166	2.48646e-07	15	12	0.832	1.818	FALSE
C10NOREP26	lncRNA	195	2.79779e-07	14	14	0.66	1.555	FALSE
C10NOREP27	lncRNA	237	3.44651e-07	15	17	0.59	1.358	FALSE
C10NOREP28	uORF	151	6.5493e-07	22	11	1.309	1.977	FALSE
C10RIBOSEQORF10	uoORF	175	3.10444e-07	7	12	0.332	1.096	FALSE
C10NOREP29	lncRNA	157	3.98926e-07	5	11	0.238	0.956	FALSE
C10NOREP30	lncRNA	542	1.53688e-06	56	40	1.129	1.743	FALSE
C10RIBOSEQORF11	uoORF	354	5.2271e-07	39	25	1.201	1.914	FALSE
C10RIBOSEQORF12	uORF	195	4.96073e-07	20	14	0.996	1.893	FALSE
C10NOREP31	intORF	180	4.99107e-07	9	13	0.417	1.208	FALSE
C10NOREP32	intORF	251	3.51373e-07	8	18	0.261	0.802	FALSE
C10NOREP33	dORF	210	3.8778e-07	18	15	0.828	1.74	FALSE
C10RIBOSEQORF13	dORF	263	4.62818e-07	20	19	0.741	1.527	FALSE
C10NOREP36	dORF	153	1.76964e-07	4	11	0.179	0.832	FALSE
C10RIBOSEQORF17	lncRNA	195	3.6242e-07	17	14	0.829	1.766	FALSE
C10RIBOSEQORF18	uORF	177	3.68467e-07	16	12	0.896	1.863	FALSE
C10NOREP37	uORF	202	3.72717e-07	21	14	1.05	1.917	FALSE
C10NOREP38	intORF	304	4.84385e-07	11	22	0.315	0.828	FALSE
C10RIBOSEQORF20	intORF	161	2.97694e-07	8	11	0.427	1.31	FALSE
C10NOREP39	uORF	274	4.44816e-07	13	20	0.423	1.033	FALSE
C10NOREP40	uORF	322	5.88447e-07	25	23	0.792	1.517	FALSE
C10RIBOSEQORF21	uoORF	150	2.33006e-07	12	10	0.764	1.813	FALSE
C10NOREP41	uORF	176	3.4412e-07	11	12	0.577	1.509	FALSE
C10NOREP42	lncRNA	473	1.03512e-06	30	35	0.641	1.163	FALSE
C10RIBOSEQORF22	lncRNA	706	1.13692e-06	41	52	0.614	1.023	FALSE
C10NOREP43	lncRNA	164	2.37144e-07	6	11	0.299	1.076	FALSE
C10NOREP44	lncRNA	150	3.19106e-07	17	10	1.112	1.956	FALSE
C10RIBOSEQORF24	uORF	220	4.68553e-07	28	16	1.257	1.963	FALSE
C10NOREP45	lncRNA	202	4.28513e-07	6	14	0.235	0.846	FALSE
C10RIBOSEQORF25	uORF	310	3.89913e-07	20	22	0.64	1.321	FALSE
C10NOREP47	uORF	151	2.40538e-07	7	10	0.398	1.312	FALSE
C10NOREP48	uORF	145	3.26216e-07	8	10	0.469	1.436	FALSE
C10RIBOSEQORF26	uORF	185	2.98082e-07	13	13	0.651	1.577	FALSE
C10NOREP49	lncRNA	204	4.15869e-07	18	14	0.885	1.819	FALSE
C10RIBOSEQORF27	lncRNA	358	7.06652e-07	32	26	0.929	1.648	FALSE
C10NOREP50	lncRNA	472	9.64163e-07	49	35	1.113	1.766	FALSE
C10NOREP51	lncRNA	630	1.42623e-06	73	47	1.285	1.862	FALSE
C10NOREP53	uoORF	450	6.28249e-07	21	33	0.451	0.916	FALSE
C10NOREP55	lncRNA	230	5.15573e-07	11	16	0.433	1.138	FALSE
C10RIBOSEQORF29	uoORF	395	7.18697e-07	12	29	0.265	0.67	TRUE
C10RIBOSEQORF30	uORF	157	3.0768e-07	20	11	1.209	1.967	FALSE
C10NOREP58	uORF	303	5.07641e-07	18	22	0.566	1.213	FALSE
C10NOREP59	lncRNA	1150	2.6771e-06	103	89	0.987	1.363	FALSE
C10NOREP60	lncRNA	499	1.22562e-06	43	37	0.91	1.498	FALSE
C10NOREP61	lncRNA	140	4.39109e-07	11	10	0.69	1.744	FALSE
C10RIBOSEQORF31	uoORF	152	2.66587e-07	20	11	1.209	1.967	FALSE
C10NOREP62	uORF	143	2.70286e-07	6	10	0.329	1.183	FALSE
C10NOREP63	doORF	313	5.59025e-07	15	22	0.456	1.05	FALSE
C10RIBOSEQORF32	uoORF	281	3.6098e-07	14	20	0.462	1.094	FALSE
C10NOREP64	uORF	315	5.66746e-07	23	23	0.72	1.416	FALSE
C10NOREP65	dORF	194	3.29316e-07	13	14	0.604	1.472	FALSE
C10RIBOSEQORF33	lncRNA	243	4.16256e-07	20	17	0.827	1.69	FALSE
C10NOREP66	dORF	594	1.0527e-06	30	44	0.51	0.925	FALSE
C10NOREP67	uoORF	243	4.15736e-07	14	17	0.544	1.287	FALSE
C10RIBOSEQORF35	uoORF	204	3.18732e-07	6	14	0.235	0.846	FALSE
C10NOREP69	uORF	292	5.12224e-07	28	21	0.986	1.791	FALSE
C10NOREP71	dORF	318	4.56996e-07	0	23	0.002	0.13	TRUE
C10NOREP72	uORF	145	3.24813e-07	11	10	0.69	1.744	FALSE
C10NOREP73	uORF	147	2.52253e-07	9	10	0.542	1.552	FALSE
C10RIBOSEQORF37	uORF	179	4.10553e-07	10	13	0.475	1.304	FALSE
C10NOREP75	intORF	507	8.16585e-07	31	37	0.63	1.131	FALSE
C10NOREP77	intORF	173	3.14917e-07	8	12	0.391	1.202	FALSE
C10RIBOSEQORF38	intORF	246	4.7795e-07	10	17	0.363	0.998	FALSE
C10NOREP78	intORF	267	4.27124e-07	10	19	0.325	0.893	FALSE
C10RIBOSEQORF39	uORF	254	4.9116e-07	13	18	0.47	1.148	FALSE
C10NOREP80	lncRNA	336	4.14632e-07	22	24	0.655	1.309	FALSE
C10RIBOSEQORF40	lncRNA	236	4.20506e-07	13	17	0.498	1.216	FALSE
C10RIBOSEQORF41	uoORF	629	7.72543e-07	35	46	0.581	1.009	FALSE
C10NOREP82	intORF	152	3.37249e-07	9	11	0.493	1.422	FALSE
C10RIBOSEQORF42	uoORF	220	3.7357e-07	11	16	0.433	1.138	FALSE
C10RIBOSEQORF43	uORF	149	3.7455e-07	15	10	0.98	1.926	FALSE
C10NOREP83	processed_transcript	176	2.73162e-07	11	12	0.577	1.509	FALSE
C10NOREP84	uORF	470	7.94084e-07	26	34	0.561	1.061	FALSE
C10NOREP85	uoORF	234	3.77705e-07	14	17	0.544	1.287	FALSE
C10RIBOSEQORF45	uORF	175	5.69046e-07	22	12	1.24	1.968	FALSE
C10NOREP87	uORF	145	3.19912e-07	14	10	0.91	1.901	FALSE
C10NOREP88	intORF	243	4.87885e-07	11	17	0.407	1.071	FALSE
C10NOREP89	intORF	442	7.43843e-07	26	32	0.596	1.127	FALSE
C10RIBOSEQORF47	processed_transcript	193	3.26893e-07	15	14	0.716	1.632	FALSE
C10NOREP90	intORF	197	2.53337e-07	5	14	0.187	0.751	FALSE
C10NOREP91	lncRNA	204	3.99905e-07	22	14	1.103	1.935	FALSE
C10RIBOSEQORF49	lncRNA	170	2.60166e-07	8	12	0.391	1.202	FALSE
C10RIBOSEQORF50	lncRNA	320	5.85018e-07	15	23	0.436	1.004	FALSE
C10RIBOSEQORF51	uORF	156	2.39801e-07	12	11	0.697	1.714	FALSE
C10RIBOSEQORF52	uoORF	485	8.66269e-07	17	35	0.332	0.729	TRUE
C10NOREP96	uORF	238	3.18505e-07	29	17	1.24	1.957	FALSE
C10NOREP97	lncRNA	294	5.23985e-07	28	21	0.986	1.791	FALSE
C10NOREP98	dORF	449	7.15542e-07	24	33	0.527	1.023	FALSE
C10RIBOSEQORF53	dORF	539	9.27618e-07	30	39	0.576	1.043	FALSE
C10RIBOSEQORF54	uORF	306	4.01826e-07	27	22	0.904	1.682	FALSE
C10NOREP99	uoORF	471	9.35332e-07	36	34	0.812	1.398	FALSE
C10RIBOSEQORF55	uORF	163	5.03696e-07	17	11	1.033	1.933	FALSE
C10RIBOSEQORF56	dORF	164	2.69437e-07	4	11	0.179	0.832	FALSE
C10NOREP102	dORF	577	7.61816e-07	37	42	0.678	1.159	FALSE
C10NOREP103	lncRNA	154	2.82899e-07	12	11	0.697	1.714	FALSE
C10RIBOSEQORF57	lncRNA	376	5.08741e-07	22	27	0.582	1.164	FALSE
C10NOREP104	lncRNA	171	3.80547e-07	6	12	0.274	0.987	FALSE
C10RIBOSEQORF58	lncRNA	395	7.37922e-07	32	29	0.833	1.482	FALSE
C10NOREP105	intORF	141	3.08458e-07	9	10	0.542	1.552	FALSE
C10RIBOSEQORF59	uORF	211	5.03882e-07	21	15	0.986	1.876	FALSE
C10RIBOSEQORF61	uORF	431	9.6118e-07	43	32	1.052	1.725	FALSE
C10NOREP106	uORF	432	6.93784e-07	26	31	0.615	1.164	FALSE
C10RIBOSEQORF62	uORF	536	1.06915e-06	42	39	0.841	1.393	FALSE
C10RIBOSEQORF64	intORF	501	8.23051e-07	22	37	0.425	0.849	FALSE
C10RIBOSEQORF65	lncRNA	200	4.10282e-07	8	14	0.335	1.031	FALSE
C10NOREP107	lncRNA	389	7.09426e-07	24	28	0.621	1.205	FALSE
C10RIBOSEQORF66	uORF	151	2.7502e-07	16	10	1.048	1.943	FALSE
C10NOREP108	lncRNA	313	5.40084e-07	18	22	0.566	1.213	FALSE
C10NOREP110	lncRNA	228	4.84812e-07	27	16	1.214	1.955	FALSE
C10NOREP111	dORF	173	2.50658e-07	7	12	0.332	1.096	FALSE
C10NOREP112	lncRNA	141	2.79431e-07	4	10	0.197	0.915	FALSE
C10NOREP113	uoORF	272	4.68786e-07	11	19	0.364	0.958	FALSE
C10NOREP114	uORF	148	1.66729e-07	15	10	0.98	1.926	FALSE
C10NOREP115	intORF	241	4.44245e-07	16	17	0.637	1.428	FALSE
C10NOREP116	intORF	179	4.07169e-07	6	13	0.253	0.911	FALSE
C10RIBOSEQORF68	uORF	268	5.9636e-07	35	19	1.356	1.972	FALSE
C10RIBOSEQORF70	uORF	195	2.60222e-07	10	14	0.441	1.211	FALSE
C10NOREP117	dORF	226	6.41124e-07	18	16	0.777	1.653	FALSE
C10NOREP118	lncRNA	353	6.5402e-07	17	25	0.465	1.02	FALSE
C10RIBOSEQORF71	uoORF	345	4.94295e-07	12	25	0.308	0.778	FALSE
C10NOREP119	lncRNA	563	9.97529e-07	29	41	0.527	0.964	FALSE
C10NOREP120	lncRNA	156	2.62677e-07	10	11	0.56	1.529	FALSE
C10NOREP121	lncRNA	186	2.99256e-07	9	13	0.417	1.208	FALSE
C10RIBOSEQORF72	lncRNA	224	4.68362e-07	17	16	0.727	1.585	FALSE
C10NOREP122	intORF	282	6.79996e-07	28	20	1.034	1.847	FALSE
C10RIBOSEQORF73	uORF	270	4.0622e-07	34	19	1.321	1.968	FALSE
C10RIBOSEQORF74	uORF	161	4.02922e-07	11	11	0.629	1.628	FALSE
C10RIBOSEQORF75	uORF	213	4.69881e-07	12	15	0.513	1.296	FALSE
C10NOREP126	uORF	177	3.8227e-07	9	12	0.452	1.307	FALSE
C10RIBOSEQORF76	uoORF	140	2.98317e-07	10	10	0.616	1.656	FALSE
C10RIBOSEQORF77	uORF	228	3.35727e-07	26	16	1.169	1.944	FALSE
C10RIBOSEQORF78	uoORF	740	1.16218e-06	72	55	1.082	1.593	FALSE
C10NOREP128	intORF	434	6.45623e-07	16	31	0.349	0.784	FALSE
C10NOREP129	uoORF	155	2.49449e-07	3	11	0.124	0.705	TRUE
C10RIBOSEQORF79	intORF	325	6.97531e-07	18	23	0.541	1.161	FALSE
C10NOREP130	lncRNA	645	8.96189e-07	24	47	0.37	0.718	TRUE
C10RIBOSEQORF80	lncRNA	234	4.2412e-07	14	17	0.544	1.287	FALSE
C10NOREP131	lncRNA	245	4.81336e-07	18	17	0.732	1.564	FALSE
C10RIBOSEQORF81	lncRNA	416	7.01338e-07	39	30	1.006	1.692	FALSE
C10RIBOSEQORF82	uORF	255	4.12247e-07	39	18	1.52	1.987	FALSE
C10RIBOSEQORF83	uORF	153	2.6612e-07	13	11	0.766	1.786	FALSE
C10NOREP132	processed_transcript	202	4.2736e-07	20	14	0.996	1.893	FALSE
C10RIBOSEQORF86	uORF	311	5.36318e-07	16	22	0.492	1.105	FALSE
C10NOREP134	dORF	246	3.81286e-07	16	17	0.637	1.428	FALSE
C10NOREP135	dORF	541	8.18725e-07	38	40	0.733	1.245	FALSE
C10NOREP136	dORF	278	4.69353e-07	18	20	0.622	1.334	FALSE
C10RIBOSEQORF87	uoORF	248	4.5419e-07	27	18	1.097	1.907	FALSE
C10NOREP137	lncRNA	178	2.37164e-07	6	12	0.274	0.987	FALSE
C10NOREP138	uORF	142	2.35343e-07	6	10	0.329	1.183	FALSE
C10RIBOSEQORF89	uORF	224	3.60013e-07	17	16	0.727	1.585	FALSE
C10NOREP139	intORF	209	3.23796e-07	6	15	0.219	0.789	FALSE
C10RIBOSEQORF90	lncRNA	269	4.9657e-07	16	19	0.57	1.279	FALSE
C10RIBOSEQORF91	lncRNA	377	7.75318e-07	24	27	0.644	1.25	FALSE
C10NOREP140	lncRNA	154	2.733e-07	11	11	0.629	1.628	FALSE
C10NOREP141	lncRNA	154	2.84896e-07	12	11	0.697	1.714	FALSE
C10RIBOSEQORF92	lncRNA	642	1.12299e-06	39	47	0.642	1.084	FALSE
C10NOREP142	lncRNA	705	1.59129e-06	49	53	0.735	1.173	FALSE
C10RIBOSEQORF93	uoORF	324	7.15103e-07	42	23	1.386	1.972	FALSE
C10RIBOSEQORF94	uORF	175	2.31509e-07	14	12	0.768	1.758	FALSE
C10RIBOSEQORF95	uORF	138	2.09074e-07	9	10	0.542	1.552	FALSE
C10NOREP144	uORF	162	1.63004e-07	5	11	0.238	0.956	FALSE
C10RIBOSEQORF96	uORF	232	3.42983e-07	9	16	0.339	0.982	FALSE
C10NOREP145	uORF	329	4.53739e-07	14	24	0.385	0.912	FALSE
C10NOREP146	lncRNA	647	1.33843e-06	44	48	0.72	1.179	FALSE
C10NOREP147	lncRNA	225	3.54087e-07	13	16	0.529	1.291	FALSE
C10NOREP148	uORF	312	7.13937e-07	36	22	1.24	1.942	FALSE
C10RIBOSEQORF99	uORF	176	5.98573e-07	15	12	0.832	1.818	FALSE
C10RIBOSEQORF100	processed_transcript	291	7.00726e-07	15	21	0.478	1.1	FALSE
C10RIBOSEQORF101	lncRNA	172	8.41734e-07	16	12	0.896	1.863	FALSE
C10NOREP149	lncRNA	378	8.28125e-07	21	27	0.552	1.12	FALSE
C10RIBOSEQORF103	lncRNA	719	1.70347e-06	55	54	0.82	1.275	FALSE
C10RIBOSEQORF104	lncRNA	529	9.93824e-07	36	39	0.708	1.219	FALSE
C10NOREP150	dORF	216	3.94391e-07	11	15	0.462	1.214	FALSE
C10NOREP151	intORF	264	5.26864e-07	15	19	0.528	1.216	FALSE
C10NOREP152	intORF	441	8.3164e-07	28	32	0.648	1.2	FALSE
C10NOREP153	intORF	368	7.43506e-07	33	27	0.926	1.631	FALSE
C10NOREP154	lncRNA	238	3.62721e-07	14	17	0.544	1.287	FALSE
C10NOREP156	intORF	140	3.6409e-07	10	10	0.616	1.656	FALSE
C10NOREP157	lncRNA	278	5.27513e-07	21	20	0.745	1.51	FALSE
C10RIBOSEQORF108	uORF	148	2.31223e-07	13	10	0.838	1.864	FALSE
C10RIBOSEQORF109	uORF	172	2.60546e-07	8	12	0.391	1.202	FALSE
C10NOREP158	uORF	411	9.7492e-07	41	30	1.064	1.76	FALSE
C10RIBOSEQORF110	uORF	169	3.08652e-07	14	12	0.768	1.758	FALSE
C10RIBOSEQORF111	uORF	233	3.39672e-07	8	16	0.293	0.902	FALSE
C10RIBOSEQORF112	uORF	158	2.69155e-07	6	11	0.299	1.076	FALSE
C10RIBOSEQORF113	uORF	358	5.53889e-07	27	26	0.765	1.432	FALSE
C10NOREP159	uORF	243	4.43916e-07	21	17	0.875	1.746	FALSE
C10RIBOSEQORF115	intORF	160	2.71643e-07	11	11	0.629	1.628	FALSE
C10NOREP160	uoORF	139	2.22036e-07	5	10	0.261	1.051	FALSE
C10RIBOSEQORF119	uoORF	209	4.08446e-07	14	15	0.616	1.456	FALSE
C10NOREP161	lncRNA	380	6.28286e-07	20	27	0.521	1.076	FALSE
C10RIBOSEQORF120	uORF	235	4.87726e-07	15	17	0.59	1.358	FALSE
C10RIBOSEQORF121	lncRNA	441	7.79655e-07	27	32	0.622	1.164	FALSE
C10NOREP163	intORF	159	2.56242e-07	8	11	0.427	1.31	FALSE
C10RIBOSEQORF122	uoORF	139	2.5219e-07	19	10	1.23	1.971	FALSE
C10NOREP164	uORF	292	8.0669e-07	23	21	0.788	1.549	FALSE
C10NOREP165	uORF	188	5.1373e-07	17	13	0.89	1.842	FALSE
C10RIBOSEQORF123	intORF	194	4.39809e-07	16	14	0.773	1.704	FALSE
C10NOREP166	uoORF	363	9.30847e-07	27	26	0.765	1.432	FALSE
C10NOREP167	intORF	175	4.58781e-07	15	12	0.832	1.818	FALSE
C10NOREP168	intORF	242	5.43803e-07	23	17	0.97	1.837	FALSE
C10NOREP169	intORF	345	5.83348e-07	16	25	0.433	0.972	FALSE
C10RIBOSEQORF125	uORF	250	3.22366e-07	19	18	0.736	1.545	FALSE
C10RIBOSEQORF126	uORF	210	2.51313e-07	10	15	0.411	1.131	FALSE
C10RIBOSEQORF127	uORF	255	5.94996e-07	21	18	0.827	1.666	FALSE
C10RIBOSEQORF128	uORF	256	4.0378e-07	13	18	0.47	1.148	FALSE
C10RIBOSEQORF129	uORF	178	2.65107e-07	4	12	0.164	0.763	FALSE
C10RIBOSEQORF130	intORF	422	8.70359e-07	28	31	0.669	1.238	FALSE
C10RIBOSEQORF131	uORF	247	4.36636e-07	14	18	0.514	1.216	FALSE
C10NOREP170	lncRNA	785	1.26345e-06	46	58	0.626	1.014	FALSE
C10NOREP171	lncRNA	349	5.55874e-07	23	25	0.662	1.303	FALSE
C10NOREP172	uoORF	282	5.65052e-07	48	20	1.635	1.992	FALSE
C10NOREP175	processed_transcript	160	3.00596e-07	9	11	0.493	1.422	FALSE
C10RIBOSEQORF132	uoORF	149	1.86475e-07	9	10	0.542	1.552	FALSE
C10NOREP178	lncRNA	766	1.29956e-06	45	57	0.622	1.012	FALSE
C10NOREP180	uORF	267	8.0314e-07	27	19	1.043	1.866	FALSE
C11NOREP1	intORF	207	4.74444e-07	10	15	0.411	1.131	FALSE
C11NOREP2	dORF	519	9.55785e-07	46	38	0.956	1.548	FALSE
C11RIBOSEQORF1	uORF	252	5.1811e-07	21	18	0.827	1.666	FALSE
C11RIBOSEQORF2	uORF	334	6.52999e-07	23	24	0.69	1.358	FALSE
C11NOREP3	uORF	139	2.56202e-07	7	10	0.398	1.312	FALSE
C11NOREP4	uORF	227	5.879e-07	24	16	1.076	1.912	FALSE
C11RIBOSEQORF3	uoORF	314	1.17403e-06	37	23	1.226	1.934	FALSE
C11NOREP5	uORF	188	4.04363e-07	21	13	1.118	1.944	FALSE
C11NOREP6	uoORF	1155	2.38798e-06	124	89	1.204	1.617	FALSE
C11RIBOSEQORF4	uoORF	1036	2.10729e-06	109	79	1.181	1.618	FALSE
C11RIBOSEQORF5	dORF	584	1.02795e-06	42	43	0.763	1.263	FALSE
C11NOREP7	intORF	206	4.15552e-07	13	15	0.564	1.377	FALSE
C11RIBOSEQORF6	uORF	174	2.51085e-07	8	12	0.391	1.202	FALSE
C11RIBOSEQORF7	lncRNA	587	1.07253e-06	43	43	0.783	1.29	FALSE
C11NOREP9	dORF	834	2.47196e-06	55	64	0.692	1.076	FALSE
C11NOREP10	dORF	737	2.25846e-06	51	56	0.727	1.15	FALSE
C11NOREP11	lncRNA	798	1.69436e-06	87	60	1.219	1.731	FALSE
C11NOREP12	lncRNA	1030	2.34018e-06	115	79	1.252	1.699	FALSE
C11NOREP13	dORF	361	7.78433e-07	36	26	1.06	1.8	FALSE
C11NOREP14	uORF	318	7.41038e-07	21	23	0.648	1.315	FALSE
C11NOREP15	intORF	525	2.16059e-06	35	40	0.668	1.16	FALSE
C11NOREP16	doORF	255	7.9535e-07	23	18	0.918	1.772	FALSE
C11NOREP17	intORF	144	2.30052e-07	14	10	0.91	1.901	FALSE
C11RIBOSEQORF8	uORF	155	3.01722e-07	33	11	1.643	1.993	FALSE
C11NOREP18	lncRNA	356	7.08259e-07	18	26	0.479	1.027	FALSE
C11RIBOSEQORF9	uoORF	389	7.65546e-07	30	28	0.802	1.453	FALSE
C11RIBOSEQORF10	dORF	701	1.06633e-06	51	52	0.783	1.238	FALSE
C11NOREP21	lncRNA	177	2.45951e-07	14	12	0.768	1.758	FALSE
C11NOREP22	uoORF	303	6.7346e-07	26	22	0.866	1.634	FALSE
C11NOREP24	intORF	169	2.19599e-07	7	12	0.332	1.096	FALSE
C11RIBOSEQORF11	uoORF	250	3.95637e-07	22	18	0.872	1.721	FALSE
C11NOREP25	uORF	276	3.86203e-07	26	20	0.952	1.771	FALSE
C11NOREP26	intORF	274	4.04006e-07	10	20	0.308	0.848	FALSE
C11RIBOSEQORF13	uORF	183	4.7965e-07	18	13	0.949	1.88	FALSE
C11NOREP27	lncRNA	492	8.32523e-07	32	36	0.671	1.194	FALSE
C11NOREP28	intORF	347	4.84284e-07	17	25	0.465	1.02	FALSE
C11NOREP30	intORF	476	7.23523e-07	15	35	0.287	0.66	TRUE
C11RIBOSEQORF19	lncRNA	181	3.48606e-07	11	13	0.533	1.398	FALSE
C11NOREP31	lncRNA	159	2.32077e-07	10	11	0.56	1.529	FALSE
C11RIBOSEQORF20	uORF	168	3.25942e-07	13	12	0.704	1.686	FALSE
C11NOREP33	uORF	545	9.82916e-07	49	40	0.974	1.554	FALSE
C11RIBOSEQORF22	uoORF	352	7.69703e-07	34	25	1.034	1.785	FALSE
C11NOREP34	lncRNA	383	6.31706e-07	19	28	0.473	0.996	FALSE
C11NOREP35	lncRNA	347	5.42537e-07	17	25	0.465	1.02	FALSE
C11NOREP36	lncRNA	368	6.34483e-07	22	27	0.582	1.164	FALSE
C11NOREP38	lncRNA	174	2.83121e-07	12	12	0.64	1.602	FALSE
C11NOREP39	intORF	255	4.33233e-07	17	18	0.646	1.416	FALSE
C11NOREP40	lncRNA	487	1.06518e-06	28	36	0.576	1.066	FALSE
C11NOREP41	intORF	205	2.95293e-07	3	14	0.098	0.554	TRUE
C11RIBOSEQORF23	uORF	254	3.79655e-07	13	18	0.47	1.148	FALSE
C11NOREP42	uORF	196	3.3922e-07	11	14	0.495	1.3	FALSE
C11NOREP43	uORF	232	4.10276e-07	13	16	0.529	1.291	FALSE
C11RIBOSEQORF25	uORF	414	6.68621e-07	27	30	0.663	1.241	FALSE
C11NOREP44	uORF	163	2.81392e-07	16	11	0.968	1.913	FALSE
C11NOREP46	intORF	250	3.07709e-07	16	18	0.602	1.35	FALSE
C11RIBOSEQORF26	uORF	252	2.93622e-07	8	18	0.261	0.802	FALSE
C11RIBOSEQORF27	uORF	566	9.65257e-07	73	42	1.428	1.958	FALSE
C11NOREP48	intORF	167	2.60354e-07	4	12	0.164	0.763	FALSE
C11RIBOSEQORF28	uoORF	152	2.42203e-07	10	11	0.56	1.529	FALSE
C11RIBOSEQORF29	uORF	186	3.3553e-07	24	13	1.268	1.97	FALSE
C11RIBOSEQORF30	uORF	389	6.70141e-07	31	28	0.832	1.494	FALSE
C11NOREP49	intORF	353	7.21167e-07	16	26	0.417	0.935	FALSE
C11NOREP50	lncRNA	657	1.24914e-06	41	49	0.652	1.086	FALSE
C11RIBOSEQORF31	lncRNA	190	2.677e-07	13	13	0.651	1.577	FALSE
C11RIBOSEQORF32	intORF	177	2.82986e-07	11	12	0.577	1.509	FALSE
C11RIBOSEQORF33	uORF	289	4.32178e-07	32	21	1.143	1.908	FALSE
C11NOREP51	uORF	141	2.4496e-07	8	10	0.469	1.436	FALSE
C11RIBOSEQORF34	uORF	157	2.87032e-07	9	11	0.493	1.422	FALSE
C11NOREP54	lncRNA	169	3.8594e-07	10	12	0.514	1.41	FALSE
C11RIBOSEQORF36	uORF	175	4.06117e-07	12	12	0.64	1.602	FALSE
C11NOREP56	uORF	635	1.45278e-06	59	47	1.018	1.559	FALSE
C11NOREP57	uORF	422	9.66023e-07	29	31	0.697	1.276	FALSE
C11RIBOSEQORF38	uORF	285	4.82059e-07	10	20	0.308	0.848	FALSE
C11RIBOSEQORF39	uORF	435	8.81523e-07	38	32	0.916	1.556	FALSE
C11RIBOSEQORF40	uORF	325	6.3295e-07	31	23	1.012	1.788	FALSE
C11NOREP60	uORF	183	2.61764e-07	16	13	0.83	1.792	FALSE
C11RIBOSEQORF42	uORF	163	3.74376e-07	27	11	1.501	1.988	FALSE
C11NOREP63	intORF	207	7.05633e-07	9	15	0.362	1.047	FALSE
C11NOREP65	lncRNA	213	2.97113e-07	10	15	0.411	1.131	FALSE
C11RIBOSEQORF43	uORF	487	1.2127e-06	27	36	0.553	1.034	FALSE
C11RIBOSEQORF44	uORF	158	2.7035e-07	14	11	0.835	1.842	FALSE
C11RIBOSEQORF45	uoORF	268	6.83204e-07	23	19	0.87	1.698	FALSE
C11RIBOSEQORF46	uORF	351	5.02138e-07	22	25	0.629	1.257	FALSE
C11NOREP67	uORF	357	5.54769e-07	19	26	0.51	1.072	FALSE
C11RIBOSEQORF48	uORF	230	3.16463e-07	11	16	0.433	1.138	FALSE
C11NOREP68	uORF	144	2.32172e-07	15	10	0.98	1.926	FALSE
C11RIBOSEQORF50	uORF	168	2.82967e-07	8	12	0.391	1.202	FALSE
C11RIBOSEQORF51	uoORF	277	4.23216e-07	14	20	0.462	1.094	FALSE
C11RIBOSEQORF52	uoORF	383	5.9614e-07	23	28	0.591	1.164	FALSE
C11RIBOSEQORF53	uORF	154	2.12923e-07	11	11	0.629	1.628	FALSE
C11RIBOSEQORF54	intORF	572	1.04362e-06	44	42	0.823	1.347	FALSE
C11NOREP69	uoORF	947	2.05924e-06	63	72	0.714	1.079	FALSE
C11NOREP70	intORF	841	1.8312e-06	59	64	0.748	1.145	FALSE
C11NOREP71	intORF	291	5.82193e-07	19	21	0.631	1.327	FALSE
C11NOREP72	uORF	198	3.57882e-07	16	14	0.773	1.704	FALSE
C11RIBOSEQORF56	uORF	173	4.24127e-07	22	12	1.24	1.968	FALSE
C11RIBOSEQORF58	uORF	240	3.3259e-07	14	17	0.544	1.287	FALSE
C11RIBOSEQORF59	uORF	316	4.22846e-07	16	23	0.471	1.057	FALSE
C11RIBOSEQORF60	uoORF	217	4.93653e-07	13	15	0.564	1.377	FALSE
C11NOREP73	intORF	160	1.6579e-07	8	11	0.427	1.31	FALSE
C11NOREP74	lncRNA	501	8.32363e-07	30	37	0.607	1.1	FALSE
C11RIBOSEQORF62	uORF	245	5.05614e-07	21	17	0.875	1.746	FALSE
C11RIBOSEQORF63	uORF	536	8.86506e-07	43	39	0.864	1.422	FALSE
C11RIBOSEQORF64	uORF	239	4.02961e-07	13	17	0.498	1.216	FALSE
C11NOREP75	uORF	324	6.41095e-07	26	23	0.829	1.566	FALSE
C11NOREP77	lncRNA	146	2.4029e-07	4	10	0.197	0.915	FALSE
C11NOREP78	uORF	557	9.29995e-07	49	41	0.95	1.516	FALSE
C11RIBOSEQORF66	uORF	161	3.3903e-07	17	11	1.033	1.933	FALSE
C11RIBOSEQORF67	uoORF	569	9.93332e-07	29	42	0.514	0.941	FALSE
C11RIBOSEQORF68	dORF	182	2.51547e-07	8	13	0.361	1.11	FALSE
C11RIBOSEQORF69	uORF	147	2.3729e-07	11	10	0.69	1.744	FALSE
C11NOREP80	uORF	421	6.45159e-07	35	30	0.891	1.546	FALSE
C11RIBOSEQORF71	lncRNA	422	6.60892e-07	27	31	0.642	1.201	FALSE
C11RIBOSEQORF72	lncRNA	235	3.88559e-07	13	17	0.498	1.216	FALSE
C11RIBOSEQORF73	lncRNA	306	4.92569e-07	22	22	0.715	1.427	FALSE
C11RIBOSEQORF74	lncRNA	423	6.92639e-07	29	31	0.697	1.276	FALSE
C11RIBOSEQORF75	lncRNA	485	7.55789e-07	38	35	0.838	1.423	FALSE
C11NOREP83	dORF	201	3.31094e-07	10	14	0.441	1.211	FALSE
C11NOREP84	dORF	175	2.92876e-07	6	12	0.274	0.987	FALSE
C11RIBOSEQORF77	uORF	224	3.89683e-07	34	16	1.471	1.985	FALSE
C11NOREP86	dORF	154	3.3129e-07	11	11	0.629	1.628	FALSE
C11RIBOSEQORF78	uORF	278	5.16117e-07	30	20	1.115	1.901	FALSE
C11NOREP87	intORF	342	5.30967e-07	9	25	0.217	0.628	TRUE
C11NOREP88	lncRNA	157	3.41877e-07	11	11	0.629	1.628	FALSE
C11RIBOSEQORF79	uORF	140	5.1534e-07	13	10	0.838	1.864	FALSE
C11NOREP89	lncRNA	295	5.85187e-07	16	21	0.516	1.157	FALSE
C11RIBOSEQORF80	uORF	230	3.98976e-07	10	16	0.386	1.06	FALSE
C11NOREP91	dORF	249	3.6042e-07	12	18	0.427	1.08	FALSE
C11NOREP92	uoORF	411	1.00647e-06	43	30	1.122	1.82	FALSE
C11NOREP93	intORF	234	6.23383e-07	12	17	0.452	1.144	FALSE
C11RIBOSEQORF83	uoORF	641	1.36082e-06	65	48	1.109	1.664	FALSE
C11NOREP94	uORF	592	9.96022e-07	37	44	0.647	1.106	FALSE
C11RIBOSEQORF84	lncRNA	449	7.80669e-07	45	33	1.074	1.74	FALSE
C11NOREP95	lncRNA	222	3.5712e-07	28	16	1.257	1.963	FALSE
C11NOREP96	lncRNA	400	6.54324e-07	27	29	0.686	1.284	FALSE
C11NOREP97	lncRNA	178	3.10327e-07	12	12	0.64	1.602	FALSE
C11RIBOSEQORF85	lncRNA	250	4.15243e-07	35	18	1.406	1.979	FALSE
C11RIBOSEQORF86	lncRNA	338	4.43037e-07	38	24	1.213	1.925	FALSE
C11NOREP98	lncRNA	248	3.71572e-07	29	18	1.183	1.94	FALSE
C11RIBOSEQORF87	lncRNA	316	4.13394e-07	43	23	1.415	1.976	FALSE
C11NOREP101	dORF	871	2.11355e-06	54	67	0.648	1.011	FALSE
C11NOREP102	processed_transcript	300	6.92917e-07	21	22	0.677	1.374	FALSE
C11NOREP103	processed_transcript	438	8.10515e-07	27	32	0.622	1.164	FALSE
C11RIBOSEQORF90	uORF	190	3.8177e-07	20	13	1.063	1.929	FALSE
C11NOREP104	lncRNA	717	1.40202e-06	51	53	0.769	1.215	FALSE
C11NOREP105	uORF	262	6.2576e-07	38	19	1.45	1.982	FALSE
C11NOREP106	doORF	138	3.53578e-07	11	10	0.69	1.744	FALSE
C11RIBOSEQORF92	uORF	292	1.09315e-06	35	21	1.254	1.95	FALSE
C11RIBOSEQORF93	uORF	167	2.8157e-07	18	12	1.019	1.922	FALSE
C11NOREP107	uoORF	263	7.57416e-07	20	19	0.741	1.527	FALSE
C11RIBOSEQORF94	processed_transcript	433	1.00054e-06	42	32	1.025	1.693	FALSE
C11NOREP108	lncRNA	200	4.72316e-07	16	14	0.773	1.704	FALSE
C11NOREP109	lncRNA	650	2.19224e-06	37	50	0.569	0.974	FALSE
C11NOREP110	processed_transcript	381	7.23315e-07	26	28	0.681	1.288	FALSE
C11NOREP112	uORF	225	3.6229e-07	23	16	1.027	1.888	FALSE
C11NOREP113	dORF	298	5.94503e-07	18	21	0.592	1.271	FALSE
C11NOREP114	uoORF	418	7.45618e-07	24	30	0.579	1.125	FALSE
C11NOREP116	intORF	389	7.8817e-07	28	28	0.741	1.371	FALSE
C11NOREP117	processed_transcript	166	3.24491e-07	12	12	0.64	1.602	FALSE
C11NOREP118	dORF	151	3.19496e-07	9	10	0.542	1.552	FALSE
C11NOREP119	doORF	341	7.53051e-07	14	25	0.37	0.875	FALSE
C11RIBOSEQORF95	processed_transcript	440	9.5277e-07	32	32	0.755	1.343	FALSE
C11RIBOSEQORF96	uORF	221	5.90687e-07	21	16	0.928	1.818	FALSE
C11RIBOSEQORF97	processed_transcript	171	2.69992e-07	16	12	0.896	1.863	FALSE
C11NOREP120	uoORF	197	2.05834e-07	6	14	0.235	0.846	FALSE
C11RIBOSEQORF98	processed_transcript	309	6.26725e-07	16	22	0.492	1.105	FALSE
C11RIBOSEQORF99	uORF	384	7.33738e-07	24	28	0.621	1.205	FALSE
C11NOREP121	processed_transcript	416	8.18898e-07	24	30	0.579	1.125	FALSE
C11RIBOSEQORF101	uORF	360	9.64993e-07	37	26	1.093	1.831	FALSE
C11RIBOSEQORF102	lncRNA	188	3.81002e-07	26	13	1.355	1.978	FALSE
C11RIBOSEQORF104	lncRNA	197	5.2985e-07	20	14	0.996	1.893	FALSE
C11NOREP122	lncRNA	233	4.19366e-07	18	17	0.732	1.564	FALSE
C11NOREP123	uoORF	307	6.97754e-07	26	22	0.866	1.634	FALSE
C11RIBOSEQORF105	uORF	251	4.73235e-07	25	18	1.008	1.852	FALSE
C11NOREP124	lncRNA	412	8.11032e-07	34	30	0.862	1.508	FALSE
C11NOREP125	dORF	660	1.07548e-06	42	49	0.67	1.109	FALSE
C11NOREP127	uORF	360	5.46865e-07	18	26	0.479	1.027	FALSE
C11NOREP128	lncRNA	386	8.45483e-07	28	28	0.741	1.371	FALSE
C11NOREP129	uoORF	152	2.95486e-07	9	11	0.493	1.422	FALSE
C11NOREP130	uORF	203	5.3025e-07	19	14	0.941	1.861	FALSE
C11NOREP131	uORF	244	4.64734e-07	20	17	0.827	1.69	FALSE
C11RIBOSEQORF106	uORF	891	2.20548e-06	113	68	1.425	1.91	FALSE
C11NOREP132	lncRNA	332	8.7598e-07	55	24	1.638	1.991	FALSE
C11RIBOSEQORF108	lncRNA	2344	3.85685e-06	128	189	0.587	0.784	FALSE
C11RIBOSEQORF109	uORF	200	4.0776e-07	16	14	0.773	1.704	FALSE
C11NOREP133	uORF	153	2.1705e-07	11	11	0.629	1.628	FALSE
C11NOREP134	lncRNA	142	3.03947e-07	13	10	0.838	1.864	FALSE
C11NOREP135	uORF	237	3.73573e-07	15	17	0.59	1.358	FALSE
C11RIBOSEQORF112	uoORF	606	8.8921e-07	21	44	0.338	0.687	TRUE
C11RIBOSEQORF113	uORF	162	3.5327e-07	13	11	0.766	1.786	FALSE
C11NOREP141	uORF	155	2.46677e-07	12	11	0.697	1.714	FALSE
C11RIBOSEQORF114	intORF	445	6.7272e-07	21	32	0.465	0.945	FALSE
C11RIBOSEQORF115	uoORF	214	3.71973e-07	10	15	0.411	1.131	FALSE
C11RIBOSEQORF116	lncRNA	200	2.55686e-07	13	14	0.604	1.472	FALSE
C11RIBOSEQORF117	lncRNA	186	2.72382e-07	11	13	0.533	1.398	FALSE
C11RIBOSEQORF118	lncRNA	225	4.2869e-07	20	16	0.878	1.77	FALSE
C11RIBOSEQORF119	lncRNA	143	2.5579e-07	13	10	0.838	1.864	FALSE
C11NOREP142	lncRNA	264	3.89042e-07	23	19	0.87	1.698	FALSE
C11NOREP143	lncRNA	216	3.74743e-07	11	15	0.462	1.214	FALSE
C11RIBOSEQORF120	lncRNA	167	2.35597e-07	18	12	1.019	1.922	FALSE
C11NOREP144	intORF	153	2.7768e-07	7	11	0.362	1.195	FALSE
C11NOREP145	uORF	317	7.21695e-07	29	23	0.938	1.707	FALSE
C11RIBOSEQORF121	uORF	267	4.91635e-07	32	19	1.247	1.954	FALSE
C11RIBOSEQORF122	uORF	161	2.88403e-07	10	11	0.56	1.529	FALSE
C11RIBOSEQORF124	uORF	191	3.20972e-07	10	13	0.475	1.304	FALSE
C11NOREP146	uORF	171	2.84674e-07	15	12	0.832	1.818	FALSE
C11NOREP147	lncRNA	368	5.21559e-07	25	26	0.701	1.343	FALSE
C11NOREP148	lncRNA	189	5.92613e-07	7	13	0.306	1.011	FALSE
C11NOREP149	uORF	577	9.84252e-07	37	42	0.678	1.159	FALSE
C11NOREP150	uORF	140	2.03113e-07	13	10	0.838	1.864	FALSE
C11NOREP151	intORF	240	3.66384e-07	8	17	0.276	0.849	FALSE
C11NOREP152	uORF	188	3.0738e-07	20	13	1.063	1.929	FALSE
C11NOREP153	intORF	350	9.1674e-07	44	25	1.356	1.965	FALSE
C11NOREP154	lncRNA	340	6.14125e-07	17	24	0.485	1.062	FALSE
C11NOREP155	uORF	286	7.35596e-07	27	21	0.947	1.749	FALSE
C11NOREP156	uORF	196	3.55125e-07	10	14	0.441	1.211	FALSE
C11NOREP157	uORF	138	1.86826e-07	9	10	0.542	1.552	FALSE
C11NOREP158	uORF	289	4.85089e-07	23	21	0.788	1.549	FALSE
C11NOREP159	uORF	350	6.31371e-07	32	25	0.966	1.709	FALSE
C11NOREP162	uORF	190	2.55039e-07	13	13	0.651	1.577	FALSE
C11NOREP163	uORF	278	4.923e-07	25	20	0.91	1.725	FALSE
C11RIBOSEQORF129	uORF	167	2.24806e-07	13	12	0.704	1.686	FALSE
C11NOREP165	lncRNA	407	6.8796e-07	30	29	0.774	1.403	FALSE
C11NOREP166	lncRNA	177	3.4049e-07	9	12	0.452	1.307	FALSE
C11NOREP168	uORF	630	1.14828e-06	50	47	0.848	1.347	FALSE
C11NOREP169	uORF	285	4.2857e-07	10	20	0.308	0.848	FALSE
C11RIBOSEQORF130	uORF	163	2.43389e-07	6	11	0.299	1.076	FALSE
C11NOREP171	uORF	174	4.4981e-07	18	12	1.019	1.922	FALSE
C11RIBOSEQORF132	uORF	216	3.62912e-07	16	15	0.722	1.608	FALSE
C11NOREP172	uoORF	507	6.87741e-07	65	37	1.423	1.963	FALSE
C11RIBOSEQORF133	uoORF	444	6.74507e-07	28	32	0.648	1.2	FALSE
C11NOREP173	uORF	447	8.04765e-07	49	33	1.179	1.849	FALSE
C11NOREP174	lncRNA	421	8.48249e-07	30	31	0.724	1.313	FALSE
C11RIBOSEQORF134	uoORF	448	1.14694e-06	31	33	0.706	1.268	FALSE
C11RIBOSEQORF135	uORF	185	1.70323e-07	13	13	0.651	1.577	FALSE
C11RIBOSEQORF136	uORF	263	4.97864e-07	17	19	0.612	1.342	FALSE
C11RIBOSEQORF138	dORF	243	3.59513e-07	11	17	0.407	1.071	FALSE
C11RIBOSEQORF141	uORF	215	3.57232e-07	27	15	1.275	1.967	FALSE
C11NOREP180	intORF	260	3.81254e-07	9	18	0.301	0.873	FALSE
C11RIBOSEQORF142	uoORF	548	1.22252e-06	50	41	0.972	1.543	FALSE
C11RIBOSEQORF143	uoORF	183	3.70495e-07	10	13	0.475	1.304	FALSE
C11NOREP182	lncRNA	464	8.2245e-07	25	34	0.536	1.027	FALSE
C11NOREP184	intORF	246	4.73461e-07	20	17	0.827	1.69	FALSE
C11NOREP185	lncRNA	174	4.86952e-07	31	12	1.565	1.99	FALSE
C11NOREP186	processed_transcript	165	4.2689e-07	12	12	0.64	1.602	FALSE
C11RIBOSEQORF145	uORF	151	3.3795e-07	11	10	0.69	1.744	FALSE
C11RIBOSEQORF146	lncRNA	147	4.17738e-07	21	10	1.331	1.979	FALSE
C11RIBOSEQORF147	processed_transcript	635	9.30656e-07	49	47	0.829	1.323	FALSE
C11RIBOSEQORF148	uoORF	412	6.07429e-07	31	30	0.777	1.395	FALSE
C11NOREP187	uORF	307	7.4246e-07	25	22	0.828	1.584	FALSE
C11NOREP188	lncRNA	271	4.69106e-07	22	19	0.827	1.644	FALSE
C11NOREP189	dORF	439	8.68478e-07	44	32	1.08	1.757	FALSE
C11NOREP190	dORF	347	1.27421e-06	31	26	0.896	1.606	FALSE
C11RIBOSEQORF149	uORF	339	6.6285e-07	18	24	0.518	1.112	FALSE
C11NOREP192	lncRNA	1208	2.23638e-06	62	93	0.543	0.824	FALSE
C11NOREP193	dORF	178	3.56986e-07	14	12	0.768	1.758	FALSE
C11NOREP194	lncRNA	352	6.23376e-07	28	25	0.83	1.534	FALSE
C11NOREP195	uORF	147	4.50147e-07	13	10	0.838	1.864	FALSE
C11RIBOSEQORF150	uORF	232	2.41167e-07	8	16	0.293	0.902	FALSE
C11NOREP196	uORF	271	4.63186e-07	16	19	0.57	1.279	FALSE
C11RIBOSEQORF151	uORF	468	8.6354e-07	59	34	1.392	1.959	FALSE
C11RIBOSEQORF152	uORF	187	4.34666e-07	17	13	0.89	1.842	FALSE
C11NOREP197	uORF	175	2.63896e-07	13	12	0.704	1.686	FALSE
C11NOREP198	lncRNA	218	3.27157e-07	8	15	0.313	0.962	FALSE
C11NOREP199	intORF	140	3.10592e-07	12	10	0.764	1.813	FALSE
C11NOREP200	lncRNA	371	6.45211e-07	23	27	0.613	1.207	FALSE
C11NOREP201	lncRNA	259	4.14683e-07	13	18	0.47	1.148	FALSE
C11NOREP202	processed_transcript	547	9.31846e-07	47	40	0.93	1.498	FALSE
C11RIBOSEQORF155	uORF	164	2.30742e-07	8	11	0.427	1.31	FALSE
C11NOREP204	uORF	190	3.78553e-07	18	13	0.949	1.88	FALSE
C11NOREP205	uORF	201	3.6343e-07	12	14	0.549	1.387	FALSE
C11RIBOSEQORF157	uORF	235	3.67786e-07	9	17	0.319	0.924	FALSE
C11NOREP206	uORF	230	4.0114e-07	25	16	1.123	1.93	FALSE
C11NOREP207	lncRNA	396	6.81611e-07	21	29	0.514	1.043	FALSE
C11NOREP208	uoORF	314	5.31546e-07	13	23	0.368	0.899	FALSE
C11NOREP209	lncRNA	559	9.12177e-07	36	41	0.673	1.16	FALSE
C11NOREP210	lncRNA	466	8.5512e-07	39	34	0.888	1.498	FALSE
C11NOREP211	uORF	219	4.1862e-07	16	15	0.722	1.608	FALSE
C11NOREP213	lncRNA	383	8.76647e-07	23	28	0.591	1.164	FALSE
C11NOREP214	uORF	262	3.93463e-07	19	19	0.698	1.466	FALSE
C11RIBOSEQORF159	uORF	160	3.01777e-07	7	11	0.362	1.195	FALSE
C11NOREP215	lncRNA	257	3.7766e-07	11	18	0.385	1.012	FALSE
C11NOREP216	lncRNA	163	2.07592e-07	8	11	0.427	1.31	FALSE
C11NOREP218	intORF	241	5.7726e-07	17	17	0.684	1.497	FALSE
C11RIBOSEQORF162	uORF	341	6.76887e-07	38	25	1.168	1.896	FALSE
C11RIBOSEQORF163	uORF	142	2.24682e-07	9	10	0.542	1.552	FALSE
C11NOREP220	uORF	263	8.51397e-07	17	19	0.612	1.342	FALSE
C12NOREP1	lncRNA	411	7.76556e-07	29	30	0.72	1.318	FALSE
C12RIBOSEQORF1	lncRNA	338	6.38093e-07	26	24	0.794	1.502	FALSE
C12RIBOSEQORF2	uORF	142	3.1315e-07	13	10	0.838	1.864	FALSE
C12RIBOSEQORF3	uORF	303	1.10961e-06	24	22	0.79	1.532	FALSE
C12RIBOSEQORF4	uoORF	141	2.24973e-07	19	10	1.23	1.971	FALSE
C12NOREP4	uORF	166	1.60376e-07	10	12	0.514	1.41	FALSE
C12NOREP5	intORF	336	6.89561e-07	11	24	0.289	0.759	FALSE
C12RIBOSEQORF5	uoORF	464	1.53296e-06	34	35	0.739	1.293	FALSE
C12NOREP6	intORF	259	1.40152e-06	18	19	0.655	1.404	FALSE
C12NOREP7	uORF	560	8.14355e-07	41	41	0.779	1.297	FALSE
C12NOREP8	processed_transcript	519	7.71685e-07	37	38	0.749	1.281	FALSE
C12NOREP10	uORF	205	4.26106e-07	17	14	0.829	1.766	FALSE
C12NOREP11	intORF	262	3.5458e-07	14	19	0.487	1.152	FALSE
C12RIBOSEQORF7	uORF	263	5.93893e-07	19	19	0.698	1.466	FALSE
C12NOREP12	processed_transcript	199	3.93067e-07	22	14	1.103	1.935	FALSE
C12RIBOSEQORF8	lncRNA	173	1.97092e-07	12	12	0.64	1.602	FALSE
C12NOREP14	lncRNA	206	3.2422e-07	21	14	1.05	1.917	FALSE
C12RIBOSEQORF9	lncRNA	584	1.11102e-06	37	43	0.662	1.132	FALSE
C12NOREP15	lncRNA	265	3.4457e-07	23	19	0.87	1.698	FALSE
C12RIBOSEQORF10	processed_transcript	244	4.22974e-07	11	17	0.407	1.071	FALSE
C12RIBOSEQORF11	processed_transcript	147	3.004e-07	7	10	0.398	1.312	FALSE
C12NOREP17	uORF	144	1.9329e-07	10	10	0.616	1.656	FALSE
C12NOREP18	uORF	169	2.96063e-07	10	12	0.514	1.41	FALSE
C12NOREP20	uORF	160	2.25403e-07	89	11	1.915	1.999	FALSE
C12RIBOSEQORF13	lncRNA	355	7.56513e-07	40	26	1.19	1.902	FALSE
C12NOREP21	lncRNA	211	3.25426e-07	18	15	0.828	1.74	FALSE
C12RIBOSEQORF14	uORF	316	5.1988e-07	17	23	0.506	1.109	FALSE
C12RIBOSEQORF15	uoORF	353	6.12073e-07	20	25	0.563	1.162	FALSE
C12NOREP22	lncRNA	620	1.11288e-06	30	46	0.488	0.885	FALSE
C12NOREP23	lncRNA	484	9.31116e-07	21	35	0.426	0.864	FALSE
C12NOREP24	doORF	230	4.39216e-07	15	16	0.627	1.442	FALSE
C12NOREP25	intORF	208	3.85335e-07	16	15	0.722	1.608	FALSE
C12NOREP26	processed_transcript	357	6.31936e-07	22	26	0.605	1.208	FALSE
C12RIBOSEQORF17	uORF	435	7.78503e-07	25	32	0.569	1.091	FALSE
C12NOREP27	doORF	176	2.49479e-07	10	12	0.514	1.41	FALSE
C12NOREP28	dORF	207	2.89438e-07	20	15	0.934	1.84	FALSE
C12NOREP29	lncRNA	144	2.36114e-07	11	10	0.69	1.744	FALSE
C12NOREP30	lncRNA	152	7.50492e-07	9	11	0.493	1.422	FALSE
C12RIBOSEQORF18	lncRNA	626	1.75363e-06	39	47	0.642	1.084	FALSE
C12NOREP31	lncRNA	244	4.33273e-07	15	17	0.59	1.358	FALSE
C12NOREP32	uORF	194	2.63614e-07	8	14	0.335	1.031	FALSE
C12NOREP33	processed_transcript	456	7.69769e-07	38	33	0.889	1.509	FALSE
C12RIBOSEQORF19	dORF	269	6.5075e-07	39	19	1.478	1.984	FALSE
C12RIBOSEQORF20	uORF	158	2.23196e-07	11	11	0.629	1.628	FALSE
C12NOREP34	uORF	143	3.9675e-07	11	10	0.69	1.744	FALSE
C12NOREP36	intORF	293	3.9516e-07	17	21	0.554	1.214	FALSE
C12RIBOSEQORF22	uORF	158	2.7983e-07	6	11	0.299	1.076	FALSE
C12RIBOSEQORF23	uORF	153	2.87886e-07	20	11	1.209	1.967	FALSE
C12RIBOSEQORF24	uORF	478	8.4886e-07	37	35	0.813	1.391	FALSE
C12NOREP39	lncRNA	315	7.97623e-07	21	23	0.648	1.315	FALSE
C12NOREP40	uORF	175	2.52789e-07	16	12	0.896	1.863	FALSE
C12NOREP42	uORF	207	4.00462e-07	9	15	0.362	1.047	FALSE
C12RIBOSEQORF25	uORF	150	3.72376e-07	18	10	1.173	1.964	FALSE
C12RIBOSEQORF26	uoORF	361	6.84442e-07	23	26	0.637	1.253	FALSE
C12RIBOSEQORF27	uoORF	289	6.0957e-07	22	21	0.749	1.495	FALSE
C12RIBOSEQORF28	uORF	184	4.07193e-07	21	13	1.118	1.944	FALSE
C12NOREP43	uORF	149	2.77028e-07	16	10	1.048	1.943	FALSE
C12RIBOSEQORF29	lncRNA	374	6.15353e-07	17	27	0.431	0.944	FALSE
C12NOREP44	lncRNA	267	4.48043e-07	21	19	0.784	1.586	FALSE
C12RIBOSEQORF30	lncRNA	261	4.52573e-07	21	19	0.784	1.586	FALSE
C12RIBOSEQORF32	uORF	140	2.42887e-07	14	10	0.91	1.901	FALSE
C12NOREP45	lncRNA	160	2.65444e-07	8	11	0.427	1.31	FALSE
C12NOREP46	uoORF	699	1.1356e-06	28	52	0.399	0.738	FALSE
C12NOREP47	uoORF	225	5.877e-07	17	16	0.727	1.585	FALSE
C12RIBOSEQORF33	uORF	222	2.08556e-07	28	16	1.257	1.963	FALSE
C12RIBOSEQORF34	lncRNA	775	1.79556e-06	60	59	0.826	1.261	FALSE
C12RIBOSEQORF35	lncRNA	213	4.02404e-07	11	15	0.462	1.214	FALSE
C12RIBOSEQORF36	lncRNA	257	4.27612e-07	12	18	0.427	1.08	FALSE
C12RIBOSEQORF37	lncRNA	363	7.07214e-07	21	26	0.573	1.163	FALSE
C12RIBOSEQORF38	processed_transcript	180	3.74645e-07	13	13	0.651	1.577	FALSE
C12NOREP49	lncRNA	173	3.9572e-07	8	12	0.391	1.202	FALSE
C12NOREP51	lncRNA	170	3.6762e-07	12	12	0.64	1.602	FALSE
C12NOREP52	lncRNA	280	4.79872e-07	29	20	1.075	1.877	FALSE
C12NOREP53	uORF	147	2.46801e-07	8	10	0.469	1.436	FALSE
C12RIBOSEQORF39	uORF	481	6.09622e-07	39	35	0.863	1.455	FALSE
C12NOREP54	uORF	193	5.08017e-07	18	14	0.885	1.819	FALSE
C12RIBOSEQORF40	uORF	220	4.1512e-07	30	16	1.337	1.974	FALSE
C12NOREP55	uORF	141	1.89428e-07	11	10	0.69	1.744	FALSE
C12RIBOSEQORF41	lncRNA	763	1.89593e-06	78	58	1.12	1.623	FALSE
C12RIBOSEQORF42	uORF	271	4.65118e-07	18	19	0.655	1.404	FALSE
C12RIBOSEQORF43	uORF	264	4.5598e-07	16	19	0.57	1.279	FALSE
C12RIBOSEQORF44	uORF	263	5.89031e-07	20	19	0.741	1.527	FALSE
C12RIBOSEQORF45	uORF	371	9.26453e-07	38	27	1.085	1.813	FALSE
C12NOREP56	uORF	167	3.89686e-07	14	12	0.768	1.758	FALSE
C12RIBOSEQORF46	uORF	333	6.88852e-07	25	24	0.759	1.454	FALSE
C12RIBOSEQORF47	uoORF	165	3.48403e-07	12	12	0.64	1.602	FALSE
C12NOREP58	intORF	254	3.83875e-07	13	18	0.47	1.148	FALSE
C12NOREP59	dORF	693	1.25045e-06	40	51	0.609	1.021	FALSE
C12NOREP60	processed_transcript	371	8.1385e-07	16	27	0.401	0.9	FALSE
C12RIBOSEQORF48	uoORF	286	5.72847e-07	12	20	0.384	0.972	FALSE
C12NOREP61	uORF	326	6.35325e-07	33	23	1.085	1.854	FALSE
C12NOREP62	uORF	450	9.59288e-07	26	33	0.578	1.093	FALSE
C12RIBOSEQORF50	uORF	151	2.8423e-07	8	10	0.469	1.436	FALSE
C12RIBOSEQORF51	uORF	156	2.88384e-07	3	11	0.124	0.705	TRUE
C12NOREP63	uoORF	541	9.50625e-07	39	40	0.755	1.273	FALSE
C12RIBOSEQORF52	uoORF	283	3.85756e-07	16	20	0.542	1.215	FALSE
C12NOREP64	lncRNA	214	4.75817e-07	18	15	0.828	1.74	FALSE
C12NOREP65	uORF	166	2.33216e-07	9	12	0.452	1.307	FALSE
C12NOREP67	uORF	268	3.89056e-07	14	19	0.487	1.152	FALSE
C12NOREP68	uORF	309	3.87656e-07	24	22	0.79	1.532	FALSE
C12NOREP69	processed_transcript	277	4.05895e-07	15	20	0.502	1.155	FALSE
C12RIBOSEQORF57	uORF	179	3.79922e-07	11	13	0.533	1.398	FALSE
C12NOREP70	lncRNA	315	4.14898e-07	19	23	0.576	1.212	FALSE
C12RIBOSEQORF58	lncRNA	200	2.64005e-07	12	14	0.549	1.387	FALSE
C12NOREP71	lncRNA	164	2.51882e-07	13	11	0.766	1.786	FALSE
C12NOREP72	lncRNA	1069	1.21896e-06	59	80	0.598	0.916	FALSE
C12RIBOSEQORF59	uoORF	218	3.752e-07	16	15	0.722	1.608	FALSE
C12RIBOSEQORF62	uoORF	358	5.89606e-07	41	26	1.221	1.919	FALSE
C12NOREP73	lncRNA	617	1.1771e-06	33	46	0.544	0.959	FALSE
C12NOREP75	intORF	185	2.29413e-07	11	13	0.533	1.398	FALSE
C12NOREP77	uoORF	169	2.60824e-07	11	12	0.577	1.509	FALSE
C12NOREP78	uORF	198	3.18235e-07	9	14	0.388	1.122	FALSE
C12NOREP79	lncRNA	276	5.19473e-07	11	20	0.346	0.91	FALSE
C12RIBOSEQORF63	lncRNA	671	1.52747e-06	53	50	0.85	1.333	FALSE
C12NOREP80	lncRNA	350	8.10329e-07	21	25	0.596	1.21	FALSE
C12RIBOSEQORF64	lncRNA	194	4.81553e-07	9	14	0.388	1.122	FALSE
C12NOREP82	lncRNA	174	3.75563e-07	14	12	0.768	1.758	FALSE
C12NOREP83	uORF	447	7.17229e-07	24	32	0.543	1.055	FALSE
C12NOREP84	uORF	349	7.17786e-07	22	25	0.629	1.257	FALSE
C12RIBOSEQORF65	lncRNA	811	1.77229e-06	52	61	0.682	1.074	FALSE
C12RIBOSEQORF66	lncRNA	396	8.21835e-07	15	29	0.346	0.796	FALSE
C12RIBOSEQORF67	uoORF	274	4.20323e-07	12	20	0.384	0.972	FALSE
C12NOREP85	uORF	308	7.00116e-07	21	22	0.677	1.374	FALSE
C12NOREP86	processed_transcript	275	4.45544e-07	18	20	0.622	1.334	FALSE
C12RIBOSEQORF69	uORF	336	5.44196e-07	22	24	0.655	1.309	FALSE
C12RIBOSEQORF70	lncRNA	430	6.15277e-07	31	31	0.752	1.35	FALSE
C12NOREP87	uORF	282	4.3602e-07	25	20	0.91	1.725	FALSE
C12NOREP88	dORF	424	7.79562e-07	28	31	0.669	1.238	FALSE
C12NOREP89	intORF	326	4.68469e-07	21	23	0.648	1.315	FALSE
C12NOREP90	intORF	295	4.774e-07	4	21	0.094	0.436	TRUE
C12NOREP92	dORF	147	2.1143e-07	13	10	0.838	1.864	FALSE
C12RIBOSEQORF71	uoORF	140	3.21923e-07	10	10	0.616	1.656	FALSE
C12NOREP93	intORF	146	2.93574e-07	5	10	0.261	1.051	FALSE
C12NOREP94	uoORF	385	6.68923e-07	23	28	0.591	1.164	FALSE
C12RIBOSEQORF74	uORF	338	5.97221e-07	26	24	0.794	1.502	FALSE
C12RIBOSEQORF75	uORF	140	1.62443e-07	8	10	0.469	1.436	FALSE
C12RIBOSEQORF76	uoORF	156	4.2512e-07	9	11	0.493	1.422	FALSE
C12NOREP96	lncRNA	183	2.82197e-07	9	13	0.417	1.208	FALSE
C12NOREP97	dORF	139	3.15243e-07	10	10	0.616	1.656	FALSE
C12NOREP98	uORF	656	1.06961e-06	31	48	0.485	0.872	FALSE
C12RIBOSEQORF78	uoORF	556	8.36676e-07	26	41	0.465	0.88	FALSE
C12NOREP100	intORF	228	3.7551e-07	18	16	0.777	1.653	FALSE
C12NOREP101	intORF	498	1.00933e-06	26	37	0.515	0.975	FALSE
C12NOREP102	uORF	358	5.04874e-07	14	26	0.356	0.842	FALSE
C12RIBOSEQORF80	lncRNA	578	9.66154e-07	30	42	0.534	0.969	FALSE
C12RIBOSEQORF81	uORF	230	5.58107e-07	20	16	0.878	1.77	FALSE
C12RIBOSEQORF82	uORF	174	4.2815e-07	19	12	1.078	1.939	FALSE
C12NOREP105	intORF	1215	2.6285e-06	77	94	0.682	0.99	FALSE
C12NOREP106	dORF	695	1.04981e-06	47	51	0.729	1.175	FALSE
C12RIBOSEQORF83	dORF	473	7.53683e-07	34	34	0.761	1.331	FALSE
C12RIBOSEQORF84	dORF	243	4.4467e-07	14	17	0.544	1.287	FALSE
C12RIBOSEQORF85	lncRNA	421	6.87608e-07	16	31	0.349	0.784	FALSE
C12RIBOSEQORF86	lncRNA	416	7.04046e-07	18	30	0.415	0.89	FALSE
C12RIBOSEQORF87	lncRNA	147	2.4443e-07	7	10	0.398	1.312	FALSE
C12RIBOSEQORF88	lncRNA	220	3.56716e-07	12	16	0.481	1.215	FALSE
C12NOREP107	processed_transcript	194	3.07012e-07	11	14	0.495	1.3	FALSE
C12NOREP108	processed_transcript	168	2.77199e-07	15	12	0.832	1.818	FALSE
C12RIBOSEQORF89	uORF	185	3.21962e-07	8	13	0.361	1.11	FALSE
C12NOREP109	lncRNA	228	4.11485e-07	8	16	0.293	0.902	FALSE
C12NOREP110	intORF	152	2.78781e-07	9	11	0.493	1.422	FALSE
C12NOREP111	intORF	332	6.21848e-07	19	24	0.552	1.162	FALSE
C12NOREP112	lncRNA	427	6.73442e-07	27	31	0.642	1.201	FALSE
C12RIBOSEQORF91	uORF	422	4.06599e-07	47	30	1.235	1.907	FALSE
C12NOREP113	intORF	208	4.25874e-07	16	15	0.722	1.608	FALSE
C12NOREP114	dORF	239	2.9252e-07	14	17	0.544	1.287	FALSE
C12NOREP115	lncRNA	244	3.52576e-07	10	17	0.363	0.998	FALSE
C12NOREP116	processed_transcript	183	2.9395e-07	32	13	1.549	1.989	FALSE
C12RIBOSEQORF92	uoORF	816	1.41898e-06	44	61	0.567	0.927	FALSE
C12NOREP117	uORF	225	3.203e-07	16	16	0.677	1.515	FALSE
C12NOREP118	uORF	304	4.66806e-07	15	22	0.456	1.05	FALSE
C12NOREP119	uORF	238	3.88667e-07	13	17	0.498	1.216	FALSE
C12RIBOSEQORF93	uORF	155	2.35127e-07	6	11	0.299	1.076	FALSE
C12RIBOSEQORF94	uoORF	241	4.64567e-07	12	17	0.452	1.144	FALSE
C12NOREP120	lncRNA	210	5.47861e-07	24	15	1.138	1.94	FALSE
C12RIBOSEQORF96	uORF	265	4.24296e-07	28	19	1.086	1.892	FALSE
C12NOREP121	uORF	161	2.92446e-07	12	11	0.697	1.714	FALSE
C12RIBOSEQORF97	uoORF	430	7.38828e-07	29	31	0.697	1.276	FALSE
C12NOREP123	uoORF	419	5.9592e-07	17	30	0.388	0.85	FALSE
C12NOREP124	lncRNA	952	1.94798e-06	71	72	0.814	1.201	FALSE
C12RIBOSEQORF99	dORF	201	3.2889e-07	14	14	0.66	1.555	FALSE
C12RIBOSEQORF100	dORF	240	3.24049e-07	22	17	0.923	1.795	FALSE
C12NOREP125	dORF	368	5.54768e-07	28	26	0.798	1.476	FALSE
C12NOREP126	dORF	175	3.3033e-07	8	12	0.391	1.202	FALSE
C12NOREP127	processed_transcript	282	4.25342e-07	21	20	0.745	1.51	FALSE
C12NOREP129	intORF	273	4.4054e-07	15	19	0.528	1.216	FALSE
C12NOREP130	uoORF	431	7.88641e-07	40	31	1.002	1.676	FALSE
C12NOREP131	lncRNA	215	4.79937e-07	18	15	0.828	1.74	FALSE
C12NOREP133	intORF	246	4.03208e-07	19	17	0.779	1.629	FALSE
C12NOREP134	uoORF	296	4.5962e-07	26	21	0.907	1.703	FALSE
C12NOREP135	lncRNA	160	2.39947e-07	15	11	0.902	1.883	FALSE
C12NOREP136	intORF	187	3.0097e-07	9	13	0.417	1.208	FALSE
C12RIBOSEQORF101	uORF	334	5.68977e-07	24	24	0.724	1.406	FALSE
C12RIBOSEQORF103	uoORF	223	4.63747e-07	20	16	0.878	1.77	FALSE
C12RIBOSEQORF104	intORF	210	4.1536e-07	13	15	0.564	1.377	FALSE
C12RIBOSEQORF105	uORF	484	9.00502e-07	28	35	0.593	1.097	FALSE
C12RIBOSEQORF106	uORF	139	1.4742e-07	9	10	0.542	1.552	FALSE
C12NOREP137	lncRNA	329	7.58836e-07	27	24	0.829	1.55	FALSE
C12NOREP138	uoORF	366	6.52938e-07	16	26	0.417	0.935	FALSE
C12RIBOSEQORF107	lncRNA	322	7.53245e-07	29	23	0.938	1.707	FALSE
C12NOREP139	dORF	271	3.50006e-07	23	19	0.87	1.698	FALSE
C12NOREP140	lncRNA	358	5.21082e-07	25	26	0.701	1.343	FALSE
C12NOREP141	lncRNA	264	5.31327e-07	14	19	0.487	1.152	FALSE
C12NOREP142	lncRNA	612	1.16803e-06	41	45	0.71	1.182	FALSE
C12RIBOSEQORF110	lncRNA	279	3.99717e-07	14	20	0.462	1.094	FALSE
C12NOREP143	lncRNA	580	1.36721e-06	53	43	0.989	1.549	FALSE
C12NOREP144	uORF	195	3.43839e-07	11	14	0.495	1.3	FALSE
C12RIBOSEQORF111	uORF	515	1.1245e-06	28	38	0.546	1.01	FALSE
C12NOREP145	dORF	463	6.19593e-07	25	34	0.536	1.027	FALSE
C12NOREP147	processed_transcript	326	5.71899e-07	15	23	0.436	1.004	FALSE
C12NOREP148	processed_transcript	198	4.01263e-07	11	14	0.495	1.3	FALSE
C12RIBOSEQORF113	intORF	224	4.20985e-07	12	16	0.481	1.215	FALSE
C12NOREP149	intORF	333	6.60679e-07	13	24	0.353	0.861	FALSE
C12NOREP150	doORF	348	5.60413e-07	15	25	0.401	0.924	FALSE
C12NOREP151	intORF	206	3.51742e-07	10	15	0.411	1.131	FALSE
C12NOREP153	uoORF	205	3.13833e-07	17	14	0.829	1.766	FALSE
C12NOREP154	lncRNA	181	2.2514e-07	15	13	0.77	1.731	FALSE
C12NOREP155	lncRNA	144	2.68523e-07	7	10	0.398	1.312	FALSE
C12RIBOSEQORF115	uORF	308	6.22179e-07	28	22	0.942	1.728	FALSE
C12RIBOSEQORF116	uoORF	413	7.77237e-07	27	30	0.663	1.241	FALSE
C12RIBOSEQORF117	uORF	273	7.5721e-07	38	20	1.404	1.977	FALSE
C12NOREP157	intORF	227	4.74764e-07	8	16	0.293	0.902	FALSE
C12NOREP158	uORF	529	1.00027e-06	27	39	0.51	0.955	FALSE
C12RIBOSEQORF118	uORF	419	8.65643e-07	35	31	0.862	1.497	FALSE
C12NOREP159	uORF	454	9.09105e-07	36	33	0.836	1.441	FALSE
C12RIBOSEQORF119	uORF	186	2.28129e-07	13	13	0.651	1.577	FALSE
C12NOREP160	dORF	513	7.93222e-07	33	37	0.676	1.193	FALSE
C12RIBOSEQORF120	uORF	366	1.11683e-06	40	27	1.148	1.868	FALSE
C12NOREP161	uORF	329	5.4965e-07	27	24	0.829	1.55	FALSE
C12RIBOSEQORF121	uORF	427	9.32365e-07	38	31	0.946	1.605	FALSE
C12NOREP163	uORF	429	7.48835e-07	22	31	0.507	1.013	FALSE
C12NOREP165	uoORF	478	7.172e-07	38	35	0.838	1.423	FALSE
C12RIBOSEQORF123	uORF	204	2.92993e-07	19	14	0.941	1.861	FALSE
C12RIBOSEQORF124	uoORF	221	3.435e-07	10	16	0.386	1.06	FALSE
C12NOREP166	intORF	410	4.68741e-07	18	29	0.429	0.92	FALSE
C12NOREP167	intORF	224	3.3825e-07	7	16	0.249	0.822	FALSE
C12RIBOSEQORF125	processed_transcript	201	4.33386e-07	13	14	0.604	1.472	FALSE
C12NOREP169	lncRNA	449	9.31681e-07	37	33	0.862	1.475	FALSE
C12NOREP170	lncRNA	211	2.84316e-07	16	15	0.722	1.608	FALSE
C12NOREP171	uORF	161	2.87627e-07	6	11	0.299	1.076	FALSE
C12NOREP172	lncRNA	485	7.45821e-07	23	35	0.473	0.931	FALSE
C12RIBOSEQORF129	lncRNA	372	5.89436e-07	26	27	0.706	1.336	FALSE
C12RIBOSEQORF130	lncRNA	393	6.08166e-07	28	28	0.741	1.371	FALSE
C12RIBOSEQORF131	lncRNA	229	3.37248e-07	16	16	0.677	1.515	FALSE
C12RIBOSEQORF132	lncRNA	431	8.44074e-07	29	31	0.697	1.276	FALSE
C12RIBOSEQORF133	uORF	260	7.8448e-07	26	19	1	1.833	FALSE
C12RIBOSEQORF134	uORF	163	3.34606e-07	16	11	0.968	1.913	FALSE
C12RIBOSEQORF135	uORF	240	4.09628e-07	19	17	0.779	1.629	FALSE
C12NOREP173	processed_transcript	167	3.3483e-07	19	12	1.078	1.939	FALSE
C12RIBOSEQORF136	uORF	206	4.042e-07	11	15	0.462	1.214	FALSE
C12RIBOSEQORF137	uORF	242	6.04594e-07	17	17	0.684	1.497	FALSE
C12NOREP175	uORF	470	6.74087e-07	44	34	1.016	1.661	FALSE
C12RIBOSEQORF138	uORF	142	4.08266e-07	16	10	1.048	1.943	FALSE
C12RIBOSEQORF140	uORF	207	3.46346e-07	10	15	0.411	1.131	FALSE
C12RIBOSEQORF141	uORF	270	5.01976e-07	21	19	0.784	1.586	FALSE
C12NOREP176	lncRNA	281	4.85843e-07	13	20	0.423	1.033	FALSE
C12NOREP178	lncRNA	419	8.34983e-07	29	31	0.697	1.276	FALSE
C12RIBOSEQORF143	lncRNA	488	1.05293e-06	37	36	0.791	1.352	FALSE
C12RIBOSEQORF144	uoORF	395	9.9511e-07	33	29	0.862	1.521	FALSE
C12NOREP180	intORF	169	7.16986e-07	9	12	0.452	1.307	FALSE
C12NOREP182	dORF	593	1.14634e-06	36	44	0.627	1.08	FALSE
C12NOREP183	uORF	597	1.30602e-06	82	44	1.531	1.978	FALSE
C12NOREP184	lncRNA	745	1.08172e-06	52	55	0.757	1.191	FALSE
C12NOREP185	uORF	341	6.12393e-07	40	25	1.234	1.929	FALSE
C12RIBOSEQORF146	lncRNA	145	6.96417e-07	12	10	0.764	1.813	FALSE
C12NOREP186	processed_transcript	230	2.58514e-07	9	16	0.339	0.982	FALSE
C12NOREP187	uORF	228	2.9882e-07	10	16	0.386	1.06	FALSE
C12NOREP188	dORF	182	2.22512e-07	11	13	0.533	1.398	FALSE
C12RIBOSEQORF147	dORF	185	2.95607e-07	9	13	0.417	1.208	FALSE
C12NOREP189	dORF	255	2.8893e-07	16	18	0.602	1.35	FALSE
C12RIBOSEQORF148	uORF	206	3.59686e-07	24	15	1.138	1.94	FALSE
C12RIBOSEQORF149	lncRNA	552	9.25744e-07	28	40	0.519	0.96	FALSE
C12RIBOSEQORF151	lncRNA	311	6.05766e-07	22	22	0.715	1.427	FALSE
C12RIBOSEQORF152	lncRNA	329	5.82212e-07	25	24	0.759	1.454	FALSE
C12RIBOSEQORF153	lncRNA	324	6.88985e-07	38	23	1.26	1.945	FALSE
C12NOREP191	dORF	329	5.09393e-07	20	24	0.586	1.211	FALSE
C12NOREP193	lncRNA	708	1.25115e-06	55	53	0.836	1.299	FALSE
C12RIBOSEQORF156	intORF	331	6.67268e-07	13	24	0.353	0.861	FALSE
C12NOREP195	uoORF	417	5.65903e-07	48	30	1.263	1.922	FALSE
C12NOREP196	lncRNA	276	5.01368e-07	15	20	0.502	1.155	FALSE
C12NOREP197	uoORF	841	2.13998e-06	62	64	0.79	1.197	FALSE
C12NOREP198	dORF	251	6.0578e-07	36	18	1.437	1.981	FALSE
C12RIBOSEQORF157	uORF	246	5.54117e-07	12	18	0.427	1.08	FALSE
C12NOREP200	uORF	219	3.10873e-07	25	15	1.185	1.952	FALSE
C12NOREP201	uORF	268	6.0164e-07	21	19	0.784	1.586	FALSE
C12NOREP202	uORF	160	3.3218e-07	12	11	0.697	1.714	FALSE
C12RIBOSEQORF158	uORF	169	2.83807e-07	11	12	0.577	1.509	FALSE
C12RIBOSEQORF159	uORF	152	3.00763e-07	17	11	1.033	1.933	FALSE
C12NOREP203	intORF	253	6.07203e-07	16	18	0.602	1.35	FALSE
C12NOREP204	intORF	218	4.85702e-07	19	15	0.881	1.795	FALSE
C12RIBOSEQORF160	uoORF	153	1.80336e-07	17	11	1.033	1.933	FALSE
C12RIBOSEQORF162	uORF	435	7.35739e-07	25	32	0.569	1.091	FALSE
C12RIBOSEQORF163	uORF	165	2.41344e-07	12	11	0.697	1.714	FALSE
C12RIBOSEQORF164	uORF	171	3.12072e-07	9	12	0.452	1.307	FALSE
C12RIBOSEQORF165	uoORF	610	1.45186e-06	39	46	0.656	1.107	FALSE
C12NOREP205	intORF	170	3.01303e-07	10	12	0.514	1.41	FALSE
C12NOREP206	lncRNA	160	4.1174e-07	12	11	0.697	1.714	FALSE
C12NOREP207	lncRNA	198	3.57903e-07	13	14	0.604	1.472	FALSE
C12NOREP208	lncRNA	287	4.46801e-07	16	20	0.542	1.215	FALSE
C12NOREP209	lncRNA	1053	1.88089e-06	70	80	0.722	1.068	FALSE
C12NOREP210	lncRNA	229	3.8929e-07	14	16	0.578	1.367	FALSE
C12NOREP211	intORF	223	3.10778e-07	13	16	0.529	1.291	FALSE
C12NOREP212	intORF	204	2.4635e-07	8	14	0.335	1.031	FALSE
C12NOREP213	lncRNA	426	7.7473e-07	24	31	0.561	1.089	FALSE
C12NOREP214	uORF	177	6.2585e-07	23	13	1.221	1.964	FALSE
C12RIBOSEQORF166	uORF	224	2.78059e-07	25	16	1.123	1.93	FALSE
C12NOREP215	uoORF	844	1.68055e-06	74	64	0.959	1.403	FALSE
C12NOREP216	lncRNA	337	7.52443e-07	31	24	0.97	1.729	FALSE
C12NOREP217	dORF	264	5.01367e-07	16	19	0.57	1.279	FALSE
C12NOREP218	uoORF	346	5.72959e-07	51	25	1.533	1.986	FALSE
C12NOREP219	uORF	241	3.49385e-07	11	17	0.407	1.071	FALSE
C12NOREP220	uORF	185	3.39846e-07	16	13	0.83	1.792	FALSE
C12RIBOSEQORF168	uORF	246	5.85807e-07	19	18	0.736	1.545	FALSE
C13NOREP1	uORF	186	3.2138e-07	18	13	0.949	1.88	FALSE
C13NOREP2	lncRNA	600	1.12321e-06	56	44	1.027	1.59	FALSE
C13RIBOSEQORF3	uORF	179	2.58535e-07	11	13	0.533	1.398	FALSE
C13RIBOSEQORF4	uORF	277	9.6055e-07	28	20	1.034	1.847	FALSE
C13NOREP6	lncRNA	527	9.34214e-07	30	39	0.576	1.043	FALSE
C13NOREP7	uORF	349	7.10299e-07	28	25	0.83	1.534	FALSE
C13NOREP9	uORF	187	2.67856e-07	13	13	0.651	1.577	FALSE
C13RIBOSEQORF6	uoORF	186	3.12222e-07	12	13	0.591	1.49	FALSE
C13NOREP10	intORF	251	6.5435e-07	25	18	1.008	1.852	FALSE
C13RIBOSEQORF8	uORF	143	3.619e-07	4	10	0.197	0.915	FALSE
C13NOREP13	intORF	152	2.82848e-07	8	11	0.427	1.31	FALSE
C13RIBOSEQORF9	uoORF	230	3.95687e-07	21	16	0.928	1.818	FALSE
C13NOREP14	processed_transcript	218	4.05467e-07	20	15	0.934	1.84	FALSE
C13NOREP15	uORF	185	3.64302e-07	20	13	1.063	1.929	FALSE
C13RIBOSEQORF10	processed_transcript	180	3.71926e-07	17	13	0.89	1.842	FALSE
C13RIBOSEQORF11	lncRNA	1245	2.61515e-06	100	97	0.877	1.217	FALSE
C13RIBOSEQORF12	uORF	483	1.08354e-06	49	36	1.082	1.722	FALSE
C13RIBOSEQORF13	uORF	161	3.22313e-07	15	11	0.902	1.883	FALSE
C13RIBOSEQORF14	uoORF	218	4.15088e-07	15	15	0.669	1.534	FALSE
C13RIBOSEQORF16	uORF	179	2.8708e-07	17	13	0.89	1.842	FALSE
C13NOREP16	lncRNA	343	5.92488e-07	25	25	0.729	1.396	FALSE
C13NOREP17	uORF	280	5.3155e-07	48	20	1.635	1.992	FALSE
C13RIBOSEQORF18	intORF	626	9.98074e-07	39	46	0.656	1.107	FALSE
C13NOREP18	dORF	296	5.2982e-07	18	21	0.592	1.271	FALSE
C13NOREP19	uoORF	474	6.84567e-07	50	34	1.171	1.834	FALSE
C13NOREP20	intORF	445	9.12737e-07	30	33	0.68	1.233	FALSE
C13NOREP21	processed_transcript	274	5.71902e-07	21	20	0.745	1.51	FALSE
C13NOREP22	uoORF	265	5.47601e-07	27	19	1.043	1.866	FALSE
C13RIBOSEQORF19	uoORF	166	3.07512e-07	9	12	0.452	1.307	FALSE
C13NOREP23	dORF	170	2.18724e-07	10	12	0.514	1.41	FALSE
C13RIBOSEQORF20	uORF	288	7.36452e-07	36	21	1.289	1.958	FALSE
C13RIBOSEQORF21	uoORF	540	8.81089e-07	50	40	0.996	1.582	FALSE
C13RIBOSEQORF22	uORF	200	4.88755e-07	13	14	0.604	1.472	FALSE
C13NOREP24	lncRNA	221	3.79654e-07	11	16	0.433	1.138	FALSE
C13RIBOSEQORF26	uORF	149	3.9471e-07	8	10	0.469	1.436	FALSE
C13NOREP25	lncRNA	379	5.98689e-07	23	27	0.613	1.207	FALSE
C13RIBOSEQORF27	dORF	321	5.61826e-07	29	23	0.938	1.707	FALSE
C13RIBOSEQORF28	lncRNA	218	3.6713e-07	9	15	0.362	1.047	FALSE
C13NOREP26	lncRNA	320	5.87176e-07	37	23	1.226	1.934	FALSE
C13RIBOSEQORF29	uORF	390	9.11027e-07	41	28	1.139	1.852	FALSE
C13NOREP28	dORF	198	3.65834e-07	9	14	0.388	1.122	FALSE
C13NOREP29	uORF	192	2.96723e-07	8	13	0.361	1.11	FALSE
C13NOREP30	uORF	141	1.8612e-07	7	10	0.398	1.312	FALSE
C13NOREP31	lncRNA	636	1.4739e-06	71	47	1.247	1.826	FALSE
C13RIBOSEQORF30	uORF	155	4.42829e-07	15	11	0.902	1.883	FALSE
C13RIBOSEQORF32	uORF	158	2.34825e-07	10	11	0.56	1.529	FALSE
C13RIBOSEQORF33	uORF	159	2.639e-07	12	11	0.697	1.714	FALSE
C13NOREP32	uORF	160	1.93386e-07	8	11	0.427	1.31	FALSE
C13NOREP33	uoORF	467	9.80065e-07	46	34	1.068	1.724	FALSE
C13NOREP34	lncRNA	280	3.93902e-07	11	20	0.346	0.91	FALSE
C13NOREP35	lncRNA	208	3.55165e-07	10	15	0.411	1.131	FALSE
C13RIBOSEQORF35	lncRNA	269	5.51897e-07	17	19	0.612	1.342	FALSE
C13RIBOSEQORF36	lncRNA	461	7.16114e-07	21	33	0.451	0.916	FALSE
C13RIBOSEQORF37	uoORF	775	1.48437e-06	63	58	0.887	1.34	FALSE
C13NOREP36	lncRNA	148	2.76698e-07	12	10	0.764	1.813	FALSE
C13NOREP38	lncRNA	187	3.01434e-07	15	13	0.77	1.731	FALSE
C13NOREP39	lncRNA	236	4.35523e-07	18	17	0.732	1.564	FALSE
C13NOREP40	lncRNA	156	3.02984e-07	11	11	0.629	1.628	FALSE
C13NOREP42	uORF	209	3.1667e-07	14	15	0.616	1.456	FALSE
C13NOREP43	dORF	257	3.61779e-07	12	18	0.427	1.08	FALSE
C13NOREP47	lncRNA	329	5.53529e-07	27	24	0.829	1.55	FALSE
C13NOREP48	intORF	449	9.17453e-07	31	33	0.706	1.268	FALSE
C13RIBOSEQORF40	uoORF	199	4.0751e-07	16	14	0.773	1.704	FALSE
C13NOREP49	uoORF	530	1.01935e-06	37	39	0.73	1.248	FALSE
C13NOREP50	lncRNA	512	1.03315e-06	56	38	1.188	1.822	FALSE
C13NOREP51	lncRNA	457	7.15446e-07	16	33	0.328	0.736	FALSE
C13RIBOSEQORF41	uORF	416	6.48496e-07	25	30	0.607	1.164	FALSE
C13RIBOSEQORF42	lncRNA	453	8.63201e-07	27	33	0.603	1.128	FALSE
C13RIBOSEQORF43	lncRNA	414	6.78312e-07	43	30	1.122	1.82	FALSE
C13RIBOSEQORF44	uORF	173	2.36879e-07	13	12	0.704	1.686	FALSE
C13RIBOSEQORF46	uORF	276	4.6307e-07	31	20	1.155	1.92	FALSE
C13NOREP52	uORF	138	3.6991e-07	14	10	0.91	1.901	FALSE
C13RIBOSEQORF47	lncRNA	355	7.11026e-07	31	26	0.896	1.606	FALSE
C13NOREP54	lncRNA	214	2.97294e-07	13	15	0.564	1.377	FALSE
C13NOREP55	uORF	486	1.08507e-06	29	36	0.6	1.098	FALSE
C13RIBOSEQORF49	lncRNA	202	4.11476e-07	5	14	0.187	0.751	FALSE
C13RIBOSEQORF50	uoORF	226	3.77067e-07	10	16	0.386	1.06	FALSE
C13RIBOSEQORF51	lncRNA	453	1.20444e-06	35	33	0.81	1.406	FALSE
C13RIBOSEQORF52	uORF	267	5.04547e-07	21	19	0.784	1.586	FALSE
C13RIBOSEQORF53	uORF	201	4.06162e-07	10	14	0.441	1.211	FALSE
C13RIBOSEQORF54	uORF	147	2.5102e-07	11	10	0.69	1.744	FALSE
C13RIBOSEQORF55	intORF	139	1.95409e-07	7	10	0.398	1.312	FALSE
C13NOREP57	intORF	176	2.90234e-07	5	12	0.218	0.876	FALSE
C13NOREP58	intORF	524	1.06157e-06	25	39	0.467	0.895	FALSE
C13NOREP61	lncRNA	229	4.7579e-07	12	16	0.481	1.215	FALSE
C13NOREP62	lncRNA	461	8.21289e-07	39	34	0.888	1.498	FALSE
C13NOREP63	lncRNA	464	7.81653e-07	32	34	0.71	1.264	FALSE
C13NOREP65	uoORF	143	3.4987e-07	10	10	0.616	1.656	FALSE
C13NOREP66	uORF	254	3.83056e-07	28	18	1.14	1.925	FALSE
C13RIBOSEQORF56	uORF	194	1.64546e-07	25	14	1.249	1.966	FALSE
C13NOREP67	processed_transcript	368	6.72416e-07	35	27	0.99	1.71	FALSE
C13NOREP69	lncRNA	369	5.60073e-07	24	27	0.644	1.25	FALSE
C13NOREP70	lncRNA	144	2.9485e-07	8	10	0.469	1.436	FALSE
C13NOREP71	dORF	315	5.0915e-07	27	23	0.865	1.615	FALSE
C13RIBOSEQORF57	intORF	237	3.89204e-07	17	17	0.684	1.497	FALSE
C13NOREP72	lncRNA	197	3.48752e-07	14	14	0.66	1.555	FALSE
C13RIBOSEQORF58	uORF	291	6.04502e-07	34	21	1.218	1.939	FALSE
C13RIBOSEQORF59	intORF	171	2.46396e-07	14	12	0.768	1.758	FALSE
C14RIBOSEQORF1	uORF	255	4.51437e-07	15	18	0.558	1.283	FALSE
C14NOREP1	lncRNA	196	3.67727e-07	49	14	1.771	1.996	FALSE
C14RIBOSEQORF2	intORF	331	5.51599e-07	19	24	0.552	1.162	FALSE
C14NOREP2	processed_transcript	490	9.03488e-07	44	36	0.96	1.571	FALSE
C14NOREP3	intORF	151	2.5255e-07	11	10	0.69	1.744	FALSE
C14NOREP4	uORF	489	1.26362e-06	38	36	0.815	1.384	FALSE
C14NOREP5	lncRNA	269	7.69729e-07	16	19	0.57	1.279	FALSE
C14NOREP6	uoORF	360	6.4153e-07	18	26	0.479	1.027	FALSE
C14NOREP7	uORF	471	9.27337e-07	31	34	0.685	1.231	FALSE
C14RIBOSEQORF4	uORF	288	4.17363e-07	10	21	0.294	0.808	FALSE
C14RIBOSEQORF5	uORF	164	2.08854e-07	8	11	0.427	1.31	FALSE
C14NOREP9	intORF	281	5.5634e-07	17	20	0.582	1.275	FALSE
C14RIBOSEQORF6	dORF	262	4.26687e-07	4	19	0.104	0.482	TRUE
C14NOREP11	uoORF	441	8.22886e-07	48	32	1.188	1.863	FALSE
C14NOREP12	uoORF	458	8.75719e-07	32	33	0.732	1.302	FALSE
C14RIBOSEQORF7	uORF	143	3.3848e-07	7	10	0.398	1.312	FALSE
C14NOREP13	intORF	291	5.01502e-07	29	21	1.026	1.828	FALSE
C14RIBOSEQORF8	uORF	202	3.38502e-07	6	14	0.235	0.846	FALSE
C14NOREP14	uORF	199	2.73666e-07	11	14	0.495	1.3	FALSE
C14NOREP16	uORF	244	4.29402e-07	30	17	1.28	1.964	FALSE
C14NOREP17	dORF	674	1.16293e-06	44	50	0.691	1.131	FALSE
C14RIBOSEQORF10	uORF	220	7.25947e-07	21	16	0.928	1.818	FALSE
C14RIBOSEQORF11	uORF	284	5.6003e-07	29	20	1.075	1.877	FALSE
C14RIBOSEQORF12	lncRNA	246	3.57191e-07	12	17	0.452	1.144	FALSE
C14RIBOSEQORF13	lncRNA	173	3.15187e-07	4	12	0.164	0.763	FALSE
C14RIBOSEQORF14	lncRNA	690	1.29269e-06	52	51	0.816	1.285	FALSE
C14RIBOSEQORF15	lncRNA	480	9.3601e-07	44	35	0.987	1.615	FALSE
C14RIBOSEQORF16	uORF	211	2.88306e-07	27	15	1.275	1.967	FALSE
C14NOREP21	intORF	189	3.8269e-07	9	13	0.417	1.208	FALSE
C14RIBOSEQORF17	uoORF	302	6.74047e-07	19	22	0.602	1.267	FALSE
C14NOREP22	uORF	144	2.13442e-07	15	10	0.98	1.926	FALSE
C14NOREP23	dORF	411	7.8875e-07	19	30	0.442	0.929	FALSE
C14NOREP24	processed_transcript	267	4.18489e-07	18	19	0.655	1.404	FALSE
C14RIBOSEQORF18	uORF	150	3.64562e-07	11	10	0.69	1.744	FALSE
C14RIBOSEQORF19	uORF	157	3.21839e-07	14	11	0.835	1.842	FALSE
C14RIBOSEQORF20	uORF	256	4.68349e-07	22	18	0.872	1.721	FALSE
C14RIBOSEQORF21	lncRNA	215	4.07766e-07	15	15	0.669	1.534	FALSE
C14NOREP25	uORF	240	4.35084e-07	16	17	0.637	1.428	FALSE
C14NOREP27	uORF	162	6.5585e-07	24	11	1.396	1.983	FALSE
C14NOREP28	uoORF	202	3.5302e-07	17	14	0.829	1.766	FALSE
C14NOREP29	intORF	159	2.6708e-07	5	11	0.238	0.956	FALSE
C14NOREP30	uORF	447	9.56698e-07	40	33	0.941	1.577	FALSE
C14RIBOSEQORF23	lncRNA	339	6.89421e-07	22	24	0.655	1.309	FALSE
C14RIBOSEQORF24	uORF	184	2.96656e-07	11	13	0.533	1.398	FALSE
C14NOREP32	intORF	148	2.22852e-07	7	10	0.398	1.312	FALSE
C14NOREP34	processed_transcript	221	4.20901e-07	10	16	0.386	1.06	FALSE
C14RIBOSEQORF26	lncRNA	1201	2.66672e-06	120	93	1.113	1.502	FALSE
C14NOREP35	uORF	317	6.15111e-07	23	23	0.72	1.416	FALSE
C14NOREP36	uORF	246	3.86784e-07	11	17	0.407	1.071	FALSE
C14RIBOSEQORF27	lncRNA	554	9.07955e-07	51	41	0.993	1.57	FALSE
C14RIBOSEQORF28	uORF	212	2.87248e-07	6	15	0.219	0.789	FALSE
C14NOREP37	processed_transcript	480	1.2329e-06	64	35	1.467	1.974	FALSE
C14RIBOSEQORF29	uORF	222	4.5978e-07	17	16	0.727	1.585	FALSE
C14RIBOSEQORF30	uoORF	668	1.1832e-06	69	49	1.16	1.718	FALSE
C14NOREP39	lncRNA	200	2.6141e-07	10	14	0.441	1.211	FALSE
C14RIBOSEQORF32	uoORF	278	6.93734e-07	25	20	0.91	1.725	FALSE
C14NOREP40	uoORF	144	2.53593e-07	28	10	1.573	1.991	FALSE
C14NOREP41	intORF	683	1.83688e-06	67	52	1.058	1.579	FALSE
C14NOREP42	uoORF	249	4.38016e-07	18	18	0.691	1.481	FALSE
C14NOREP43	lncRNA	400	7.57871e-07	21	29	0.514	1.043	FALSE
C14RIBOSEQORF33	uORF	248	7.64006e-07	34	18	1.373	1.975	FALSE
C14RIBOSEQORF34	uORF	225	4.95173e-07	23	16	1.027	1.888	FALSE
C14RIBOSEQORF35	intORF	189	3.38603e-07	12	13	0.591	1.49	FALSE
C14NOREP45	uORF	165	2.6632e-07	8	11	0.427	1.31	FALSE
C14NOREP46	lncRNA	335	7.15257e-07	20	24	0.586	1.211	FALSE
C14NOREP47	uORF	142	2.11194e-07	7	10	0.398	1.312	FALSE
C14NOREP48	uORF	169	2.70474e-07	16	12	0.896	1.863	FALSE
C14RIBOSEQORF36	uORF	196	6.03736e-07	20	14	0.996	1.893	FALSE
C14NOREP49	dORF	470	7.17821e-07	24	34	0.511	0.993	FALSE
C14NOREP50	intORF	405	9.95866e-07	48	30	1.263	1.922	FALSE
C14RIBOSEQORF38	uORF	359	8.28034e-07	26	26	0.733	1.387	FALSE
C14NOREP53	dORF	516	7.38625e-07	42	38	0.863	1.43	FALSE
C14RIBOSEQORF39	uORF	139	1.65196e-07	11	10	0.69	1.744	FALSE
C14RIBOSEQORF40	uORF	212	3.04596e-07	14	15	0.616	1.456	FALSE
C14RIBOSEQORF41	uORF	252	4.12579e-07	11	18	0.385	1.012	FALSE
C14RIBOSEQORF42	uORF	228	3.30856e-07	9	16	0.339	0.982	FALSE
C14RIBOSEQORF43	lncRNA	491	8.92766e-07	36	36	0.767	1.321	FALSE
C14NOREP55	lncRNA	340	4.8584e-07	20	24	0.586	1.211	FALSE
C14NOREP56	lncRNA	534	9.38569e-07	27	39	0.51	0.955	FALSE
C14NOREP57	lncRNA	206	4.61206e-07	11	15	0.462	1.214	FALSE
C14NOREP58	lncRNA	170	1.84938e-07	7	12	0.332	1.096	FALSE
C14RIBOSEQORF44	uORF	206	4.5793e-07	20	15	0.934	1.84	FALSE
C14RIBOSEQORF45	uORF	190	2.10712e-07	12	13	0.591	1.49	FALSE
C14RIBOSEQORF46	lncRNA	262	3.70785e-07	9	19	0.286	0.827	FALSE
C14RIBOSEQORF47	lncRNA	186	3.1597e-07	16	13	0.83	1.792	FALSE
C14RIBOSEQORF48	lncRNA	235	3.05905e-07	17	17	0.684	1.497	FALSE
C14NOREP60	lncRNA	333	4.24195e-07	23	24	0.69	1.358	FALSE
C14RIBOSEQORF49	lncRNA	528	9.29715e-07	43	39	0.864	1.422	FALSE
C14RIBOSEQORF51	lncRNA	265	3.85427e-07	13	19	0.445	1.088	FALSE
C14RIBOSEQORF52	lncRNA	308	4.63031e-07	19	22	0.602	1.267	FALSE
C14RIBOSEQORF53	lncRNA	408	6.29734e-07	24	29	0.599	1.164	FALSE
C14RIBOSEQORF54	lncRNA	401	6.7102e-07	26	29	0.657	1.244	FALSE
C14RIBOSEQORF55	lncRNA	294	5.00293e-07	21	21	0.709	1.439	FALSE
C14NOREP62	dORF	331	5.84426e-07	20	24	0.586	1.211	FALSE
C14NOREP63	uORF	562	9.09934e-07	41	41	0.779	1.297	FALSE
C14NOREP65	intORF	152	2.52222e-07	8	11	0.427	1.31	FALSE
C14NOREP66	dORF	452	7.5402e-07	32	33	0.732	1.302	FALSE
C14NOREP67	uoORF	772	1.82445e-06	67	58	0.949	1.416	FALSE
C14RIBOSEQORF56	uoORF	250	4.2361e-07	17	18	0.646	1.416	FALSE
C14RIBOSEQORF57	uORF	351	6.68421e-07	31	25	0.932	1.667	FALSE
C14NOREP68	intORF	419	7.25666e-07	22	30	0.524	1.047	FALSE
C14RIBOSEQORF58	uORF	142	3.08914e-07	12	10	0.764	1.813	FALSE
C14NOREP69	uORF	176	4.72366e-07	16	12	0.896	1.863	FALSE
C14RIBOSEQORF60	uoORF	232	3.83225e-07	18	16	0.777	1.653	FALSE
C14NOREP70	uORF	143	2.5927e-07	10	10	0.616	1.656	FALSE
C14RIBOSEQORF61	lncRNA	205	3.42696e-07	10	14	0.441	1.211	FALSE
C14RIBOSEQORF62	lncRNA	584	9.59835e-07	41	43	0.743	1.237	FALSE
C14RIBOSEQORF63	lncRNA	241	4.07073e-07	16	17	0.637	1.428	FALSE
C14RIBOSEQORF64	uORF	157	2.824e-07	9	11	0.493	1.422	FALSE
C14RIBOSEQORF66	uORF	301	5.50513e-07	28	22	0.942	1.728	FALSE
C14NOREP72	lncRNA	839	1.55456e-06	66	63	0.859	1.286	FALSE
C14RIBOSEQORF68	uORF	243	4.24186e-07	24	17	1.017	1.871	FALSE
C14NOREP73	uORF	177	3.32545e-07	11	12	0.577	1.509	FALSE
C14NOREP74	uORF	272	5.00182e-07	31	19	1.208	1.943	FALSE
C14RIBOSEQORF70	uORF	160	3.13584e-07	9	11	0.493	1.422	FALSE
C14NOREP75	processed_transcript	152	3.24956e-07	7	11	0.362	1.195	FALSE
C14RIBOSEQORF71	uORF	274	3.8797e-07	23	19	0.87	1.698	FALSE
C14RIBOSEQORF72	uORF	171	1.81376e-07	20	12	1.135	1.952	FALSE
C14RIBOSEQORF73	uoORF	256	3.9635e-07	17	18	0.646	1.416	FALSE
C14RIBOSEQORF74	uORF	161	3.78446e-07	16	11	0.968	1.913	FALSE
C14NOREP77	uoORF	944	1.91312e-06	74	72	0.852	1.247	FALSE
C14NOREP78	lncRNA	410	8.22256e-07	26	30	0.635	1.203	FALSE
C14RIBOSEQORF75	lncRNA	290	6.29271e-07	17	21	0.554	1.214	FALSE
C14NOREP79	lncRNA	240	4.05507e-07	16	17	0.637	1.428	FALSE
C14RIBOSEQORF76	uORF	341	1.0398e-06	37	25	1.135	1.874	FALSE
C14NOREP80	lncRNA	250	4.77854e-07	15	18	0.558	1.283	FALSE
C14NOREP82	processed_transcript	653	1.07419e-06	41	48	0.665	1.108	FALSE
C14RIBOSEQORF77	uORF	168	2.3316e-07	9	12	0.452	1.307	FALSE
C14RIBOSEQORF78	uORF	159	2.28291e-07	6	11	0.299	1.076	FALSE
C14RIBOSEQORF80	uoORF	240	3.12738e-07	7	17	0.234	0.773	FALSE
C14NOREP83	lncRNA	314	8.03412e-07	22	23	0.683	1.366	FALSE
C14RIBOSEQORF81	uORF	207	3.53223e-07	5	15	0.174	0.701	TRUE
C14NOREP84	lncRNA	485	8.52798e-07	19	35	0.379	0.797	FALSE
C14NOREP85	dORF	165	2.6061e-07	5	11	0.238	0.956	FALSE
C14NOREP86	uORF	171	2.98763e-07	11	12	0.577	1.509	FALSE
C14RIBOSEQORF84	uoORF	724	1.11335e-06	33	54	0.463	0.817	FALSE
C14NOREP87	dORF	228	3.0219e-07	10	16	0.386	1.06	FALSE
C14RIBOSEQORF85	intORF	399	7.23786e-07	25	29	0.628	1.204	FALSE
C14RIBOSEQORF86	uORF	201	2.54177e-07	9	14	0.388	1.122	FALSE
C14RIBOSEQORF87	uORF	193	3.59583e-07	6	14	0.235	0.846	FALSE
C14RIBOSEQORF88	uORF	160	2.25288e-07	11	11	0.629	1.628	FALSE
C14NOREP88	lncRNA	290	5.43677e-07	11	21	0.33	0.867	FALSE
C14RIBOSEQORF89	uORF	236	4.24056e-07	29	17	1.24	1.957	FALSE
C14RIBOSEQORF90	uORF	157	2.3673e-07	10	11	0.56	1.529	FALSE
C14RIBOSEQORF91	uoORF	148	3.3332e-07	19	10	1.23	1.971	FALSE
C14NOREP89	uORF	328	8.4969e-07	30	24	0.935	1.686	FALSE
C14NOREP90	intORF	681	1.70836e-06	46	51	0.712	1.153	FALSE
C14NOREP91	lncRNA	431	1.05656e-06	28	32	0.648	1.2	FALSE
C14NOREP92	intORF	184	3.0512e-07	16	13	0.83	1.792	FALSE
C14NOREP93	uORF	340	4.72335e-07	24	24	0.724	1.406	FALSE
C14NOREP95	dORF	451	6.96983e-07	23	33	0.501	0.987	FALSE
C14RIBOSEQORF92	uoORF	309	4.84578e-07	19	22	0.602	1.267	FALSE
C14NOREP96	uORF	229	3.6845e-07	17	16	0.727	1.585	FALSE
C14RIBOSEQORF93	uORF	230	2.97776e-07	16	16	0.677	1.515	FALSE
C14RIBOSEQORF94	uORF	151	2.398e-07	9	10	0.542	1.552	FALSE
C14RIBOSEQORF95	uORF	517	8.0666e-07	27	38	0.524	0.98	FALSE
C14RIBOSEQORF97	uORF	151	2.91824e-07	14	10	0.91	1.901	FALSE
C14RIBOSEQORF98	uoORF	486	1.47495e-06	39	36	0.839	1.415	FALSE
C14NOREP100	uORF	164	3.76556e-07	8	11	0.427	1.31	FALSE
C14RIBOSEQORF100	uORF	189	3.06086e-07	24	13	1.268	1.97	FALSE
C14RIBOSEQORF101	uORF	167	2.57053e-07	12	12	0.64	1.602	FALSE
C14NOREP101	uORF	922	2.19658e-06	89	71	1.056	1.495	FALSE
C14RIBOSEQORF104	uoORF	199	2.56064e-07	5	14	0.187	0.751	FALSE
C14NOREP102	uORF	237	4.14753e-07	23	17	0.97	1.837	FALSE
C14NOREP103	uoORF	174	3.33285e-07	11	12	0.577	1.509	FALSE
C14NOREP104	uORF	205	4.2133e-07	21	14	1.05	1.917	FALSE
C14NOREP105	uORF	211	4.331e-07	21	15	0.986	1.876	FALSE
C14NOREP108	lncRNA	609	1.00043e-06	41	45	0.71	1.182	FALSE
C14RIBOSEQORF106	lncRNA	522	9.62998e-07	43	38	0.886	1.459	FALSE
C14NOREP109	lncRNA	381	5.99491e-07	29	27	0.8	1.464	FALSE
C14RIBOSEQORF107	lncRNA	440	7.72417e-07	59	32	1.462	1.975	FALSE
C14RIBOSEQORF108	lncRNA	168	3.0177e-07	26	12	1.414	1.983	FALSE
C14NOREP111	uORF	298	8.0409e-07	27	22	0.904	1.682	FALSE
C14RIBOSEQORF109	uORF	405	1.05892e-06	39	30	1.006	1.692	FALSE
C14NOREP112	lncRNA	268	5.37314e-07	16	19	0.57	1.279	FALSE
C14NOREP113	lncRNA	401	8.53211e-07	36	29	0.951	1.636	FALSE
C14NOREP114	lncRNA	286	5.95247e-07	24	21	0.828	1.602	FALSE
C14RIBOSEQORF111	uORF	138	3.0325e-07	19	10	1.23	1.971	FALSE
C14NOREP116	dORF	201	2.83914e-07	17	14	0.829	1.766	FALSE
C14NOREP117	uORF	156	2.05743e-07	8	11	0.427	1.31	FALSE
C14RIBOSEQORF112	lncRNA	321	6.54532e-07	22	23	0.683	1.366	FALSE
C14NOREP118	lncRNA	537	2.34064e-06	48	41	0.929	1.489	FALSE
C14NOREP119	lncRNA	543	1.42923e-06	33	40	0.625	1.103	FALSE
C14NOREP120	lncRNA	147	2.61436e-07	12	10	0.764	1.813	FALSE
C14NOREP121	lncRNA	850	1.63315e-06	50	64	0.623	0.989	FALSE
C14NOREP123	lncRNA	189	3.96032e-07	14	13	0.71	1.658	FALSE
C14NOREP124	intORF	174	3.99094e-07	9	12	0.452	1.307	FALSE
C14NOREP125	intORF	171	3.7155e-07	18	12	1.019	1.922	FALSE
C14NOREP126	uoORF	568	1.13233e-06	43	42	0.802	1.32	FALSE
C14RIBOSEQORF115	lncRNA	469	9.19392e-07	24	34	0.511	0.993	FALSE
C14RIBOSEQORF116	uORF	290	6.8243e-07	25	21	0.867	1.654	FALSE
C14NOREP128	dORF	586	1.00476e-06	33	43	0.582	1.026	FALSE
C14RIBOSEQORF117	uoORF	642	1.11282e-06	52	47	0.886	1.394	FALSE
C14RIBOSEQORF118	uORF	226	5.2824e-07	24	16	1.076	1.912	FALSE
C14RIBOSEQORF120	dORF	160	2.0228e-07	13	11	0.766	1.786	FALSE
C14RIBOSEQORF122	uORF	161	2.8751e-07	7	11	0.362	1.195	FALSE
C14NOREP131	lncRNA	188	4.93197e-07	18	13	0.949	1.88	FALSE
C14NOREP132	intORF	167	2.98296e-07	9	12	0.452	1.307	FALSE
C14RIBOSEQORF123	dORF	203	3.12054e-07	11	14	0.495	1.3	FALSE
C14NOREP133	uoORF	181	3.25526e-07	20	13	1.063	1.929	FALSE
C14RIBOSEQORF124	uORF	323	6.52639e-07	29	23	0.938	1.707	FALSE
C14NOREP135	lncRNA	673	1.09929e-06	51	50	0.815	1.288	FALSE
C14NOREP137	lncRNA	341	1.02937e-06	14	25	0.37	0.875	FALSE
C14NOREP138	lncRNA	444	5.89997e-07	30	32	0.701	1.272	FALSE
C15RIBOSEQORF1	uORF	224	5.49083e-07	22	16	0.978	1.857	FALSE
C15RIBOSEQORF2	uORF	344	5.69873e-07	29	25	0.864	1.579	FALSE
C15NOREP1	lncRNA	293	5.50559e-07	18	21	0.592	1.271	FALSE
C15NOREP3	intORF	415	7.64636e-07	10	30	0.206	0.565	TRUE
C15RIBOSEQORF4	uORF	270	5.32731e-07	24	19	0.914	1.748	FALSE
C15NOREP4	uORF	208	2.81822e-07	11	15	0.462	1.214	FALSE
C15NOREP5	uoORF	259	3.68344e-07	20	18	0.782	1.607	FALSE
C15NOREP6	uORF	215	7.43466e-07	30	15	1.392	1.98	FALSE
C15RIBOSEQORF5	uORF	381	5.78185e-07	24	27	0.644	1.25	FALSE
C15RIBOSEQORF7	dORF	688	1.59539e-06	48	52	0.732	1.174	FALSE
C15NOREP9	doORF	192	3.13125e-07	12	13	0.591	1.49	FALSE
C15NOREP10	uORF	172	2.85015e-07	21	12	1.189	1.961	FALSE
C15NOREP11	dORF	185	3.19838e-07	13	13	0.651	1.577	FALSE
C15RIBOSEQORF9	dORF	316	6.35678e-07	26	23	0.829	1.566	FALSE
C15NOREP12	processed_transcript	609	1.05987e-06	35	45	0.594	1.031	FALSE
C15NOREP13	lncRNA	354	5.59888e-07	21	25	0.596	1.21	FALSE
C15NOREP14	lncRNA	298	4.50681e-07	12	21	0.366	0.926	FALSE
C15RIBOSEQORF10	uORF	229	4.64227e-07	13	16	0.529	1.291	FALSE
C15NOREP15	dORF	189	2.60274e-07	10	13	0.475	1.304	FALSE
C15NOREP16	dORF	684	9.75913e-07	31	50	0.466	0.837	FALSE
C15NOREP17	uORF	233	6.47068e-07	17	17	0.684	1.497	FALSE
C15RIBOSEQORF12	uORF	211	5.93108e-07	20	15	0.934	1.84	FALSE
C15RIBOSEQORF13	uORF	463	9.03188e-07	23	34	0.487	0.958	FALSE
C15NOREP18	uORF	202	4.31254e-07	18	14	0.885	1.819	FALSE
C15NOREP19	uORF	229	5.4075e-07	27	16	1.214	1.955	FALSE
C15NOREP20	dORF	151	2.16627e-07	9	10	0.542	1.552	FALSE
C15NOREP21	uoORF	317	6.6273e-07	18	23	0.541	1.161	FALSE
C15RIBOSEQORF15	lncRNA	409	6.8968e-07	14	30	0.308	0.73	FALSE
C15RIBOSEQORF16	lncRNA	252	4.22262e-07	11	18	0.385	1.012	FALSE
C15NOREP22	lncRNA	366	6.951e-07	16	26	0.417	0.935	FALSE
C15RIBOSEQORF17	lncRNA	284	5.66356e-07	10	20	0.308	0.848	FALSE
C15NOREP23	uORF	202	3.89806e-07	17	14	0.829	1.766	FALSE
C15NOREP24	lncRNA	1266	3.33568e-06	107	101	0.906	1.244	FALSE
C15NOREP27	lncRNA	263	4.44467e-07	13	19	0.445	1.088	FALSE
C15RIBOSEQORF18	lncRNA	140	3.8507e-07	13	10	0.838	1.864	FALSE
C15NOREP29	uORF	685	1.97369e-06	69	52	1.093	1.621	FALSE
C15RIBOSEQORF19	uORF	201	2.91386e-07	23	14	1.154	1.948	FALSE
C15NOREP31	lncRNA	233	6.073e-07	15	17	0.59	1.358	FALSE
C15NOREP32	uORF	149	2.8147e-07	8	10	0.469	1.436	FALSE
C15NOREP33	uORF	192	2.42695e-07	12	13	0.591	1.49	FALSE
C15RIBOSEQORF20	uORF	283	4.23037e-07	11	20	0.346	0.91	FALSE
C15NOREP34	uORF	293	5.70947e-07	15	21	0.478	1.1	FALSE
C15NOREP35	uoORF	248	3.8404e-07	11	18	0.385	1.012	FALSE
C15RIBOSEQORF21	uORF	263	5.6613e-07	18	19	0.655	1.404	FALSE
C15RIBOSEQORF23	intORF	404	7.1169e-07	17	29	0.401	0.879	FALSE
C15NOREP37	uORF	194	4.43954e-07	17	14	0.829	1.766	FALSE
C15NOREP38	intORF	302	6.7244e-07	11	22	0.315	0.828	FALSE
C15RIBOSEQORF26	lncRNA	529	1.10191e-06	31	39	0.597	1.073	FALSE
C15RIBOSEQORF27	uORF	259	4.07657e-07	19	18	0.736	1.545	FALSE
C15NOREP39	processed_transcript	339	4.0399e-07	24	24	0.724	1.406	FALSE
C15RIBOSEQORF28	processed_transcript	144	2.627e-07	9	10	0.542	1.552	FALSE
C15RIBOSEQORF29	uORF	161	3.45553e-07	15	11	0.902	1.883	FALSE
C15RIBOSEQORF30	dORF	332	4.32456e-07	20	24	0.586	1.211	FALSE
C15RIBOSEQORF31	uORF	221	3.05116e-07	10	16	0.386	1.06	FALSE
C15NOREP41	lncRNA	163	3.1619e-07	14	11	0.835	1.842	FALSE
C15NOREP42	lncRNA	510	1.52602e-06	43	38	0.886	1.459	FALSE
C15NOREP43	dORF	463	7.21966e-07	23	34	0.487	0.958	FALSE
C15RIBOSEQORF32	uORF	145	2.80261e-07	6	10	0.329	1.183	FALSE
C15NOREP44	uORF	176	3.26315e-07	14	12	0.768	1.758	FALSE
C15NOREP45	uORF	145	2.23469e-07	12	10	0.764	1.813	FALSE
C15NOREP46	intORF	241	2.93726e-07	14	17	0.544	1.287	FALSE
C15NOREP47	lncRNA	442	8.67709e-07	47	32	1.161	1.84	FALSE
C15NOREP48	uORF	231	4.91353e-07	31	16	1.374	1.977	FALSE
C15RIBOSEQORF33	lncRNA	462	9.34442e-07	75	34	1.675	1.992	FALSE
C15RIBOSEQORF34	lncRNA	426	7.01339e-07	85	31	1.804	1.997	FALSE
C15RIBOSEQORF35	lncRNA	196	3.05008e-07	32	14	1.506	1.987	FALSE
C15RIBOSEQORF36	uORF	373	6.67776e-07	32	27	0.894	1.59	FALSE
C15RIBOSEQORF37	uORF	197	3.30479e-07	29	14	1.411	1.982	FALSE
C15RIBOSEQORF38	uoORF	502	7.6339e-07	37	37	0.769	1.316	FALSE
C15RIBOSEQORF39	uORF	274	6.07059e-07	27	20	0.993	1.812	FALSE
C15NOREP52	uORF	296	5.87106e-07	16	21	0.516	1.157	FALSE
C15NOREP53	uoORF	180	4.75013e-07	21	13	1.118	1.944	FALSE
C15NOREP54	intORF	154	2.29127e-07	7	11	0.362	1.195	FALSE
C15NOREP55	uORF	288	4.57817e-07	16	21	0.516	1.157	FALSE
C15NOREP56	intORF	188	2.7356e-07	9	13	0.417	1.208	FALSE
C15NOREP57	uORF	166	2.4456e-07	16	12	0.896	1.863	FALSE
C15RIBOSEQORF41	lncRNA	756	1.31043e-06	38	56	0.524	0.889	FALSE
C15RIBOSEQORF42	uORF	619	1.22581e-06	49	46	0.847	1.352	FALSE
C15NOREP59	uORF	450	1.16708e-06	33	33	0.758	1.337	FALSE
C15NOREP60	lncRNA	235	3.00786e-07	9	17	0.319	0.924	FALSE
C15NOREP61	processed_transcript	269	3.58892e-07	23	19	0.87	1.698	FALSE
C15NOREP62	processed_transcript	188	2.70448e-07	14	13	0.71	1.658	FALSE
C15NOREP63	dORF	174	2.76219e-07	7	12	0.332	1.096	FALSE
C15RIBOSEQORF43	doORF	220	3.22127e-07	13	16	0.529	1.291	FALSE
C15RIBOSEQORF44	uORF	183	1.9973e-07	31	13	1.523	1.988	FALSE
C15NOREP64	lncRNA	320	5.11965e-07	30	23	0.975	1.749	FALSE
C15RIBOSEQORF45	uoORF	161	2.92763e-07	17	11	1.033	1.933	FALSE
C15RIBOSEQORF46	dORF	416	6.61972e-07	26	30	0.635	1.203	FALSE
C15NOREP67	intORF	377	7.79381e-07	34	27	0.958	1.671	FALSE
C15RIBOSEQORF47	uORF	159	5.6075e-07	17	11	1.033	1.933	FALSE
C15NOREP68	intORF	147	2.79053e-07	7	10	0.398	1.312	FALSE
C15NOREP69	uoORF	289	5.21097e-07	10	21	0.294	0.808	FALSE
C15NOREP70	doORF	227	4.63218e-07	14	16	0.578	1.367	FALSE
C15NOREP71	uORF	277	5.79384e-07	23	20	0.827	1.622	FALSE
C15NOREP72	processed_transcript	364	7.26579e-07	29	26	0.831	1.52	FALSE
C15NOREP73	processed_transcript	204	2.8097e-07	10	14	0.441	1.211	FALSE
C15RIBOSEQORF48	intORF	139	2.08188e-07	10	10	0.616	1.656	FALSE
C15RIBOSEQORF49	uORF	560	1.1484e-06	63	41	1.253	1.864	FALSE
C15RIBOSEQORF50	uORF	301	2.90009e-07	21	21	0.709	1.439	FALSE
C15RIBOSEQORF52	uORF	209	6.6805e-07	28	15	1.316	1.972	FALSE
C15NOREP78	lncRNA	309	7.39083e-07	29	22	0.981	1.77	FALSE
C15NOREP79	uoORF	338	5.54974e-07	21	24	0.621	1.26	FALSE
C15RIBOSEQORF54	uORF	144	3.67403e-07	13	10	0.838	1.864	FALSE
C15NOREP81	intORF	241	4.83135e-07	12	17	0.452	1.144	FALSE
C15NOREP82	intORF	253	4.18013e-07	11	18	0.385	1.012	FALSE
C15NOREP83	dORF	672	1.27818e-06	48	50	0.762	1.221	FALSE
C15NOREP84	lncRNA	336	4.98537e-07	23	24	0.69	1.358	FALSE
C15NOREP85	lncRNA	166	3.8268e-07	19	12	1.078	1.939	FALSE
C15NOREP86	uoORF	291	5.88777e-07	29	21	1.026	1.828	FALSE
C15RIBOSEQORF57	uORF	142	3.50636e-07	11	10	0.69	1.744	FALSE
C15RIBOSEQORF58	lncRNA	589	1.13514e-06	44	43	0.804	1.316	FALSE
C15RIBOSEQORF59	lncRNA	467	8.49916e-07	25	34	0.536	1.027	FALSE
C15NOREP87	lncRNA	167	2.3891e-07	7	12	0.332	1.096	FALSE
C15RIBOSEQORF60	lncRNA	333	5.57008e-07	25	24	0.759	1.454	FALSE
C15RIBOSEQORF61	lncRNA	433	6.92569e-07	28	31	0.669	1.238	FALSE
C15NOREP88	lncRNA	263	4.98092e-07	22	19	0.827	1.644	FALSE
C15NOREP89	lncRNA	255	4.43988e-07	22	18	0.872	1.721	FALSE
C15RIBOSEQORF63	uoORF	677	1.53104e-06	36	51	0.541	0.932	FALSE
C15NOREP90	intORF	201	3.2863e-07	12	14	0.549	1.387	FALSE
C15NOREP91	uORF	559	9.24971e-07	45	41	0.864	1.407	FALSE
C15NOREP92	lncRNA	332	6.42709e-07	13	24	0.353	0.861	FALSE
C15NOREP93	uoORF	189	3.01913e-07	9	13	0.417	1.208	FALSE
C15NOREP94	uORF	427	6.61759e-07	28	31	0.669	1.238	FALSE
C15RIBOSEQORF65	uORF	361	6.34687e-07	22	26	0.605	1.208	FALSE
C15RIBOSEQORF66	lncRNA	183	2.5882e-07	16	13	0.83	1.792	FALSE
C15RIBOSEQORF67	lncRNA	186	2.83114e-07	8	13	0.361	1.11	FALSE
C15RIBOSEQORF68	uORF	246	2.75177e-07	24	17	1.017	1.871	FALSE
C15RIBOSEQORF69	uORF	272	3.04407e-07	27	19	1.043	1.866	FALSE
C15RIBOSEQORF70	uORF	165	2.59652e-07	10	11	0.56	1.529	FALSE
C15NOREP96	dORF	675	1.10591e-06	44	50	0.691	1.131	FALSE
C15NOREP97	dORF	531	9.00554e-07	32	39	0.619	1.102	FALSE
C15NOREP99	intORF	395	6.95029e-07	22	29	0.542	1.083	FALSE
C15RIBOSEQORF72	uORF	142	3.04803e-07	12	10	0.764	1.813	FALSE
C15RIBOSEQORF73	uoORF	139	2.6284e-07	26	10	1.519	1.989	FALSE
C15RIBOSEQORF74	uORF	143	3.4937e-07	7	10	0.398	1.312	FALSE
C15NOREP100	uORF	259	3.92866e-07	16	18	0.602	1.35	FALSE
C15NOREP103	uoORF	289	4.98055e-07	19	21	0.631	1.327	FALSE
C15NOREP104	uoORF	361	9.89625e-07	23	26	0.637	1.253	FALSE
C15RIBOSEQORF77	uoORF	226	4.62995e-07	13	16	0.529	1.291	FALSE
C15NOREP105	intORF	195	2.52593e-07	6	14	0.235	0.846	FALSE
C15NOREP106	dORF	411	7.27399e-07	21	30	0.496	1.008	FALSE
C15RIBOSEQORF78	lncRNA	492	8.90096e-07	36	36	0.767	1.321	FALSE
C15NOREP107	uORF	310	5.88194e-07	39	22	1.34	1.966	FALSE
C15RIBOSEQORF80	uORF	290	3.5023e-07	41	21	1.446	1.98	FALSE
C15RIBOSEQORF81	uORF	164	4.72216e-07	14	11	0.835	1.842	FALSE
C15RIBOSEQORF82	uORF	162	3.88495e-07	18	11	1.094	1.948	FALSE
C15RIBOSEQORF83	lncRNA	280	5.1679e-07	20	20	0.704	1.452	FALSE
C15NOREP108	lncRNA	237	4.23729e-07	15	17	0.59	1.358	FALSE
C15NOREP109	dORF	262	4.2206e-07	13	19	0.445	1.088	FALSE
C15NOREP110	processed_transcript	240	4.53847e-07	11	17	0.407	1.071	FALSE
C15NOREP111	processed_transcript	657	1.22255e-06	53	49	0.867	1.36	FALSE
C15RIBOSEQORF85	uORF	147	2.77423e-07	14	10	0.91	1.901	FALSE
C15NOREP112	intORF	182	2.16609e-07	16	13	0.83	1.792	FALSE
C15RIBOSEQORF88	uoORF	198	3.55492e-07	11	14	0.495	1.3	FALSE
C15NOREP114	uORF	190	2.99729e-07	5	13	0.201	0.809	FALSE
C15NOREP115	lncRNA	331	6.94267e-07	25	24	0.759	1.454	FALSE
C15NOREP116	intORF	180	2.88146e-07	9	13	0.417	1.208	FALSE
C15NOREP117	uORF	187	3.25527e-07	14	13	0.71	1.658	FALSE
C15NOREP118	dORF	355	5.57173e-07	29	26	0.831	1.52	FALSE
C15RIBOSEQORF92	lncRNA	231	3.8147e-07	34	16	1.471	1.985	FALSE
C15RIBOSEQORF93	lncRNA	158	3.11627e-07	9	11	0.493	1.422	FALSE
C15NOREP119	lncRNA	225	3.37791e-07	13	16	0.529	1.291	FALSE
C15NOREP120	intORF	458	1.52632e-06	43	34	0.991	1.629	FALSE
C15NOREP121	lncRNA	213	3.95114e-07	16	15	0.722	1.608	FALSE
C15RIBOSEQORF94	uORF	208	3.09799e-07	9	15	0.362	1.047	FALSE
C15RIBOSEQORF95	uORF	170	2.0661e-07	17	12	0.958	1.897	FALSE
C15RIBOSEQORF96	uORF	292	6.49047e-07	20	21	0.67	1.384	FALSE
C15NOREP122	uORF	290	6.55384e-07	31	21	1.104	1.887	FALSE
C15RIBOSEQORF97	uORF	335	6.42824e-07	29	24	0.9	1.642	FALSE
C15RIBOSEQORF98	uORF	159	1.7643e-07	16	11	0.968	1.913	FALSE
C15NOREP123	intORF	321	5.71678e-07	12	23	0.334	0.845	FALSE
C15RIBOSEQORF99	uoORF	148	2.25629e-07	10	10	0.616	1.656	FALSE
C15RIBOSEQORF100	uORF	706	1.31582e-06	73	53	1.14	1.673	FALSE
C15NOREP126	lncRNA	459	9.69589e-07	27	34	0.585	1.095	FALSE
C15RIBOSEQORF103	uORF	734	1.44402e-06	94	55	1.441	1.944	FALSE
C16RIBOSEQORF1	uoORF	281	5.63664e-07	14	20	0.462	1.094	FALSE
C16RIBOSEQORF2	uoORF	165	6.9273e-07	13	12	0.704	1.686	FALSE
C16RIBOSEQORF4	uORF	150	2.2733e-07	15	10	0.98	1.926	FALSE
C16RIBOSEQORF5	uoORF	621	1.32536e-06	57	46	1.001	1.545	FALSE
C16NOREP2	processed_transcript	899	2.44633e-06	77	69	0.928	1.349	FALSE
C16NOREP3	uoORF	457	1.13259e-06	42	34	0.965	1.597	FALSE
C16NOREP5	lncRNA	298	6.36576e-07	28	21	0.986	1.791	FALSE
C16RIBOSEQORF6	uORF	164	2.75705e-07	15	11	0.902	1.883	FALSE
C16NOREP6	intORF	315	5.70622e-07	21	23	0.648	1.315	FALSE
C16NOREP7	lncRNA	333	5.9322e-07	21	24	0.621	1.26	FALSE
C16NOREP8	lncRNA	655	1.29363e-06	54	49	0.886	1.382	FALSE
C16NOREP9	lncRNA	697	1.36459e-06	58	52	0.903	1.388	FALSE
C16NOREP11	intORF	479	1.88682e-06	38	36	0.815	1.384	FALSE
C16NOREP12	uORF	232	3.87543e-07	16	16	0.677	1.515	FALSE
C16NOREP13	dORF	465	8.77339e-07	54	34	1.272	1.911	FALSE
C16NOREP14	intORF	803	2.62146e-06	51	62	0.657	1.039	FALSE
C16NOREP15	uORF	164	1.7839e-07	10	11	0.56	1.529	FALSE
C16RIBOSEQORF9	uORF	296	6.2476e-07	23	21	0.788	1.549	FALSE
C16NOREP16	lncRNA	612	1.09084e-06	58	45	1.044	1.604	FALSE
C16NOREP17	dORF	148	2.17976e-07	13	10	0.838	1.864	FALSE
C16NOREP18	dORF	550	6.11048e-07	67	40	1.369	1.94	FALSE
C16RIBOSEQORF11	lncRNA	636	7.88356e-07	60	46	1.06	1.617	FALSE
C16RIBOSEQORF12	uORF	158	4.47066e-07	11	11	0.629	1.628	FALSE
C16RIBOSEQORF13	lncRNA	183	4.06624e-07	19	13	1.007	1.908	FALSE
C16RIBOSEQORF14	lncRNA	388	7.88601e-07	26	28	0.681	1.288	FALSE
C16NOREP19	lncRNA	287	4.77553e-07	23	20	0.827	1.622	FALSE
C16RIBOSEQORF15	uoORF	698	1.26959e-06	73	52	1.162	1.704	FALSE
C16NOREP20	intORF	233	3.68505e-07	16	16	0.677	1.515	FALSE
C16RIBOSEQORF16	uORF	286	4.74792e-07	20	20	0.704	1.452	FALSE
C16RIBOSEQORF17	uORF	155	1.86717e-07	14	11	0.835	1.842	FALSE
C16RIBOSEQORF18	uORF	290	5.70003e-07	23	21	0.788	1.549	FALSE
C16NOREP21	intORF	162	4.0684e-07	9	11	0.493	1.422	FALSE
C16NOREP22	dORF	533	1.04771e-06	44	39	0.886	1.451	FALSE
C16RIBOSEQORF19	uORF	235	3.83549e-07	28	17	1.198	1.948	FALSE
C16RIBOSEQORF20	uORF	195	3.11031e-07	8	14	0.335	1.031	FALSE
C16NOREP23	uORF	141	2.95776e-07	9	10	0.542	1.552	FALSE
C16NOREP26	uORF	145	2.99462e-07	12	10	0.764	1.813	FALSE
C16NOREP27	uORF	213	2.86935e-07	28	15	1.316	1.972	FALSE
C16NOREP28	lncRNA	153	2.32505e-07	11	11	0.629	1.628	FALSE
C16RIBOSEQORF23	uORF	211	3.0477e-07	20	15	0.934	1.84	FALSE
C16RIBOSEQORF24	dORF	258	4.3248e-07	32	18	1.301	1.966	FALSE
C16NOREP29	lncRNA	148	2.25574e-07	7	10	0.398	1.312	FALSE
C16NOREP30	processed_transcript	566	9.40234e-07	44	42	0.823	1.347	FALSE
C16RIBOSEQORF25	processed_transcript	375	6.66678e-07	26	27	0.706	1.336	FALSE
C16NOREP31	processed_transcript	312	5.7463e-07	25	22	0.828	1.584	FALSE
C16RIBOSEQORF26	dORF	913	1.69484e-06	68	69	0.811	1.206	FALSE
C16RIBOSEQORF27	uORF	175	3.57206e-07	26	12	1.414	1.983	FALSE
C16RIBOSEQORF28	intORF	443	1.46797e-06	46	33	1.1	1.77	FALSE
C16RIBOSEQORF29	uoORF	249	7.729e-07	38	18	1.494	1.985	FALSE
C16NOREP32	uORF	315	5.98909e-07	30	23	0.975	1.749	FALSE
C16NOREP33	processed_transcript	248	4.56756e-07	19	18	0.736	1.545	FALSE
C16RIBOSEQORF30	uoORF	314	5.34296e-07	12	23	0.334	0.845	FALSE
C16RIBOSEQORF31	uORF	140	1.83194e-07	11	10	0.69	1.744	FALSE
C16RIBOSEQORF32	uORF	200	3.7154e-07	18	14	0.885	1.819	FALSE
C16RIBOSEQORF33	uoORF	228	4.9959e-07	17	16	0.727	1.585	FALSE
C16NOREP37	lncRNA	396	6.30412e-07	22	29	0.542	1.083	FALSE
C16NOREP40	uORF	148	2.42349e-07	13	10	0.838	1.864	FALSE
C16NOREP41	processed_transcript	318	9.23086e-07	17	23	0.506	1.109	FALSE
C16RIBOSEQORF35	uORF	342	5.67587e-07	20	25	0.563	1.162	FALSE
C16NOREP43	uORF	146	3.26856e-07	5	10	0.261	1.051	FALSE
C16NOREP44	uORF	150	2.78183e-07	8	10	0.469	1.436	FALSE
C16RIBOSEQORF38	uORF	173	2.63396e-07	26	12	1.414	1.983	FALSE
C16NOREP45	intORF	159	2.80055e-07	6	11	0.299	1.076	FALSE
C16RIBOSEQORF39	lncRNA	512	8.85928e-07	31	37	0.63	1.131	FALSE
C16RIBOSEQORF40	dORF	519	1.40305e-06	30	39	0.576	1.043	FALSE
C16NOREP46	intORF	465	9.68083e-07	34	34	0.761	1.331	FALSE
C16NOREP47	intORF	141	2.07151e-07	7	10	0.398	1.312	FALSE
C16NOREP48	lncRNA	651	1.47287e-06	41	49	0.652	1.086	FALSE
C16RIBOSEQORF43	uORF	237	4.05502e-07	21	17	0.875	1.746	FALSE
C16NOREP49	uoORF	559	1.80754e-06	52	42	0.991	1.56	FALSE
C16RIBOSEQORF44	lncRNA	429	1.00524e-06	32	31	0.779	1.386	FALSE
C16NOREP52	uORF	247	3.6118e-07	34	18	1.373	1.975	FALSE
C16RIBOSEQORF45	uORF	308	4.4199e-07	36	22	1.24	1.942	FALSE
C16NOREP53	uoORF	342	5.92287e-07	26	25	0.762	1.443	FALSE
C16NOREP54	lncRNA	638	1.33594e-06	44	47	0.735	1.204	FALSE
C16NOREP55	lncRNA	492	1.00706e-06	25	36	0.506	0.97	FALSE
C16NOREP56	processed_transcript	156	4.19946e-07	8	11	0.427	1.31	FALSE
C16NOREP57	lncRNA	160	3.21964e-07	10	11	0.56	1.529	FALSE
C16NOREP58	uORF	161	4.3941e-07	24	11	1.396	1.983	FALSE
C16RIBOSEQORF49	dORF	412	7.0602e-07	35	30	0.891	1.546	FALSE
C16RIBOSEQORF50	processed_transcript	859	1.705e-06	71	65	0.902	1.331	FALSE
C16NOREP59	uORF	593	9.32925e-07	55	44	1.006	1.565	FALSE
C16NOREP60	intORF	410	1.19042e-06	35	30	0.891	1.546	FALSE
C16NOREP61	uORF	517	1.29462e-06	34	38	0.681	1.191	FALSE
C16NOREP62	uORF	145	2.24557e-07	10	10	0.616	1.656	FALSE
C16NOREP63	lncRNA	705	1.10954e-06	31	52	0.448	0.805	FALSE
C16RIBOSEQORF51	lncRNA	214	3.50306e-07	10	15	0.411	1.131	FALSE
C16RIBOSEQORF52	uORF	168	3.15326e-07	36	12	1.664	1.993	FALSE
C16NOREP64	intORF	160	2.51477e-07	6	11	0.299	1.076	FALSE
C16NOREP65	lncRNA	238	3.18864e-07	16	17	0.637	1.428	FALSE
C16RIBOSEQORF54	uORF	288	5.19592e-07	26	21	0.907	1.703	FALSE
C16RIBOSEQORF55	uORF	166	4.66175e-07	7	12	0.332	1.096	FALSE
C16RIBOSEQORF56	uORF	147	2.324e-07	9	10	0.542	1.552	FALSE
C16RIBOSEQORF57	uORF	297	5.0065e-07	48	21	1.606	1.99	FALSE
C16RIBOSEQORF58	uoORF	385	9.87416e-07	29	28	0.771	1.412	FALSE
C16NOREP66	uORF	213	3.50696e-07	15	15	0.669	1.534	FALSE
C16RIBOSEQORF59	dORF	1197	1.8969e-06	127	91	1.209	1.617	FALSE
C16RIBOSEQORF60	lncRNA	274	4.13265e-07	17	20	0.582	1.275	FALSE
C16RIBOSEQORF61	lncRNA	284	6.80068e-07	20	20	0.704	1.452	FALSE
C16NOREP67	lncRNA	777	1.53416e-06	64	58	0.902	1.359	FALSE
C16RIBOSEQORF62	lncRNA	459	9.70705e-07	34	34	0.761	1.331	FALSE
C16RIBOSEQORF63	uORF	319	5.32706e-07	35	23	1.156	1.902	FALSE
C16NOREP68	uORF	190	4.90287e-07	18	13	0.949	1.88	FALSE
C16RIBOSEQORF65	lncRNA	356	9.0667e-07	37	26	1.093	1.831	FALSE
C16NOREP72	lncRNA	391	5.66915e-07	26	28	0.681	1.288	FALSE
C16NOREP73	dORF	523	7.02466e-07	24	38	0.457	0.888	FALSE
C16RIBOSEQORF67	uORF	195	5.8832e-07	22	14	1.103	1.935	FALSE
C16NOREP74	intORF	474	6.46561e-07	8	34	0.138	0.425	TRUE
C16NOREP75	lncRNA	170	3.17965e-07	14	12	0.768	1.758	FALSE
C16RIBOSEQORF68	uORF	380	6.24147e-07	24	27	0.644	1.25	FALSE
C16NOREP76	lncRNA	316	6.4922e-07	20	23	0.612	1.264	FALSE
C16NOREP77	lncRNA	161	3.07832e-07	10	11	0.56	1.529	FALSE
C16RIBOSEQORF69	uORF	198	2.85663e-07	10	14	0.441	1.211	FALSE
C16NOREP78	processed_transcript	381	5.87822e-07	17	27	0.431	0.944	FALSE
C16NOREP79	intORF	198	3.93067e-07	16	14	0.773	1.704	FALSE
C16NOREP80	lncRNA	158	4.88587e-07	18	11	1.094	1.948	FALSE
C16NOREP81	lncRNA	296	9.15372e-07	36	21	1.289	1.958	FALSE
C16RIBOSEQORF73	lncRNA	419	6.3525e-07	22	30	0.524	1.047	FALSE
C16NOREP82	lncRNA	167	2.32826e-07	10	12	0.514	1.41	FALSE
C16RIBOSEQORF74	lncRNA	536	7.19586e-07	23	39	0.424	0.836	FALSE
C16RIBOSEQORF75	lncRNA	288	3.74686e-07	10	21	0.294	0.808	FALSE
C16RIBOSEQORF76	lncRNA	231	2.93338e-07	9	16	0.339	0.982	FALSE
C16RIBOSEQORF77	lncRNA	236	3.23549e-07	10	17	0.363	0.998	FALSE
C16RIBOSEQORF78	lncRNA	433	6.33367e-07	22	31	0.507	1.013	FALSE
C16RIBOSEQORF79	lncRNA	285	3.91892e-07	14	20	0.462	1.094	FALSE
C16NOREP83	lncRNA	197	3.91176e-07	24	14	1.202	1.958	FALSE
C16NOREP84	lncRNA	138	2.6577e-07	16	10	1.048	1.943	FALSE
C16NOREP85	doORF	296	4.02307e-07	14	21	0.44	1.042	FALSE
C16NOREP87	processed_transcript	237	4.37524e-07	18	17	0.732	1.564	FALSE
C16NOREP88	uoORF	158	3.1386e-07	7	11	0.362	1.195	FALSE
C16NOREP89	intORF	147	3.15241e-07	9	10	0.542	1.552	FALSE
C16RIBOSEQORF80	uORF	281	7.33119e-07	26	20	0.952	1.771	FALSE
C16RIBOSEQORF81	uORF	277	7.0348e-07	23	20	0.827	1.622	FALSE
C16RIBOSEQORF82	uORF	244	4.04834e-07	9	17	0.319	0.924	FALSE
C16NOREP90	dORF	186	3.4601e-07	10	13	0.475	1.304	FALSE
C16NOREP91	uORF	183	3.47147e-07	21	13	1.118	1.944	FALSE
C16NOREP93	uORF	144	2.362e-07	15	10	0.98	1.926	FALSE
C16RIBOSEQORF84	uORF	464	7.5962e-07	25	34	0.536	1.027	FALSE
C16RIBOSEQORF86	intORF	208	2.7591e-07	13	15	0.564	1.377	FALSE
C16NOREP94	intORF	204	5.05596e-07	20	14	0.996	1.893	FALSE
C16NOREP95	processed_transcript	356	6.04965e-07	16	26	0.417	0.935	FALSE
C16NOREP96	processed_transcript	358	6.25876e-07	17	26	0.447	0.981	FALSE
C16RIBOSEQORF89	uORF	198	3.75206e-07	13	14	0.604	1.472	FALSE
C16NOREP97	uORF	182	4.35327e-07	16	13	0.83	1.792	FALSE
C16NOREP98	lncRNA	182	3.13807e-07	13	13	0.651	1.577	FALSE
C16RIBOSEQORF90	uORF	312	5.9857e-07	31	22	1.056	1.842	FALSE
C16RIBOSEQORF91	uORF	254	5.73962e-07	16	18	0.602	1.35	FALSE
C16RIBOSEQORF93	uORF	156	3.44282e-07	10	11	0.56	1.529	FALSE
C16RIBOSEQORF94	uORF	229	3.69456e-07	13	16	0.529	1.291	FALSE
C16RIBOSEQORF96	uORF	188	3.55367e-07	14	13	0.71	1.658	FALSE
C16RIBOSEQORF97	processed_transcript	190	1.9539e-07	24	13	1.268	1.97	FALSE
C16NOREP99	uORF	507	7.62623e-07	44	37	0.934	1.529	FALSE
C16RIBOSEQORF98	uoORF	251	3.04706e-07	29	18	1.183	1.94	FALSE
C16RIBOSEQORF100	lncRNA	475	8.75176e-07	42	35	0.937	1.552	FALSE
C16RIBOSEQORF101	uoORF	155	5.22564e-07	18	11	1.094	1.948	FALSE
C16RIBOSEQORF103	uORF	172	3.1359e-07	12	12	0.64	1.602	FALSE
C16RIBOSEQORF104	uORF	185	4.4657e-07	25	13	1.313	1.975	FALSE
C16NOREP100	uoORF	227	4.17626e-07	27	16	1.214	1.955	FALSE
C16NOREP101	intORF	420	1.34601e-06	27	31	0.642	1.201	FALSE
C16NOREP103	intORF	228	4.40916e-07	14	16	0.578	1.367	FALSE
C16RIBOSEQORF105	uORF	415	6.95579e-07	26	30	0.635	1.203	FALSE
C16RIBOSEQORF106	uoORF	458	8.02495e-07	26	33	0.578	1.093	FALSE
C16NOREP104	intORF	144	2.69763e-07	10	10	0.616	1.656	FALSE
C16NOREP105	intORF	728	1.33814e-06	36	54	0.511	0.88	FALSE
C16NOREP106	uORF	216	3.63757e-07	12	15	0.513	1.296	FALSE
C16NOREP107	intORF	187	5.64274e-07	10	13	0.475	1.304	FALSE
C16NOREP108	uoORF	140	2.29233e-07	7	10	0.398	1.312	FALSE
C16RIBOSEQORF107	uORF	246	3.7374e-07	18	17	0.732	1.564	FALSE
C16NOREP110	uORF	163	2.89323e-07	14	11	0.835	1.842	FALSE
C16RIBOSEQORF108	uORF	352	6.80963e-07	29	25	0.864	1.579	FALSE
C16RIBOSEQORF109	uORF	329	6.22466e-07	40	24	1.279	1.948	FALSE
C16RIBOSEQORF110	uORF	413	6.72521e-07	25	30	0.607	1.164	FALSE
C16RIBOSEQORF111	uORF	218	3.78103e-07	15	15	0.669	1.534	FALSE
C16NOREP111	processed_transcript	646	1.21161e-06	33	48	0.521	0.919	FALSE
C16NOREP112	processed_transcript	370	7.16866e-07	25	27	0.675	1.293	FALSE
C16NOREP113	uoORF	169	3.64232e-07	9	12	0.452	1.307	FALSE
C16NOREP114	uoORF	302	6.95883e-07	33	22	1.131	1.895	FALSE
C16NOREP115	uORF	652	1.19449e-06	68	48	1.165	1.731	FALSE
C16NOREP116	uORF	565	1.0741e-06	82	42	1.583	1.985	FALSE
C16RIBOSEQORF115	uoORF	412	9.51605e-07	27	30	0.663	1.241	FALSE
C16RIBOSEQORF116	uoORF	170	2.2972e-07	24	12	1.333	1.978	FALSE
[truncated: 3,574 more rows]
