# Supplementary material for: Mutational constraint analysis workflow for overlapping short open reading frames and genomic neighbors
Source: BMC Genomics. 2025 Mar 14;26:254. doi: 10.1186/s12864-025-11444-w (PMC11909976; doi:10.1186/s12864-025-11444-w)
Supplement: Supplementary file 3 — Supplementary Material 3 [file 12864_2025_11444_MOESM3_ESM.xlsx]

## Sheet: lcnRNA_Gnocchi
ensembl_gene_id	Gnocchi_score
ENSG00000293331.1	2.79263
ENSG00000237491.10	2.73806
ENSG00000290784.1	2.72969
ENSG00000177757.2	1.99543
ENSG00000225880.6	3.21254
ENSG00000228794.12	2.09663
ENSG00000288531.1	3.06958
ENSG00000230368.2	3.01924
ENSG00000272438.1	2.76436
ENSG00000230699.2	2.56813
ENSG00000241180.1	2.56813
ENSG00000223764.2	1.68202
ENSG00000272512.1	2.80815
ENSG00000224969.1	2.10142
ENSG00000242590.1	3.3751
ENSG00000291156.1	3.44427
ENSG00000273443.1	4.10523
ENSG00000285812.1	1.45528
ENSG00000223823.1	2.50395
ENSG00000272141.1	2.97227
ENSG00000205231.1	3.41958
ENSG00000260179.1	3.07245
ENSG00000230415.1	0.792989
ENSG00000240731.1	0.291883
ENSG00000224870.9	0.640533
ENSG00000272455.1	-4.12385
ENSG00000225905.1	2.71038
ENSG00000225285.1	4.61866
ENSG00000290916.1	0.814481
ENSG00000215014.5	0.947956
ENSG00000286989.1	2.02471
ENSG00000272106.1	0.021766
ENSG00000272004.1	-1.49064
ENSG00000293187.1	-0.1561
ENSG00000268575.1	0.764592
ENSG00000293188.1	0.945709
ENSG00000290854.1	0.893478
ENSG00000231050.3	2.63003
ENSG00000233542.2	2.98331
ENSG00000226969.1	1.69722
ENSG00000271806.1	0.54501
ENSG00000182873.5	1.67337
ENSG00000234396.3	2.41127
ENSG00000287356.1	4.38437
ENSG00000272161.1	3.23363
ENSG00000292993.1	1.7111
ENSG00000272420.1	2.65174
ENSG00000224387.1	4.0786
ENSG00000229393.1	4.0786
ENSG00000272449.3	3.46852
ENSG00000238164.6	4.77868
ENSG00000228037.1	2.08412
ENSG00000289610.2	2.73086
ENSG00000237058.1	2.50914
ENSG00000285945.1	0.724172
ENSG00000283259.1	0.967721
ENSG00000233234.1	-0.0227668
ENSG00000287396.1	-1.36254
ENSG00000231630.1	-3.69482
ENSG00000284745.1	3.02166
ENSG00000177133.14	4.06843
ENSG00000226286.1	3.99234
ENSG00000272235.1	2.94275
ENSG00000287828.1	3.14769
ENSG00000286518.1	2.89037
ENSG00000272088.1	1.96933
ENSG00000238260.3	3.02752
ENSG00000227589.1	3.4799
ENSG00000235131.1	3.05293
ENSG00000293478.1	2.64306
ENSG00000272153.1	0.787963
ENSG00000236423.8	1.68708
ENSG00000233304.7	4.4836
ENSG00000226374.3	4.7566
ENSG00000284668.2	2.58144
ENSG00000284703.1	2.84775
ENSG00000235054.4	1.21712
ENSG00000284694.1	0.405961
ENSG00000227169.2	-1.39593
ENSG00000232596.3	0.1449
ENSG00000287586.1	2.46801
ENSG00000284739.1	0.74938
ENSG00000284674.1	1.1863
ENSG00000231510.1	1.44031
ENSG00000284616.1	0.917491
ENSG00000284692.2	1.41438
ENSG00000284666.1	1.50712
ENSG00000260972.1	2.46648
ENSG00000236948.2	1.88959
ENSG00000289893.1	2.77214
ENSG00000226944.1	1.63873
ENSG00000225077.3	1.69803
ENSG00000271746.1	3.44761
ENSG00000231868.1	4.05647
ENSG00000228750.7	1.8421
ENSG00000284744.1	2.08896
ENSG00000237436.1	0.0660928
ENSG00000237365.1	3.81528
ENSG00000237402.1	1.93284
ENSG00000237728.2	2.32809
ENSG00000225126.1	2.88313
ENSG00000270171.1	2.52498
ENSG00000270035.1	1.50571
ENSG00000269978.1	0.376484
ENSG00000269925.1	2.59378
ENSG00000236266.1	2.12443
ENSG00000284747.1	2.96147
ENSG00000284716.1	4.07623
ENSG00000238290.1	1.97283
ENSG00000288816.1	1.13418
ENSG00000227634.3	2.3608
ENSG00000233645.1	2.00822
ENSG00000232912.6	2.05196
ENSG00000228423.2	0.370963
ENSG00000230679.1	-0.132346
ENSG00000290109.1	2.7994
ENSG00000228526.8	3.18472
ENSG00000289914.1	4.76769
ENSG00000234546.5	3.64289
ENSG00000284652.1	1.02449
ENSG00000284693.2	2.64413
ENSG00000235263.1	1.53949
ENSG00000179840.5	3.01083
ENSG00000231789.4	2.02471
ENSG00000223989.1	3.74376
ENSG00000285701.1	1.86638
ENSG00000228150.1	2.25046
ENSG00000241326.1	3.07622
ENSG00000284735.1	2.78187
ENSG00000284642.1	1.92769
ENSG00000271989.1	2.8065
ENSG00000203469.2	2.11273
ENSG00000287727.1	3.32096
ENSG00000272078.1	4.49834
ENSG00000226849.1	2.00762
ENSG00000230337.3	1.31687
ENSG00000225602.5	2.33709
ENSG00000284646.1	2.34615
ENSG00000285833.1	4.15662
ENSG00000235643.2	0.102053
ENSG00000284708.1	2.25146
ENSG00000177553.6	1.5353
ENSG00000285646.2	0.355281
ENSG00000287384.1	3.0351
ENSG00000285604.1	3.08433
ENSG00000229484.3	2.61478
ENSG00000288927.2	4.125
ENSG00000272482.2	4.11177
ENSG00000228338.1	-3.59326
ENSG00000290772.1	-6.64268
ENSG00000233336.1	-6.64268
ENSG00000228229.2	-3.2916
ENSG00000259961.1	2.20603
ENSG00000237445.2	0.948481
ENSG00000289380.1	0.75878
ENSG00000231606.2	1.01637
ENSG00000234593.3	-0.477593
ENSG00000287756.1	2.36737
ENSG00000175147.13	2.21603
ENSG00000204464.7	2.12324
ENSG00000233485.1	2.80643
ENSG00000236045.1	3.71602
ENSG00000228140.2	3.39235
ENSG00000272510.1	1.91386
ENSG00000237301.1	-1.27771
ENSG00000271742.1	3.86508
ENSG00000237938.5	4.07674
ENSG00000224459.2	3.12913
ENSG00000179743.4	-1.23203
ENSG00000233078.1	3.17569
ENSG00000227959.2	2.51797
ENSG00000224621.1	2.44136
ENSG00000234166.1	2.69405
ENSG00000291077.1	3.21618
ENSG00000288398.1	3.22294
ENSG00000226029.1	0.736129
ENSG00000290842.1	0.586248
ENSG00000261135.1	-3.47563
ENSG00000285853.1	-2.95683
ENSG00000224174.2	-2.80885
ENSG00000233421.5	-5.22425
ENSG00000271732.1	-2.35344
ENSG00000291072.1	-2.35344
ENSG00000282143.1	-2.35344
ENSG00000290849.1	-2.70146
ENSG00000279151.1	-2.70146
ENSG00000293526.1	-2.70146
ENSG00000282740.1	-2.70146
ENSG00000290850.1	-2.70146
ENSG00000290851.1	-2.70146
ENSG00000223643.6	-2.70146
ENSG00000228549.5	-0.971294
ENSG00000238142.4	-0.971294
ENSG00000272426.1	-0.971294
ENSG00000290122.1	-0.971294
ENSG00000286898.1	5.36687
ENSG00000226526.1	3.77061
ENSG00000204362.6	1.83213
ENSG00000282843.1	1.96111
ENSG00000227751.1	0.459415
ENSG00000290096.1	1.9021
ENSG00000236648.2	1.97246
ENSG00000284653.1	0.166809
ENSG00000261781.1	0.0903244
ENSG00000230035.2	1.80583
ENSG00000225387.1	1.00788
ENSG00000272084.1	2.76052
ENSG00000230424.3	2.34617
ENSG00000235185.1	1.17382
ENSG00000235434.1	2.81777
ENSG00000227066.2	1.97293
ENSG00000228105.2	1.22114
ENSG00000284710.1	0.107858
ENSG00000226664.1	0.832037
ENSG00000236963.9	2.04444
ENSG00000226487.1	2.43971
ENSG00000284641.1	1.70891
ENSG00000284743.1	1.69338
ENSG00000289402.2	3.93383
ENSG00000117242.7	2.12145
ENSG00000233069.1	2.34912
ENSG00000287192.1	2.02096
ENSG00000236936.1	2.67276
ENSG00000231105.2	2.47339
ENSG00000236009.1	1.14176
ENSG00000233431.1	3.14388
ENSG00000293453.1	2.58335
ENSG00000285959.1	-0.345426
ENSG00000228397.3	0.0167818
ENSG00000218510.9	-0.0553381
ENSG00000285752.1	1.10419
ENSG00000230068.2	0.0111659
ENSG00000285873.1	2.50669
ENSG00000237200.1	1.81176
ENSG00000225952.1	1.55485
ENSG00000240553.1	1.5984
ENSG00000289014.1	2.33864
ENSG00000261326.5	1.0515
ENSG00000284726.1	-0.215475
ENSG00000249087.9	0.403281
ENSG00000271420.1	2.12576
ENSG00000235052.1	-0.210965
ENSG00000285802.1	1.65275
ENSG00000197880.10	2.18672
ENSG00000236810.8	1.83894
ENSG00000289835.1	4.2096
ENSG00000232557.3	1.41851
ENSG00000225315.2	1.92609
ENSG00000230703.1	1.83679
ENSG00000230023.2	1.95056
ENSG00000232298.2	2.31285
ENSG00000288982.1	1.27688
ENSG00000286061.1	2.28904
ENSG00000264443.1	1.69051
ENSG00000284699.1	0.715389
ENSG00000229162.1	3.82721
ENSG00000261025.1	3.31233
ENSG00000285823.1	1.71988
ENSG00000233755.1	1.66818
ENSG00000231953.2	1.47057
ENSG00000284602.1	-0.469258
ENSG00000284657.1	-1.593
ENSG00000272432.1	0.290083
ENSG00000225643.1	3.05633
ENSG00000233478.1	2.82941
ENSG00000228172.5	1.2882
ENSG00000272478.1	0.340488
ENSG00000236528.3	2.7749
ENSG00000284309.1	1.4445
ENSG00000293494.2	1.80696
ENSG00000225891.2	1.71135
ENSG00000289452.1	-1.91152
ENSG00000260063.1	1.24829
ENSG00000290006.1	1.16875
ENSG00000226698.1	1.42495
ENSG00000289554.1	0.666974
ENSG00000224311.1	2.56574
ENSG00000241169.1	0.215335
ENSG00000237429.1	4.1028
ENSG00000233975.2	1.96856
ENSG00000225886.3	2.11167
ENSG00000287244.1	0.755859
ENSG00000269971.1	2.5477
ENSG00000270031.1	2.39714
ENSG00000286433.1	-0.372608
ENSG00000227050.1	2.61035
ENSG00000289576.2	0.917266
ENSG00000290123.1	1.9128
ENSG00000270605.1	1.03152
ENSG00000271398.1	1.26905
ENSG00000242125.3	-4.35966
ENSG00000197989.15	-0.0523799
ENSG00000229388.1	0.450597
ENSG00000270103.3	-1.20105
ENSG00000289291.1	-0.825114
ENSG00000233427.1	2.15863
ENSG00000225750.1	0.279715
ENSG00000237934.1	2.04027
ENSG00000230523.1	2.38478
ENSG00000228176.1	2.11702
ENSG00000284676.1	1.38026
ENSG00000233399.2	1.00608
ENSG00000233372.1	1.41096
ENSG00000236335.1	1.25731
ENSG00000231949.1	0.795383
ENSG00000186056.11	2.39491
ENSG00000287510.1	3.40146
ENSG00000229607.1	0.603792
ENSG00000223382.6	1.09404
ENSG00000235143.1	-0.329242
ENSG00000229044.1	1.55667
ENSG00000293391.1	2.44513
ENSG00000284543.1	1.7537
ENSG00000229167.2	3.57304
ENSG00000235790.7	3.14688
ENSG00000264078.1	2.15839
ENSG00000254545.1	3.30321
ENSG00000203620.2	2.0949
ENSG00000269967.1	1.53544
ENSG00000228634.1	0.757981
ENSG00000284702.1	1.46231
ENSG00000203325.3	1.55575
ENSG00000250135.1	1.52237
ENSG00000224066.1	4.06255
ENSG00000291132.1	2.55512
ENSG00000290045.1	4.28263
ENSG00000233775.1	1.45299
ENSG00000224409.1	2.29498
ENSG00000287691.1	1.50875
ENSG00000236065.2	1.11158
ENSG00000284721.1	0.780657
ENSG00000270115.1	1.60814
ENSG00000225313.5	2.52064
ENSG00000233246.1	2.03022
ENSG00000231163.6	1.54196
ENSG00000287703.1	0.927756
ENSG00000255811.1	2.71623
ENSG00000230163.1	2.40879
ENSG00000293382.1	3.26125
ENSG00000284640.1	1.90168
ENSG00000227409.1	1.58263
ENSG00000239636.3	3.89464
ENSG00000232335.1	1.82829
ENSG00000286899.1	0.334318
ENSG00000271914.1	0.441925
ENSG00000271554.1	1.4444
ENSG00000293245.1	1.91675
ENSG00000286379.1	2.1587
ENSG00000284705.1	1.43094
ENSG00000284720.1	0.558661
ENSG00000234481.2	0.883258
ENSG00000284650.1	0.931756
ENSG00000223944.3	0.684365
ENSG00000233621.3	2.14521
ENSG00000284748.1	2.04906
ENSG00000233728.1	2.8712
ENSG00000230955.1	0.828788
ENSG00000224592.5	2.58735
ENSG00000284623.1	2.89637
ENSG00000286552.1	1.20782
ENSG00000287987.1	1.60494
ENSG00000237290.2	2.25679
ENSG00000238063.3	1.97004
ENSG00000284632.1	1.51102
ENSG00000273637.1	1.07122
ENSG00000228436.4	1.07605
ENSG00000287422.1	1.91111
ENSG00000226438.1	1.38079
ENSG00000291129.1	2.2812
ENSG00000228060.3	0.230975
ENSG00000225903.1	2.45522
ENSG00000285905.1	1.09439
ENSG00000261798.1	2.97689
ENSG00000284719.3	1.40172
ENSG00000284678.1	1.55373
ENSG00000236546.1	2.68295
ENSG00000259943.2	0.424134
ENSG00000290111.1	1.292
ENSG00000284677.1	2.39877
ENSG00000260920.2	1.23157
ENSG00000238287.1	2.8184
ENSG00000227278.1	1.63323
ENSG00000238186.1	0.795562
ENSG00000286838.1	1.3734
ENSG00000287743.1	2.63756
ENSG00000237899.1	1.4442
ENSG00000272145.2	-0.710189
ENSG00000229528.1	1.02646
ENSG00000286668.1	0.0987955
ENSG00000281207.1	2.01728
ENSG00000287400.1	1.46577
ENSG00000235358.2	1.71418
ENSG00000291157.1	1.64057
ENSG00000229901.1	3.64087
ENSG00000230881.1	2.73012
ENSG00000287587.1	1.5889
ENSG00000227527.2	-0.234769
ENSG00000285728.3	1.63916
ENSG00000234917.2	0.578221
ENSG00000228452.1	1.75846
ENSG00000228192.10	2.26286
ENSG00000288955.1	0.710027
ENSG00000227533.7	1.85124
ENSG00000283973.2	1.24167
ENSG00000287113.1	4.01324
ENSG00000234694.2	1.13419
ENSG00000288772.2	2.20019
ENSG00000229431.1	2.69244
ENSG00000229372.1	3.88873
ENSG00000229348.1	1.73025
ENSG00000236200.7	2.2202
ENSG00000229444.1	0.841392
ENSG00000237950.3	3.1553
ENSG00000288573.3	2.66408
ENSG00000285649.1	1.75042
ENSG00000230615.8	1.82825
ENSG00000233602.1	2.57311
ENSG00000225721.5	1.69709
ENSG00000290041.1	2.22388
ENSG00000281912.1	2.10268
ENSG00000289407.1	-1.55071
ENSG00000230896.1	-0.388229
ENSG00000226957.1	1.48132
ENSG00000227857.2	1.57885
ENSG00000291138.1	2.28643
ENSG00000224863.3	3.02163
ENSG00000269956.2	2.11244
ENSG00000228237.5	1.82591
ENSG00000290456.1	-0.276398
ENSG00000225506.2	0.533017
ENSG00000224805.2	-0.418133
ENSG00000290081.1	0.842917
ENSG00000226252.1	3.08802
ENSG00000225762.1	1.88911
ENSG00000237424.1	3.20244
ENSG00000227947.2	1.7741
ENSG00000223814.1	1.63604
ENSG00000225028.1	2.39126
ENSG00000226133.6	0.833272
ENSG00000231413.1	1.37167
ENSG00000290466.1	1.24552
ENSG00000291246.1	1.67725
ENSG00000223720.2	1.58343
ENSG00000272491.1	2.01436
ENSG00000287661.1	1.88957
ENSG00000286597.1	1.83023
ENSG00000229846.2	0.39277
ENSG00000230114.1	-0.374857
ENSG00000225623.1	0.445961
ENSG00000237337.1	1.13603
ENSG00000233407.1	0.715018
ENSG00000284696.2	0.493703
ENSG00000284645.1	0.696943
ENSG00000284700.2	4.45328
ENSG00000225767.1	1.25826
ENSG00000290102.1	4.78872
ENSG00000203356.2	1.27148
ENSG00000236434.2	2.25405
ENSG00000261664.5	3.38186
ENSG00000238140.1	1.25666
ENSG00000227070.2	1.09146
ENSG00000293506.1	0.494125
ENSG00000266993.3	2.37006
ENSG00000272175.1	2.95597
ENSG00000223390.1	2.05108
ENSG00000228369.2	0.608357
ENSG00000272100.1	-0.35911
ENSG00000287078.1	2.79711
ENSG00000272371.1	0.399316
ENSG00000242391.2	0.291288
ENSG00000232993.1	2.57113
ENSG00000235563.1	1.42378
ENSG00000236723.2	2.01585
ENSG00000259818.1	1.60912
ENSG00000226754.3	1.21202
ENSG00000234578.1	3.12984
ENSG00000228838.1	3.0272
ENSG00000232762.1	2.20422
ENSG00000225675.2	2.02303
ENSG00000285954.1	1.46194
ENSG00000226938.1	2.41768
ENSG00000230138.2	-0.153473
ENSG00000293253.1	1.10672
ENSG00000280425.2	1.68683
ENSG00000198711.5	1.72132
ENSG00000225632.2	0.770146
ENSG00000232245.1	1.54403
ENSG00000287582.1	1.23362
ENSG00000235741.1	0.97849
ENSG00000230728.1	0.639361
ENSG00000237453.1	2.1816
ENSG00000287724.1	2.25979
ENSG00000242396.2	0.798584
ENSG00000233203.6	1.38334
ENSG00000284601.1	1.97117
ENSG00000233271.1	1.45288
ENSG00000231090.2	0.00928349
ENSG00000234810.4	-0.410147
ENSG00000233079.3	-0.544529
ENSG00000230250.3	-0.512775
ENSG00000235612.1	-0.0999065
ENSG00000260971.4	0.267917
ENSG00000223956.5	0.227287
ENSG00000229913.1	-1.3288
ENSG00000236341.1	-1.10088
ENSG00000227935.1	0.228026
ENSG00000226759.8	0.512978
ENSG00000290536.1	0.268017
ENSG00000235038.1	0.239327
ENSG00000286918.1	0.47188
ENSG00000283445.1	0.225508
ENSG00000290013.1	4.09383
ENSG00000234807.8	1.27956
ENSG00000272226.1	1.51843
ENSG00000231740.1	1.36098
ENSG00000232453.7	0.973508
ENSG00000237352.6	-0.112562
ENSG00000241042.1	0.455167
ENSG00000235215.2	0.354233
ENSG00000224609.8	0.0483287
ENSG00000270457.1	1.30158
ENSG00000226883.1	0.927299
ENSG00000238242.2	-0.436502
ENSG00000226476.7	0.084631
ENSG00000231252.4	0.0812788
ENSG00000237928.6	-0.214729
ENSG00000237853.6	0.686518
ENSG00000284808.1	0.883434
ENSG00000287224.1	2.13842
ENSG00000271200.1	2.90358
ENSG00000235545.1	0.507443
ENSG00000234318.1	1.27057
ENSG00000229537.7	0.526677
ENSG00000286455.1	1.23377
ENSG00000227485.1	0.367899
ENSG00000229225.1	-1.95264
ENSG00000203605.3	-0.652088
ENSG00000224209.8	0.199281
ENSG00000228734.2	0.292019
ENSG00000230798.7	5.29007
ENSG00000286429.1	0.223221
ENSG00000116652.6	2.19847
ENSG00000223949.8	1.0607
ENSG00000284928.1	0.427474
ENSG00000226891.9	1.14683
ENSG00000272506.1	1.22799
ENSG00000288804.1	1.23043
ENSG00000229294.1	0.979287
ENSG00000290094.1	0.787107
ENSG00000237852.1	1.63139
ENSG00000285079.1	1.0128
ENSG00000227466.1	-0.164089
ENSG00000248458.2	-0.523899
ENSG00000231080.1	0.0227709
ENSG00000289394.1	-0.822043
ENSG00000275678.1	-0.196644
ENSG00000235200.5	-1.38645
ENSG00000232284.9	0.392559
ENSG00000233589.1	2.17466
ENSG00000234264.1	0.270198
ENSG00000285041.1	-0.422048
ENSG00000285407.1	-0.718995
ENSG00000285473.1	-1.67463
ENSG00000223883.2	-0.585965
ENSG00000235446.2	0.113088
ENSG00000229639.1	-0.800979
ENSG00000287453.1	-0.239027
ENSG00000287283.1	-0.421363
ENSG00000293134.1	1.80666
ENSG00000237919.5	1.13042
ENSG00000228988.1	-0.595284
ENSG00000197568.15	0.791177
ENSG00000226088.1	1.28972
ENSG00000271992.1	0.400191
ENSG00000229051.2	-0.0791544
ENSG00000226208.1	0.788961
ENSG00000235782.1	-0.867725
ENSG00000235079.1	-1.28794
ENSG00000229956.11	-0.733319
ENSG00000231985.1	-1.12203
ENSG00000228853.1	-1.57839
ENSG00000286863.2	-0.755821
ENSG00000225087.2	-1.01197
ENSG00000227016.3	-1.37065
ENSG00000285808.1	-1.84704
ENSG00000233973.7	-0.96837
ENSG00000223479.3	-2.3957
ENSG00000285778.2	-2.06182
ENSG00000237324.3	-1.28861
ENSG00000233894.1	1.16073
ENSG00000234497.5	-0.718105
ENSG00000272864.1	0.244468
ENSG00000229943.1	0.294078
ENSG00000261213.1	-0.215558
ENSG00000224127.1	1.46799
ENSG00000224149.1	1.75657
ENSG00000293044.1	-1.07993
ENSG00000225605.3	0.225224
ENSG00000230027.2	0.773426
ENSG00000272855.1	-1.86673
ENSG00000237552.1	-1.47165
ENSG00000288543.1	1.03365
ENSG00000230498.3	1.37772
ENSG00000289212.1	-0.197636
ENSG00000287870.1	0.818595
ENSG00000233099.1	0.831178
ENSG00000287647.1	0.8286
ENSG00000235927.4	1.72959
ENSG00000273338.1	-4.333
ENSG00000285928.1	0.0110348
ENSG00000237413.5	0.0351892
ENSG00000282898.1	-2.69929
ENSG00000235011.2	-2.69929
ENSG00000285462.1	-1.48854
ENSG00000288822.2	-3.8631
ENSG00000285409.1	-0.501304
ENSG00000260322.1	-1.92765
ENSG00000225598.1	-0.604962
ENSG00000224326.1	-1.47613
ENSG00000234184.8	-1.31149
ENSG00000285179.1	-1.50857
ENSG00000227960.1	-0.329745
ENSG00000234953.2	-1.24865
ENSG00000236676.1	-0.479253
ENSG00000233290.4	-1.18929
ENSG00000230817.6	0.106968
ENSG00000236268.6	0.610989
ENSG00000285782.2	0.556131
ENSG00000231364.3	-0.304435
ENSG00000233008.8	0.181839
ENSG00000237076.2	0.544005
ENSG00000233061.1	0.493059
ENSG00000285201.1	-0.945678
ENSG00000271576.2	1.46845
ENSG00000293445.1	1.4839
ENSG00000293446.1	0.619259
ENSG00000285361.1	-0.821377
ENSG00000285851.1	1.49801
ENSG00000284882.2	2.23834
ENSG00000285374.1	1.83398
ENSG00000289881.1	0.943044
ENSG00000180869.4	0.532465
ENSG00000285325.1	0.478956
ENSG00000223653.6	0.991292
ENSG00000273264.1	0.635728
ENSG00000282057.1	0.385673
ENSG00000272691.1	1.63155
ENSG00000230285.1	0.336163
ENSG00000285210.1	0.245951
ENSG00000236915.3	-0.571771
ENSG00000291014.1	0.465891
ENSG00000284846.1	0.574077
ENSG00000267734.1	-0.290656
ENSG00000267272.5	1.41205
ENSG00000284240.1	-0.653782
ENSG00000227290.2	0.81711
ENSG00000237505.8	0.213577
ENSG00000286758.1	1.67546
ENSG00000289582.1	-7.12381
ENSG00000286802.1	0.660341
ENSG00000284734.1	0.00704673
ENSG00000237568.1	0.232647
ENSG00000290525.1	0.0510888
ENSG00000286548.1	0.0689324
ENSG00000231999.8	1.26493
ENSG00000230735.1	0.509851
ENSG00000231613.1	-0.828672
ENSG00000272931.1	1.51013
ENSG00000272672.1	1.0306
ENSG00000287015.1	-0.413534
ENSG00000287406.1	0.716722
ENSG00000287372.1	0.316059
ENSG00000229201.1	0.346056
ENSG00000287076.1	1.69507
ENSG00000233593.12	0.800684
ENSG00000285532.2	1.8504
ENSG00000225446.3	1.31413
ENSG00000272094.1	0.159652
ENSG00000289483.1	1.809
ENSG00000273487.1	1.73829
ENSG00000293223.1	0.886956
ENSG00000289544.1	1.30358
ENSG00000287797.1	-0.280475
ENSG00000223745.8	0.958176
ENSG00000224093.7	2.55289
ENSG00000260464.1	0.0898497
ENSG00000233482.1	-0.0294558
ENSG00000226835.4	0.23767
ENSG00000236098.1	0.522222
ENSG00000286692.1	1.74304
ENSG00000288736.2	1.07231
ENSG00000223675.1	0.182684
ENSG00000293271.1	0.397343
ENSG00000235501.8	1.03043
ENSG00000230427.1	-0.033356
ENSG00000231992.1	0.112472
ENSG00000226026.7	0.812456
ENSG00000228852.6	0.455361
ENSG00000287919.1	-0.0893131
ENSG00000228504.1	0.0616367
ENSG00000230434.3	-0.568629
ENSG00000237954.7	0.172598
ENSG00000233907.1	-1.32178
ENSG00000228971.4	-0.467366
ENSG00000271252.1	0.14472
ENSG00000237435.10	-1.42211
ENSG00000231987.1	-0.684254
ENSG00000232878.3	-1.08811
ENSG00000232542.1	-1.71719
ENSG00000235777.1	-1.797
ENSG00000225206.12	-1.85427
ENSG00000259946.1	-2.94361
ENSG00000288810.1	-0.0399755
ENSG00000285922.1	-1.21069
ENSG00000226053.1	-1.42867
ENSG00000232825.3	-1.27361
ENSG00000224445.3	-0.272873
ENSG00000228084.3	1.07081
ENSG00000288826.1	0.478058
ENSG00000241073.1	1.08202
ENSG00000285530.1	1.46625
ENSG00000224616.5	-0.0572623
ENSG00000223906.1	0.271333
ENSG00000228086.1	0.993306
ENSG00000230402.2	-2.45663
ENSG00000285525.1	-2.68186
ENSG00000273204.1	1.14978
ENSG00000235795.1	1.247
ENSG00000233184.9	0.625509
ENSG00000289355.2	-1.45294
ENSG00000225938.3	0.188875
ENSG00000231671.1	-1.15622
ENSG00000226715.4	-1.27881
ENSG00000289192.1	-1.93268
ENSG00000233359.2	-1.44792
ENSG00000230864.1	-2.52391
ENSG00000230759.1	-2.09521
ENSG00000224613.7	-1.54757
ENSG00000293061.1	-2.08812
ENSG00000285981.1	-1.55414
ENSG00000230768.9	-2.16114
ENSG00000233047.7	-3.55578
ENSG00000237480.3	-3.08576
ENSG00000237460.3	-0.921285
ENSG00000289612.1	0.233462
ENSG00000230489.1	0.457855
ENSG00000226822.4	0.453884
ENSG00000260879.1	0.468891
ENSG00000238122.1	0.0796472
ENSG00000290547.1	0.944526
ENSG00000290552.1	-1.51006
ENSG00000224698.1	-1.51006
ENSG00000285923.1	-0.657528
ENSG00000290126.1	-0.105145
ENSG00000232971.2	1.66593
ENSG00000203897.4	0.35823
ENSG00000273382.1	0.0404493
ENSG00000270066.3	-0.146425
ENSG00000254942.1	2.88358
ENSG00000290117.1	1.1753
ENSG00000225113.1	1.12297
ENSG00000228703.1	5.58693
ENSG00000260246.1	-1.15455
ENSG00000241720.2	1.47193
ENSG00000228420.1	-0.222256
ENSG00000235005.1	-0.661432
ENSG00000261055.1	0.488758
ENSG00000291326.1	-0.692577
ENSG00000258634.3	2.23961
ENSG00000258673.2	1.13666
ENSG00000227091.2	1.14466
ENSG00000235526.1	-0.0382392
ENSG00000224965.1	0.0646051
ENSG00000227963.2	1.09462
ENSG00000224699.11	0.572349
ENSG00000273373.1	1.50331
ENSG00000270380.1	0.908935
ENSG00000282887.2	-1.39247
ENSG00000283999.1	0.213659
ENSG00000293424.1	-0.422286
ENSG00000235407.1	-0.123652
ENSG00000288803.1	0.614968
ENSG00000261654.1	0.915257
ENSG00000232811.1	-1.17236
ENSG00000273010.1	-1.66386
ENSG00000272982.1	0.959017
ENSG00000273221.1	2.40785
ENSG00000290764.1	-1.13015
ENSG00000229283.1	-0.951381
ENSG00000290561.1	-0.485274
ENSG00000260948.1	-0.488954
ENSG00000243960.1	0.617705
ENSG00000231346.5	1.10569
ENSG00000227811.3	1.0255
ENSG00000284830.1	0.734799
ENSG00000232558.1	0.00288874
ENSG00000237556.1	0.331882
ENSG00000231437.3	2.59349
ENSG00000231246.3	-1.67125
ENSG00000273483.1	0.988927
ENSG00000225075.1	2.82141
ENSG00000261595.1	1.73205
ENSG00000215866.9	-0.846255
ENSG00000224167.3	-0.695684
ENSG00000226419.8	0.434823
ENSG00000287807.1	0.727021
ENSG00000238198.2	0.515674
ENSG00000231128.7	0.789345
ENSG00000226167.1	0.30104
ENSG00000235527.7	0.394955
ENSG00000282048.2	-1.46443
ENSG00000232895.2	-0.284615
ENSG00000233730.2	0.355321
ENSG00000285698.1	-1.03068
ENSG00000228035.1	-0.12428
ENSG00000287103.1	-1.24253
ENSG00000228127.3	-0.75221
ENSG00000237993.1	0.773876
ENSG00000235933.2	0.574453
ENSG00000287217.1	0.840886
ENSG00000203865.13	3.95138
ENSG00000233154.6	2.45157
ENSG00000230381.2	2.98809
ENSG00000224950.2	2.9699
ENSG00000286276.1	2.89904
ENSG00000203864.3	2.44613
ENSG00000272715.1	2.60863
ENSG00000236137.1	3.35873
ENSG00000235202.2	-0.545726
ENSG00000271427.1	-0.567661
ENSG00000236866.5	1.21488
ENSG00000287980.1	-0.384031
ENSG00000226172.2	0.161843
ENSG00000239216.1	0.102036
ENSG00000224238.2	0.901698
ENSG00000231365.7	-0.510496
ENSG00000227712.3	-0.295219
ENSG00000232650.6	-1.13183
ENSG00000230921.1	-3.01122
ENSG00000293080.1	-0.569958
ENSG00000260941.1	-0.864498
ENSG00000273406.1	-2.68201
ENSG00000290569.1	-1.10935
ENSG00000293296.1	-5.70307
ENSG00000290999.1	-7.57366
ENSG00000287979.1	-7.57366
ENSG00000226067.7	-5.8632
ENSG00000290903.1	-7.10431
ENSG00000290904.1	-4.07968
ENSG00000291135.1	-4.00965
ENSG00000234998.1	-3.06932
ENSG00000233029.3	-4.00965
ENSG00000291123.1	-5.78308
ENSG00000227193.2	-5.78308
ENSG00000230806.1	-5.78308
ENSG00000227082.3	-1.1652
ENSG00000228826.3	-5.08159
ENSG00000272583.2	-2.49938
ENSG00000291141.1	-3.47861
ENSG00000224857.1	-6.4894
ENSG00000235887.2	-6.20465
ENSG00000232721.3	-6.5496
ENSG00000263590.2	-8.21321
ENSG00000290735.1	-8.21321
ENSG00000230186.3	-8.21321
ENSG00000289318.2	-8.21321
ENSG00000232527.8	-8.21321
ENSG00000290869.1	-8.21321
ENSG00000237343.1	-8.21321
ENSG00000290121.1	-4.42043
ENSG00000277199.1	-4.42043
ENSG00000224363.2	-4.42043
ENSG00000288905.2	-4.42043
ENSG00000290867.1	-4.42043
ENSG00000276216.1	-4.42043
ENSG00000236140.1	-4.42043
ENSG00000287374.1	-4.42043
ENSG00000291005.1	-0.750352
ENSG00000244619.2	2.10901
ENSG00000293505.1	2.0214
ENSG00000234222.6	1.41628
ENSG00000278431.1	4.89763
ENSG00000287190.1	-2.35233
ENSG00000233396.9	-2.99594
ENSG00000276509.1	-1.63018
ENSG00000290578.1	-1.63018
ENSG00000287978.1	-1.63018
ENSG00000291242.1	-1.63018
ENSG00000289321.1	-1.63018
ENSG00000290557.1	-1.63018
ENSG00000291243.1	-2.71918
ENSG00000234225.2	-4.89654
ENSG00000293279.1	0.244729
ENSG00000237188.5	-0.25427
ENSG00000278811.4	-3.03906
ENSG00000289419.1	0.0766915
ENSG00000227139.1	-0.572486
ENSG00000274415.1	1.16415
ENSG00000234190.1	-0.389613
ENSG00000290705.1	-2.23395
ENSG00000273059.1	-4.58117
ENSG00000274372.5	-4.58117
ENSG00000232265.8	-4.31546
ENSG00000227733.12	-4.31546
ENSG00000234283.1	-4.14294
ENSG00000274020.4	-4.2496
ENSG00000238107.1	-7.00965
ENSG00000224481.4	-4.00385
ENSG00000272824.1	-2.4419
ENSG00000291232.1	-6.08781
ENSG00000254913.1	-2.98892
ENSG00000289642.1	-2.98892
ENSG00000255148.2	-2.98892
ENSG00000254539.1	-5.60489
ENSG00000274265.5	-2.54498
ENSG00000289614.2	-2.54498
ENSG00000291233.1	-2.54498
ENSG00000272755.1	-2.54498
ENSG00000291158.1	-3.0674
ENSG00000275557.1	-2.54498
ENSG00000290790.1	-0.856823
ENSG00000233030.2	-0.856823
ENSG00000290791.1	-0.374057
ENSG00000290792.1	-0.103362
ENSG00000264207.1	-1.27085
ENSG00000285184.5	1.7421
ENSG00000285554.1	1.57454
ENSG00000276110.1	2.10775
ENSG00000289041.1	0.136842
ENSG00000228126.1	0.865152
ENSG00000237781.3	3.67735
ENSG00000203804.5	2.71045
ENSG00000289457.2	2.27176
ENSG00000290074.1	-1.525
ENSG00000288880.2	0.549566
ENSG00000259357.2	0.273457
ENSG00000231073.1	1.69177
ENSG00000261168.1	2.19719
ENSG00000289288.2	2.71125
ENSG00000232671.8	0.70225
ENSG00000273481.1	1.18297
ENSG00000224645.1	2.40898
ENSG00000237976.2	1.463
ENSG00000232536.1	1.54523
ENSG00000250734.2	3.14512
ENSG00000227045.1	3.05228
ENSG00000269621.1	1.16532
ENSG00000249602.1	1.99176
ENSG00000232937.1	2.72985
ENSG00000268288.1	2.61161
ENSG00000203288.6	1.48126
ENSG00000269489.1	2.10295
ENSG00000234614.1	2.1698
ENSG00000285651.1	0.969442
ENSG00000286581.1	1.23812
ENSG00000229021.2	1.70561
ENSG00000226716.1	1.11255
ENSG00000293250.1	0.348318
ENSG00000237975.7	-0.669727
ENSG00000236427.1	-0.192219
ENSG00000289062.2	-1.21198
ENSG00000224308.1	-1.40304
ENSG00000229699.1	0.0314447
ENSG00000238279.3	2.13221
ENSG00000285867.1	1.17356
ENSG00000271853.5	1.77204
ENSG00000272030.1	0.074786
ENSG00000243613.1	1.88759
ENSG00000233222.2	2.472
ENSG00000291199.1	3.33557
ENSG00000284738.2	2.772
ENSG00000289935.1	4.26734
ENSG00000282386.1	1.79015
ENSG00000273026.1	2.0895
ENSG00000272654.2	1.27915
ENSG00000228013.1	2.55317
ENSG00000273110.1	0.176364
ENSG00000229780.1	0.159604
ENSG00000286391.3	2.18596
ENSG00000233875.1	0.843508
ENSG00000287064.1	1.25363
ENSG00000270361.1	1.96108
ENSG00000271380.1	0.863414
ENSG00000289103.2	4.18321
ENSG00000232093.1	1.97323
ENSG00000231064.9	3.85633
ENSG00000236263.1	-1.13281
ENSG00000291137.1	0.381861
ENSG00000225855.7	3.50018
ENSG00000227773.1	0.0396619
ENSG00000235919.5	0.557328
ENSG00000232519.2	-0.297025
ENSG00000287839.2	-0.930413
ENSG00000227673.1	0.764024
ENSG00000273002.1	2.94923
ENSG00000224276.1	1.03103
ENSG00000285677.2	1.33486
ENSG00000237390.1	3.01928
ENSG00000125462.20	1.66412
ENSG00000288835.1	0.945576
ENSG00000289593.2	1.05115
ENSG00000260460.1	2.81297
ENSG00000272971.1	1.82929
ENSG00000272068.1	0.433717
ENSG00000272405.1	2.45877
ENSG00000229953.1	2.12585
ENSG00000237588.2	1.89056
ENSG00000285570.1	1.61546
ENSG00000223356.1	2.55901
ENSG00000287624.1	1.40078
ENSG00000290592.1	0.31813
ENSG00000228239.1	-0.86964
ENSG00000271736.2	-1.29813
ENSG00000227217.1	0.136674
ENSG00000291226.1	0.0545128
ENSG00000226520.1	1.5582
ENSG00000231666.7	0.864095
ENSG00000176320.2	-0.0410639
ENSG00000236656.1	-1.54699
ENSG00000225670.4	1.60953
ENSG00000228560.1	-3.0022
ENSG00000224943.1	-1.28511
ENSG00000289484.1	-1.84639
ENSG00000288775.2	0.311203
ENSG00000188004.11	0.894891
ENSG00000272668.2	0.45086
ENSG00000290105.1	1.30896
ENSG00000287040.1	0.045309
ENSG00000224259.9	0.882036
ENSG00000225279.2	1.33121
ENSG00000227741.1	3.3444
ENSG00000228606.4	0.0897243
ENSG00000234425.1	-0.0196796
ENSG00000228863.8	0.00609321
ENSG00000232188.1	0.337553
ENSG00000198358.4	-0.572148
ENSG00000289121.1	-1.66926
ENSG00000228917.1	0.868357
ENSG00000224985.1	0.782369
ENSG00000290115.1	0.474759
ENSG00000289106.2	1.26429
ENSG00000288670.1	0.199406
ENSG00000289141.2	1.81112
ENSG00000283696.1	0.373999
ENSG00000288093.1	-1.14147
ENSG00000283360.1	0.543444
ENSG00000283317.1	0.799328
ENSG00000273112.1	-1.34736
ENSG00000289273.1	-1.07042
ENSG00000224515.1	-3.62171
ENSG00000234211.2	-1.78356
ENSG00000293173.1	0.177399
ENSG00000226889.4	1.34505
ENSG00000293219.1	0.646479
ENSG00000227818.1	1.17765
ENSG00000285636.2	0.86676
ENSG00000227094.1	0.802619
ENSG00000259788.1	0.0172782
ENSG00000272574.1	0.263403
ENSG00000232892.1	0.522011
ENSG00000232995.7	0.225939
ENSG00000237756.1	1.41539
ENSG00000269887.1	-0.342708
ENSG00000233693.1	1.00124
ENSG00000271917.1	-0.127554
ENSG00000289408.2	-0.932272
ENSG00000224702.1	0.539259
ENSG00000238022.2	-0.399569
ENSG00000237463.7	0.395302
ENSG00000236206.2	0.383586
ENSG00000293132.1	1.12041
ENSG00000273365.1	1.33572
ENSG00000224358.1	-0.777897
ENSG00000236364.4	1.74252
ENSG00000203307.2	0.616911
ENSG00000230898.1	-0.0194003
ENSG00000229588.3	-0.672091
ENSG00000225325.1	-1.08081
ENSG00000234142.2	0.747442
ENSG00000290604.1	-0.763351
ENSG00000227907.1	1.89052
ENSG00000231605.6	0.727126
ENSG00000272205.2	-0.903435
ENSG00000272033.1	0.0426159
ENSG00000287218.1	1.34439
ENSG00000233411.1	1.16769
ENSG00000273160.1	0.829118
ENSG00000241666.2	1.21128
ENSG00000232194.1	1.61573
ENSG00000293109.1	1.09479
ENSG00000293102.1	0.812545
ENSG00000228697.6	0.188056
ENSG00000283255.1	0.460779
ENSG00000285622.2	-0.627408
ENSG00000235736.1	-0.801001
ENSG00000225826.2	-0.706464
ENSG00000287831.1	-0.46521
ENSG00000203601.3	-0.404431
ENSG00000287282.1	-0.611985
ENSG00000237707.1	1.57741
ENSG00000235575.1	0.274897
ENSG00000213062.5	0.848478
ENSG00000230704.1	-0.773174
ENSG00000232959.1	1.0691
ENSG00000233985.2	0.237179
ENSG00000224286.6	-0.587134
ENSG00000231407.6	0.623887
ENSG00000225545.1	0.874966
ENSG00000235303.1	-0.407021
ENSG00000271811.1	-1.11713
ENSG00000231424.3	-0.125252
ENSG00000293458.1	0.439665
ENSG00000225243.5	0.898497
ENSG00000233540.1	0.669768
ENSG00000230630.5	2.17891
ENSG00000287336.1	1.04222
ENSG00000224228.2	0.717568
ENSG00000224000.1	1.2187
ENSG00000226375.1	-0.348212
ENSG00000203739.6	1.21756
ENSG00000238272.1	1.3073
ENSG00000289426.1	1.5598
ENSG00000234741.10	-2.21003
ENSG00000270084.2	-3.3699
ENSG00000236535.1	0.479373
ENSG00000224977.2	3.65162
ENSG00000227373.6	1.08041
ENSG00000223525.1	-3.80959
ENSG00000229531.6	0.400873
ENSG00000289425.1	0.943351
ENSG00000287697.1	-0.342572
ENSG00000230687.1	0.561556
ENSG00000260990.1	1.10171
ENSG00000235628.1	-0.566527
ENSG00000224718.1	0.421754
ENSG00000227740.2	0.78242
ENSG00000228686.2	0.522368
ENSG00000236021.4	0.220699
ENSG00000286754.1	0.519847
ENSG00000224968.4	0.22817
ENSG00000227579.6	-0.440967
ENSG00000236720.2	0.633059
ENSG00000254154.8	0.944509
ENSG00000293477.1	0.843116
ENSG00000224687.2	1.01553
ENSG00000285910.1	1.18615
ENSG00000213057.5	1.37985
ENSG00000273384.1	1.12053
ENSG00000273062.1	3.04791
ENSG00000289432.2	2.50901
ENSG00000261250.1	0.891585
ENSG00000261060.1	3.36737
ENSG00000243062.6	1.09129
ENSG00000229407.5	1.26284
ENSG00000231966.1	1.8443
ENSG00000272906.1	-0.261108
ENSG00000261831.2	0.721196
ENSG00000260360.2	1.63979
ENSG00000261817.1	1.13694
ENSG00000236719.5	0.621438
ENSG00000225857.5	3.32402
ENSG00000243155.1	1.80697
ENSG00000232586.1	2.57741
ENSG00000289589.2	2.44141
ENSG00000237292.1	1.75332
ENSG00000225359.1	1.17151
ENSG00000179452.2	1.47821
ENSG00000288574.1	0.809285
ENSG00000287452.2	0.201474
ENSG00000224810.1	1.58517
ENSG00000225982.1	2.02851
ENSG00000228918.5	1.05276
ENSG00000232309.2	1.97241
ENSG00000289573.1	1.4523
ENSG00000203729.8	0.651434
ENSG00000261504.1	1.76394
ENSG00000227181.1	0.941932
ENSG00000287808.1	-0.604917
ENSG00000224468.3	0.435678
ENSG00000287929.1	1.39548
ENSG00000286372.1	0.126987
ENSG00000232860.10	1.69124
ENSG00000289099.1	2.05067
ENSG00000286966.1	1.97237
ENSG00000227554.1	2.92374
ENSG00000289581.1	0.648884
ENSG00000286655.1	0.799146
ENSG00000231791.1	-0.725219
ENSG00000271387.1	3.58194
ENSG00000230470.1	1.75373
ENSG00000285847.2	1.41871
ENSG00000290066.1	2.68529
ENSG00000286378.1	1.77179
ENSG00000260976.2	-2.65714
ENSG00000273004.1	0.731509
ENSG00000293113.1	0.301546
ENSG00000228309.7	-0.0504715
ENSG00000261729.2	0.862257
ENSG00000224691.1	1.21922
ENSG00000288078.1	0.397318
ENSG00000229739.4	0.595003
ENSG00000273198.1	0.500871
ENSG00000288562.1	-0.583957
ENSG00000273129.3	0.111876
ENSG00000230426.5	-0.673297
ENSG00000285894.2	-0.985094
ENSG00000261182.1	-0.440637
ENSG00000225006.1	-1.94497
ENSG00000237283.2	-1.25529
ENSG00000238054.3	-1.58727
ENSG00000226486.2	-2.08546
ENSG00000232212.1	-0.940668
ENSG00000238270.1	-1.4217
ENSG00000287472.1	-1.61421
ENSG00000225811.1	-2.02253
ENSG00000237457.6	-2.03827
ENSG00000241505.1	-3.00785
ENSG00000231175.1	-2.54911
ENSG00000285638.1	-1.33718
ENSG00000261642.1	0.138709
ENSG00000233882.2	-1.24584
ENSG00000228215.3	-0.729293
ENSG00000223344.1	-0.176616
ENSG00000285280.2	0.0947925
ENSG00000236069.2	0.394279
ENSG00000289995.1	0.0345399
ENSG00000232077.2	0.774625
ENSG00000286285.1	0.373399
ENSG00000227240.2	-1.13798
ENSG00000288950.1	-0.726409
ENSG00000226640.2	-2.05137
ENSG00000237011.1	-1.87778
ENSG00000231714.1	-0.63394
ENSG00000285718.2	-1.04311
ENSG00000287364.1	-1.7557
ENSG00000227421.2	-2.09449
ENSG00000290127.1	0.309309
ENSG00000230260.1	-0.245689
ENSG00000224901.1	0.232849
ENSG00000287989.1	0.433457
ENSG00000223881.2	0.732221
ENSG00000261573.1	-0.161737
ENSG00000229989.6	0.0546489
ENSG00000225172.6	0.598688
ENSG00000233410.1	-0.253199
ENSG00000235492.1	-0.124002
ENSG00000286541.1	-0.174324
ENSG00000231718.1	0.0339591
ENSG00000290125.1	0.775333
ENSG00000203721.8	1.18629
ENSG00000273093.1	0.812043
ENSG00000230623.8	1.26863
ENSG00000282849.1	2.57557
ENSG00000260088.1	0.995437
ENSG00000293444.1	1.53561
ENSG00000229191.1	3.12573
ENSG00000234132.2	0.948909
ENSG00000229821.1	1.69854
ENSG00000286600.1	1.96316
ENSG00000282221.1	1.07704
ENSG00000224818.1	-0.360459
ENSG00000224536.2	1.90682
ENSG00000293257.1	1.90303
ENSG00000236390.1	2.33967
ENSG00000231871.5	2.51705
ENSG00000235121.1	1.65941
ENSG00000223774.5	2.88263
ENSG00000234678.2	1.93177
ENSG00000249007.1	3.9891
ENSG00000293457.1	1.79678
ENSG00000293334.1	1.17772
ENSG00000226862.1	2.70056
ENSG00000225620.1	1.70366
ENSG00000260021.1	1.0067
ENSG00000228288.9	1.09313
ENSG00000293466.1	0.931616
ENSG00000291234.1	2.62611
ENSG00000293264.1	2.18881
ENSG00000290909.1	0.874865
ENSG00000234775.2	2.84913
ENSG00000224671.2	2.12202
ENSG00000231507.4	2.23673
ENSG00000288925.1	1.55313
ENSG00000233791.7	0.975577
ENSG00000286383.2	0.653751
ENSG00000176754.13	0.787372
ENSG00000286572.1	2.7409
ENSG00000261065.1	3.45749
ENSG00000230550.2	1.58945
ENSG00000231691.2	2.44221
ENSG00000280924.1	2.0258
ENSG00000226330.1	1.91959
ENSG00000288934.2	0.955782
ENSG00000240710.1	2.39199
ENSG00000240219.1	2.22665
ENSG00000228153.1	3.38778
ENSG00000287197.1	1.743
ENSG00000225063.1	1.29456
ENSG00000226235.1	1.30057
ENSG00000224717.1	1.73624
ENSG00000285521.1	2.1662
ENSG00000286619.1	0.556499
ENSG00000227687.1	1.64007
ENSG00000293455.1	1.42588
ENSG00000226780.1	0.85703
ENSG00000287432.1	0.0626322
ENSG00000236889.1	0.523745
ENSG00000162888.4	3.17459
ENSG00000261000.1	1.64404
ENSG00000237605.3	1.77304
ENSG00000275392.1	1.8578
ENSG00000243636.1	1.79543
ENSG00000237074.2	1.33157
ENSG00000283044.1	0.859445
ENSG00000236911.6	0.0529366
ENSG00000285239.1	-0.72475
ENSG00000203709.14	1.915
ENSG00000289071.2	3.23334
ENSG00000285719.2	1.63172
ENSG00000284237.1	2.16229
ENSG00000287220.1	2.03135
ENSG00000286198.3	-0.662716
ENSG00000261453.2	0.345269
ENSG00000259815.1	1.09568
ENSG00000232812.2	1.21225
ENSG00000236950.1	-0.90672
ENSG00000287046.1	1.24722
ENSG00000232537.2	0.787997
ENSG00000227940.2	0.800825
ENSG00000231648.2	0.424244
ENSG00000230937.13	1.89429
ENSG00000224260.6	1.14565
ENSG00000287902.2	0.478202
ENSG00000227591.6	1.6418
ENSG00000287343.1	0.34625
ENSG00000203706.9	1.09573
ENSG00000287354.1	0.878641
ENSG00000287157.1	0.244107
ENSG00000284376.1	1.1344
ENSG00000234233.1	3.66858
ENSG00000287033.2	2.10298
ENSG00000153363.15	0.438947
ENSG00000223649.1	1.67587
ENSG00000261314.1	2.86792
ENSG00000288738.1	0.769358
ENSG00000228792.3	1.7637
ENSG00000227764.2	1.06318
ENSG00000231057.5	2.6746
ENSG00000226868.1	0.893371
ENSG00000229258.6	2.09414
ENSG00000229983.1	1.44354
ENSG00000226251.8	1.60731
ENSG00000230063.1	-0.480057
ENSG00000234915.1	1.373
ENSG00000229832.1	1.23714
ENSG00000287445.1	3.02991
ENSG00000224535.2	1.09555
ENSG00000286213.1	1.77387
ENSG00000228067.1	1.83029
ENSG00000260805.3	1.32137
ENSG00000288007.1	1.28103
ENSG00000235862.2	1.64201
ENSG00000237980.2	1.95984
ENSG00000198468.11	1.49571
ENSG00000282718.1	-0.194474
ENSG00000225233.2	0.49261
ENSG00000228255.1	0.849732
ENSG00000230461.10	0.713401
ENSG00000281664.1	0.564241
ENSG00000274895.1	-0.00216414
ENSG00000272167.2	0.597434
ENSG00000283518.1	0.692346
ENSG00000228470.1	1.72006
ENSG00000287008.1	1.05958
ENSG00000282265.1	-5.74774
ENSG00000229242.1	0.900177
ENSG00000233620.5	0.0445085
ENSG00000236292.1	-0.291995
ENSG00000234070.1	0.0588005
ENSG00000231814.3	-0.529012
ENSG00000230714.1	-0.519734
ENSG00000232100.1	0.0155887
ENSG00000286775.1	0.403062
ENSG00000232480.3	2.5091
ENSG00000281453.1	-0.925098
ENSG00000228208.7	0.387336
ENSG00000225561.2	-0.697905
ENSG00000228063.4	0.368793
ENSG00000223842.1	0.541906
ENSG00000277007.1	1.10904
ENSG00000287676.1	0.280371
ENSG00000228536.3	0.710728
ENSG00000238232.1	0.452844
ENSG00000226927.1	0.763809
ENSG00000260505.1	0.635253
ENSG00000231529.2	1.42413
ENSG00000293204.1	0.972819
ENSG00000221571.3	1.67464
ENSG00000272823.1	1.61803
ENSG00000238078.1	1.91602
ENSG00000257551.1	1.09169
ENSG00000289142.1	3.92468
ENSG00000234754.2	1.2376
ENSG00000232436.1	0.429524
ENSG00000286398.1	0.257366
ENSG00000286421.1	-0.429658
ENSG00000227925.2	0.824594
ENSG00000238042.5	0.00732427
ENSG00000228437.5	-2.88089
ENSG00000232679.2	1.24198
ENSG00000236230.2	0.962265
ENSG00000226643.2	1.02784
ENSG00000276997.4	-0.0633147
ENSG00000225265.2	2.38504
ENSG00000272750.1	2.35863
ENSG00000289880.1	1.65041
ENSG00000287684.1	0.889882
ENSG00000287338.1	1.22749
ENSG00000236846.1	2.27099
ENSG00000226601.1	0.492614
ENSG00000288999.2	2.01207
ENSG00000291068.1	-0.700314
ENSG00000290989.1	1.85819
ENSG00000278467.1	2.57442
ENSG00000232628.7	1.41462
ENSG00000237101.1	1.6608
ENSG00000233384.3	2.83077
ENSG00000286174.1	2.3888
ENSG00000229400.1	2.21528
ENSG00000225334.3	1.51674
ENSG00000286719.1	0.996626
ENSG00000234476.5	2.61721
ENSG00000282418.1	2.44163
ENSG00000289962.1	3.17066
ENSG00000289602.1	2.76996
ENSG00000227496.3	1.7173
ENSG00000226349.1	1.76712
ENSG00000242861.1	2.26749
ENSG00000248322.1	1.35207
ENSG00000289341.2	-0.0665791
ENSG00000272562.2	0.0155197
ENSG00000225518.3	1.81159
ENSG00000234478.1	1.02918
ENSG00000289348.1	1.96862
ENSG00000287627.1	2.65664
ENSG00000228382.3	2.19838
ENSG00000228548.1	1.79709
ENSG00000287259.1	2.5214
ENSG00000233706.1	0.986428
ENSG00000287532.1	0.765979
ENSG00000228625.1	0.18719
ENSG00000287525.1	0.706961
ENSG00000234277.3	0.827892
ENSG00000287205.1	1.35624
ENSG00000230005.2	3.16369
ENSG00000286389.2	4.18699
ENSG00000276255.2	2.72043
ENSG00000287895.1	2.53702
ENSG00000203684.5	1.75994
ENSG00000162913.10	3.8639
ENSG00000269934.3	2.75413
ENSG00000270110.2	1.54692
ENSG00000286773.1	1.86729
ENSG00000287315.1	3.25685
ENSG00000270104.1	2.73328
ENSG00000270094.1	4.87323
ENSG00000231563.3	2.64665
ENSG00000293430.1	3.82369
ENSG00000282111.1	1.80109
ENSG00000236975.2	1.6033
ENSG00000233920.2	1.53609
ENSG00000177800.2	2.39466
ENSG00000177788.7	1.70558
ENSG00000237481.1	2.44284
ENSG00000288862.1	3.25981
ENSG00000290037.1	5.40809
ENSG00000226920.1	2.05872
ENSG00000223635.2	1.54674
ENSG00000227043.3	0.85485
ENSG00000228058.4	-0.212161
ENSG00000227006.2	2.06178
ENSG00000224407.1	1.97279
ENSG00000282564.3	1.17782
ENSG00000232964.2	0.545597
ENSG00000244137.1	1.37108
ENSG00000225656.1	2.392
ENSG00000223393.2	2.28529
ENSG00000288037.1	1.6513
ENSG00000287395.1	1.32415
ENSG00000235710.6	1.00083
ENSG00000233461.6	1.56737
ENSG00000229228.1	1.43753
ENSG00000286071.3	1.8924
ENSG00000226758.1	1.92959
ENSG00000235152.1	1.07735
ENSG00000236372.1	0.652935
ENSG00000225919.1	0.276115
ENSG00000236497.2	0.557588
ENSG00000286774.1	1.3884
ENSG00000287423.1	-0.0376083
ENSG00000289305.1	3.60474
ENSG00000286109.1	-1.80984
ENSG00000286666.1	0.927485
ENSG00000287921.1	2.01306
ENSG00000233332.1	3.8094
ENSG00000231272.1	1.90232
ENSG00000236244.1	1.40462
ENSG00000236358.1	1.08058
ENSG00000273367.1	2.04009
ENSG00000231663.3	1.42634
ENSG00000231768.2	1.92881
ENSG00000288760.1	2.92716
ENSG00000286210.1	3.16853
ENSG00000287633.1	1.37882
ENSG00000230404.1	0.861771
ENSG00000289057.1	0.0918546
ENSG00000228830.1	-3.71844
ENSG00000224939.1	1.36166
ENSG00000272362.1	1.23498
ENSG00000228044.3	1.71581
ENSG00000241475.1	1.32509
ENSG00000230628.1	1.26394
ENSG00000282097.1	1.63151
ENSG00000227630.4	1.82174
ENSG00000279261.2	3.09171
ENSG00000289377.2	2.8153
ENSG00000286263.1	1.97197
ENSG00000237520.2	2.4546
ENSG00000238005.5	2.04162
ENSG00000258082.2	3.55334
ENSG00000280587.3	3.03513
ENSG00000273416.1	1.89947
ENSG00000289114.1	-0.832472
ENSG00000285177.1	2.24482
ENSG00000229463.2	2.58277
ENSG00000237845.1	2.20647
ENSG00000229291.1	1.47728
ENSG00000286142.2	2.57055
ENSG00000223776.5	3.37972
ENSG00000273058.2	1.86241
ENSG00000230325.1	1.56468
ENSG00000288099.1	1.06786
ENSG00000289628.1	1.56315
ENSG00000237250.3	-0.119051
ENSG00000234464.2	0.663011
ENSG00000215808.4	1.42794
ENSG00000231877.1	0.984493
ENSG00000287177.1	-0.262477
ENSG00000287589.1	-0.583319
ENSG00000259776.1	0.521464
ENSG00000233355.7	1.19888
ENSG00000234601.1	1.01696
ENSG00000231979.1	0.217416
ENSG00000287102.1	0.281935
ENSG00000233735.5	0.00924374
ENSG00000233519.1	0.536924
ENSG00000224359.2	0.741683
ENSG00000231440.1	2.04024
ENSG00000230015.4	1.38972
ENSG00000226919.4	1.92982
ENSG00000286496.1	2.09203
ENSG00000287516.1	0.505057
ENSG00000287738.1	0.692324
ENSG00000287513.1	2.63285
ENSG00000288723.1	1.58441
ENSG00000272865.2	0.576897
ENSG00000224525.2	1.70037
ENSG00000234116.1	-0.00491108
ENSG00000291216.1	1.17171
ENSG00000291217.1	-0.0192087
ENSG00000227230.1	2.12395
ENSG00000232085.1	1.46647
ENSG00000236031.1	0.0180462
ENSG00000232184.1	0.747452
ENSG00000228939.1	0.662876
ENSG00000226828.2	1.75813
ENSG00000289055.2	0.882403
ENSG00000229960.1	1.31742
ENSG00000286486.1	1.51601
ENSG00000237759.1	-0.320873
ENSG00000287531.1	1.91928
ENSG00000289439.2	1.22654
ENSG00000240963.1	1.69389
ENSG00000282317.1	1.07484
ENSG00000287601.1	-1.45316
ENSG00000273175.2	4.80754
ENSG00000272195.1	-0.120294
ENSG00000232192.1	2.37701
ENSG00000238224.1	2.79604
ENSG00000231612.1	1.34154
ENSG00000235096.2	0.956486
ENSG00000226876.3	0.860509
ENSG00000230184.1	0.0692057
ENSG00000242042.1	1.033
ENSG00000225300.1	-1.47734
ENSG00000260698.1	1.65524
ENSG00000235021.1	-0.943146
ENSG00000260855.1	3.25333
ENSG00000227953.7	2.8255
ENSG00000293403.1	2.65455
ENSG00000286747.1	3.30143
ENSG00000221953.5	1.92694
ENSG00000259865.1	1.77978
ENSG00000290124.1	0.875345
ENSG00000290683.1	2.18192
ENSG00000232347.1	2.07634
ENSG00000289566.2	1.62329
ENSG00000289234.2	2.26489
ENSG00000289728.1	2.14863
ENSG00000286216.1	1.69475
ENSG00000290684.1	1.99038
ENSG00000236817.5	1.15305
ENSG00000235749.3	1.58752
ENSG00000289367.2	1.74663
ENSG00000290612.1	0.11799
ENSG00000290608.1	0.758569
ENSG00000229255.1	-3.46422
ENSG00000224521.2	-5.61317
ENSG00000293517.1	1.31282
ENSG00000227237.1	0.987345
ENSG00000227061.2	-0.280883
ENSG00000228643.1	1.90505
ENSG00000235779.8	1.85519
ENSG00000277997.1	-1.83062
ENSG00000233684.2	1.66402
ENSG00000236856.1	2.03577
ENSG00000226277.2	3.32541
ENSG00000223985.2	3.14757
ENSG00000284452.1	2.64245
ENSG00000225942.1	2.56578
ENSG00000233633.2	1.99777
ENSG00000233296.2	2.79089
ENSG00000233970.1	2.01296
ENSG00000227713.2	1.22614
ENSG00000272342.1	1.34255
ENSG00000223751.2	3.07479
ENSG00000231173.1	2.4687
ENSG00000237667.7	1.90565
ENSG00000228799.6	1.56694
ENSG00000234796.1	3.27716
ENSG00000235688.3	2.07339
ENSG00000235403.1	0.521084
ENSG00000236665.1	2.0889
ENSG00000233553.1	-1.43092
ENSG00000231482.3	1.40702
ENSG00000228613.1	2.50453
ENSG00000283766.1	0.787239
ENSG00000203635.2	3.01527
ENSG00000284600.1	3.06786
ENSG00000232057.1	1.83008
ENSG00000225619.1	-0.142108
ENSG00000289941.1	-0.965341
ENSG00000290112.1	0.290038
ENSG00000234929.3	1.96609
ENSG00000289608.2	2.26554
ENSG00000287583.1	3.07469
ENSG00000237720.2	1.3138
ENSG00000227364.1	3.45282
ENSG00000288786.1	3.24028
ENSG00000228391.1	2.77323
ENSG00000234423.2	1.75263
ENSG00000236760.1	2.38221
ENSG00000226649.1	2.59633
ENSG00000224885.1	2.07178
ENSG00000225234.1	4.21725
ENSG00000271868.1	2.1375
ENSG00000235078.1	2.09322
ENSG00000242282.6	2.19031
ENSG00000234171.5	1.20649
ENSG00000287126.1	1.79293
ENSG00000237370.1	2.07927
ENSG00000289136.1	0.182798
ENSG00000224661.1	3.48001
ENSG00000237401.8	1.78726
ENSG00000229550.1	1.30274
ENSG00000291325.1	0.325795
ENSG00000231532.6	0.969783
ENSG00000289300.2	0.0359482
ENSG00000232835.1	-0.265486
ENSG00000224128.1	-0.511482
ENSG00000230090.5	-0.570416
ENSG00000242540.3	-0.488166
ENSG00000236106.3	-0.406684
ENSG00000237266.2	0.709449
ENSG00000232044.8	0.137286
ENSG00000234275.4	-0.894191
ENSG00000227007.1	-0.906804
ENSG00000226488.2	0.429747
ENSG00000236172.7	-0.687788
ENSG00000286851.1	-0.376662
ENSG00000205837.7	1.01532
ENSG00000225964.6	1.19585
ENSG00000271947.1	1.90581
ENSG00000228203.8	2.62642
ENSG00000223884.7	1.31475
ENSG00000272002.1	1.31072
ENSG00000229727.7	0.667986
ENSG00000287119.1	0.70682
ENSG00000230515.1	1.60962
ENSG00000235576.3	-0.012714
ENSG00000290050.1	1.79634
ENSG00000290092.1	0.11511
ENSG00000226506.6	0.389117
ENSG00000235665.6	0.918419
ENSG00000286857.1	1.02242
ENSG00000236790.7	1.13849
ENSG00000229740.3	0.911432
ENSG00000289191.2	5.60239
ENSG00000236008.5	1.7785
ENSG00000285591.1	2.04135
ENSG00000231083.1	1.98807
ENSG00000235092.7	-1.18421
ENSG00000290023.1	1.41963
ENSG00000242136.1	1.94055
ENSG00000261104.1	1.46183
ENSG00000244310.2	2.2612
ENSG00000240980.1	1.56752
ENSG00000239300.6	1.79057
ENSG00000271855.1	1.50124
ENSG00000240687.4	1.73874
ENSG00000244260.2	1.39229
ENSG00000243491.1	1.91241
ENSG00000269973.1	0.80232
ENSG00000287305.1	2.24295
ENSG00000289033.2	1.76366
ENSG00000188525.4	0.860778
ENSG00000260476.1	1.87884
ENSG00000260077.1	-1.38857
ENSG00000271787.1	-1.10444
ENSG00000233502.1	3.21501
ENSG00000285872.3	3.17007
ENSG00000257135.8	1.53256
ENSG00000234818.1	1.29251
ENSG00000243819.4	1.2186
ENSG00000236162.1	1.65593
ENSG00000272275.1	2.44316
ENSG00000271952.3	1.47941
ENSG00000232056.1	1.51766
ENSG00000145063.15	2.17028
ENSG00000230952.1	0.799994
ENSG00000224177.8	1.93629
ENSG00000231403.1	2.30402
ENSG00000285569.4	1.93472
ENSG00000276411.1	2.11899
ENSG00000228496.2	2.55303
ENSG00000203643.3	1.90234
ENSG00000230790.2	3.16287
ENSG00000224184.7	0.499206
ENSG00000289856.1	-0.0924957
ENSG00000290030.1	2.57034
ENSG00000223360.1	0.318857
ENSG00000286427.1	0.798899
ENSG00000261117.1	0.701193
ENSG00000225649.7	1.05547
ENSG00000285876.1	-0.530745
ENSG00000229370.1	-0.232363
ENSG00000230448.5	-0.697499
ENSG00000227718.1	-0.92106
ENSG00000228505.5	-0.169363
ENSG00000287291.1	0.36587
ENSG00000235127.1	1.31521
ENSG00000234022.1	1.95422
ENSG00000224194.1	1.4682
ENSG00000231031.6	1.80513
ENSG00000237326.1	1.50719
ENSG00000233718.9	1.66375
ENSG00000223850.1	0.914912
ENSG00000226764.2	0.898038
ENSG00000236289.4	1.13614
ENSG00000236989.5	1.35551
ENSG00000226041.1	1.2292
ENSG00000228876.4	0.386028
ENSG00000231266.1	1.137
ENSG00000285354.1	-0.0175248
ENSG00000232444.1	1.31945
ENSG00000224400.5	-0.289592
ENSG00000289364.2	-0.836652
ENSG00000237633.4	-0.637452
ENSG00000223536.7	0.76018
ENSG00000237670.1	1.61344
ENSG00000287881.1	0.617666
ENSG00000287849.2	0.53402
ENSG00000260331.1	2.46756
ENSG00000224626.1	0.901788
ENSG00000287284.1	0.454795
ENSG00000236204.7	1.14814
ENSG00000234597.2	0.424822
ENSG00000237992.3	0.554837
ENSG00000235911.1	1.01773
ENSG00000228784.9	1.84316
ENSG00000271991.3	1.23087
ENSG00000227210.2	2.24669
ENSG00000223734.3	2.09799
ENSG00000234378.1	1.90816
ENSG00000290108.1	-1.42412
ENSG00000228950.1	-0.916933
ENSG00000227047.1	-1.3788
ENSG00000269976.1	0.431274
ENSG00000231948.2	1.65206
ENSG00000270100.1	1.0497
ENSG00000236436.1	0.28501
ENSG00000261012.2	-0.143581
ENSG00000287956.1	1.40054
ENSG00000233005.2	0.304557
ENSG00000231204.7	0.464664
ENSG00000235537.3	0.201886
ENSG00000228538.7	1.07044
ENSG00000229621.2	0.453155
ENSG00000228999.4	-0.777193
ENSG00000234207.1	-0.50843
ENSG00000233587.2	-1.45276
ENSG00000232451.2	0.101314
ENSG00000223530.1	1.80626
ENSG00000233714.1	1.85632
ENSG00000223634.1	1.41239
ENSG00000235497.5	1.78532
ENSG00000224361.1	2.06667
ENSG00000283031.2	2.92157
ENSG00000232642.2	2.93757
ENSG00000223754.1	1.41787
ENSG00000242628.6	3.15303
ENSG00000286829.1	-2.3714
ENSG00000271936.1	0.168888
ENSG00000224165.8	1.53258
ENSG00000286645.1	0.897218
ENSG00000230452.1	2.3086
ENSG00000289567.2	1.59904
ENSG00000235072.2	2.36563
ENSG00000224220.1	2.66815
ENSG00000286707.1	2.31457
ENSG00000225378.1	1.57482
ENSG00000230286.1	2.53474
ENSG00000205500.8	2.85141
ENSG00000231636.1	3.46487
ENSG00000272056.1	4.09579
ENSG00000229122.1	0.241818
ENSG00000272148.1	0.940637
ENSG00000234945.8	0.975871
ENSG00000234072.1	-0.396807
ENSG00000259080.1	1.80224
ENSG00000205334.4	2.34376
ENSG00000289326.2	2.46149
ENSG00000223522.2	1.82615
ENSG00000229951.6	2.45411
ENSG00000270640.1	1.62832
ENSG00000270210.1	1.87205
ENSG00000227938.1	0.675552
ENSG00000230730.1	1.34851
ENSG00000226833.7	1.02254
ENSG00000273233.1	3.03926
ENSG00000229224.2	-0.909785
ENSG00000286963.1	0.661932
ENSG00000288553.1	-0.193299
ENSG00000230737.1	-1.06887
ENSG00000197644.2	-0.722756
ENSG00000233862.8	0.876646
ENSG00000287658.1	0.28771
ENSG00000235997.4	-0.0147199
ENSG00000285984.1	0.806819
ENSG00000234579.1	1.09725
ENSG00000228563.1	0.30822
ENSG00000223647.1	-3.09525
ENSG00000273165.1	-0.379205
ENSG00000271228.1	0.860672
ENSG00000288937.2	-1.32363
ENSG00000272716.2	-3.12123
ENSG00000289727.1	0.399356
ENSG00000272754.1	-1.98244
ENSG00000230046.1	-1.76359
ENSG00000276334.1	-1.80373
ENSG00000276517.1	-0.194458
ENSG00000274159.1	1.19988
ENSG00000290864.1	-1.30472
ENSG00000230876.8	0.273993
ENSG00000236854.2	1.4014
ENSG00000285577.1	-1.5452
ENSG00000286415.1	-0.900459
ENSG00000228262.11	-2.31924
ENSG00000293267.1	-1.38497
ENSG00000237790.1	-2.85875
ENSG00000285754.1	-2.23475
ENSG00000272027.2	-5.05963
ENSG00000232153.3	-3.62847
ENSG00000226994.9	-2.84999
ENSG00000237320.2	-3.67984
ENSG00000288535.1	-2.21267
ENSG00000260025.2	0.157038
ENSG00000273090.1	0.830811
ENSG00000272054.1	-1.38395
ENSG00000232028.1	-0.219836
ENSG00000285925.1	-2.53688
ENSG00000287316.1	-3.00237
ENSG00000289545.2	-2.34638
ENSG00000236213.4	-1.09095
ENSG00000290100.1	-0.287491
ENSG00000236572.1	-1.22862
ENSG00000237803.6	-1.48191
ENSG00000235848.4	-2.22692
ENSG00000232973.14	-2.69273
ENSG00000229160.1	-6.63296
ENSG00000273006.1	-1.29398
ENSG00000227292.1	-2.68784
ENSG00000288994.1	-6.27426
ENSG00000231367.6	-1.2836
ENSG00000287313.1	-2.39042
ENSG00000235009.1	-1.46979
ENSG00000293078.1	-0.362014
ENSG00000235586.1	-2.80132
ENSG00000232518.3	-2.18185
ENSG00000225284.1	-0.954497
ENSG00000269210.3	-0.455411
ENSG00000229692.3	-0.0481649
ENSG00000273035.1	-1.16618
ENSG00000231312.8	-1.58819
ENSG00000289003.1	-1.54709
ENSG00000227028.6	-3.72151
ENSG00000289013.1	-4.89364
ENSG00000288992.2	-4.42612
ENSG00000287255.3	-1.59311
ENSG00000285898.1	-3.33654
ENSG00000287468.1	-2.21849
ENSG00000233128.2	-3.62253
ENSG00000293085.1	-3.7348
ENSG00000287145.1	-1.44892
ENSG00000214691.9	0.242856
ENSG00000234362.7	2.40546
ENSG00000205086.8	2.65809
ENSG00000226398.1	0.447249
ENSG00000224875.2	0.370177
ENSG00000288886.2	1.57634
ENSG00000289082.1	-0.661384
ENSG00000231826.9	-2.18044
ENSG00000233978.1	-0.0355713
ENSG00000230587.5	-1.08003
ENSG00000286796.1	-0.886707
ENSG00000287387.1	-1.64227
ENSG00000279873.2	-1.56473
ENSG00000234936.1	-0.924533
ENSG00000288707.1	-3.60144
ENSG00000273106.1	1.04895
ENSG00000289272.1	-0.176794
ENSG00000259439.3	0.317865
ENSG00000236502.3	3.31354
ENSG00000225156.2	-0.852369
ENSG00000231156.1	0.368593
ENSG00000205054.9	-1.24795
ENSG00000231054.1	-0.0380323
ENSG00000286728.1	-1.04543
ENSG00000286519.1	-1.33936
ENSG00000228481.1	1.09746
ENSG00000232696.1	2.8975
ENSG00000231336.1	3.51518
ENSG00000228100.2	1.1024
ENSG00000187600.14	1.07708
ENSG00000284608.1	0.845345
ENSG00000253515.2	1.33659
ENSG00000250116.2	3.25853
ENSG00000222005.9	0.869983
ENSG00000239332.7	1.30103
ENSG00000226548.1	1.96426
ENSG00000228925.1	2.57674
ENSG00000272814.1	1.63848
ENSG00000233845.1	1.029
ENSG00000225187.1	-0.188767
ENSG00000234690.7	1.08935
ENSG00000226087.4	0.925299
ENSG00000235760.4	3.72922
ENSG00000233230.3	-0.911657
ENSG00000230773.9	1.25816
ENSG00000272663.1	1.88341
ENSG00000282890.1	-3.42049
ENSG00000282998.1	-3.71511
ENSG00000282828.2	-4.5565
ENSG00000285548.1	1.45872
ENSG00000283058.1	-2.74585
ENSG00000286412.1	-3.17363
ENSG00000231918.1	-1.65747
ENSG00000287867.1	-1.7172
ENSG00000287344.1	0.294041
ENSG00000225444.2	-4.00826
ENSG00000236837.1	-4.40289
ENSG00000228033.6	-4.15252
ENSG00000232604.1	-4.00141
ENSG00000272156.1	-1.19458
ENSG00000289065.1	-1.69476
ENSG00000228108.1	2.51122
ENSG00000234943.2	2.99562
ENSG00000289627.1	0.45071
ENSG00000238018.2	1.91759
ENSG00000231334.2	2.21594
ENSG00000285519.1	-0.259454
ENSG00000290071.1	0.419095
ENSG00000203327.2	0.321784
ENSG00000289606.1	0.433059
ENSG00000293422.1	1.19372
ENSG00000240401.9	2.76412
ENSG00000272606.2	-1.70333
ENSG00000272180.1	1.45199
ENSG00000226702.2	2.28833
[truncated: 16,770 more rows]

## Sheet: miRNA_Gnocchi
ensembl_gene_id	Gnocchi_score
ENSG00000207730.3	2.97227
ENSG00000207607.3	2.97227
ENSG00000198976.1	2.97227
ENSG00000278073.1	3.44815
ENSG00000283712.1	2.56385
ENSG00000284372.1	-0.40883
ENSG00000283572.1	3.99234
ENSG00000207776.1	3.83328
ENSG00000264341.1	3.72795
ENSG00000264101.1	2.41033
ENSG00000265392.1	3.05606
ENSG00000274258.1	1.10858
ENSG00000284357.1	4.53394
ENSG00000265521.1	-0.120427
ENSG00000264881.1	0.909127
ENSG00000276869.1	1.81554
ENSG00000283789.1	3.10831
ENSG00000263676.1	2.75099
ENSG00000276830.1	4.37159
ENSG00000263811.1	-2.70146
ENSG00000266634.1	1.69133
ENSG00000265606.1	2.56863
ENSG00000221662.1	1.10673
ENSG00000284005.1	2.52319
ENSG00000221808.1	1.17593
ENSG00000266564.1	2.72802
ENSG00000276835.2	1.30239
ENSG00000265422.1	1.42859
ENSG00000264014.1	4.26752
ENSG00000263793.1	2.61008
ENSG00000266802.1	1.96661
ENSG00000264926.1	2.33055
ENSG00000278034.1	3.10274
ENSG00000264371.1	1.63406
ENSG00000283938.1	3.59674
ENSG00000238705.1	4.1792
ENSG00000264773.1	4.03542
ENSG00000266580.1	4.13818
ENSG00000266203.1	-0.181119
ENSG00000284154.1	4.24174
ENSG00000207941.1	-0.349318
ENSG00000264698.1	-0.709295
ENSG00000283724.1	0.784019
ENSG00000263675.1	0.554166
ENSG00000265596.1	2.98259
ENSG00000198974.3	2.259
ENSG00000207962.1	2.31113
ENSG00000284410.1	4.09563
ENSG00000283836.1	4.71972
ENSG00000274975.1	3.78165
ENSG00000283477.1	3.26768
ENSG00000263381.1	1.77727
ENSG00000265538.1	2.41273
ENSG00000275816.1	2.0678
ENSG00000283899.1	1.69829
ENSG00000264834.1	2.96403
ENSG00000266188.1	0.0894883
ENSG00000265815.1	2.59471
ENSG00000283749.1	0.311898
ENSG00000265822.1	1.3033
ENSG00000266150.1	1.01031
ENSG00000263908.1	0.304746
ENSG00000283690.1	0.304746
ENSG00000275836.1	1.83809
ENSG00000264470.1	-0.28285
ENSG00000265996.1	1.09069
ENSG00000199135.1	1.46096
ENSG00000264720.3	1.85822
ENSG00000221203.1	-0.216748
ENSG00000207721.1	-2.08215
ENSG00000276081.1	0.931643
ENSG00000266110.1	0.893434
ENSG00000278281.1	0.86758
ENSG00000211575.3	1.94264
ENSG00000263526.1	2.15717
ENSG00000284247.1	0.970602
ENSG00000284202.1	1.47226
ENSG00000207750.1	0.84925
ENSG00000275455.1	-0.183769
ENSG00000284443.1	0.507056
ENSG00000283296.1	-0.634537
ENSG00000264419.1	3.90343
ENSG00000211543.2	4.29437
ENSG00000215930.1	2.24571
ENSG00000278549.1	2.28537
ENSG00000283676.1	-6.48927
ENSG00000278596.1	-4.78077
ENSG00000283933.1	1.29587
ENSG00000264553.1	3.91601
ENSG00000207606.1	0.572756
ENSG00000274940.1	4.55553
ENSG00000276584.1	2.28231
ENSG00000263987.1	1.75346
ENSG00000215938.3	1.55023
ENSG00000264349.1	0.676678
ENSG00000284586.1	4.10542
ENSG00000283701.1	1.40525
ENSG00000277817.1	5.5858
ENSG00000207933.3	3.82526
ENSG00000211581.1	2.83863
ENSG00000266458.1	0.439527
ENSG00000284035.1	2.47217
ENSG00000266144.1	2.51948
ENSG00000207729.3	2.48565
ENSG00000283936.1	2.03077
ENSG00000215952.1	0.0288912
ENSG00000221545.1	0.712589
ENSG00000207974.1	0.196743
ENSG00000283340.1	-0.0204046
ENSG00000263390.1	-0.0204046
ENSG00000221390.1	-0.152214
ENSG00000283598.1	-0.12395
ENSG00000283844.1	3.53456
ENSG00000283152.1	3.89593
ENSG00000208024.1	3.73003
ENSG00000202609.4	0.412528
ENSG00000266417.1	1.51761
ENSG00000265435.1	0.488451
ENSG00000283795.1	-0.304987
ENSG00000221680.1	0.0798641
ENSG00000265986.1	-0.442774
ENSG00000207975.1	0.813985
ENSG00000207759.1	0.733711
ENSG00000264802.1	2.26284
ENSG00000221028.1	5.12613
ENSG00000277681.1	1.65324
ENSG00000275207.1	2.56647
ENSG00000199059.3	4.61776
ENSG00000278465.1	0.460446
ENSG00000284214.1	3.94021
ENSG00000284203.1	4.17891
ENSG00000284485.1	1.97468
ENSG00000283876.1	3.76791
ENSG00000264358.1	0.543231
ENSG00000207590.1	1.37992
ENSG00000207624.1	1.13966
ENSG00000281696.1	2.16615
ENSG00000221406.1	1.3388
ENSG00000266618.1	3.22593
ENSG00000284519.1	3.28549
ENSG00000264483.1	4.05909
ENSG00000284163.1	7.98828
ENSG00000284311.1	5.19061
ENSG00000266174.1	1.47879
ENSG00000283799.1	4.09061
ENSG00000265744.1	2.3095
ENSG00000264377.1	3.24344
ENSG00000263439.1	-0.182546
ENSG00000222831.1	2.22565
ENSG00000266262.1	1.73541
ENSG00000265831.1	2.07441
ENSG00000265201.1	2.15442
ENSG00000283881.1	2.28387
ENSG00000264500.1	1.20065
ENSG00000276733.1	-0.626294
ENSG00000283394.1	-0.58717
ENSG00000265418.1	3.14973
ENSG00000264010.1	3.20284
ENSG00000265056.1	2.84031
ENSG00000265172.1	1.09834
ENSG00000264089.1	1.19626
ENSG00000264370.1	0.463331
ENSG00000266738.1	0.134616
ENSG00000221445.3	3.31147
ENSG00000265321.1	1.55331
ENSG00000207653.1	-0.848
ENSG00000265057.1	-3.45584
ENSG00000283591.1	-1.24899
ENSG00000265301.1	-1.77231
ENSG00000207923.1	-0.0556273
ENSG00000212036.3	-3.38589
ENSG00000216191.1	-2.42367
ENSG00000264975.1	-4.19176
ENSG00000265452.1	-2.52057
ENSG00000207548.3	0.879066
ENSG00000207798.1	2.88054
ENSG00000211520.2	2.00331
ENSG00000266078.1	-0.551738
ENSG00000266097.1	2.05688
ENSG00000264297.2	0.315835
ENSG00000283222.1	0.315835
ENSG00000283204.1	0.118228
ENSG00000264525.1	-1.29045
ENSG00000266649.1	1.51123
ENSG00000221238.1	0.753659
ENSG00000263909.1	0.410652
ENSG00000266436.1	-1.5223
ENSG00000276917.1	-1.19593
ENSG00000278783.1	1.06346
ENSG00000265420.1	0.546686
ENSG00000264793.1	-2.05377
ENSG00000265507.1	-0.958421
ENSG00000265003.1	0.641355
ENSG00000265510.1	1.55672
ENSG00000264157.3	2.45814
ENSG00000264857.1	0.0751174
ENSG00000264764.1	-2.58272
ENSG00000264934.1	0.524654
ENSG00000265965.1	0.774515
ENSG00000265682.1	-1.26785
ENSG00000264979.1	-1.26785
ENSG00000263881.1	-0.0687804
ENSG00000266139.2	-0.473445
ENSG00000266063.1	-0.00897206
ENSG00000221055.1	0.389505
ENSG00000265429.3	0.284521
ENSG00000264075.1	3.50047
ENSG00000284149.1	1.91473
ENSG00000221288.1	-1.22822
ENSG00000263813.1	-0.344696
ENSG00000263783.1	2.33212
ENSG00000207654.4	2.50407
ENSG00000283506.1	-0.0275866
ENSG00000283569.1	0.784766
ENSG00000264684.1	0.784766
ENSG00000275141.1	2.76511
ENSG00000283734.1	2.53861
ENSG00000265694.1	0.987099
ENSG00000215973.1	1.28131
ENSG00000207744.1	3.45049
ENSG00000283880.1	2.60445
ENSG00000283203.1	-0.460061
ENSG00000284252.1	-2.20107
ENSG00000265396.1	0.791096
ENSG00000278418.1	1.58992
ENSG00000221240.1	1.75693
ENSG00000266705.1	3.02173
ENSG00000266808.1	-0.531263
ENSG00000207951.1	1.5534
ENSG00000221502.1	-0.707403
ENSG00000283238.1	-0.707403
ENSG00000284180.1	0.86448
ENSG00000264725.1	0.538878
ENSG00000283469.1	1.53276
ENSG00000263468.1	1.53276
ENSG00000253008.2	0.14396
ENSG00000277590.1	-0.0638192
ENSG00000221628.1	-0.579999
ENSG00000284079.1	-0.647515
ENSG00000221782.1	-0.805331
ENSG00000283637.1	0.763414
ENSG00000266354.1	0.763414
ENSG00000265734.1	-0.88651
ENSG00000275458.1	2.78392
ENSG00000284173.1	1.68025
ENSG00000278524.1	3.75362
ENSG00000199121.4	-2.04019
ENSG00000283639.1	2.29497
ENSG00000198973.4	4.68165
ENSG00000264755.1	3.35269
ENSG00000207647.1	4.00002
ENSG00000265252.1	3.2729
ENSG00000266518.1	0.0919682
ENSG00000263828.1	1.77912
ENSG00000263363.1	0.715665
ENSG00000284092.1	3.43123
ENSG00000263641.1	3.84137
ENSG00000284378.1	-0.448822
ENSG00000222246.1	0.902228
ENSG00000207626.1	2.85434
ENSG00000284407.1	2.20457
ENSG00000277842.1	4.14608
ENSG00000266109.1	4.44147
ENSG00000264810.1	1.94934
ENSG00000265215.1	4.11927
ENSG00000264292.1	2.53008
ENSG00000264279.1	3.7457
ENSG00000207611.1	1.54704
ENSG00000263752.1	3.68514
ENSG00000265180.1	-0.25119
ENSG00000264534.3	4.95548
ENSG00000216135.3	1.77157
ENSG00000263573.1	1.62366
ENSG00000264354.1	-0.00426001
ENSG00000207815.1	3.01416
ENSG00000283885.1	1.58841
ENSG00000271898.1	0.310196
ENSG00000266745.1	2.15942
ENSG00000265028.1	2.02063
ENSG00000283971.1	1.81663
ENSG00000265376.1	1.49231
ENSG00000276147.1	1.46179
ENSG00000207625.1	1.26317
ENSG00000199075.1	3.28415
ENSG00000284158.1	2.75813
ENSG00000207954.1	3.26731
ENSG00000284498.1	2.40806
ENSG00000221585.1	8.41205
ENSG00000265483.1	0.995169
ENSG00000252466.1	2.11215
ENSG00000278799.1	3.16994
ENSG00000284251.1	4.81123
ENSG00000284364.1	3.70484
ENSG00000284575.1	3.86813
ENSG00000199032.1	1.50227
ENSG00000207605.3	2.60718
ENSG00000284488.1	1.96786
ENSG00000264633.1	-0.73357
ENSG00000283726.1	3.67311
ENSG00000207922.1	2.58243
ENSG00000275334.1	5.17241
ENSG00000283848.1	5.06879
ENSG00000272543.1	5.96105
ENSG00000199150.3	0.87266
ENSG00000207926.1	1.20691
ENSG00000275789.1	0.878971
ENSG00000264013.1	0.37831
ENSG00000281426.1	-3.51937
ENSG00000283298.1	0.42754
ENSG00000265355.1	-0.700712
ENSG00000221264.1	-0.407519
ENSG00000266780.1	-1.42724
ENSG00000283894.1	-2.1794
ENSG00000266396.1	-1.65034
ENSG00000265193.1	-0.207071
ENSG00000264084.1	-3.0292
ENSG00000264119.1	0.267513
ENSG00000278103.1	-4.79275
ENSG00000264897.1	0.576637
ENSG00000265328.1	-3.73964
ENSG00000265956.1	-1.61054
ENSG00000207940.1	0.760967
ENSG00000275670.1	0.0407664
ENSG00000265253.1	-0.484311
ENSG00000284134.1	0.771255
ENSG00000264623.3	-0.430636
ENSG00000265433.1	-1.91463
ENSG00000284121.1	2.60322
ENSG00000264477.1	-9.66245
ENSG00000284421.1	2.52399
ENSG00000266383.1	1.50807
ENSG00000276656.1	1.11631
ENSG00000265981.1	0.620287
ENSG00000264986.1	0.622444
ENSG00000221737.1	-2.87136
ENSG00000275067.1	1.21215
ENSG00000276083.1	2.57458
ENSG00000278658.1	4.06626
ENSG00000265859.1	-1.27422
ENSG00000264330.1	1.38629
ENSG00000263634.1	1.37732
ENSG00000207779.1	1.16211
ENSG00000198987.1	1.24067
ENSG00000221251.1	-1.63191
ENSG00000207717.1	2.09368
ENSG00000283474.1	2.88022
ENSG00000207963.1	2.13339
ENSG00000264974.1	-0.991892
ENSG00000283333.1	0.218544
ENSG00000263932.1	1.54504
ENSG00000221120.1	4.35312
ENSG00000264614.1	1.84711
ENSG00000265470.1	0.405572
ENSG00000283958.1	-1.06151
ENSG00000207651.1	0.864231
ENSG00000216058.1	-1.01123
ENSG00000265333.1	3.68221
ENSG00000207650.1	1.57743
ENSG00000276489.1	4.3389
ENSG00000265850.1	-0.402645
ENSG00000284146.1	2.6034
ENSG00000207642.1	1.02687
ENSG00000284587.1	3.20294
ENSG00000284276.1	0.0169127
ENSG00000263631.1	2.69232
ENSG00000264658.1	-0.304604
ENSG00000266690.1	-0.188711
ENSG00000207807.1	5.50462
ENSG00000221275.1	-9.77625
ENSG00000264931.1	0.741667
ENSG00000207716.1	-0.738791
ENSG00000266240.1	0.43539
ENSG00000207732.1	3.34871
ENSG00000283281.1	-2.28899
ENSG00000207697.1	-0.795309
ENSG00000283275.1	-0.372868
ENSG00000283207.1	0.107067
ENSG00000264319.1	0.3787
ENSG00000207944.1	3.91269
ENSG00000264621.1	1.27585
ENSG00000263642.1	0.706129
ENSG00000277388.1	0.814401
ENSG00000264585.1	2.79521
ENSG00000265829.1	-1.83987
ENSG00000221563.1	-1.53509
ENSG00000263445.1	1.07009
ENSG00000283682.1	1.74494
ENSG00000266270.1	-0.833449
ENSG00000207746.1	-0.258991
ENSG00000266421.3	-0.609064
ENSG00000266515.1	-0.210257
ENSG00000263981.1	-0.0229756
ENSG00000265213.1	-1.08561
ENSG00000273882.1	-0.280877
ENSG00000221265.1	-1.34477
ENSG00000207988.1	0.21765
ENSG00000215961.1	0.167479
ENSG00000199169.1	-4.54092
ENSG00000199145.1	-5.39105
ENSG00000207927.1	-5.59628
ENSG00000199102.1	-6.29605
ENSG00000284463.1	-6.66097
ENSG00000283193.1	1.39484
ENSG00000275810.1	0.578583
ENSG00000207931.1	1.65069
ENSG00000284253.1	-1.03899
ENSG00000283550.1	-1.50109
ENSG00000265623.1	1.53935
ENSG00000278438.1	1.8901
ENSG00000221369.1	0.901965
ENSG00000264274.1	0.479697
ENSG00000264678.1	-0.571501
ENSG00000283792.1	2.17219
ENSG00000264105.1	0.100455
ENSG00000283379.1	0.100455
ENSG00000283468.1	2.4695
ENSG00000207559.1	0.440692
ENSG00000278502.1	-0.585077
ENSG00000221296.2	0.296048
ENSG00000265846.1	4.15315
ENSG00000221227.1	-0.0699926
ENSG00000266698.1	0.141802
ENSG00000263458.1	1.76964
ENSG00000264233.1	1.82073
ENSG00000263834.1	2.2546
ENSG00000263670.1	4.38824
ENSG00000273742.1	4.05402
ENSG00000263746.1	4.02218
ENSG00000283420.1	0.709209
ENSG00000284000.1	-0.909926
ENSG00000266415.1	0.287851
ENSG00000277073.1	2.29574
ENSG00000264792.1	1.14947
ENSG00000216077.3	2.8537
ENSG00000266243.1	1.7993
ENSG00000207956.1	-0.912048
ENSG00000207756.1	2.91937
ENSG00000265304.1	0.762202
ENSG00000207627.1	0.112537
ENSG00000265421.1	1.2654
ENSG00000198983.1	2.33883
ENSG00000207728.1	2.31402
ENSG00000251856.1	1.05795
ENSG00000265135.1	0.236897
ENSG00000265699.1	-1.27679
ENSG00000202601.4	-0.254667
ENSG00000264099.1	1.44425
ENSG00000263593.1	0.0312529
ENSG00000283359.1	-1.63817
ENSG00000284078.1	-1.40813
ENSG00000265919.1	-0.599219
ENSG00000284447.1	2.58122
ENSG00000264342.3	-0.970793
ENSG00000284336.1	-1.66553
ENSG00000207578.1	-0.821817
ENSG00000221263.1	-0.59907
ENSG00000221436.1	-2.41627
ENSG00000283498.1	-2.10275
ENSG00000264536.1	-3.25303
ENSG00000264563.1	0.938537
ENSG00000265691.1	-1.12481
ENSG00000283678.1	3.31178
ENSG00000263597.1	1.78306
ENSG00000221287.1	2.94625
ENSG00000266751.1	-1.14751
ENSG00000263963.1	1.10116
ENSG00000265924.1	1.30043
ENSG00000216009.3	2.75902
ENSG00000283717.1	3.95317
ENSG00000284325.1	2.00472
ENSG00000266478.1	-0.20563
ENSG00000207714.3	-0.227556
ENSG00000284182.1	2.29287
ENSG00000276365.1	3.0234
ENSG00000199047.3	1.57287
ENSG00000276622.1	1.23606
ENSG00000221430.1	1.94474
ENSG00000264760.1	2.36829
ENSG00000221552.1	0.564244
ENSG00000263361.1	2.90144
ENSG00000265237.1	2.5931
ENSG00000283733.1	1.49443
ENSG00000199035.2	0.94863
ENSG00000283612.1	0.841605
ENSG00000207739.1	3.07681
ENSG00000207619.1	-0.593021
ENSG00000263831.1	1.72463
ENSG00000264249.1	-1.44433
ENSG00000265160.1	4.3649
ENSG00000274994.1	1.40885
ENSG00000266890.1	2.57087
ENSG00000221464.1	3.09389
ENSG00000266329.1	3.78848
ENSG00000221394.1	-1.36121
ENSG00000198995.3	1.2418
ENSG00000277912.1	3.69922
ENSG00000264732.1	2.6844
ENSG00000275859.1	7.9855
ENSG00000266750.1	2.22299
ENSG00000265083.1	2.54493
ENSG00000263572.2	2.42329
ENSG00000283616.1	2.42329
ENSG00000263705.1	1.03398
ENSG00000263712.1	2.00844
ENSG00000207775.1	3.98195
ENSG00000265565.1	-4.02223
ENSG00000216101.3	4.67271
ENSG00000284370.1	5.53038
ENSG00000277402.1	1.57667
ENSG00000274494.1	1.07898
ENSG00000266776.1	1.78077
ENSG00000284446.1	3.48918
ENSG00000284469.1	7.29393
ENSG00000277264.1	4.64818
ENSG00000263649.1	3.19852
ENSG00000199036.1	6.31615
ENSG00000284517.1	2.69111
ENSG00000284064.1	2.54796
ENSG00000284256.1	6.00631
ENSG00000266509.1	2.37803
ENSG00000276824.1	1.65787
ENSG00000221697.1	3.12716
ENSG00000276404.1	1.47493
ENSG00000276712.1	3.70338
ENSG00000265527.1	1.82628
ENSG00000263894.1	2.02658
ENSG00000263926.1	2.89985
ENSG00000266494.1	3.06355
ENSG00000276770.1	2.28492
ENSG00000284427.1	-4.37416
ENSG00000266619.1	0.873274
ENSG00000207769.1	0.784558
ENSG00000207604.3	0.706562
ENSG00000199080.1	-0.595143
ENSG00000264056.1	0.646917
ENSG00000212017.2	1.84546
ENSG00000199094.3	0.391839
ENSG00000207827.1	0.185729
ENSG00000266180.1	1.64417
ENSG00000263533.1	-0.339605
ENSG00000266760.1	-0.0241262
ENSG00000263734.1	-1.84105
ENSG00000238367.1	-1.23208
ENSG00000265226.1	-3.27324
ENSG00000207577.1	1.15221
ENSG00000207982.1	0.568488
ENSG00000265725.1	-2.00654
ENSG00000207632.1	0.599863
ENSG00000266807.1	1.6787
ENSG00000265669.1	0.0721895
ENSG00000283409.1	1.29797
ENSG00000207689.1	1.31455
ENSG00000266555.1	1.84251
ENSG00000263514.1	-0.353269
ENSG00000264390.1	-2.91565
ENSG00000264814.1	1.25311
ENSG00000221456.1	1.45165
ENSG00000271899.1	0.108205
ENSG00000266617.1	0.261965
ENSG00000278571.1	0.620203
ENSG00000265558.1	-4.55067
ENSG00000222958.1	2.75093
ENSG00000265828.1	0.984898
ENSG00000266245.1	2.16507
ENSG00000199023.3	5.40067
ENSG00000265089.1	2.84546
ENSG00000284047.1	0.489287
ENSG00000264357.1	6.09749
ENSG00000264474.1	0.994917
ENSG00000207973.1	4.87911
ENSG00000283419.1	0.905092
ENSG00000266287.1	-0.0980022
ENSG00000221393.1	-0.910686
ENSG00000265932.1	-0.781131
ENSG00000221783.1	-1.26152
ENSG00000199085.3	1.91946
ENSG00000283745.1	0.665478
ENSG00000212024.2	1.44764
ENSG00000283237.1	-2.52116
ENSG00000207771.1	-2.52116
ENSG00000283461.1	-0.404277
ENSG00000207573.1	-0.404277
ENSG00000221669.1	-0.911602
ENSG00000221325.1	0.768045
ENSG00000264069.3	1.81281
ENSG00000284067.1	2.97819
ENSG00000283969.1	1.73421
ENSG00000284412.1	3.76378
ENSG00000284261.1	-0.581756
ENSG00000264426.1	-2.42699
ENSG00000266168.1	1.12755
ENSG00000265214.1	-2.46736
ENSG00000275667.1	1.43314
ENSG00000266525.1	-0.194347
ENSG00000265878.2	-0.14591
ENSG00000283278.1	-0.14591
ENSG00000264494.1	0.542592
ENSG00000265724.1	1.2075
ENSG00000207741.1	-0.0797495
ENSG00000284334.1	-0.500086
ENSG00000221520.1	1.07749
ENSG00000208014.1	0.000132402
ENSG00000207656.1	1.90055
ENSG00000265423.1	-1.2092
ENSG00000208025.1	0.299255
ENSG00000266318.1	-1.01413
ENSG00000266668.1	-0.265852
ENSG00000266019.1	0.369655
ENSG00000207547.1	0.179568
ENSG00000207757.1	0.489638
ENSG00000208036.1	0.390109
ENSG00000284518.1	4.04332
ENSG00000284012.1	1.45258
ENSG00000283821.1	4.65519
ENSG00000264425.1	2.54998
ENSG00000264675.1	2.62883
ENSG00000221510.1	0.545431
ENSG00000284176.1	-1.31579
ENSG00000284596.1	-1.28648
ENSG00000272230.1	0.486213
ENSG00000283923.1	1.40161
ENSG00000207692.3	0.855752
ENSG00000207588.1	2.81625
ENSG00000207705.2	2.14755
ENSG00000207990.3	3.9142
ENSG00000199158.1	2.17321
ENSG00000207691.1	1.75275
ENSG00000199043.1	2.14399
ENSG00000284032.1	3.01973
ENSG00000283797.1	1.76782
ENSG00000284135.1	4.8726
ENSG00000276137.1	2.01875
ENSG00000277138.1	2.82492
ENSG00000207597.1	1.30405
ENSG00000284028.1	1.80698
ENSG00000278449.1	3.49504
ENSG00000221442.1	-2.44824
ENSG00000284191.1	5.6396
ENSG00000265810.1	5.03193
ENSG00000207960.1	0.910843
ENSG00000207637.1	3.57005
ENSG00000265598.1	3.00895
ENSG00000283858.1	1.10746
ENSG00000207826.1	0.775874
ENSG00000273593.1	-2.61258
ENSG00000276580.1	-1.34375
ENSG00000266038.1	-2.06457
ENSG00000283386.1	-2.06457
ENSG00000221305.1	-5.62926
ENSG00000263407.1	-0.696739
ENSG00000207701.1	-0.425991
ENSG00000284321.1	2.27624
ENSG00000263762.1	-0.478469
ENSG00000283210.1	-3.87844
ENSG00000207600.3	1.15907
ENSG00000264512.2	-3.76931
ENSG00000266206.1	0.561715
ENSG00000283523.1	0.561715
ENSG00000199127.1	-5.97288
ENSG00000265520.1	-3.30096
ENSG00000208037.1	-0.966917
ENSG00000283327.1	2.95582
ENSG00000274988.1	1.13392
ENSG00000221616.1	0.942225
ENSG00000273836.1	0.595304
ENSG00000284280.1	2.09568
ENSG00000265075.1	-0.822112
ENSG00000284351.1	-0.822112
ENSG00000265847.1	0.996593
ENSG00000265251.1	0.480891
ENSG00000264788.1	-0.477654
ENSG00000263372.1	0.199374
ENSG00000274705.2	2.61459
ENSG00000283450.1	2.61459
ENSG00000284062.1	-1.51611
ENSG00000264408.1	0.873579
ENSG00000207816.1	0.417538
ENSG00000266502.1	-0.469683
ENSG00000283505.1	-0.469683
ENSG00000283188.1	-0.158205
ENSG00000266712.3	-0.155878
ENSG00000265588.1	0.214994
ENSG00000266194.1	-0.761961
ENSG00000277063.1	-1.39051
ENSG00000284288.1	-0.655497
ENSG00000284147.1	2.5955
ENSG00000283522.1	2.5955
ENSG00000207804.1	0.0329967
ENSG00000216069.1	-0.103001
ENSG00000221753.1	-0.273604
ENSG00000265599.1	4.10349
ENSG00000284570.1	0.62476
ENSG00000266756.1	1.4064
ENSG00000265657.1	1.343
ENSG00000208032.1	0.441818
ENSG00000238399.1	-0.597672
ENSG00000283956.1	-2.23942
ENSG00000276479.1	-0.376998
ENSG00000266324.1	2.58879
ENSG00000283172.1	2.06377
ENSG00000207704.2	2.06377
ENSG00000284087.1	-0.103109
ENSG00000263735.1	1.24091
ENSG00000283609.1	1.24091
ENSG00000283710.1	1.97954
ENSG00000221771.1	0.78203
ENSG00000283200.1	0.18612
ENSG00000221176.1	2.27143
ENSG00000221261.1	-0.279916
ENSG00000263763.1	0.191786
ENSG00000264653.1	2.00304
ENSG00000276961.1	1.0906
ENSG00000207582.1	1.24362
ENSG00000199153.1	1.48571
ENSG00000254324.3	1.50281
ENSG00000221768.2	2.09208
ENSG00000265247.1	2.7065
ENSG00000265660.1	4.35654
ENSG00000284224.1	1.2056
ENSG00000284142.1	3.76281
ENSG00000207574.1	4.44947
ENSG00000277888.1	3.59619
ENSG00000284200.1	2.68666
ENSG00000284054.1	2.19052
ENSG00000284229.1	0.481124
ENSG00000284310.1	3.93569
ENSG00000284139.1	6.37702
ENSG00000283770.1	3.27164
ENSG00000276598.1	1.62922
ENSG00000283764.1	3.09906
ENSG00000199065.3	0.00280686
ENSG00000263575.1	0.264665
ENSG00000264638.1	-3.63036
ENSG00000263790.1	3.49087
ENSG00000264941.1	0.163417
ENSG00000207609.3	-0.821646
ENSG00000199177.1	-0.851206
ENSG00000215966.1	1.23843
ENSG00000215939.3	1.66607
ENSG00000275651.1	3.56801
ENSG00000263892.3	4.22886
ENSG00000284195.1	4.28329
ENSG00000273945.1	3.29111
ENSG00000266255.1	2.5326
ENSG00000264922.1	2.03867
ENSG00000265368.1	2.4507
ENSG00000275377.1	-5.433
ENSG00000276029.1	-5.433
ENSG00000266017.1	-7.95641
ENSG00000207935.3	0.187259
ENSG00000284179.1	-0.576493
ENSG00000265873.1	-1.72348
ENSG00000265112.1	-1.60733
ENSG00000263967.1	0.391662
ENSG00000266855.1	-1.80386
ENSG00000283351.1	-1.80386
ENSG00000281156.1	-0.0289558
ENSG00000264158.1	1.841
ENSG00000283146.1	0.384775
ENSG00000265347.1	1.4338
ENSG00000199165.3	0.99883
ENSG00000199072.3	0.544623
ENSG00000199133.3	-0.798335
ENSG00000252153.1	1.40103
ENSG00000274115.1	0.240172
ENSG00000207563.1	3.95643
ENSG00000207864.3	3.96503
ENSG00000207617.4	4.00578
ENSG00000284459.1	4.00578
ENSG00000221269.1	2.61757
ENSG00000278412.1	2.35067
ENSG00000277889.1	0.527971
ENSG00000207698.1	0.946406
ENSG00000263861.1	1.60456
ENSG00000274263.1	-0.416044
ENSG00000266315.1	0.789787
ENSG00000207726.3	3.32802
ENSG00000207814.1	1.02139
ENSG00000266583.1	1.52663
ENSG00000283941.1	3.48802
ENSG00000207991.1	2.02232
ENSG00000274932.1	0.912955
ENSG00000207595.1	1.22158
ENSG00000207737.1	1.32222
ENSG00000283874.1	5.28783
ENSG00000283863.1	2.7746
ENSG00000284547.1	2.60415
ENSG00000263979.1	2.17308
ENSG00000207581.1	4.47159
ENSG00000264823.3	4.8685
ENSG00000284185.1	7.04166
ENSG00000283335.1	7.04166
ENSG00000276124.1	1.91822
ENSG00000277713.1	0.578475
ENSG00000263816.1	0.601728
ENSG00000273932.1	3.6703
ENSG00000263897.1	4.15206
ENSG00000264744.1	2.19276
ENSG00000265872.1	2.19276
ENSG00000265848.1	2.19276
ENSG00000264163.1	2.19276
ENSG00000264136.1	2.19276
ENSG00000266827.1	2.19276
ENSG00000266514.1	2.19276
ENSG00000263403.1	2.85303
ENSG00000265181.1	5.64064
ENSG00000199161.1	2.00151
ENSG00000278756.1	2.3491
ENSG00000265806.1	3.19084
ENSG00000266507.1	1.25224
ENSG00000263697.1	2.98595
ENSG00000284317.1	3.2703
ENSG00000207693.1	2.05474
ENSG00000263511.1	2.93417
ENSG00000278069.1	-1.07414
ENSG00000274809.1	-1.10147
ENSG00000263628.1	1.8166
ENSG00000283634.1	1.8608
ENSG00000265653.1	3.80616
ENSG00000263584.1	0.594268
ENSG00000283699.1	0.356532
ENSG00000221331.1	0.381608
ENSG00000266321.1	-0.35981
ENSG00000221371.1	-2.66316
ENSG00000207938.1	0.255329
ENSG00000265372.1	-3.04447
ENSG00000222071.1	7.1166
ENSG00000264574.1	-1.43042
ENSG00000207930.1	-0.000194416
ENSG00000275036.1	0.305188
ENSG00000207612.1	0.702217
ENSG00000216035.1	1.95364
ENSG00000284277.1	1.62335
ENSG00000266228.1	-1.00422
ENSG00000284265.1	6.76098
ENSG00000263795.1	1.61971
ENSG00000263476.1	1.20169
ENSG00000264800.1	1.02181
ENSG00000207813.1	-1.50343
ENSG00000221594.1	-0.824316
ENSG00000264747.1	0.762364
ENSG00000221063.3	-1.24255
ENSG00000276866.1	-0.545875
ENSG00000221184.1	-1.05594
ENSG00000274824.1	2.79884
ENSG00000266719.1	-0.181122
ENSG00000207583.1	0.592142
ENSG00000199104.2	2.66115
ENSG00000283672.1	0.0304056
ENSG00000265375.1	-0.527095
ENSG00000283664.1	-0.527095
ENSG00000198997.2	0.807741
ENSG00000266407.1	-1.59856
ENSG00000207976.1	0.387575
ENSG00000284415.1	0.84922
ENSG00000264610.1	3.26654
ENSG00000274056.1	0.385938
ENSG00000207551.1	2.69437
ENSG00000283558.1	2.32004
ENSG00000263436.1	2.32004
ENSG00000202569.4	1.18796
ENSG00000283867.1	1.27682
ENSG00000283788.1	2.63666
ENSG00000208033.1	1.64564
ENSG00000266852.2	2.04169
ENSG00000284482.1	1.12044
ENSG00000221214.1	1.39814
ENSG00000283688.1	0.83598
ENSG00000276857.1	0.83598
ENSG00000264763.1	1.3905
ENSG00000283656.1	-0.0891209
ENSG00000284442.1	1.47315
ENSG00000266782.1	3.18989
ENSG00000265719.1	3.94135
ENSG00000265370.1	0.830011
ENSG00000265442.1	0.177877
ENSG00000264572.1	1.69978
ENSG00000265092.1	0.258928
ENSG00000266676.1	3.12814
ENSG00000264803.1	1.77863
ENSG00000284219.1	2.9859
ENSG00000265395.1	3.02497
ENSG00000283920.1	2.43219
ENSG00000199038.1	-0.74917
ENSG00000275669.1	7.76765
ENSG00000264493.1	1.97068
ENSG00000284594.1	2.84189
ENSG00000284010.1	3.02972
ENSG00000207805.3	6.44902
ENSG00000265258.1	4.39617
ENSG00000284525.1	2.76259
ENSG00000221703.1	0.884282
ENSG00000264984.1	2.91429
ENSG00000283813.1	1.21405
ENSG00000266645.1	3.6271
ENSG00000278529.1	2.83523
ENSG00000275373.1	0.634149
ENSG00000284094.1	3.22464
ENSG00000264603.1	-0.305448
ENSG00000265210.1	0.135847
ENSG00000264309.1	1.00999
ENSG00000275868.1	-0.873741
ENSG00000278483.1	0.66351
ENSG00000207874.1	1.28923
ENSG00000273912.1	1.15066
ENSG00000251862.2	0.487282
ENSG00000263389.1	1.18769
ENSG00000211568.1	3.04602
ENSG00000199077.3	3.6884
ENSG00000276639.1	1.55336
ENSG00000264102.1	4.04556
ENSG00000265014.1	0.885174
ENSG00000283497.1	0.885174
ENSG00000263540.1	3.28733
ENSG00000275208.1	4.33644
ENSG00000264583.1	0.00612281
ENSG00000263693.1	2.60554
ENSG00000274770.1	-2.64286
ENSG00000208009.1	0.580336
ENSG00000264559.1	0.829763
ENSG00000275344.1	-1.49034
ENSG00000266006.1	0.960998
ENSG00000284108.1	0.605055
ENSG00000284416.1	3.25222
ENSG00000277892.1	3.33133
ENSG00000276102.1	1.25804
ENSG00000284535.1	-2.27484
ENSG00000274066.1	-1.39744
ENSG00000278359.1	2.22545
ENSG00000221273.1	3.38759
ENSG00000283926.1	2.84911
ENSG00000284155.1	3.20294
ENSG00000274986.1	4.56085
ENSG00000274314.1	3.28084
ENSG00000278851.1	4.55877
ENSG00000284489.1	2.42713
ENSG00000283791.1	1.81301
ENSG00000266041.1	4.2853
ENSG00000265874.1	1.79989
ENSG00000266423.1	1.91685
ENSG00000283326.1	1.23725
ENSG00000276769.1	3.54035
ENSG00000284293.1	0.836516
ENSG00000284435.1	1.02779
ENSG00000275022.1	0.479596
ENSG00000265539.1	1.77811
ENSG00000221333.1	-0.679104
ENSG00000263744.1	2.63476
ENSG00000278349.1	2.13394
ENSG00000263742.1	1.49353
ENSG00000272036.1	1.69391
ENSG00000265064.1	0.197409
ENSG00000264402.1	0.0629668
ENSG00000265902.1	0.888761
ENSG00000199090.1	0.741016
ENSG00000211997.1	-0.978554
ENSG00000266570.1	-2.00932
ENSG00000264110.1	-2.65006
ENSG00000283744.1	1.65058
ENSG00000266581.1	-0.510103
ENSG00000266703.1	-2.64764
ENSG00000221586.1	-3.06931
ENSG00000284458.1	-0.384437
ENSG00000221230.1	1.75549
ENSG00000266192.3	0.805716
ENSG00000263885.1	0.336141
ENSG00000264200.1	1.42132
ENSG00000280773.2	1.29798
ENSG00000264032.1	0.0386802
ENSG00000207811.3	4.11246
ENSG00000207562.3	3.10489
ENSG00000265140.1	0.959676
ENSG00000284246.1	3.72559
ENSG00000264211.1	3.77971
ENSG00000283704.1	1.54015
ENSG00000284148.1	4.19224
ENSG00000207971.1	2.19834
ENSG00000198975.2	2.13846
ENSG00000207994.1	1.75286
ENSG00000265357.1	1.26315
ENSG00000266215.1	3.87776
ENSG00000276176.1	2.52742
ENSG00000274999.1	1.42948
ENSG00000284020.1	3.22532
ENSG00000266043.1	1.957
ENSG00000207713.3	6.16372
ENSG00000207708.1	4.77454
ENSG00000283429.1	2.84084
ENSG00000283475.1	0.61681
ENSG00000207983.1	1.3275
ENSG00000283759.1	1.49622
ENSG00000283665.1	-0.389166
ENSG00000216192.1	-1.41652
ENSG00000283603.1	-1.09683
ENSG00000278520.1	1.32069
ENSG00000263838.1	0.466818
ENSG00000264906.1	-1.14335
ENSG00000275770.1	3.1177
ENSG00000281842.2	0.788384
ENSG00000264201.1	2.9567
ENSG00000221604.1	0.839534
ENSG00000278108.1	2.8068
ENSG00000207924.3	1.42881
ENSG00000207571.1	3.06956
ENSG00000283803.1	1.40617
ENSG00000199122.3	1.70309
ENSG00000221365.1	1.94245
ENSG00000284152.1	3.17583
ENSG00000208028.1	-0.301989
ENSG00000283621.1	1.57997
ENSG00000207789.1	2.36416
ENSG00000284360.1	-0.438076
ENSG00000199179.3	-0.910012
ENSG00000266016.3	1.12542
ENSG00000207546.1	1.12542
ENSG00000276878.1	0.606757
ENSG00000284011.1	0.465235
ENSG00000283476.1	-1.40861
ENSG00000264405.1	-0.233529
ENSG00000283677.1	-0.233529
ENSG00000221788.1	1.56841
ENSG00000207763.1	-0.0498115
ENSG00000208022.1	-0.38232
ENSG00000265227.1	-1.06605
ENSG00000266099.1	2.20836
ENSG00000283818.1	2.43871
ENSG00000283998.1	1.5135
ENSG00000199172.3	1.14208
ENSG00000265917.1	1.90366
ENSG00000221479.3	0.174587
ENSG00000207586.1	1.0353
ENSG00000265861.1	-1.83138
ENSG00000263890.1	-2.63036
ENSG00000221476.2	3.94532
ENSG00000284503.1	4.40822
ENSG00000264295.1	0.927172
ENSG00000284388.1	2.62277
ENSG00000207622.1	2.93697
ENSG00000263510.1	1.50821
ENSG00000273700.1	3.8716
ENSG00000274697.1	2.80564
ENSG00000266370.1	1.24502
ENSG00000283793.1	7.86565
ENSG00000283507.1	0.0624078
ENSG00000276908.1	4.33962
ENSG00000274822.1	4.28299
ENSG00000207967.1	1.63154
ENSG00000264037.1	2.70832
ENSG00000283768.1	4.74467
ENSG00000266704.1	4.74516
ENSG00000284143.1	2.30462
ENSG00000284402.1	4.16785
ENSG00000265526.1	4.10361
ENSG00000284425.1	-0.994348
ENSG00000266655.1	1.8839
ENSG00000275967.1	3.1137
ENSG00000265345.1	-0.911465
ENSG00000265061.1	-1.6423
ENSG00000265635.1	1.62106
ENSG00000277052.1	2.41242
ENSG00000263978.1	2.4592
ENSG00000252695.1	0.978831
ENSG00000264171.1	-0.707111
ENSG00000211491.2	-0.335355
ENSG00000207652.1	2.00389
ENSG00000264226.1	0.660122
ENSG00000284584.1	2.06408
ENSG00000276319.1	1.46127
ENSG00000264864.1	0.715786
ENSG00000208006.1	2.05864
ENSG00000283785.1	1.96265
ENSG00000266072.1	-0.19391
ENSG00000266611.1	-0.660532
ENSG00000211579.2	1.22367
ENSG00000283126.1	-0.371217
ENSG00000264387.1	-2.89265
ENSG00000266663.1	-1.43601
ENSG00000263581.1	-3.17186
ENSG00000263561.1	-0.792587
ENSG00000266325.1	4.54372
ENSG00000266052.1	-1.68122
ENSG00000283783.1	0.274937
ENSG00000284536.1	1.89193
ENSG00000283815.1	2.2791
ENSG00000284204.1	2.41496
ENSG00000283762.1	2.32791
ENSG00000284375.1	2.20296
ENSG00000283705.1	1.88738
ENSG00000263741.1	0.541904
ENSG00000283487.1	1.56934
ENSG00000263399.1	0.0214669
ENSG00000207719.1	1.99396
ENSG00000263615.1	1.20493
ENSG00000265164.1	-0.846564
ENSG00000264482.1	0.75963
ENSG00000221650.1	0.674028
ENSG00000276765.1	1.23497
ENSG00000277942.1	3.26047
ENSG00000264539.1	-2.38478
ENSG00000265450.1	1.9904
ENSG00000284122.1	3.19664
ENSG00000284118.1	1.84444
ENSG00000199157.2	2.67893
ENSG00000215991.1	4.07371
ENSG00000283856.1	4.3114
ENSG00000265165.1	-1.74022
ENSG00000264657.1	0.819702
ENSG00000207952.1	0.511926
ENSG00000266327.1	1.36537
ENSG00000263945.1	-0.655428
ENSG00000278038.1	-0.302558
ENSG00000264712.3	-0.704808
ENSG00000266431.1	-1.28811
ENSG00000265432.1	-0.855451
ENSG00000263629.1	0.363456
ENSG00000221537.1	0.786412
ENSG00000284269.1	4.70647
ENSG00000266531.1	5.24252
ENSG00000266740.1	3.50089
ENSG00000207781.1	2.72795
ENSG00000265993.1	0.592624
ENSG00000273830.1	2.44733
ENSG00000264741.1	4.03657
ENSG00000283944.1	2.09414
ENSG00000280494.2	2.18838
ENSG00000221754.1	3.80061
ENSG00000265768.1	1.05521
ENSG00000264607.1	1.06765
ENSG00000265154.1	3.9294
ENSG00000199082.1	3.59936
ENSG00000283840.1	5.20927
ENSG00000198984.1	-1.43294
ENSG00000266461.1	1.93444
ENSG00000211574.1	3.57675
ENSG00000207989.3	3.2201
ENSG00000199151.3	2.53744
ENSG00000283159.1	2.3871
ENSG00000208001.1	5.82559
ENSG00000207569.2	4.98796
ENSG00000207608.3	5.18586
ENSG00000272458.1	3.95292
ENSG00000207942.2	2.93582
ENSG00000199005.4	0.840965
ENSG00000199088.5	3.07628
ENSG00000199109.4	3.51941
ENSG00000207749.4	3.55265
ENSG00000198982.4	3.40749
ENSG00000221745.3	3.89915
ENSG00000199069.3	3.82482
ENSG00000211582.1	3.43625
ENSG00000207761.3	2.94009
ENSG00000207762.1	3.0437
ENSG00000194717.4	2.46587
ENSG00000221036.5	2.9745
ENSG00000212040.3	3.03656
ENSG00000207743.3	2.55463
ENSG00000283279.1	3.23727
ENSG00000283561.1	3.40871
ENSG00000207934.1	3.47603
ENSG00000283556.1	3.50091
ENSG00000283588.1	3.08167
ENSG00000215957.1	1.59197
ENSG00000221525.1	1.93575
ENSG00000221614.1	1.91079
ENSG00000199020.3	2.91335
ENSG00000207754.3	3.39184
ENSG00000202560.4	2.63677
ENSG00000216099.3	1.59058
ENSG00000207587.1	1.61837
ENSG00000207646.1	1.81699
ENSG00000207742.3	2.05147
ENSG00000283170.1	1.68669
ENSG00000207993.3	2.33523
ENSG00000276352.2	2.56918
ENSG00000208027.4	2.50791
ENSG00000208004.2	2.67175
ENSG00000207978.1	3.25428
ENSG00000207961.3	3.45103
ENSG00000199015.4	3.61874
ENSG00000216179.1	4.33954
ENSG00000199107.3	6.51274
ENSG00000199012.2	6.60294
ENSG00000199025.4	6.80498
ENSG00000199092.4	6.99671
ENSG00000207959.1	1.8554
ENSG00000283857.1	7.39275
ENSG00000266015.1	1.72282
ENSG00000207568.1	3.95769
ENSG00000283165.1	3.95769
ENSG00000265291.1	2.91546
ENSG00000273778.1	6.23269
ENSG00000274172.1	-1.44653
ENSG00000277030.1	-1.44653
ENSG00000265612.1	4.10488
ENSG00000264024.2	4.10488
ENSG00000263413.2	4.10488
ENSG00000264781.1	4.10488
ENSG00000265929.1	-6.1006
ENSG00000265322.1	-1.31152
ENSG00000266545.1	-1.31152
ENSG00000277243.1	-1.31152
ENSG00000277841.1	-1.31152
ENSG00000265793.1	-1.31152
ENSG00000264902.1	-1.31152
ENSG00000221641.1	-1.31152
ENSG00000276941.1	-2.72082
ENSG00000265673.1	1.00371
ENSG00000266517.1	1.48178
ENSG00000266039.1	-1.94124
ENSG00000263964.1	-1.94124
ENSG00000207702.1	1.62368
ENSG00000221649.1	-1.27338
ENSG00000221065.1	0.17577
ENSG00000265102.1	1.04361
ENSG00000265098.3	0.0246379
ENSG00000277202.1	-0.222304
ENSG00000207766.1	-1.74505
ENSG00000264850.1	1.18442
ENSG00000207712.1	-0.489986
ENSG00000221792.1	-0.824517
ENSG00000284386.1	0.688517
ENSG00000264210.1	-1.04418
ENSG00000284284.1	-2.10254
ENSG00000266593.1	0.864234
ENSG00000283614.1	-0.038614
ENSG00000278098.1	-0.038614
ENSG00000221052.3	-0.497049
ENSG00000283891.1	-2.07048
ENSG00000253030.1	1.35792
ENSG00000277919.1	-2.27672
ENSG00000275451.1	-0.887376
ENSG00000211137.1	1.03124
ENSG00000199156.1	2.9482
ENSG00000221033.1	-0.857478
ENSG00000264737.1	-0.464697
ENSG00000263512.1	-1.10379
ENSG00000266589.1	-0.411014
ENSG00000265195.1	0.58726
ENSG00000207965.1	2.35916
ENSG00000283798.1	-0.462276
ENSG00000277391.1	5.82855
ENSG00000264386.1	1.72142
ENSG00000275411.1	2.73755
ENSG00000284343.1	0.649581
ENSG00000284385.1	0.196853
ENSG00000266449.1	1.24989
ENSG00000207695.1	1.24633
ENSG00000284059.1	2.91503
ENSG00000208003.1	0.745013
ENSG00000265855.1	1.02676
ENSG00000263643.1	-0.454417
ENSG00000284160.1	1.62841
ENSG00000221634.1	3.36509
ENSG00000264406.1	0.582724
ENSG00000221630.3	0.0567753
ENSG00000207703.1	0.737234
ENSG00000283484.1	0.737234
ENSG00000275101.1	0.909616
ENSG00000284329.1	5.53485
ENSG00000264966.1	0.255201
ENSG00000264796.1	-0.916869
ENSG00000265871.1	2.02564
ENSG00000284324.1	-5.24228
ENSG00000283888.1	2.51505
ENSG00000264480.1	-0.0254475
ENSG00000266124.1	5.14527
ENSG00000266235.1	-4.46344
ENSG00000207579.1	1.88081
ENSG00000265820.1	2.40657
ENSG00000221656.1	2.56024
ENSG00000284008.1	4.13212
ENSG00000265867.1	-0.385808
ENSG00000264397.1	0.0674858
ENSG00000266643.1	2.48309
ENSG00000284346.1	4.67242
ENSG00000264004.1	-0.487924
ENSG00000283180.1	2.64667
ENSG00000274805.1	2.65915
ENSG00000266232.1	-2.78429
ENSG00000273776.1	-0.106826
ENSG00000276641.1	-3.03825
ENSG00000273648.1	-3.67109
ENSG00000221801.1	0.554922
ENSG00000264733.1	0.678361
ENSG00000207639.1	3.26202
ENSG00000199130.3	2.83482
ENSG00000284305.1	-3.05824
ENSG00000263918.1	-1.43627
ENSG00000265537.1	-1.43627
ENSG00000275259.1	-1.43627
ENSG00000278265.1	-1.43627
ENSG00000238728.1	-1.43627
ENSG00000283346.1	-0.594107
ENSG00000264115.1	-0.595809
ENSG00000284184.1	1.26955
ENSG00000283736.1	-2.58839
ENSG00000257381.3	-1.54276
ENSG00000264722.1	-1.54276
ENSG00000265373.2	-1.54276
ENSG00000278221.1	-1.54276
ENSG00000277698.1	-1.54276
ENSG00000276311.1	-1.54276
ENSG00000273613.1	-0.112565
ENSG00000275391.1	-0.112565
ENSG00000266291.1	-0.112565
ENSG00000265776.1	-0.112565
ENSG00000266454.1	-0.112565
ENSG00000274025.1	-0.112565
ENSG00000277014.1	-0.112565
ENSG00000265462.1	0.558103
ENSG00000274466.1	0.80971
ENSG00000265005.1	-0.450032
ENSG00000275429.1	-1.66597
ENSG00000278340.1	-4.22045
ENSG00000283845.1	4.46042
ENSG00000284541.1	1.99707
ENSG00000266758.1	0.987841
ENSG00000266305.1	-1.34607
ENSG00000265991.1	2.19335
ENSG00000211591.1	4.76482
ENSG00000274969.1	2.65068
ENSG00000264947.1	0.0534909
ENSG00000265281.1	2.33473
ENSG00000207649.3	4.01273
ENSG00000283471.1	1.7474
ENSG00000274816.1	2.37945
ENSG00000207948.3	3.45366
ENSG00000284259.1	3.06974
ENSG00000223109.1	3.89787
ENSG00000208017.3	3.03716
ENSG00000239118.1	-2.31236
ENSG00000266426.1	-0.0310911
ENSG00000284473.1	-0.330968
ENSG00000277255.1	0.477432
ENSG00000275109.1	2.76189
ENSG00000277387.1	-3.25137
ENSG00000263785.1	-1.34712
ENSG00000266307.1	-0.63502
ENSG00000283416.1	-4.05414
ENSG00000274134.1	0.269523
ENSG00000278598.1	4.53869
ENSG00000263456.1	4.51785
ENSG00000284585.1	-3.78776
ENSG00000264429.1	3.77374
ENSG00000283824.1	3.68699
ENSG00000267200.1	2.08719
ENSG00000267195.1	2.11824
ENSG00000273606.1	3.60214
ENSG00000221200.1	1.69518
ENSG00000274300.1	5.06065
ENSG00000278517.1	4.29995
ENSG00000264468.1	1.65053
ENSG00000283301.1	1.65053
ENSG00000284112.1	3.37415
ENSG00000284027.1	3.43263
ENSG00000199053.3	2.42015
ENSG00000264005.1	3.09487
ENSG00000284117.1	2.38083
ENSG00000283160.1	-8.60471
ENSG00000266297.1	3.85474
ENSG00000265503.1	1.05847
ENSG00000221698.1	-0.908064
ENSG00000265110.1	2.37691
ENSG00000221355.1	0.837231
ENSG00000274111.1	4.69587
ENSG00000207839.1	4.69587
ENSG00000283772.1	3.09194
ENSG00000221540.1	2.36359
ENSG00000263583.1	-0.489093
ENSG00000284532.1	1.04724
ENSG00000284565.1	-0.0123652
ENSG00000283364.1	-0.0123652
ENSG00000283819.1	-0.113694
ENSG00000284085.1	-0.229209
ENSG00000284162.1	1.73877
ENSG00000283935.1	-0.705052
ENSG00000284399.1	-0.705052
ENSG00000265444.1	1.54064
ENSG00000284424.1	2.04404
ENSG00000207614.1	1.42994
ENSG00000265976.1	2.23862
ENSG00000283978.1	1.72437
ENSG00000283774.1	-2.66921
ENSG00000276326.1	0.324579
ENSG00000274620.1	0.619973
ENSG00000275238.1	2.58059
ENSG00000273627.1	0.468931
ENSG00000274054.1	-2.60384
ENSG00000277057.1	3.13138
ENSG00000265178.1	4.67923
ENSG00000283721.1	1.40035
ENSG00000284144.1	1.62606
ENSG00000274621.1	1.68168
ENSG00000283796.1	1.05528
ENSG00000264314.1	0.432435
ENSG00000283929.1	3.73917
ENSG00000275273.1	0.838686
ENSG00000278447.1	-0.992353
ENSG00000284344.1	0.978725
ENSG00000275107.1	0.775309
ENSG00000278223.1	4.63466
ENSG00000277249.1	2.90879
ENSG00000284055.1	3.18266
ENSG00000264999.1	1.53335
ENSG00000207947.3	4.09497
ENSG00000221739.1	3.03528
ENSG00000284038.1	1.8853
ENSG00000210741.1	1.71621
ENSG00000263602.1	2.58096
ENSG00000273500.1	0.449848
ENSG00000277478.1	3.02743
ENSG00000278672.1	0.829405
ENSG00000284542.1	2.81106
ENSG00000284353.1	3.06083
ENSG00000264399.1	3.63813
ENSG00000211514.1	1.22847
ENSG00000207996.1	3.00048
ENSG00000263857.1	1.20937
ENSG00000284190.1	2.43998
ENSG00000264049.1	2.66519
ENSG00000207552.1	0.497982
ENSG00000265031.1	0.322069
ENSG00000284564.1	1.68801
ENSG00000284368.1	1.54138
ENSG00000278581.1	4.31366
ENSG00000284172.1	2.38454
ENSG00000207943.1	2.74724
ENSG00000263690.2	-1.17842
ENSG00000207688.2	-1.17842
ENSG00000207561.1	2.30302
ENSG00000265331.1	2.33928
ENSG00000283385.1	2.33928
ENSG00000284186.1	5.02222
ENSG00000264511.1	2.67989
ENSG00000284595.1	5.82999
ENSG00000283853.1	0.518305
ENSG00000275360.1	0.388354
ENSG00000283805.1	1.96703
ENSG00000284250.1	0.7493
ENSG00000264060.1	3.57338
ENSG00000266665.1	2.58987
ENSG00000265561.2	2.58358
ENSG00000264961.1	0.754312
ENSG00000207736.1	3.87569
ENSG00000211563.4	5.28117
ENSG00000283604.1	5.28117
ENSG00000221025.1	2.67293
ENSG00000266392.1	3.50038
ENSG00000266189.1	3.60928
ENSG00000277784.1	-0.390427
ENSG00000284574.1	1.94003
ENSG00000266107.1	3.40143
ENSG00000277521.1	1.98702
ENSG00000275518.1	1.64372
ENSG00000272380.1	-0.859805
ENSG00000283532.1	1.56846
ENSG00000274838.1	4.5591
ENSG00000283492.1	2.6621
ENSG00000266146.1	1.17249
ENSG00000263527.1	1.95206
ENSG00000265499.1	-2.03461
ENSG00000221493.1	-1.1734
ENSG00000283927.1	1.32379
ENSG00000284453.1	1.50976
ENSG00000284331.1	-1.50165
ENSG00000212051.1	-1.73525
ENSG00000276221.1	0.0288519
ENSG00000283218.1	-3.8946
ENSG00000283514.1	0.889415
ENSG00000207797.1	3.41796
ENSG00000265641.1	0.71513
ENSG00000266530.1	-0.340406
ENSG00000283615.1	-0.202294
ENSG00000283645.1	-0.813335
ENSG00000266148.1	-0.813335
ENSG00000265957.1	0.758321
ENSG00000266582.1	-0.692224
ENSG00000266276.3	1.13211
ENSG00000263849.1	0.549864
ENSG00000284239.1	-0.303776
ENSG00000283343.1	-1.25652
ENSG00000263872.1	-1.98996
ENSG00000264571.1	0.242753
ENSG00000284440.1	2.03864
ENSG00000207778.3	2.03864
ENSG00000263354.1	-0.728764
ENSG00000263750.1	-0.633389
ENSG00000284361.1	1.61764
ENSG00000263414.1	3.81726
ENSG00000284216.1	8.17952
ENSG00000221411.1	1.18247
ENSG00000284129.1	-0.154071
ENSG00000284272.1	2.48061
ENSG00000283728.1	3.81037
ENSG00000277904.1	3.51998
ENSG00000283928.1	1.14389
ENSG00000266437.1	-0.330433
ENSG00000207630.1	1.70764
ENSG00000263409.1	1.67739
ENSG00000274390.1	3.20445
ENSG00000273758.1	1.05711
ENSG00000284159.1	1.55211
ENSG00000283950.1	3.2199
ENSG00000273657.1	7.36077
ENSG00000265390.1	-3.42982
ENSG00000266204.1	1.05783
ENSG00000264266.1	1.43448
ENSG00000284268.1	2.11501
ENSG00000221410.1	1.47365
ENSG00000207972.1	0.0943313
ENSG00000265879.1	1.00774
ENSG00000207752.1	4.52707
ENSG00000275640.1	3.10355
ENSG00000284553.1	2.72253
ENSG00000274713.1	4.57976
ENSG00000263800.1	3.737
ENSG00000276181.1	3.66448
ENSG00000266721.1	-4.14896
ENSG00000274417.1	1.03144
ENSG00000284387.1	2.19567
ENSG00000207808.1	2.18468
ENSG00000207980.1	2.02696
ENSG00000207613.1	1.00163
ENSG00000207585.1	1.16718
ENSG00000284081.1	7.94182
ENSG00000283822.1	-0.426621
ENSG00000275711.1	1.26721
ENSG00000269782.1	3.44673
ENSG00000267959.3	-0.550093
ENSG00000264175.1	3.10698
ENSG00000207821.1	1.04961
ENSG00000238517.1	-1.45483
ENSG00000284065.1	0.911542
ENSG00000284034.1	0.915951
ENSG00000266559.1	3.55578
ENSG00000277759.1	1.65688
ENSG00000207631.1	1.42965
ENSG00000275652.1	3.39553
ENSG00000276926.1	2.27084
ENSG00000266226.1	4.28811
ENSG00000277533.1	3.82808
ENSG00000283673.1	2.97039
ENSG00000284258.1	7.05999
ENSG00000275726.1	0.905017
ENSG00000284544.1	0.511717
ENSG00000207773.1	0.0685583
ENSG00000283212.1	0.0685583
ENSG00000211580.1	4.68352
ENSG00000211513.5	1.11171
ENSG00000265134.1	3.34954
ENSG00000284411.1	3.34954
ENSG00000273898.1	-0.0831821
ENSG00000265407.1	1.49231
ENSG00000207782.3	-0.366606
ENSG00000274306.1	6.29875
ENSG00000276270.1	2.90399
ENSG00000284114.1	4.44505
ENSG00000265954.1	3.6781
ENSG00000284394.1	2.31693
ENSG00000283842.1	1.2565
ENSG00000278617.1	1.72421
ENSG00000207550.1	5.50067
ENSG00000198972.3	5.43836
ENSG00000208008.1	4.69813
ENSG00000274380.1	2.9924
ENSG00000208002.1	1.52903
ENSG00000207645.2	-0.217374
ENSG00000207644.1	-0.172325
ENSG00000221017.1	-0.664833
ENSG00000207869.1	1.16283
ENSG00000207599.1	0.875059
ENSG00000207616.1	-0.950421
ENSG00000207810.1	-1.07381
ENSG00000283540.1	-0.648816
ENSG00000207615.3	-1.99918
ENSG00000207788.1	-0.548689
ENSG00000221421.1	-0.303632
ENSG00000207594.1	-3.11216
ENSG00000207580.1	-0.208015
ENSG00000207825.1	0.337701
ENSG00000207711.1	-2.04172
ENSG00000283455.1	-1.91767
ENSG00000207706.1	-2.9053
ENSG00000207722.1	-2.67905
ENSG00000207862.1	-0.0598491
ENSG00000207629.1	-2.04865
ENSG00000207738.1	-3.07184
ENSG00000283490.1	0.920959
ENSG00000283289.1	-0.269463
ENSG00000207734.1	-0.631335
ENSG00000207981.1	-1.57496
ENSG00000207549.1	-2.04158
ENSG00000207735.1	-2.22067
ENSG00000207837.1	-3.99141
ENSG00000207799.1	-2.29019
ENSG00000207925.1	-2.88287
ENSG00000211532.1	0.269132
ENSG00000207987.1	0.131669
ENSG00000207803.1	-2.45899
ENSG00000283330.1	0.0490625
ENSG00000207946.3	-1.54652
ENSG00000207699.1	-0.501108
ENSG00000207838.1	-0.597444
ENSG00000207861.1	-0.757393
ENSG00000207634.1	-0.996004
ENSG00000283685.1	-0.948041
ENSG00000207992.1	0.823689
ENSG00000207979.1	0.723763
ENSG00000207767.3	-0.213301
ENSG00000221548.1	-0.798823
ENSG00000207620.1	-1.04167
ENSG00000284362.1	-0.259867
ENSG00000199031.1	-7.16779
ENSG00000284568.1	-7.16779
ENSG00000199095.1	-6.40133
ENSG00000199143.1	-4.61182
ENSG00000284583.1	8.25043
ENSG00000264703.1	1.54549
ENSG00000277636.1	-0.616262
ENSG00000275863.1	2.80443
ENSG00000275519.1	1.74132
ENSG00000278328.1	2.93355
ENSG00000278264.1	4.68074
ENSG00000284029.1	0.179698
ENSG00000277588.1	2.19804
ENSG00000266640.1	0.466807
ENSG00000275924.1	2.52529
ENSG00000284436.1	1.94175
ENSG00000284481.1	0.104195
ENSG00000199024.1	1.37876
ENSG00000283320.1	1.50521
ENSG00000278159.1	-0.711253
ENSG00000273745.1	4.13745
ENSG00000265137.3	1.62853
ENSG00000284419.1	-1.27073
ENSG00000264395.1	-4.20919
ENSG00000284125.1	-0.806371
ENSG00000264616.1	0.282189
ENSG00000207997.1	0.519783
ENSG00000207635.1	3.28197
ENSG00000283441.1	3.29596
ENSG00000221763.1	0.863812
ENSG00000275453.2	0.934715
ENSG00000276169.1	4.06308
ENSG00000266151.1	1.13912
ENSG00000273555.1	3.25851
ENSG00000266071.1	0.550828
ENSG00000264901.1	0.540567
ENSG00000208018.1	2.40755
ENSG00000221091.1	2.41171
ENSG00000266761.1	2.87602
ENSG00000265595.1	0.179931
ENSG00000266666.1	1.35782
ENSG00000263453.1	-0.516084
ENSG00000284040.1	5.16343
ENSG00000216031.1	3.38813
ENSG00000207802.1	1.39859
ENSG00000266140.1	2.14343
ENSG00000265617.1	0.733051
ENSG00000284193.1	4.03766
ENSG00000265306.1	-0.215903
ENSG00000284074.1	2.76599
ENSG00000199017.2	4.32437
ENSG00000284508.1	1.89052
ENSG00000207598.1	3.69689
ENSG00000266463.1	2.67948
ENSG00000266104.1	2.52098
ENSG00000283206.1	2.78329
ENSG00000216141.3	2.78329
ENSG00000283513.1	2.78329
ENSG00000216195.3	2.78329
ENSG00000275842.1	4.7439
ENSG00000284433.1	0.081138
ENSG00000207554.1	0.081138
ENSG00000274034.1	4.53724
ENSG00000266211.1	-2.3833
ENSG00000266299.1	-1.23068
ENSG00000278618.1	-1.23068
ENSG00000207638.1	3.53362
ENSG00000199030.2	2.3945
ENSG00000207863.1	3.81142
ENSG00000265841.1	-1.92574
ENSG00000275469.1	-2.33294
ENSG00000283904.1	2.91249
ENSG00000266133.1	0.717693
ENSG00000265007.1	0.377339
ENSG00000284448.1	0.812714
ENSG00000211590.1	-0.0924141
ENSG00000275523.1	1.36417
ENSG00000263973.1	-0.735717
ENSG00000263681.1	8.21974
ENSG00000275166.1	2.80073
ENSG00000264580.1	3.3543
ENSG00000278433.1	0.576306
ENSG00000275167.1	4.10434
ENSG00000264757.1	2.07726
ENSG00000207780.1	1.61182
ENSG00000284031.1	0.9585
ENSG00000208023.3	-0.483876
ENSG00000284140.1	7.40199
ENSG00000284464.1	7.81349
ENSG00000278278.1	1.3059
ENSG00000221039.3	1.37917
ENSG00000207575.1	1.23481
ENSG00000212102.1	1.81853
ENSG00000283871.1	1.81853
ENSG00000284049.1	-0.453715
ENSG00000264824.1	-5.26862
ENSG00000277872.1	-2.41255
ENSG00000221760.1	-1.35326
ENSG00000264073.1	-0.598739
ENSG00000283225.1	-0.598739
ENSG00000276162.1	0.0711117
ENSG00000280968.1	2.86715
ENSG00000275818.1	1.98378
ENSG00000264661.3	0.554726
ENSG00000264141.1	-1.4383
ENSG00000284082.1	0.906399
ENSG00000266012.1	-0.539621
ENSG00000266320.1	1.24388
ENSG00000274280.1	2.47317
ENSG00000278420.1	1.38582
ENSG00000284197.1	2.04811
ENSG00000207696.1	1.44055
ENSG00000284289.1	3.63173
ENSG00000284266.1	2.29154
ENSG00000266594.1	0.412523
ENSG00000284015.1	-1.14223
ENSG00000274552.1	2.41167
ENSG00000207932.1	3.29914
ENSG00000283829.1	1.25148
ENSG00000221598.3	2.36833
ENSG00000264160.1	3.75018
ENSG00000266533.1	2.73255
ENSG00000283990.1	3.84149
ENSG00000284175.1	3.84149
ENSG00000284520.1	3.84149
ENSG00000266508.1	1.57581
ENSG00000266887.1	2.70088
ENSG00000264139.1	3.10843
ENSG00000276753.1	0.321824

## Sheet: sORF_Gnocchi
gencode_id	Gnocchi_score
c1norep1	1.15131
c1norep2	1.15131
c1riboseqorf1	3.29158
c1riboseqorf2	3.11671
c1riboseqorf3	1.35022
c1riboseqorf4	1.35022
c1riboseqorf5	2.5641
c1norep3	1.27745
c1norep4	2.80815
c1riboseqorf6	0.719175
c1norep5	4.52594
c1riboseqorf7	1.04332
c1norep6	1.51592
c1norep7	1.06239
c1norep8	0.989548
c1norep9	0.750649
c1norep10	-0.924079
c1norep11	-0.409381
c1norep12	2.24716
c1norep13	1.5378
c1norep14	2.52561
c1norep15	1.45003
c1norep16	1.00175
c1norep17	-0.456627
c1riboseqorf8	-0.456627
c1norep18	-0.643061
c1norep19	-0.643061
c1norep20	-0.643061
c1norep21	2.1284
c1norep22	4.82786
c1norep23	4.74571
c1norep24	0.909542
c1riboseqorf9	4.30858
c1riboseqorf10	3.89328
c1norep25	6.34293
c1riboseqorf11	2.59354
c1riboseqorf12	1.11914
c1riboseqorf13	3.13615
c1norep26	1.98731
c1riboseqorf14	3.45385
c1norep27	2.36054
c1riboseqorf15	2.94087
c1norep28	3.92827
c1norep29	0.672287
c1norep30	0.83218
c1riboseqorf16	1.89777
c1norep31	-1.20006
c1riboseqorf17	2.28253
c1norep32	2.15724
c1riboseqorf18	3.08144
c1norep33	2.94385
c1riboseqorf19	1.32388
c1riboseqorf20	2.43263
c1riboseqorf21	3.6121
c1norep34	2.0132
c1norep35	2.0132
c1norep36	2.60995
c1norep37	-1.04443
c1norep38	-1.2745
c1norep39	-8.02289
c1norep40	3.27052
c1riboseqorf22	2.10375
c1norep41	4.97942
c1riboseqorf23	-3.80036
c1riboseqorf24	-2.84733
c1riboseqorf25	3.6725
c1riboseqorf26	2.87668
c1riboseqorf27	2.13319
c1norep42	5.3729
c1norep43	3.52367
c1riboseqorf28	2.09466
c1norep44	1.39387
c1riboseqorf29	3.74585
c1riboseqorf30	3.39665
c1riboseqorf31	3.05938
c1riboseqorf32	-2.35344
c1riboseqorf33	1.26478
c1riboseqorf34	2.55364
c1norep45	2.1063
c1norep46	1.00443
c1norep47	2.24632
c1riboseqorf35	0.893322
c1norep48	0.53764
c1norep49	2.21174
c1norep50	0.793761
c1norep51	0.927272
c1riboseqorf36	0.490472
c1riboseqorf37	2.13893
c1riboseqorf38	4.44025
c1norep52	-1.08602
c1riboseqorf39	-0.0803581
c1norep53	-1.18951
c1norep54	2.50127
c1riboseqorf40	3.26019
c1riboseqorf41	2.47958
c1riboseqorf42	2.92296
c1norep55	3.03931
c1norep56	3.0164
c1riboseqorf43	3.09305
c1riboseqorf44	3.86397
c1riboseqorf45	3.6742
c1norep57	2.63309
c1norep58	-1.85953
c1riboseqorf46	2.56118
c1riboseqorf47	1.91466
c1norep59	8.9808
c1norep60	3.60032
c1riboseqorf48	3.23401
c1norep61	3.2315
c1norep62	1.49744
c1norep63	-1.01337
c1norep64	0.43312
c1riboseqorf49	0.409992
c1riboseqorf50	0.837643
c1norep65	1.87984
c1norep66	1.82669
c1riboseqorf51	2.72686
c1norep67	1.89914
c1norep68	1.89914
c1riboseqorf52	-2.68684
c1norep69	0.840186
c1riboseqorf53	0.56677
c1norep70	0.125723
c1norep71	1.81966
c1riboseqorf54	3.40004
c1norep72	6.71586
c1riboseqorf55	0.412139
c1riboseqorf56	-0.105893
c1riboseqorf57	0.405903
c1riboseqorf58	5.58209
c1riboseqorf59	3.4492
c1riboseqorf60	5.21827
c1riboseqorf61	2.48023
c1riboseqorf62	2.75961
c1norep73	1.37089
c1norep74	-1.05439
c1riboseqorf63	-0.932278
c1riboseqorf64	3.10885
c1riboseqorf65	5.86053
c1norep75	4.67503
c1norep76	2.61757
c1riboseqorf66	1.02408
c1riboseqorf67	0.660053
c1riboseqorf68	2.91205
c1riboseqorf69	-0.952152
c1norep77	3.05241
c1norep78	1.75293
c1riboseqorf70	2.7768
c1riboseqorf71	4.02637
c1riboseqorf72	2.10379
c1riboseqorf73	2.90709
c1norep79	1.89652
c1norep80	2.08072
c1riboseqorf74	3.41039
c1riboseqorf75	2.08007
c1riboseqorf76	0.631917
c1norep81	0.40248
c1riboseqorf77	3.54155
c1riboseqorf78	0.377794
c1riboseqorf79	3.65168
c1norep82	2.17655
c1norep83	3.43263
c1norep84	1.52124
c1norep85	2.48763
c1norep86	-0.791603
c1riboseqorf80	1.38541
c1norep87	1.00722
c1riboseqorf81	0.456843
c1norep88	1.7907
c1norep89	1.05193
c1riboseqorf82	2.11286
c1norep90	1.89563
c1norep91	1.95929
c1norep92	0.749006
c1norep93	0.52511
c1norep94	4.82034
c1riboseqorf83	4.77864
c1norep95	3.32899
c1riboseqorf84	1.86676
c1norep96	1.42645
c1riboseqorf85	0.889316
c1norep97	3.31462
c1riboseqorf86	1.95747
c1riboseqorf87	2.80063
c1norep98	4.38047
c1norep99	4.41747
c1norep100	1.46799
c1norep101	3.11591
c1norep102	3.35827
c1norep103	2.29717
c1riboseqorf88	0.0315215
c1norep104	1.25268
c1riboseqorf89	2.87023
c1norep105	0.371972
c1norep106	0.211385
c1riboseqorf90	1.74064
c1norep107	-0.316557
c1riboseqorf91	-0.988143
c1riboseqorf92	-1.10572
c1norep108	-1.23419
c1norep109	1.43995
c1norep110	0.567066
c1norep111	2.17155
c1norep112	2.75322
c1riboseqorf93	0.172826
c1norep113	1.94032
c1norep114	5.27399
c1riboseqorf94	5.83002
c1riboseqorf95	5.8882
c1norep115	4.61724
c1riboseqorf96	-0.630482
c1riboseqorf97	-0.357198
c1norep116	1.54608
c1norep117	1.49411
c1riboseqorf98	1.49411
c1riboseqorf99	0.403309
c1riboseqorf100	0.399882
c1norep118	-0.153473
c1riboseqorf101	0.983669
c1riboseqorf102	0.347117
c1norep119	0.480251
c1riboseqorf103	1.65989
c1riboseqorf104	1.77015
c1norep120	1.14315
c1riboseqorf105	2.84399
c1norep121	1.53188
c1norep122	0.10109
c1riboseqorf106	-0.530303
c1riboseqorf107	5.52043
c1riboseqorf108	5.68813
c1riboseqorf109	1.07893
c1norep123	2.68012
c1riboseqorf110	-0.84512
c1norep124	-0.730961
c1norep125	-1.67415
c1norep126	0.189262
c1norep127	-0.100311
c1riboseqorf111	1.19491
c1riboseqorf112	-1.50052
c1riboseqorf113	-3.05212
c1riboseqorf114	-0.668778
c1norep128	0.710474
c1norep129	0.0537322
c1norep130	-1.86434
c1riboseqorf115	-2.67032
c1norep131	0.671144
c1norep132	0.362627
c1norep133	0.924434
c1norep134	1.48171
c1norep135	2.35596
c1norep136	-0.129371
c1norep137	-1.52164
c1norep138	-0.923484
c1norep139	-0.761952
c1norep140	-1.08933
c1norep141	0.860076
c1riboseqorf116	2.46942
c1riboseqorf117	0.473441
c1norep142	1.98249
c1riboseqorf118	0.411087
c1norep143	2.16459
c1norep144	2.68948
c1norep145	0.0540644
c1norep146	0.441045
c1norep147	1.13763
c1riboseqorf119	-1.74264
c1riboseqorf120	1.92871
c1norep148	-1.01421
c1norep149	0.943117
c1norep150	1.42444
c1riboseqorf121	0.023451
c1riboseqorf122	1.01877
c1riboseqorf123	0.963396
c1riboseqorf124	1.70664
c1norep151	1.79965
c1norep152	1.28079
c1riboseqorf125	2.25996
c1norep153	1.18988
c1norep154	1.92545
c1norep155	-0.62982
c1riboseqorf126	0.272415
c1riboseqorf127	0.972829
c1riboseqorf128	2.55754
c1norep156	1.70111
c1norep157	-0.159299
c1riboseqorf129	1.37601
c1riboseqorf130	0.917796
c1riboseqorf131	0.92712
c1riboseqorf132	0.390918
c1norep158	1.20798
c1norep159	1.54438
c1norep160	2.07597
c1norep161	0.428575
c1norep162	1.20211
c1riboseqorf133	1.20951
c1riboseqorf134	1.24179
c1riboseqorf135	-0.0510758
c1norep163	-0.157519
c1riboseqorf136	0.13575
c1riboseqorf137	-1.78717
c1norep164	-1.86093
c1norep165	-2.14059
c1norep166	0.893999
c1riboseqorf138	0.993722
c1riboseqorf139	-1.14322
c1norep167	0.669754
c1norep168	2.93171
c1norep169	-0.244436
c1norep170	1.65372
c1norep171	-0.355213
c1riboseqorf140	0.506377
c1riboseqorf141	0.522895
c1norep172	1.85527
c1norep173	0.966248
c1norep174	0.980076
c1norep175	2.16275
c1norep176	-2.52455
c1norep177	-0.158728
c1riboseqorf142	-0.546824
c1riboseqorf143	-0.927713
c1norep178	-0.788795
c1riboseqorf144	1.91153
c1riboseqorf145	3.80645
c1riboseqorf146	0.673247
c1riboseqorf147	0.858364
c1riboseqorf148	0.175336
c1riboseqorf149	0.589998
c1norep179	-2.51436
c1norep180	-0.225286
c1norep181	0.381061
c1riboseqorf150	3.1934
c1riboseqorf151	2.94536
c1riboseqorf152	3.69533
c1norep182	3.62182
c1riboseqorf153	3.53967
c1norep183	3.21804
c1norep184	3.80545
c1riboseqorf154	1.81577
c1riboseqorf155	1.59092
c1riboseqorf156	-1.00041
c1riboseqorf157	-1.01824
c1norep185	-1.01824
c1riboseqorf158	-0.708246
c1norep186	-0.156513
c1norep187	-0.180433
c1norep188	-2.68201
c1riboseqorf159	-2.68201
c1norep189	-5.78308
c1norep190	-6.5496
c1norep191	-8.21321
c1norep192	-8.21321
c1norep193	-4.42043
c1norep194	-4.42043
c1riboseqorf160	-4.42043
c1riboseqorf161	-4.42043
c1riboseqorf162	-4.42043
c1norep195	-0.752783
c1norep196	0.757695
c1riboseqorf163	-2.54675
c1norep197	-1.63018
c1norep198	-1.1845
c1norep199	1.20156
c1riboseqorf164	2.91603
c1riboseqorf165	-7.57409
c1riboseqorf166	-5.16454
c1riboseqorf167	-5.16454
c1norep200	1.01525
c1norep201	2.55219
c1riboseqorf168	0.725297
c1norep202	1.51213
c1riboseqorf169	0.835446
c1riboseqorf170	-4.04599
c1norep203	-3.98484
c1norep204	-3.91462
c1norep205	3.13324
c1riboseqorf171	2.43212
c1norep206	2.51655
c1norep207	1.7642
c1norep208	1.74482
c1riboseqorf172	2.04081
c1riboseqorf173	0.887265
c1norep209	0.824922
c1norep210	1.48553
c1riboseqorf174	-1.77271
c1riboseqorf175	-1.30817
c1norep211	0.848989
c1norep212	0.896728
c1riboseqorf176	2.84395
c1riboseqorf177	0.467691
c1riboseqorf178	2.37154
c1riboseqorf179	1.27906
c1riboseqorf180	1.61855
c1norep213	2.14825
c1riboseqorf181	4.00773
c1norep214	3.02326
c1norep215	2.64432
c1norep216	3.40887
c1norep217	3.16156
c1norep218	1.1108
c1norep219	1.49722
c1norep220	0.0613798
c1norep221	-0.485289
c1riboseqorf182	-3.51261
c1norep222	2.64624
c1riboseqorf183	-0.242029
c1norep223	1.86382
c1norep224	1.81747
c1norep225	1.36161
c1riboseqorf184	-0.397553
c1norep226	3.27124
c1riboseqorf185	2.85396
c1riboseqorf186	2.43895
c1norep227	0.426957
c1norep228	3.40312
c1riboseqorf187	0.0155349
c1riboseqorf188	1.33963
c1riboseqorf189	5.41255
c1riboseqorf190	2.12664
c1riboseqorf191	4.6973
c1norep229	5.46613
c1riboseqorf192	5.06427
c1norep230	-0.643343
c1riboseqorf193	0.430137
c1norep231	0.808111
c1norep232	-0.737556
c1norep233	1.4606
c1riboseqorf194	1.59202
c1riboseqorf195	2.15226
c1riboseqorf196	2.40887
c1riboseqorf197	1.09895
c1riboseqorf198	2.12711
c1riboseqorf199	2.17269
c1riboseqorf200	2.5592
c1norep234	1.90255
c1riboseqorf201	1.70035
c1riboseqorf202	1.41191
c1riboseqorf203	1.42062
c1riboseqorf204	1.31149
c1riboseqorf205	2.65898
c1riboseqorf206	1.31533
c1norep235	-1.12675
c1norep236	1.09841
c1riboseqorf207	2.67145
c1riboseqorf208	2.98514
c1riboseqorf209	-0.600404
c1norep237	-0.0142894
c1riboseqorf210	-0.0265045
c1norep238	2.10992
c1norep239	-1.14718
c1norep240	-0.870802
c1norep241	-0.996081
c1riboseqorf211	1.07946
c1riboseqorf212	1.07946
c1norep242	1.07317
c1riboseqorf213	0.58765
c1riboseqorf214	0.688068
c1riboseqorf215	0.683431
c1riboseqorf216	4.06134
c1riboseqorf217	2.34678
c1riboseqorf218	2.40524
c1norep243	1.80807
c1norep244	0.632466
c1norep245	1.98547
c1norep246	0.0612318
c1norep247	0.165173
c1norep248	0.686096
c1riboseqorf219	1.4921
c1norep249	2.03077
c1norep250	-0.000255165
c1riboseqorf220	-0.125309
c1riboseqorf221	3.13897
c1norep251	2.67048
c1riboseqorf222	-0.468535
c1riboseqorf223	0.215209
c1norep252	0.624975
c1norep253	1.74098
c1norep254	0.168628
c1norep255	0.19883
c1riboseqorf224	0.629255
c1norep256	0.361893
c1norep257	0.596876
c1riboseqorf225	0.0421732
c1norep258	3.3052
c1riboseqorf226	1.99434
c1riboseqorf227	1.1334
c1norep259	1.78327
c1riboseqorf228	0.471058
c1riboseqorf229	2.13507
c1norep260	-2.64193
c1riboseqorf230	-1.99124
c1riboseqorf231	-2.91683
c1riboseqorf232	-1.93537
c1norep261	-1.26276
c1norep262	-1.32815
c1riboseqorf233	-3.61799
c1riboseqorf234	-4.31432
c1riboseqorf235	0.901942
c1norep263	4.03899
c1norep264	1.12191
c1norep265	0.962674
c1norep266	1.01038
c1norep267	1.22712
c1norep268	0.975982
c1riboseqorf236	1.11923
c1riboseqorf237	1.7807
c1norep269	0.668083
c1norep270	-0.387638
c1norep271	1.16301
c1norep272	2.43418
c1norep273	0.200654
c1norep274	-0.367533
c1norep275	-0.22447
c1norep276	1.0407
c1norep277	0.960131
c1riboseqorf238	2.67546
c1riboseqorf239	2.3767
c1norep278	2.3767
c1norep279	2.70973
c1riboseqorf240	1.8044
c1riboseqorf241	-0.276591
c1norep280	1.66028
c1riboseqorf242	0.680858
c1norep281	2.57121
c1riboseqorf243	0.537509
c1riboseqorf244	-2.8689
c1riboseqorf245	2.40893
c1norep282	3.68429
c1riboseqorf246	3.36241
c1riboseqorf247	1.71868
c1riboseqorf248	1.33965
c1norep283	0.1123
c1norep284	2.03975
c1norep285	2.25881
c1norep286	0.783662
c1norep287	1.29392
c1norep288	0.256603
c1norep289	1.81554
c1riboseqorf249	3.2766
c1norep290	1.56214
c1norep291	-0.821919
c1norep292	1.27586
c1norep293	3.39479
c1norep294	2.87339
c1norep295	2.65094
c1norep296	2.28927
c1norep297	2.45503
c1norep298	1.04586
c1norep299	1.04586
c1riboseqorf250	-0.857849
c1norep300	3.3875
c1norep301	3.38634
c1norep302	4.96735
c1riboseqorf251	1.96436
c1riboseqorf252	-0.70765
c1riboseqorf253	1.406
c1riboseqorf254	-0.0803965
c1norep303	0.441452
c1riboseqorf255	1.85992
c1norep304	1.52511
c1riboseqorf256	0.951406
c1norep305	1.28639
c1riboseqorf257	1.11867
c1riboseqorf258	5.06534
c1norep306	1.69521
c1riboseqorf259	4.38916
c1riboseqorf260	4.28129
c1riboseqorf261	3.11993
c1riboseqorf262	1.94511
c1norep307	3.37027
c1riboseqorf263	0.300524
c1riboseqorf264	1.4328
c1norep308	1.20297
c1norep309	0.620182
c1norep310	0.620182
c1norep311	0.498912
c1norep312	2.4484
c1riboseqorf265	1.58412
c1norep313	1.94946
c1norep314	2.05558
c1norep315	2.05558
c1norep316	2.0383
c1norep317	2.0383
c1norep318	2.03603
c1norep319	1.97124
c1norep320	1.87694
c1norep321	1.43918
c1norep322	1.21732
c1riboseqorf266	0.601787
c1norep323	4.58217
c1norep324	1.0161
c1riboseqorf267	4.06856
c1norep325	4.94248
c1norep326	1.61834
c1riboseqorf268	2.12684
c1norep327	2.58943
c1riboseqorf269	2.18972
c1riboseqorf270	5.37246
c1norep328	2.01757
c1riboseqorf271	0.618901
c1riboseqorf272	0.294808
c1riboseqorf273	0.66136
c1norep329	0.165832
c1riboseqorf274	2.40065
c1riboseqorf275	1.39808
c1norep330	2.09967
c1norep331	2.54752
c1riboseqorf276	2.08652
c1riboseqorf277	0.439713
c1norep332	1.29427
c1norep333	1.12356
c1norep334	1.3695
c1norep335	1.20675
c1norep336	2.58978
c1riboseqorf278	2.25965
c1riboseqorf279	0.230528
c1norep337	0.409855
c1riboseqorf280	1.01683
c1riboseqorf281	1.4824
c1norep338	1.47822
c1riboseqorf282	1.33553
c1norep339	2.53521
c1norep340	2.75199
c1norep341	1.7939
c1norep342	2.41369
c1riboseqorf283	1.34461
c1riboseqorf284	3.6061
c1norep343	2.25942
c1riboseqorf285	1.83412
c1riboseqorf286	1.52887
c1norep344	1.48158
c1riboseqorf287	8.01836
c1norep345	1.1307
c1riboseqorf288	0.846077
c1norep346	0.336131
c1norep347	2.53179
c1riboseqorf289	-0.913115
c1norep348	-1.06468
c1norep349	-1.82276
c1norep350	-1.71393
c1norep351	-1.12804
c1riboseqorf290	2.7334
c1norep352	0.0347201
c1norep353	1.26509
c1norep354	2.6766
c1riboseqorf291	0.409502
c1norep355	1.21198
c1norep356	0.347178
c1norep357	-0.512543
c1norep358	2.00641
c1riboseqorf292	3.69985
c1riboseqorf293	3.69985
c1riboseqorf294	3.50818
c1norep359	2.70136
c1norep360	0.528591
c1norep361	0.528591
c1norep362	1.70093
c1norep363	1.27763
c1norep364	1.28834
c1riboseqorf295	2.01259
c1riboseqorf296	2.49882
c1riboseqorf297	3.0781
c1norep365	3.18779
c1norep366	-5.61317
c1riboseqorf298	2.81973
c1norep367	2.7489
c1norep368	2.53783
c1riboseqorf299	2.53783
c1norep369	2.84644
c10norep1	2.51811
c10riboseqorf1	2.61176
c10riboseqorf2	1.17051
c10norep2	3.04729
c10norep3	0.855191
c10norep4	0.0508453
c10norep5	0.254451
c10norep6	1.05794
c10norep7	1.21883
c10norep8	3.0549
c10norep9	-0.587853
c10norep10	0.167091
c10norep11	-0.632651
c10norep12	-1.62142
c10riboseqorf3	4.63799
c10norep13	3.23696
c10norep14	5.28896
c10norep15	3.44222
c10riboseqorf4	3.45999
c10norep16	3.27064
c10norep17	5.00038
c10riboseqorf5	3.15176
c10riboseqorf6	2.48134
c10riboseqorf7	0.629313
c10norep18	0.674334
c10norep19	1.32721
c10riboseqorf8	1.1225
c10norep20	0.580879
c10norep21	-1.54579
c10norep22	-2.59749
c10riboseqorf9	-1.32583
c10norep23	0.645894
c10norep24	-0.0592285
c10norep25	1.03805
c10norep26	2.06937
c10norep27	2.09196
c10norep28	5.5081
c10riboseqorf10	4.59783
c10norep29	2.43309
c10norep30	4.20062
c10riboseqorf11	2.81063
c10riboseqorf12	1.68062
c10norep31	-0.259078
c10norep32	0.356974
c10norep33	-0.142489
c10riboseqorf13	0.296724
c10norep34	0.962518
c10norep35	3.99565
c10norep36	-0.672984
c10riboseqorf14	-0.229758
c10riboseqorf15	1.25791
c10riboseqorf16	-3.21736
c10riboseqorf17	5.92444
c10riboseqorf18	2.12833
c10riboseqorf19	2.80758
c10norep37	-0.574904
c10norep38	1.08841
c10riboseqorf20	0.907896
c10norep39	-1.21565
c10norep40	-1.40866
c10riboseqorf21	3.13346
c10norep41	3.11162
c10norep42	1.31415
c10riboseqorf22	-1.83451
c10norep43	-1.14476
c10riboseqorf23	0.350322
c10norep44	-1.21598
c10riboseqorf24	-0.498884
c10norep45	0.916862
c10riboseqorf25	0.408159
c10norep46	2.1029
c10norep47	-0.240947
c10norep48	-0.162145
c10riboseqorf26	0.0899488
c10norep49	0.282837
c10riboseqorf27	1.27488
c10norep50	1.28968
c10norep51	1.27722
c10norep52	0.919594
c10norep53	0.255674
c10norep54	-0.0498644
c10norep55	0.820233
c10riboseqorf28	2.75329
c10norep56	1.50103
c10riboseqorf29	0.176715
c10norep57	-0.0689162
c10riboseqorf30	-1.11744
c10norep58	-1.07393
c10norep59	-1.26547
c10norep60	-0.983711
c10norep61	-0.968544
c10riboseqorf31	-2.14964
c10norep62	1.8837
c10norep63	3.8224
c10riboseqorf32	3.03138
c10norep64	1.87824
c10norep65	1.46028
c10riboseqorf33	0.5299
c10norep66	1.60927
c10norep67	0.315153
c10riboseqorf34	-1.81172
c10riboseqorf35	2.20066
c10riboseqorf36	0.526055
c10norep68	0.510962
c10norep69	0.506809
c10norep70	0.506809
c10norep71	0.506809
c10norep72	2.86532
c10norep73	0.853023
c10norep74	0.0964035
c10riboseqorf37	0.761562
c10norep75	2.32184
c10norep76	-0.563209
c10norep77	0.285385
c10riboseqorf38	-0.0327705
c10norep78	0.465535
c10riboseqorf39	2.26813
c10norep79	0.684808
c10norep80	-1.22847
c10riboseqorf40	-1.0186
c10norep81	2.04313
c10riboseqorf41	0.871744
c10norep82	-0.290924
c10riboseqorf42	2.42097
c10riboseqorf43	3.08584
c10norep83	0.992592
c10riboseqorf44	1.7042
c10norep84	1.60462
c10norep85	-0.531289
c10riboseqorf45	1.64298
c10norep86	0.356284
c10norep87	2.06702
c10norep88	1.5563
c10norep89	1.73314
c10riboseqorf46	-0.529587
c10riboseqorf47	-0.750617
c10norep90	-1.09438
c10norep91	0.656052
c10norep92	-0.0197995
c10riboseqorf48	-1.92749
c10norep93	-1.5052
c10norep94	-1.67631
c10riboseqorf49	-0.888985
c10riboseqorf50	-1.32514
c10norep95	0.888444
c10riboseqorf51	0.364021
c10riboseqorf52	-0.133079
c10norep96	-0.757808
c10norep97	0.199906
c10norep98	1.35181
c10riboseqorf53	1.02627
c10riboseqorf54	1.02195
c10norep99	1.0247
c10riboseqorf55	1.32241
c10norep100	2.38226
c10norep101	-0.66103
c10riboseqorf56	0.225439
c10norep102	0.97082
c10norep103	-0.217562
c10riboseqorf57	1.95524
c10norep104	0.628637
c10riboseqorf58	0.974179
c10norep105	2.6628
c10riboseqorf59	0.544323
c10riboseqorf60	0.712025
c10riboseqorf61	1.68029
c10norep106	2.63573
c10riboseqorf62	-0.461553
c10riboseqorf63	2.33359
c10riboseqorf64	2.63953
c10riboseqorf65	5.38629
c10norep107	4.47974
c10riboseqorf66	3.60305
c10norep108	1.39752
c10norep109	-0.382764
c10norep110	-4.298
c10norep111	0.426482
c10norep112	1.71718
c10riboseqorf67	0.391488
c10norep113	0.393327
c10norep114	0.179668
c10norep115	0.431538
c10norep116	1.06573
c10riboseqorf68	1.70182
c10riboseqorf69	-0.150652
c10riboseqorf70	0.961954
c10norep117	1.12731
c10norep118	1.69622
c10riboseqorf71	0.761485
c10norep119	-3.79182
c10norep120	-3.11245
c10norep121	0.0439606
c10riboseqorf72	-1.69186
c10norep122	2.56215
c10riboseqorf73	-2.33727
c10riboseqorf74	0.567157
c10norep123	1.50408
c10norep124	-1.21334
c10norep125	-0.97614
c10riboseqorf75	2.77137
c10norep126	2.77137
c10riboseqorf76	3.51364
c10riboseqorf77	-0.890436
c10norep127	0.841113
c10riboseqorf78	0.0341727
c10norep128	-0.485662
c10norep129	4.43411
c10riboseqorf79	0.69016
c10norep130	2.14159
c10riboseqorf80	0.843203
c10norep131	1.31715
c10riboseqorf81	-0.994156
c10riboseqorf82	-3.77052
c10riboseqorf83	-3.77454
c10norep132	-4.86599
c10norep133	0.586761
c10riboseqorf84	2.21121
c10riboseqorf85	2.54808
c10riboseqorf86	1.44384
c10norep134	3.29227
c10norep135	0.917969
c10norep136	0.789873
c10riboseqorf87	2.94325
c10norep137	3.81827
c10riboseqorf88	3.21067
c10norep138	1.26311
c10riboseqorf89	-0.302
c10norep139	2.41757
c10riboseqorf90	2.50165
c10riboseqorf91	2.50165
c10norep140	1.51538
c10norep141	1.51538
c10riboseqorf92	1.67001
c10norep142	3.10442
c10riboseqorf93	1.69003
c10norep143	3.88798
c10riboseqorf94	5.2292
c10riboseqorf95	3.53072
c10norep144	3.62396
c10riboseqorf96	4.09366
c10norep145	1.74293
c10riboseqorf97	3.77155
c10norep146	2.77865
c10norep147	2.83855
c10riboseqorf98	-1.00504
c10norep148	0.768912
c10riboseqorf99	4.299
c10riboseqorf100	2.10117
c10riboseqorf101	-0.577094
c10norep149	-0.378422
c10riboseqorf102	-1.02971
c10riboseqorf103	-1.02971
c10riboseqorf104	-2.29257
c10riboseqorf105	1.77214
c10norep150	4.0267
c10riboseqorf106	4.26144
c10norep151	4.09148
c10norep152	4.09148
c10norep153	2.25465
c10norep154	1.68647
c10riboseqorf107	1.61685
c10norep155	0.274964
c10norep156	1.32068
c10norep157	1.30482
c10riboseqorf108	0.898551
c10riboseqorf109	2.76124
c10norep158	1.70134
c10riboseqorf110	0.899355
c10riboseqorf111	1.02089
c10riboseqorf112	3.0487
c10riboseqorf113	2.72303
c10riboseqorf114	2.41155
c10norep159	1.56928
c10riboseqorf115	2.41966
c10norep160	2.86296
c10riboseqorf116	3.09289
c10riboseqorf117	3.84529
c10riboseqorf118	2.99884
c10riboseqorf119	4.33148
c10norep161	2.26678
c10riboseqorf120	2.51172
c10norep162	1.92684
c10riboseqorf121	1.35953
c10norep163	0.891996
c10riboseqorf122	1.70794
c10norep164	0.842596
c10norep165	1.5802
c10riboseqorf123	1.62875
c10norep166	2.62105
c10norep167	4.44857
c10norep168	3.77773
c10riboseqorf124	3.00954
c10norep169	1.53494
c10riboseqorf125	1.0422
c10riboseqorf126	0.920038
c10riboseqorf127	1.41747
c10riboseqorf128	3.794
c10riboseqorf129	3.63604
c10riboseqorf130	5.27101
c10riboseqorf131	1.24825
c10norep170	2.43769
c10norep171	2.50247
c10norep172	2.59721
c10norep173	0.769803
c10norep174	1.95718
c10norep175	1.95114
c10norep176	1.69891
c10norep177	3.57994
c10riboseqorf132	0.875953
c10norep178	3.80383
c10norep179	3.80383
c10norep180	2.11967
c11norep2	3.36372
c11riboseqorf1	4.03049
c11riboseqorf2	4.17223
c11norep3	0.877061
c11norep4	4.05022
c11riboseqorf3	3.71881
c11norep5	3.10814
c11norep6	3.07993
c11riboseqorf4	3.07993
c11riboseqorf5	5.75958
c11norep7	2.4675
c11riboseqorf6	2.77301
c11riboseqorf7	3.23746
c11norep8	3.02972
c11norep9	8.18018
c11norep10	8.18018
c11norep11	4.91602
c11norep12	4.91602
c11norep13	4.95139
c11norep14	6.60127
c11norep15	5.39908
c11norep16	6.79026
c11norep17	1.33034
c11riboseqorf8	3.33427
c11norep18	1.10643
c11riboseqorf9	3.08086
c11norep19	0.687388
c11riboseqorf10	1.41121
c11norep20	2.52759
c11norep21	1.5127
c11norep22	2.90171
c11norep23	-0.736535
c11norep24	3.89028
c11riboseqorf11	1.14939
c11riboseqorf12	1.22088
c11norep25	0.703288
c11norep26	2.3198
c11riboseqorf13	3.49761
c11riboseqorf14	1.90191
c11norep27	1.44936
c11norep28	0.137434
c11norep29	0.357887
c11riboseqorf15	1.71693
c11riboseqorf16	3.61835
c11norep30	3.98354
c11riboseqorf17	0.0937235
c11riboseqorf18	4.5475
c11riboseqorf19	3.29064
c11norep31	3.27237
c11norep32	3.44902
c11riboseqorf20	8.23307
c11norep33	1.68503
c11riboseqorf21	0.748569
c11riboseqorf22	0.93767
c11norep34	2.40037
c11norep35	0.811588
c11norep36	1.39499
c11norep37	1.39499
c11norep38	0.814028
c11norep39	1.10511
c11norep40	1.56335
c11norep41	2.09675
c11riboseqorf23	1.7092
c11riboseqorf24	2.85189
c11norep42	1.15244
c11norep43	2.63972
c11riboseqorf25	2.61453
c11norep44	2.49442
c11norep45	0.455884
c11norep46	0.500209
c11riboseqorf26	0.40854
c11riboseqorf27	-0.142053
c11norep47	1.37133
c11norep48	1.72141
c11riboseqorf28	2.40126
c11riboseqorf29	2.502
c11riboseqorf30	2.40854
c11norep49	0.953971
c11norep50	1.35777
c11riboseqorf31	1.72087
c11riboseqorf32	2.0437
c11riboseqorf33	1.20755
c11norep51	1.25059
c11riboseqorf34	1.57401
c11norep52	-0.334768
c11riboseqorf35	3.50157
c11norep53	3.34916
c11norep54	2.21007
c11norep55	1.32405
c11riboseqorf36	3.41546
c11riboseqorf37	0.415991
c11norep56	0.568607
c11norep57	0.568607
c11riboseqorf38	1.18829
c11norep58	0.709653
c11riboseqorf39	0.345522
c11norep59	0.679333
c11riboseqorf40	3.12125
c11norep60	0.947045
c11norep61	1.11906
c11riboseqorf41	2.26904
c11norep62	0.926769
c11riboseqorf42	4.2697
c11norep63	2.44688
c11norep64	1.9501
c11norep65	1.19056
c11riboseqorf43	2.94408
c11riboseqorf44	2.91103
c11riboseqorf45	2.27809
c11norep66	0.948548
c11riboseqorf46	0.878864
c11norep67	0.870295
c11riboseqorf47	2.11815
c11riboseqorf48	-0.0196248
c11norep68	-1.23174
c11riboseqorf49	-3.31418
c11riboseqorf50	-0.56075
c11riboseqorf51	-0.479546
c11riboseqorf52	-0.479546
c11riboseqorf53	-0.479546
c11riboseqorf54	1.26202
c11riboseqorf55	2.33405
c11norep69	3.6354
c11norep70	3.6354
c11norep71	2.01173
c11norep72	2.44468
c11riboseqorf56	1.1428
c11riboseqorf57	-1.1225
c11riboseqorf58	0.546539
c11riboseqorf59	0.666115
c11riboseqorf60	1.28741
c11riboseqorf61	0.230968
c11norep73	0.54135
c11norep74	2.36304
c11riboseqorf62	1.66839
c11riboseqorf63	1.5947
c11riboseqorf64	0.958028
c11norep75	-2.2867
c11norep76	1.68375
c11norep77	2.86914
c11riboseqorf65	1.32782
c11norep78	-0.35777
c11riboseqorf66	-0.153016
c11riboseqorf67	1.62207
c11riboseqorf68	2.31415
c11norep79	3.04591
c11riboseqorf69	1.18938
c11norep80	2.22566
c11riboseqorf70	-6.99194
c11norep81	-6.66591
c11riboseqorf71	-6.55765
c11riboseqorf72	-6.6542
c11riboseqorf73	-6.6542
c11norep82	-6.28007
c11riboseqorf74	-6.56299
c11riboseqorf75	-6.82407
c11riboseqorf76	-8.51167
c11norep83	2.82661
c11norep84	1.76812
c11riboseqorf77	2.81441
c11norep85	1.56558
c11norep86	0.920632
c11riboseqorf78	2.76178
c11norep87	0.301934
c11norep88	1.90671
c11riboseqorf79	2.91645
c11norep89	2.41751
c11riboseqorf80	0.797219
c11riboseqorf81	0.797219
c11norep90	2.27052
c11norep91	1.676
c11norep92	4.69187
c11riboseqorf82	-4.20723
c11norep93	3.15608
c11riboseqorf83	-0.301449
c11norep94	1.87923
c11riboseqorf84	-4.90149
c11norep95	-5.49508
c11norep96	-2.67947
c11norep97	-2.44773
c11riboseqorf85	-8.86878
c11riboseqorf86	-8.86878
c11norep98	-7.61988
c11riboseqorf87	-7.49029
c11norep99	-5.00034
c11norep100	-5.12687
c11norep101	1.29046
c11riboseqorf88	0.150383
c11riboseqorf89	0.901229
c11norep102	0.901229
c11norep103	0.901229
c11riboseqorf90	-1.03312
c11norep104	1.622
c11norep105	-1.6331
c11riboseqorf91	4.70412
c11norep106	-0.644535
c11riboseqorf92	1.74616
c11riboseqorf93	2.56969
c11norep107	2.93545
c11riboseqorf94	1.56257
c11norep108	-1.24229
c11norep109	0.715012
c11norep110	3.69146
c11norep111	2.03441
c11norep112	4.60502
c11norep113	2.57289
c11norep114	1.65
c11norep115	1.50333
c11norep116	1.89907
c11norep117	2.25109
c11norep118	4.10991
c11norep119	3.76289
c11riboseqorf95	0.457038
c11riboseqorf96	5.9753
c11riboseqorf97	0.836516
c11norep120	0.67955
c11riboseqorf98	1.52805
c11riboseqorf99	0.315134
c11norep121	1.08029
c11riboseqorf100	3.6293
c11riboseqorf101	3.66646
c11riboseqorf102	1.22658
c11riboseqorf103	-0.412354
c11riboseqorf104	1.03907
c11norep122	0.962709
c11norep123	1.07863
c11riboseqorf105	-2.40354
c11norep124	0.237227
c11norep125	1.19205
c11norep126	1.83377
c11norep127	1.10728
c11norep128	2.3881
c11norep129	0.781982
c11norep130	1.60615
c11norep131	1.6371
c11riboseqorf106	0.335476
c11riboseqorf107	0.764726
c11norep132	0.193424
c11riboseqorf108	-0.482841
c11riboseqorf109	0.473101
c11norep133	-1.51718
c11norep134	0.436574
c11riboseqorf110	-0.0196195
c11norep135	0.777382
c11riboseqorf111	-0.307071
c11riboseqorf112	0.88435
c11norep136	1.49851
c11riboseqorf113	-0.291633
c11norep137	-0.897342
c11norep138	-2.51023
c11norep139	1.21148
c11norep140	-0.569576
c11norep141	-0.833199
c11riboseqorf114	1.21731
c11riboseqorf115	0.583552
c11riboseqorf116	-1.53109
c11riboseqorf117	-1.14031
c11riboseqorf118	-1.16898
c11riboseqorf119	-0.997877
c11norep142	-1.05903
c11norep143	-0.431116
c11riboseqorf120	-0.629552
c11norep144	1.34434
c11norep145	-1.96375
c11riboseqorf121	-1.80222
c11riboseqorf122	0.700244
c11riboseqorf123	-0.222472
c11riboseqorf124	-0.221532
c11norep146	-2.69349
c11norep147	0.779338
c11norep148	2.05267
c11riboseqorf125	2.14455
c11norep149	1.18663
c11norep150	2.10525
c11norep151	2.72754
c11norep152	2.38366
c11norep153	2.54028
c11norep154	0.710322
c11riboseqorf126	2.20727
c11riboseqorf127	2.77107
c11norep155	1.17363
c11norep156	1.37735
c11norep157	1.16419
c11norep158	-0.614898
c11norep159	0.492192
c11norep160	-1.02649
c11norep161	-1.45211
c11norep162	-1.64399
c11riboseqorf128	0.334603
c11norep163	-1.22736
c11riboseqorf129	-1.08491
c11norep164	-1.38196
c11norep165	0.568699
c11norep166	-0.34239
c11norep167	0.0430593
c11norep168	-0.0337094
c11norep169	0.158345
c11norep170	2.7162
c11riboseqorf130	2.7162
c11norep171	3.99037
c11riboseqorf131	0.255487
c11riboseqorf132	1.0847
c11norep172	0.734563
c11riboseqorf133	-0.186449
c11norep173	0.20411
c11norep174	1.33242
c11norep175	1.87406
c11riboseqorf134	2.52184
c11norep176	3.21049
c11riboseqorf135	0.826054
c11norep177	1.08019
c11riboseqorf136	1.55994
c11riboseqorf137	2.13947
c11riboseqorf138	1.03942
c11norep178	1.13136
c11norep179	1.32046
c11riboseqorf139	6.36454
c11riboseqorf140	1.70253
c11riboseqorf141	1.29088
c11norep180	-1.11874
c11riboseqorf142	1.03825
c11riboseqorf143	0.738227
c11riboseqorf144	6.15236
c11norep181	2.4531
c11norep182	1.4365
c11norep183	2.66243
c11norep184	1.28037
c11norep185	0.778844
c11norep186	5.92933
c11riboseqorf145	5.73566
c11riboseqorf146	1.38219
c11riboseqorf147	0.363325
c11riboseqorf148	0.363325
c11norep187	0.363325
c11norep188	-0.51129
c11norep189	0.40228
c11norep190	1.84097
c11riboseqorf149	0.96343
c11norep191	3.29281
c11norep192	2.30326
c11norep193	2.52959
c11norep194	1.90673
c11norep195	3.46021
c11riboseqorf150	3.20052
c11norep196	1.48708
c11riboseqorf151	2.94445
c11riboseqorf152	3.50582
c11norep197	2.85306
c11riboseqorf153	1.0169
c11riboseqorf154	-1.90631
c11norep198	4.39553
c11norep199	3.11105
c11norep200	1.01054
c11norep201	1.01329
c11norep202	3.07919
c11norep203	2.57074
c11riboseqorf155	1.3249
c11riboseqorf156	2.87832
c11norep204	2.25347
c11norep205	2.25249
c11riboseqorf157	2.16001
c11norep206	1.87971
c11norep207	3.75204
c11norep208	3.68961
c11norep209	3.19643
c11norep210	5.75952
c11norep211	5.23182
c11riboseqorf158	6.84208
c11norep212	6.83447
c11norep213	1.51863
c11norep214	1.23633
c11riboseqorf159	2.94216
c11riboseqorf160	0.980761
c11norep215	2.22738
c11norep216	1.58303
c11riboseqorf161	2.04043
c11norep217	3.45865
c11norep218	4.82341
c11norep219	1.19359
c11riboseqorf162	1.19359
c11riboseqorf163	-0.346658
c11norep220	1.32757
c11norep221	2.68529
c12norep1	2.35333
c12norep2	6.99044
c12riboseqorf1	1.78388
c12riboseqorf2	6.08587
c12riboseqorf3	6.08587
c12norep3	4.16092
c12riboseqorf4	2.01896
c12norep4	5.49679
c12norep5	4.18024
c12riboseqorf5	0.579582
c12norep6	2.52524
c12norep7	2.08419
c12norep8	3.29223
c12norep9	2.48311
c12norep10	1.60321
c12norep11	2.6313
c12riboseqorf6	2.52032
c12riboseqorf7	4.5125
c12norep12	4.16229
c12norep13	2.72929
c12riboseqorf8	1.99167
c12norep14	2.78182
c12riboseqorf9	3.33093
c12norep15	2.62265
c12riboseqorf10	0.258715
c12riboseqorf11	0.155645
c12norep16	3.65487
c12norep17	2.07217
c12norep18	4.86823
c12norep19	4.19379
c12riboseqorf12	-6.71226
c12norep20	-6.89591
c12riboseqorf13	-6.88572
c12norep21	3.02025
c12riboseqorf14	2.18348
c12riboseqorf15	3.20395
c12norep22	3.55571
c12norep23	4.58098
c12norep24	2.39673
c12norep25	4.36181
c12riboseqorf16	1.66787
c12norep26	0.307996
c12riboseqorf17	4.67074
c12norep27	3.07863
c12norep28	2.65789
c12norep29	-3.30438
c12norep30	0.400121
c12riboseqorf18	0.920714
c12norep31	0.873955
c12norep32	1.56009
c12norep33	-0.521255
c12riboseqorf19	-2.16061
c12riboseqorf20	0.177198
c12norep34	-2.85558
c12norep35	-3.07002
c12riboseqorf21	0.338483
c12norep36	1.72881
c12riboseqorf22	2.48819
c12norep37	2.38428
c12riboseqorf23	0.212677
c12riboseqorf24	2.15704
c12norep38	1.21084
c12norep39	0.0133068
c12norep40	4.20888
c12norep41	1.24809
c12norep42	1.19001
c12riboseqorf25	4.31284
c12riboseqorf26	1.93444
c12riboseqorf27	1.42235
c12riboseqorf28	1.07181
c12norep43	-3.27024
c12riboseqorf29	2.08432
c12norep44	0.847991
c12riboseqorf30	0.847991
c12riboseqorf31	-3.36361
c12riboseqorf32	-3.48664
c12norep45	0.38559
c12norep46	-0.305498
c12norep47	3.29344
c12riboseqorf33	3.74853
c12norep48	0.474718
c12riboseqorf34	1.95243
c12riboseqorf35	2.43658
c12riboseqorf36	1.89444
c12riboseqorf37	0.912713
c12riboseqorf38	1.66245
c12norep49	0.653265
c12norep50	2.85792
c12norep51	-1.94127
c12norep52	-1.63062
c12norep53	-0.0574922
c12riboseqorf39	2.06644
c12norep54	1.34814
c12riboseqorf40	0.589309
c12norep55	-0.0579387
c12riboseqorf41	0.134888
c12riboseqorf42	-0.746945
c12riboseqorf43	0.0382152
c12riboseqorf44	0.350906
c12riboseqorf45	4.46043
c12norep56	1.79934
c12riboseqorf46	-0.00353473
c12riboseqorf47	-0.298406
c12norep57	0.750982
c12norep58	4.03541
c12norep59	4.97889
c12norep60	1.50457
c12riboseqorf48	1.50457
c12riboseqorf49	0.8961
c12norep61	3.00046
c12norep62	2.83455
c12riboseqorf50	0.858322
c12riboseqorf51	0.609573
c12norep63	0.226402
c12riboseqorf52	1.45925
c12riboseqorf53	1.53478
c12norep64	-0.18753
c12riboseqorf54	1.18612
c12riboseqorf55	2.21248
c12norep65	2.24602
c12norep66	2.27321
c12riboseqorf56	0.976727
c12norep67	1.22631
c12norep68	0.911052
c12norep69	0.658315
c12riboseqorf57	2.40967
c12norep70	0.495618
c12riboseqorf58	0.495618
c12norep71	0.968582
c12norep72	2.61789
c12riboseqorf59	1.91881
c12riboseqorf60	-0.28671
c12riboseqorf61	3.13896
c12riboseqorf62	2.7705
c12norep73	0.494435
c12norep74	-0.212599
c12norep75	0.305108
c12norep76	2.02296
c12norep77	1.414
c12norep78	2.87376
c12norep79	0.356971
c12riboseqorf63	0.236416
c12norep80	1.26558
c12riboseqorf64	1.26558
c12norep81	3.51787
c12norep82	1.09187
c12norep83	1.46557
c12norep84	1.16809
c12riboseqorf65	3.90714
c12riboseqorf66	2.9334
c12riboseqorf67	2.10922
c12norep85	0.218318
c12riboseqorf68	0.0485384
c12norep86	-2.23964
c12riboseqorf69	2.937
c12riboseqorf70	1.06353
c12norep87	0.900108
c12norep88	2.13366
c12norep89	0.300217
c12norep90	2.22844
c12norep91	-1.96038
c12norep92	-1.23407
c12riboseqorf71	2.92275
c12norep93	1.35702
c12riboseqorf72	1.04457
c12riboseqorf73	0.952582
c12norep94	2.11132
c12riboseqorf74	1.0861
c12riboseqorf75	1.40277
c12riboseqorf76	3.18668
c12norep95	2.99542
c12norep96	2.12405
c12norep97	0.539644
c12riboseqorf77	2.0177
c12norep98	1.54981
c12riboseqorf78	1.43496
c12norep99	2.95713
c12norep100	2.43623
c12norep101	1.78916
c12riboseqorf79	2.77531
c12norep102	2.76569
c12norep103	2.24616
c12riboseqorf80	5.11053
c12norep104	5.11053
c12riboseqorf81	2.44394
c12riboseqorf82	3.2658
c12norep105	4.65589
c12norep106	-0.165353
c12riboseqorf83	0.86129
c12riboseqorf84	1.29309
c12riboseqorf85	1.22708
c12riboseqorf86	1.22572
c12riboseqorf87	1.87411
c12riboseqorf88	1.91375
c12norep107	-0.0491677
c12norep108	-0.825909
c12riboseqorf89	3.03073
c12riboseqorf90	-0.939475
c12norep109	0.551864
c12norep110	0.445602
c12norep111	-0.746994
c12norep112	-0.228889
c12riboseqorf91	2.55405
c12norep113	-0.856655
c12norep114	-0.414687
c12norep115	0.159753
c12norep116	1.98025
c12riboseqorf92	1.46742
c12norep117	-0.681736
c12norep118	-0.681736
c12norep119	-0.6689
c12riboseqorf93	0.492239
c12riboseqorf94	3.65805
c12riboseqorf95	-2.06137
c12norep120	-1.63031
c12riboseqorf96	0.795885
c12norep121	-0.400363
c12norep122	-0.342872
c12riboseqorf97	0.224249
c12norep123	-0.364926
c12riboseqorf98	-0.268868
c12norep124	5.12274
c12riboseqorf99	-1.36398
c12riboseqorf100	-1.73513
c12norep125	-2.85457
c12norep126	-3.14294
c12norep127	-1.40742
c12norep128	0.438806
c12norep129	1.59482
c12norep130	3.74441
c12norep131	-2.46211
c12norep132	-0.96947
c12norep133	-2.13644
c12norep134	2.29372
c12norep135	-2.93929
c12norep136	-0.530487
c12riboseqorf101	0.481572
c12riboseqorf102	0.4904
c12riboseqorf103	3.35745
c12riboseqorf104	1.24409
c12riboseqorf105	0.42528
c12riboseqorf106	0.564827
c12norep137	-1.3686
c12norep138	1.27658
c12riboseqorf107	-8.3062
c12norep139	-1.08084
c12riboseqorf108	-2.45176
c12norep140	-0.33022
c12norep141	1.22227
c12norep142	0.586421
c12riboseqorf109	4.59396
c12riboseqorf110	1.91088
c12norep143	1.95066
c12norep144	4.72628
c12riboseqorf111	4.87722
c12norep145	3.75689
c12norep146	1.87753
c12riboseqorf112	1.38245
c12norep147	0.578971
c12norep148	1.12479
c12riboseqorf113	1.20335
c12norep149	0.917065
c12norep150	0.905134
c12norep151	0.816693
c12norep152	2.14011
c12norep153	0.893704
c12riboseqorf114	-0.165561
c12norep154	0.377587
c12norep155	1.22487
c12riboseqorf115	3.15145
c12norep156	2.55965
c12riboseqorf116	2.37359
c12riboseqorf117	2.21972
c12norep157	0.885783
c12norep158	0.885783
c12riboseqorf118	1.50895
c12norep159	1.83622
c12riboseqorf119	2.36102
c12norep160	0.289736
c12riboseqorf120	4.55729
c12norep161	0.54586
c12norep162	0.814619
c12riboseqorf121	1.2378
c12norep163	1.981
c12norep164	3.37564
c12norep165	3.29411
c12riboseqorf122	0.582015
c12riboseqorf123	0.479444
c12riboseqorf124	1.70734
c12norep166	1.59416
c12norep167	2.46189
c12riboseqorf125	3.1822
c12riboseqorf126	1.29605
c12norep168	2.93372
c12norep169	0.712752
c12norep170	3.00637
c12norep171	2.24728
c12riboseqorf127	4.08762
c12riboseqorf128	3.6625
c12norep172	1.24451
c12riboseqorf129	1.17387
c12riboseqorf130	1.29519
c12riboseqorf131	0.833336
c12riboseqorf132	1.45575
c12riboseqorf133	1.2629
c12riboseqorf134	1.35557
c12riboseqorf135	0.850121
c12norep173	2.25646
c12riboseqorf136	3.96064
c12riboseqorf137	3.986
c12norep174	1.92991
c12norep175	1.14411
c12riboseqorf138	1.43501
c12riboseqorf139	1.49232
c12riboseqorf140	3.16421
c12riboseqorf141	1.06432
c12riboseqorf142	1.23881
c12norep176	1.50345
c12norep177	1.86676
c12norep178	2.48963
c12riboseqorf143	1.88092
c12norep179	2.50317
c12riboseqorf144	2.30477
c12norep180	4.00392
c12norep181	4.37713
c12riboseqorf145	1.15162
c12norep182	1.72145
c12norep183	4.14599
c12norep184	3.66531
c12norep185	-3.42217
c12riboseqorf146	6.19833
c12norep186	1.97517
c12norep187	3.27485
c12norep188	1.24429
c12riboseqorf147	1.35893
c12norep189	1.30324
c12riboseqorf148	1.4352
c12riboseqorf149	1.96242
c12riboseqorf150	2.24112
c12riboseqorf151	2.86434
c12riboseqorf152	2.97887
c12riboseqorf153	2.97887
c12norep190	2.25275
c12norep191	1.91956
c12riboseqorf154	2.96314
c12norep192	2.3604
c12riboseqorf155	1.59827
c12norep193	0.618972
c12norep194	5.09834
c12riboseqorf156	4.59669
c12norep195	1.97734
c12norep196	2.63085
c12norep197	3.72049
c12norep198	1.43898
c12norep199	2.64583
c12riboseqorf157	3.0732
c12norep200	1.00897
c12norep201	-0.808513
c12norep202	1.37454
c12riboseqorf158	1.37454
c12riboseqorf159	1.16115
c12norep203	2.56478
c12norep204	3.99569
c12riboseqorf160	2.1199
c12riboseqorf161	0.265404
c12riboseqorf162	0.509481
c12riboseqorf163	0.528436
c12riboseqorf164	0.781663
c12riboseqorf165	3.98653
c12norep205	-4.91365
c12norep206	2.25709
c12norep207	1.37904
c12norep208	2.1779
c12norep209	1.09144
c12norep210	1.94544
c12norep211	3.468
c12norep212	2.07972
c12norep213	3.19968
c12norep214	2.12575
c12riboseqorf166	2.58596
c12norep215	1.28239
c12norep216	3.61797
c12norep217	1.79602
c12norep218	0.307234
c12norep219	2.35994
c12norep220	0.851128
c12riboseqorf167	2.57855
c12riboseqorf168	1.84679
c13riboseqorf1	4.17596
c13norep1	4.29109
c13norep2	0.59435
c13riboseqorf2	0.799644
c13norep3	-2.11715
c13norep4	1.26861
c13norep5	2.86856
c13riboseqorf3	2.11159
c13riboseqorf4	0.796615
c13norep6	2.61465
c13norep7	0.707421
c13riboseqorf5	0.709229
c13norep8	0.855906
c13norep9	0.139241
c13riboseqorf6	3.46334
c13norep10	1.23449
c13riboseqorf7	0.779489
c13riboseqorf8	5.21599
c13norep11	-0.00984265
c13norep12	-3.44401
c13norep13	2.72946
c13riboseqorf9	1.7338
c13norep14	1.68474
c13norep15	0.42115
c13riboseqorf10	0.42115
c13riboseqorf11	3.97362
c13riboseqorf12	2.20603
c13riboseqorf13	0.833138
c13riboseqorf14	0.978282
c13riboseqorf15	0.225913
c13riboseqorf16	-0.0452261
c13riboseqorf17	-0.268554
c13norep16	1.14286
c13norep17	1.73957
c13riboseqorf18	1.23511
c13norep18	0.698532
c13norep19	2.10533
c13norep20	1.12109
c13norep21	1.06005
c13norep22	0.38714
c13riboseqorf19	-1.04595
c13norep23	-0.560477
c13riboseqorf20	-2.29372
c13riboseqorf21	-1.81245
c13riboseqorf22	1.30805
c13riboseqorf23	0.469714
c13riboseqorf24	3.1244
c13riboseqorf25	0.0601656
c13norep24	0.808822
c13riboseqorf26	1.14005
c13norep25	2.1513
c13riboseqorf27	-1.2964
c13riboseqorf28	0.149379
c13norep26	-2.36477
c13norep27	-2.36477
c13riboseqorf29	0.209065
c13norep28	0.827294
c13norep29	1.76553
c13norep30	-0.883982
c13norep31	0.414722
c13riboseqorf30	0.780382
c13riboseqorf31	2.97969
c13riboseqorf32	-1.10184
c13riboseqorf33	0.29917
c13norep32	0.0614518
c13norep33	0.818954
c13norep34	0.986396
c13norep35	1.06457
c13riboseqorf34	0.258689
c13riboseqorf35	1.70488
c13riboseqorf36	2.33242
c13riboseqorf37	0.0503662
c13norep36	1.39657
c13norep37	-1.75527
c13norep38	-2.33466
c13norep39	-2.0219
c13norep40	-1.03118
c13norep41	1.37502
c13norep42	0.748828
c13riboseqorf38	1.27087
c13norep43	0.779059
c13norep44	0.59934
c13norep45	0.237655
c13riboseqorf39	2.2847
c13norep46	5.18203
c13norep47	0.226861
c13norep48	2.20191
c13riboseqorf40	1.42676
c13norep49	-0.351661
c13norep50	4.7077
c13norep51	3.11958
c13riboseqorf41	1.91033
c13riboseqorf42	1.51438
c13riboseqorf43	1.26634
c13riboseqorf44	1.6669
c13riboseqorf45	2.81698
c13riboseqorf46	0.928612
c13norep52	2.85997
c13riboseqorf47	1.66526
c13norep53	1.63871
c13norep54	0.662637
c13norep55	1.72932
c13riboseqorf48	2.58633
c13riboseqorf49	3.18786
c13riboseqorf50	1.08084
c13norep56	1.08277
c13riboseqorf51	1.68123
c13riboseqorf52	2.00154
c13riboseqorf53	1.25131
c13riboseqorf54	1.25131
c13riboseqorf55	3.43568
c13norep57	3.33568
c13norep58	3.01207
c13norep59	1.01108
c13norep60	0.705853
c13norep61	0.588176
c13norep62	0.139043
c13norep63	-0.0393331
c13norep64	-0.669625
c13norep65	4.84206
c13norep66	0.0873794
c13riboseqorf56	0.0468056
c13norep67	0.338218
c13norep68	4.40712
c13norep69	1.8652
c13norep70	0.566339
c13norep71	-0.0825849
c13riboseqorf57	1.58136
c13norep72	5.59613
c13norep73	3.56374
c13riboseqorf58	1.62818
c13norep74	7.19216
c13riboseqorf59	0.670646
c14riboseqorf1	0.872812
c14norep1	-8.49594
c14riboseqorf2	0.205527
c14norep2	2.08777
c14riboseqorf3	-1.45785
c14norep3	1.46916
c14norep4	3.2454
c14norep5	2.58465
c14norep6	-2.39283
c14norep7	0.755249
c14riboseqorf4	2.91795
c14riboseqorf5	2.29955
c14norep8	0.290989
c14norep9	0.382539
c14riboseqorf6	1.33062
c14norep10	1.46494
c14norep11	-1.34618
c14norep12	-1.34741
c14riboseqorf7	-1.34741
c14norep13	3.1967
c14riboseqorf8	2.89584
c14norep14	2.7584
c14norep15	1.83834
c14norep16	-1.37615
c14norep17	0.892145
c14riboseqorf9	0.777992
c14norep18	0.815824
c14norep19	4.07625
c14riboseqorf10	2.47136
c14riboseqorf11	2.3964
c14norep20	6.49431
c14riboseqorf12	1.42061
c14riboseqorf13	1.33378
c14riboseqorf14	-0.833434
c14riboseqorf15	-2.64214
c14riboseqorf16	-0.399068
c14norep21	2.92063
c14riboseqorf17	0.584298
c14norep22	1.68497
c14norep23	0.0371891
c14norep24	-0.872124
c14riboseqorf18	0.389627
c14riboseqorf19	2.49007
c14riboseqorf20	0.185328
c14riboseqorf21	2.31797
c14norep25	2.17586
c14norep26	2.10163
c14norep27	2.92502
c14norep28	3.30051
c14riboseqorf22	-0.351704
c14norep29	-0.14022
c14norep30	1.29327
c14riboseqorf23	0.760384
c14norep31	1.04063
c14riboseqorf24	0.225019
c14norep32	0.666142
c14norep33	1.35894
c14norep34	0.160667
c14riboseqorf25	1.63368
c14riboseqorf26	3.49467
c14norep35	1.19874
c14norep36	0.871326
c14riboseqorf27	-0.343872
c14riboseqorf28	-0.0663778
c14norep37	2.23888
c14riboseqorf29	1.67421
c14riboseqorf30	1.67421
c14norep38	0.404326
c14norep39	-1.648
c14riboseqorf31	-1.22292
c14riboseqorf32	-0.304104
c14norep40	-0.159924
c14norep41	0.41795
c14norep42	5.64452
c14norep43	0.993761
c14riboseqorf33	-0.82416
c14riboseqorf34	-1.38186
c14riboseqorf35	2.43083
c14norep44	-0.988774
c14norep45	-0.510905
c14norep46	0.280325
c14norep47	-0.120982
c14norep48	-0.620672
c14riboseqorf36	-1.60642
c14norep49	0.41654
c14norep50	1.79033
c14riboseqorf37	1.20452
c14riboseqorf38	3.37812
c14norep51	3.32119
c14norep52	0.108219
c14norep53	0.722074
c14riboseqorf39	0.0267228
c14riboseqorf40	-0.897829
c14riboseqorf41	-0.477019
c14riboseqorf42	-0.296891
c14norep54	0.241354
c14riboseqorf43	0.680683
c14norep55	-0.346673
c14norep56	-0.411332
c14norep57	-1.08927
c14norep58	-1.01047
c14riboseqorf44	-0.918003
c14riboseqorf45	-0.968865
c14norep59	-0.516832
c14riboseqorf46	-0.878261
c14riboseqorf47	-0.47127
c14riboseqorf48	-2.01613
c14norep60	-2.30836
c14riboseqorf49	-2.01613
c14riboseqorf50	-2.00599
c14norep61	-2.00599
c14riboseqorf51	-2.71348
c14riboseqorf52	-3.27789
c14riboseqorf53	-3.44943
c14riboseqorf54	-3.44943
[truncated: 5,071 more rows]

## Sheet: snoRNA_Gnocchi
snodb_id	Gnocchi_score
snoDB0001	0.918291
snoDB0002	0.891062
snoDB0003	4.97407
snoDB0004	0.244827
snoDB0005	1.55036
snoDB0006	2.51199
snoDB0007	0.494442
snoDB0008	1.73643
snoDB0009	2.42686
snoDB0010	2.52415
snoDB0011	-0.506731
snoDB0012	0.2734
snoDB0013	-1.80782
snoDB0014	0.54676
snoDB0015	0.378439
snoDB0016	-1.33666
snoDB0017	-1.98018
snoDB0018	2.5268
snoDB0019	-0.296598
snoDB0020	1.30616
snoDB0021	1.11037
snoDB0022	-1.57786
snoDB0023	1.84253
snoDB0024	-0.41471
snoDB0025	-0.618562
snoDB0026	-1.32462
snoDB0027	1.29773
snoDB0028	1.30288
snoDB0029	0.429105
snoDB0030	2.50509
snoDB0031	-1.65276
snoDB0032	-0.331738
snoDB0033	2.03767
snoDB0034	2.0708
snoDB0035	0.473088
snoDB0036	-0.495297
snoDB0037	1.61768
snoDB0038	1.76883
snoDB0039	1.36034
snoDB0040	2.16615
snoDB0041	-0.0826942
snoDB0042	1.83874
snoDB0043	0.300358
snoDB0044	2.23845
snoDB0045	2.15087
snoDB0046	-0.146425
snoDB0047	-0.420944
snoDB0048	2.01562
snoDB0049	3.2736
snoDB0050	1.65148
snoDB0051	3.09254
snoDB0052	2.28074
snoDB0053	-0.708
snoDB0054	2.46702
snoDB0055	-1.06216
snoDB0056	3.13086
snoDB0057	1.17574
snoDB0058	-1.14135
snoDB0059	-1.40166
snoDB0060	-1.9367
snoDB0061	1.13971
snoDB0062	1.16854
snoDB0063	0.802
snoDB0064	1.19717
snoDB0065	1.91923
snoDB0066	0.804359
snoDB0067	0.762437
snoDB0068	-0.155878
snoDB0069	-4.43983
snoDB0070	-2.86711
snoDB0071	-1.36734
snoDB0072	0.311217
snoDB0073	0.419939
snoDB0074	0.746187
snoDB0075	1.99293
snoDB0076	2.67599
snoDB0077	0.176409
snoDB0078	-0.948205
snoDB0079	1.4197
snoDB0080	-0.302631
snoDB0081	0.238241
snoDB0082	1.8007
snoDB0083	2.27593
snoDB0084	1.82174
snoDB0085	-1.88404
snoDB0086	2.15907
snoDB0087	0.727586
snoDB0088	0.573545
snoDB0089	0.176331
snoDB0090	0.807012
snoDB0091	0.0981753
snoDB0092	-3.05123
snoDB0093	-0.604015
snoDB0094	-1.23142
snoDB0095	-0.46784
snoDB0096	-0.129815
snoDB0097	-0.398122
snoDB0098	0.494412
snoDB0099	-0.495434
snoDB0100	0.176522
snoDB0101	0.00886727
snoDB0102	0.823025
snoDB0103	0.95348
snoDB0104	0.430622
snoDB0105	-0.481438
snoDB0106	1.32357
snoDB0107	-0.864856
snoDB0108	0.671509
snoDB0109	-0.699859
snoDB0110	0.326084
snoDB0111	-1.07923
snoDB0112	-0.900837
snoDB0113	0.660566
snoDB0114	1.23716
snoDB0115	2.01141
snoDB0116	1.14206
snoDB0117	0.777522
snoDB0118	0.811533
snoDB0119	0.929174
snoDB0120	0.552232
snoDB0121	-0.00131813
snoDB0122	1.18857
snoDB0123	0.858357
snoDB0124	-1.2308
snoDB0125	0.333668
snoDB0126	1.6314
snoDB0127	1.46204
snoDB0128	1.39147
snoDB0129	2.09055
snoDB0130	1.75623
snoDB0131	1.59953
snoDB0132	0.984364
snoDB0133	2.11465
snoDB0134	1.61037
snoDB0135	-2.8539
snoDB0136	1.43382
snoDB0137	3.1712
snoDB0138	0.460148
snoDB0139	0.428965
snoDB0140	2.53506
snoDB0141	1.03469
snoDB0142	3.36287
snoDB0143	0.569515
snoDB0144	2.4978
snoDB0145	-1.28821
snoDB0146	-1.40887
snoDB0147	0.800984
snoDB0148	0.269523
snoDB0149	1.02279
snoDB0150	1.41323
snoDB0151	-0.263433
snoDB0152	-0.487639
snoDB0153	-3.21025
snoDB0154	1.79652
snoDB0155	-2.22203
snoDB0156	-2.24683
snoDB0157	-0.392288
snoDB0158	0.364523
snoDB0159	-1.08956
snoDB0160	2.32955
snoDB0161	0.887417
snoDB0162	-0.185348
snoDB0163	0.00956694
snoDB0164	-2.45201
snoDB0165	1.9195
snoDB0166	0.559625
snoDB0167	1.02919
snoDB0168	0.796655
snoDB0169	0.672326
snoDB0170	0.930514
snoDB0171	-0.557049
snoDB0172	0.185945
snoDB0173	0.624272
snoDB0174	-0.204844
snoDB0175	3.81325
snoDB0176	0.693626
snoDB0177	0.91469
snoDB0178	1.07011
snoDB0179	0.370037
snoDB0180	-2.11952
snoDB0181	-1.65493
snoDB0182	-1.04732
snoDB0183	-0.793172
snoDB0184	-1.32766
snoDB0185	0.519277
snoDB0186	1.34746
snoDB0187	-2.92762
snoDB0188	0.18643
snoDB0189	-1.42108
snoDB0190	0.964028
snoDB0191	1.13414
snoDB0192	-0.771973
snoDB0193	1.80066
snoDB0194	2.38073
snoDB0195	1.92525
snoDB0196	-2.90663
snoDB0197	0.137624
snoDB0198	2.1039
snoDB0199	-1.58571
snoDB0200	0.961657
snoDB0201	0.349249
snoDB0202	-0.854967
snoDB0203	-1.04078
snoDB0204	-0.891177
snoDB0205	1.6685
snoDB0206	-0.928384
snoDB0207	-0.33683
snoDB0208	2.04036
snoDB0209	0.687328
snoDB0210	-0.340315
snoDB0211	-0.204213
snoDB0212	1.49013
snoDB0213	0.604235
snoDB0214	0.569117
snoDB0215	-1.97145
snoDB0216	3.1095
snoDB0217	1.12569
snoDB0218	1.40454
snoDB0219	1.02431
snoDB0220	0.101602
snoDB0221	3.43409
snoDB0222	-1.71371
snoDB0223	-5.02821
snoDB0224	2.8685
snoDB0225	0.0604491
snoDB0226	0.780902
snoDB0227	1.47915
snoDB0228	-1.51214
snoDB0229	-0.334109
snoDB0230	-0.0627124
snoDB0231	-2.07572
snoDB0232	1.40598
snoDB0233	0.78781
snoDB0234	0.985039
snoDB0235	-2.42415
snoDB0236	1.47169
snoDB0237	0.367056
snoDB0238	-1.64394
snoDB0239	-2.29526
snoDB0240	-0.577886
snoDB0241	-2.61985
snoDB0242	-0.347339
snoDB0243	-1.40813
snoDB0244	-1.25383
snoDB0245	2.13421
snoDB0246	-2.19985
snoDB0247	-0.64702
snoDB0248	-3.9457
snoDB0249	0.866457
snoDB0250	1.7986
snoDB0251	0.209293
snoDB0252	-0.745317
snoDB0253	1.75886
snoDB0254	3.03428
snoDB0255	2.94772
snoDB0256	0.87678
snoDB0257	1.07375
snoDB0258	3.49217
snoDB0259	2.90856
snoDB0260	1.19951
snoDB0261	0.479174
snoDB0262	1.57828
snoDB0263	1.29472
snoDB0264	1.29
snoDB0265	0.920718
snoDB0266	0.313576
snoDB0267	2.01244
snoDB0268	1.50171
snoDB0269	1.69097
snoDB0270	-2.21788
snoDB0271	-1.03625
snoDB0272	-0.288334
snoDB0273	-2.55217
snoDB0274	-0.652117
snoDB0275	2.4506
snoDB0276	-1.91517
snoDB0277	-2.44344
snoDB0278	-8.35808
snoDB0279	-4.37904
snoDB0280	-3.70353
snoDB0281	2.81481
snoDB0282	0.773542
snoDB0283	2.80874
snoDB0284	3.92017
snoDB0285	2.89645
snoDB0286	1.89416
snoDB0287	1.68377
snoDB0288	0.172095
snoDB0289	1.48636
snoDB0290	1.56192
snoDB0291	3.52295
snoDB0292	0.660022
snoDB0293	1.84389
snoDB0294	0.846107
snoDB0295	0.235076
snoDB0296	2.00498
snoDB0297	-1.17972
snoDB0298	-1.94186
snoDB0299	-0.0110526
snoDB0300	-1.7966
snoDB0301	2.40126
snoDB0302	1.07552
snoDB0303	0.717701
snoDB0304	-2.98094
snoDB0305	3.26634
snoDB0306	-3.00011
snoDB0307	2.23071
snoDB0308	-0.0762767
snoDB0309	0.113188
snoDB0310	-3.1617
snoDB0311	1.22586
snoDB0312	0.706755
snoDB0313	1.06619
snoDB0314	1.01247
snoDB0315	-0.621375
snoDB0316	0.514892
snoDB0317	0.514892
snoDB0318	0.514892
snoDB0319	-0.728825
snoDB0320	-1.28728
snoDB0321	-1.72617
snoDB0322	0.545339
snoDB0323	-0.137447
snoDB0324	-2.44206
snoDB0325	-0.123281
snoDB0326	-1.79703
snoDB0327	-0.107933
snoDB0328	1.52909
snoDB0329	2.16012
snoDB0330	-0.763481
snoDB0331	2.19187
snoDB0332	-1.11432
snoDB0333	-0.665304
snoDB0334	-0.697003
snoDB0335	-0.378621
snoDB0336	0.698925
snoDB0337	2.17008
snoDB0338	2.37607
snoDB0339	-0.837473
snoDB0340	1.63793
snoDB0341	2.24563
snoDB0342	-0.0358006
snoDB0343	-0.384444
snoDB0389	-7.78352
snoDB0390	0.433004
snoDB0391	0.536446
snoDB0392	-0.412656
snoDB0393	2.36515
snoDB0394	0.457956
snoDB0395	-0.565224
snoDB0396	-2.24339
snoDB0397	0.0649731
snoDB0398	-1.00194
snoDB0399	1.29471
snoDB0400	-2.59347
snoDB0401	0.518966
snoDB0402	-0.195663
snoDB0403	1.02061
snoDB0404	1.21175
snoDB0405	0.664699
snoDB0406	1.26682
snoDB0407	-1.28856
snoDB0408	-0.188675
snoDB0409	0.247491
snoDB0410	-4.46934
snoDB0411	1.96979
snoDB0412	-0.527722
snoDB0413	2.49716
snoDB0414	0.432509
snoDB0415	1.59933
snoDB0416	-5.65817
snoDB0417	0.00319483
snoDB0418	-5.58772
snoDB0419	0.884823
snoDB0420	-1.10927
snoDB0421	-1.64584
snoDB0422	-1.86484
snoDB0423	-1.82421
snoDB0424	-2.08032
snoDB0425	-6.51637
snoDB0426	-6.08093
snoDB0427	-1.63055
snoDB0428	0.352606
snoDB0429	1.71715
snoDB0430	-0.622707
snoDB0431	1.13701
snoDB0432	-0.0289558
snoDB0433	-0.998297
snoDB0434	0.290679
snoDB0435	0.634295
snoDB0436	-5.433
snoDB0437	2.19957
snoDB0438	0.55513
snoDB0439	1.93708
snoDB0440	2.63707
snoDB0441	0.913018
snoDB0442	-0.735594
snoDB0443	-0.121716
snoDB0444	-1.26827
snoDB0445	-1.71597
snoDB0446	-0.20784
snoDB0447	-0.6139
snoDB0448	-1.39429
snoDB0449	0.0537366
snoDB0450	0.316102
snoDB0451	-1.03512
snoDB0452	0.443143
snoDB0453	0.812679
snoDB0454	0.192811
snoDB0455	0.235407
snoDB0456	-1.10715
snoDB0457	1.47455
snoDB0458	2.04414
snoDB0459	1.38612
snoDB0460	-0.999155
snoDB0461	-1.35054
snoDB0462	-0.984091
snoDB0463	-1.65415
snoDB0464	-1.90856
snoDB0465	-0.398202
snoDB0466	-0.365482
snoDB0467	-2.09605
snoDB0468	-2.82487
snoDB0469	1.11192
snoDB0470	2.22758
snoDB0471	1.76572
snoDB0472	0.410922
snoDB0473	0.0851433
snoDB0474	-3.6116
snoDB0475	-0.0241013
snoDB0476	1.47268
snoDB0477	-1.46368
snoDB0478	2.42668
snoDB0479	0.131489
snoDB0480	-5.47626
snoDB0481	2.30224
snoDB0482	1.6341
snoDB0483	-0.384781
snoDB0484	-6.37116
snoDB0485	-6.58247
snoDB0486	-6.35666
snoDB0487	-6.3138
snoDB0488	-6.82407
snoDB0489	-7.32381
snoDB0490	-8.51167
snoDB0491	2.125
snoDB0492	0.368677
snoDB0493	1.59653
snoDB0494	1.2477
snoDB0495	1.26255
snoDB0496	0.583619
snoDB0497	0.0256587
snoDB0498	0.453556
snoDB0499	-3.30194
snoDB0500	3.16188
snoDB0501	1.24326
snoDB0502	1.29002
snoDB0503	1.93596
snoDB0504	-0.472168
snoDB0505	-1.28038
snoDB0506	3.45635
snoDB0507	-0.412423
snoDB0508	-2.56573
snoDB0509	2.98142
snoDB0510	0.18077
snoDB0511	0.984686
snoDB0512	-0.32391
snoDB0513	-0.283361
snoDB0514	-2.54274
snoDB0515	1.7749
snoDB0516	0.234148
snoDB0517	-0.61636
snoDB0518	1.6824
snoDB0519	1.76704
snoDB0520	2.03962
snoDB0521	1.12522
snoDB0522	0.89103
snoDB0523	0.692467
snoDB0524	0.766934
snoDB0525	0.00808645
snoDB0526	0.836491
snoDB0527	0.177197
snoDB0528	0.0692823
snoDB0529	0.197449
snoDB0530	2.61864
snoDB0531	-2.91486
snoDB0532	0.650997
snoDB0533	-0.166249
snoDB0534	1.27175
snoDB0535	1.69933
snoDB0536	-1.15759
snoDB0537	-0.958998
snoDB0538	0.606836
snoDB0539	0.686697
snoDB0540	1.61504
snoDB0541	-0.676874
snoDB0542	1.3557
snoDB0543	-0.439093
snoDB0544	-0.765484
snoDB0545	-1.9596
snoDB0546	1.78652
snoDB0547	-2.44018
snoDB0548	1.12805
snoDB0549	3.01347
snoDB0550	1.26103
snoDB0551	1.57309
snoDB0552	1.11883
snoDB0553	-0.596713
snoDB0554	2.66333
snoDB0555	0.776959
snoDB0556	3.74944
snoDB0557	-1.63629
snoDB0558	2.07594
snoDB0559	2.54354
snoDB0560	-0.924756
snoDB0561	2.14811
snoDB0562	2.19907
snoDB0563	1.67288
snoDB0564	-0.491462
snoDB0565	1.47814
snoDB0566	-1.22287
snoDB0567	3.05321
snoDB0568	2.19613
snoDB0569	2.78408
snoDB0570	-0.211884
snoDB0571	-0.131968
snoDB0572	-0.397351
snoDB0573	1.18796
snoDB0574	-0.177181
snoDB0575	-0.177291
snoDB0576	-0.0995626
snoDB0577	-0.299594
snoDB0578	-0.497905
snoDB0579	-0.635669
snoDB0580	0.324338
snoDB0581	1.08046
snoDB0582	3.65781
snoDB0583	-0.832105
snoDB0584	1.2831
snoDB0585	-7.69062
snoDB0586	-3.57208
snoDB0587	-0.749398
snoDB0588	0.524869
snoDB0589	0.163471
snoDB0590	-0.721453
snoDB0591	-1.75005
snoDB0592	3.67751
snoDB0593	-0.656846
snoDB0594	0.563875
snoDB0595	-1.94491
snoDB0596	-0.0468754
snoDB0597	0.0197661
snoDB0598	-0.470059
snoDB0599	2.97372
snoDB0600	-0.293158
snoDB0601	1.34058
snoDB0602	3.36743
snoDB0603	3.50244
snoDB0604	1.10039
snoDB0605	-4.66569
snoDB0606	1.06888
snoDB0607	1.99012
snoDB0608	0.2836
snoDB0609	0.698694
snoDB0610	0.15985
snoDB0611	-0.0618772
snoDB0612	-0.326714
snoDB0613	1.00493
snoDB0614	0.72143
snoDB0615	1.01028
snoDB0616	1.2121
snoDB0617	0.0547312
snoDB0618	0.428108
snoDB0619	-0.0760926
snoDB0620	0.699316
snoDB0621	-0.251256
snoDB0622	-0.112122
snoDB0623	0.972723
snoDB0624	0.870931
snoDB0625	0.245071
snoDB0626	1.20421
snoDB0627	0.306787
snoDB0628	-0.446014
snoDB0629	0.23636
snoDB0630	-0.533962
snoDB0631	-1.46221
snoDB0632	0.45775
snoDB0633	0.738208
snoDB0634	1.67621
snoDB0635	1.38709
snoDB0636	1.42106
snoDB0637	0.108283
snoDB0638	-0.0342399
snoDB0639	0.435138
snoDB0640	0.645513
snoDB0641	0.550085
snoDB0642	0.789459
snoDB0643	1.3923
snoDB0644	1.82641
snoDB0645	1.78858
snoDB0646	-0.339989
snoDB0647	-0.0309151
snoDB0648	0.734655
snoDB0649	1.61403
snoDB0650	0.0677536
snoDB0651	1.00148
snoDB0652	0.26698
snoDB0653	2.05007
snoDB0654	3.42559
snoDB0655	0.166588
snoDB0656	-0.641917
snoDB0657	0.597479
snoDB0658	1.00846
snoDB0659	0.34429
snoDB0660	2.97598
snoDB0661	0.424558
snoDB0662	-3.60303
snoDB0663	1.64457
snoDB0664	-1.17522
snoDB0665	-0.247685
snoDB0666	0.397557
snoDB0667	-3.60303
snoDB0668	-1.03532
snoDB0669	-0.415324
snoDB0670	-0.255546
snoDB0671	0.208109
snoDB0672	0.36182
snoDB0673	0.43951
snoDB0674	-0.812681
snoDB0675	-0.117762
snoDB0676	0.542938
snoDB0677	-0.46438
snoDB0678	-0.306359
snoDB0679	-0.681962
snoDB0680	0.916421
snoDB0681	-1.26943
snoDB0682	0.186509
snoDB0683	0.615854
snoDB0684	0.819184
snoDB0685	-0.728192
snoDB0686	-0.655369
snoDB0687	1.51447
snoDB0688	-0.0534366
snoDB0689	0.532897
snoDB0690	0.964961
snoDB0691	0.637006
snoDB0692	-0.674955
snoDB0693	0.0872005
snoDB0694	-0.170229
snoDB0695	0.26297
snoDB0696	-2.31421
snoDB0697	-1.29327
snoDB0698	-1.65404
snoDB0699	-1.31095
snoDB0700	0.882299
snoDB0701	-1.8648
snoDB0702	-0.103758
snoDB0703	0.0115264
snoDB0704	0.0654014
snoDB0705	1.97864
snoDB0706	2.62037
snoDB0707	0.0397371
snoDB0708	-0.431272
snoDB0709	0.80712
snoDB0710	0.407895
snoDB0711	-4.07874
snoDB0712	-4.07874
snoDB0713	-3.89023
snoDB0714	-1.40964
snoDB0715	-2.59496
snoDB0716	-2.862
snoDB0717	-0.615618
snoDB0718	-2.07275
snoDB0719	-2.13519
snoDB0720	-1.99102
snoDB0721	-1.11859
snoDB0722	-1.49488
snoDB0723	-2.14244
snoDB0724	-2.04664
snoDB0725	-2.04664
snoDB0726	-2.04664
snoDB0727	-2.45772
snoDB0728	-2.67877
snoDB0729	-2.61349
snoDB0730	-2.61349
snoDB0731	-2.61349
snoDB0732	-2.61349
snoDB0733	-2.61349
snoDB0734	-2.61349
snoDB0735	-2.61349
snoDB0736	-2.61349
snoDB0737	-1.40201
snoDB0738	-1.03763
snoDB0739	-0.4946
snoDB0740	-2.81819
snoDB0741	-2.82936
snoDB0742	-3.21157
snoDB0743	-1.72918
snoDB0744	-2.36378
snoDB0745	-2.12894
snoDB0746	-2.12894
snoDB0747	-2.12894
snoDB0748	-1.63897
snoDB0749	-1.71259
snoDB0750	-1.71259
snoDB0751	-1.29797
snoDB0752	-0.706386
snoDB0753	-0.706386
snoDB0754	-0.706386
snoDB0755	0.308827
snoDB0756	0.915411
snoDB0757	1.11624
snoDB0758	1.22714
snoDB0759	2.48182
snoDB0760	1.4008
snoDB0761	-0.642844
snoDB0762	0.773333
snoDB0763	0.728773
snoDB0764	0.342209
snoDB0765	1.02378
snoDB0766	-0.575519
snoDB0767	-3.60303
snoDB0768	0.109972
snoDB0769	-0.232668
snoDB0770	2.32558
snoDB0771	0.954464
snoDB0772	1.47947
snoDB0773	2.21803
snoDB0774	-0.65509
snoDB0775	2.82707
snoDB0776	2.65699
snoDB0777	1.64718
snoDB0778	-1.30857
snoDB0779	-0.900492
snoDB0780	-0.806093
snoDB0781	0.777435
snoDB0782	-0.331751
snoDB0783	0.324111
snoDB0784	-0.244642
snoDB0785	-5.4868
snoDB0786	-6.42994
snoDB0787	1.63756
snoDB0788	1.82569
snoDB0789	1.10853
snoDB0790	-0.283277
snoDB0791	0.316334
snoDB0792	-4.06339
snoDB0793	1.27189
snoDB0794	1.01861
snoDB0795	-3.87056
snoDB0796	-0.108605
snoDB0797	1.94468
snoDB0798	-0.111264
snoDB0799	-1.03746
snoDB0800	-0.123901
snoDB0801	1.26938
snoDB0802	-0.166838
snoDB0803	-1.42174
snoDB0804	-1.04278
snoDB0805	-1.05525
snoDB0806	2.78275
snoDB0807	0.557777
snoDB0808	0.557777
snoDB0809	-0.630578
snoDB0810	-0.642463
snoDB0811	0.378407
snoDB0812	-0.454859
snoDB0813	0.403369
snoDB0814	0.698639
snoDB0815	0.692609
snoDB0816	0.23923
snoDB0817	2.45152
snoDB0818	1.53513
snoDB0819	-0.442626
snoDB0820	0.537132
snoDB0821	2.56563
snoDB0822	0.695776
snoDB0823	0.126532
snoDB0824	0.747371
snoDB0825	2.76202
snoDB0826	-0.220183
snoDB0827	-5.68254
snoDB0828	1.48605
snoDB0829	-0.23285
snoDB0830	3.47851
snoDB0831	0.776351
snoDB0832	1.59311
snoDB0833	1.9981
snoDB0834	1.23251
snoDB0835	-0.457504
snoDB0836	3.69426
snoDB0837	3.43603
snoDB0838	5.33709
snoDB0839	-3.43383
snoDB0840	1.74421
snoDB0841	-0.634582
snoDB0842	1.22438
snoDB0843	2.82875
snoDB0844	2.07872
snoDB0845	0.577496
snoDB0846	0.557777
snoDB0847	0.557777
snoDB0848	2.97892
snoDB0849	-4.17335
snoDB0850	-0.0191727
snoDB0851	-0.404463
snoDB0852	-0.963838
snoDB0853	1.85441
snoDB0854	1.96153
snoDB0855	-1.9486
snoDB0856	0.537762
snoDB0857	1.21932
snoDB0858	2.06992
snoDB0859	0.551839
snoDB0860	-0.517882
snoDB0861	0.888197
snoDB0862	-0.26841
snoDB0863	-0.851349
snoDB0864	1.17469
snoDB0865	1.21739
snoDB0866	0.610648
snoDB0867	1.13822
snoDB0868	0.528363
snoDB0869	-1.3087
snoDB0870	-2.38277
snoDB0871	0.918235
snoDB0872	0.81603
snoDB0873	-0.231864
snoDB0874	1.94783
snoDB0875	0.7887
snoDB0876	0.891604
snoDB0877	1.04729
snoDB0878	0.731587
snoDB0879	2.88705
snoDB0880	3.28315
snoDB0881	2.58877
snoDB0882	2.11625
snoDB0883	4.34713
snoDB0884	-2.22848
snoDB0885	0.896193
snoDB0886	-0.413235
snoDB0887	0.859242
snoDB0888	0.384596
snoDB0889	1.39771
snoDB0890	1.70345
snoDB0891	1.78826
snoDB0892	1.5667
snoDB0893	1.88504
snoDB0894	0.357305
snoDB0895	-0.0858831
snoDB0896	-1.18809
snoDB0897	0.383471
snoDB0898	2.29024
snoDB0899	1.01981
snoDB0900	-3.44958
snoDB0901	-3.22359
snoDB0902	-3.37238
snoDB0903	4.39726
snoDB0904	2.43076
snoDB0905	2.1775
snoDB0906	1.00853
snoDB0907	1.56229
snoDB0908	3.25533
snoDB0909	1.76203
snoDB0910	1.832
snoDB0911	3.38495
snoDB0912	0.200692
snoDB0913	1.79727
snoDB0914	2.06135
snoDB0915	-2.30859
snoDB0916	-1.26216
snoDB0917	5.08928
snoDB0918	-1.88087
snoDB0919	-2.14955
snoDB0920	-2.14955
snoDB0921	-2.14955
snoDB0922	-2.1849
snoDB0923	6.66852
snoDB0924	4.12733
snoDB0928	0.400508
snoDB0929	-0.683239
snoDB0930	-0.0251964
snoDB0931	-0.125946
snoDB0932	1.03476
snoDB0933	2.25104
snoDB0934	-0.820066
snoDB0935	-4.27087
snoDB0936	1.21366
snoDB0937	2.66755
snoDB0938	3.83677
snoDB0939	2.86715
snoDB0942	2.10138
snoDB0943	2.0644
snoDB0944	1.50638
snoDB0945	1.05347
snoDB0946	-0.691122
snoDB0947	1.85798
snoDB0948	2.73956
snoDB0949	1.73765
snoDB0950	1.01791
snoDB0951	-0.669884
snoDB0952	4.01861
snoDB0953	6.19387
snoDB0954	1.90806
snoDB0955	0.366992
snoDB0956	1.3571
snoDB0957	0.65218
snoDB0958	-1.78913
snoDB0959	-0.734632
snoDB0960	1.25717
snoDB0961	-2.67611
snoDB0962	-4.73606
snoDB0963	0.557777
snoDB0964	0.0956354
snoDB0966	0.311406
snoDB0967	1.53696
snoDB0968	0.234732
snoDB0969	-0.603855
snoDB0970	0.275047
snoDB0971	1.27359
snoDB0972	0.699861
snoDB0973	1.46877
snoDB0974	0.882584
snoDB0975	3.02825
snoDB0976	1.42214
snoDB0977	1.2632
snoDB0978	1.05426
snoDB0979	1.64976
snoDB0980	4.07422
snoDB0981	1.76073
snoDB0982	1.70187
snoDB0983	1.90291
snoDB0984	-0.549906
snoDB0985	-0.168596
snoDB0986	-2.50153
snoDB0987	-2.23213
snoDB0988	-1.10726
snoDB0989	-0.978582
snoDB0990	-1.70327
snoDB0991	-3.24708
snoDB0992	-4.36608
snoDB0993	-4.63297
snoDB0994	-4.4122
snoDB0995	-4.02483
snoDB0996	-4.92261
snoDB0997	3.84944
snoDB0998	-0.291735
snoDB0999	2.23224
snoDB1000	1.3561
snoDB1001	0.581734
snoDB1002	1.8843
snoDB1003	3.52838
snoDB1004	1.74183
snoDB1005	1.80324
snoDB1006	-2.7204
snoDB1007	-1.08277
snoDB1008	1.15969
snoDB1009	2.6092
snoDB1010	-0.726294
snoDB1011	2.22164
snoDB1012	-1.17294
snoDB1013	-0.459227
snoDB1014	0.733319
snoDB1015	3.58091
snoDB1016	0.470368
snoDB1017	-1.43673
snoDB1018	-1.69521
snoDB1019	1.77349
snoDB1020	-0.259611
snoDB1021	-3.18299
snoDB1022	0.247855
snoDB1023	1.78846
snoDB1024	2.29737
snoDB1025	3.4399
snoDB1026	2.80621
snoDB1027	5.81928
snoDB1028	1.56401
snoDB1029	0.369655
snoDB1030	-0.376167
snoDB1031	2.91436
snoDB1032	-2.55282
snoDB1033	1.09498
snoDB1034	0.628544
snoDB1035	2.61524
snoDB1036	0.587022
snoDB1037	0.142497
snoDB1038	-1.50966
snoDB1039	0.468655
snoDB1040	1.09745
snoDB1041	3.56658
snoDB1042	2.82818
snoDB1043	2.68833
snoDB1044	-0.372031
snoDB1045	3.02972
snoDB1046	1.3035
snoDB1047	1.7993
snoDB1048	0.275499
snoDB1049	-6.23807
snoDB1050	-6.64813
snoDB1051	0.348674
snoDB1052	-0.596584
snoDB1053	3.71663
snoDB1054	-5.16332
snoDB1055	2.98513
snoDB1056	-1.51318
snoDB1057	1.04497
snoDB1058	1.67354
snoDB1059	-1.16233
snoDB1060	-2.50905
snoDB1061	0.640607
snoDB1062	0.219445
snoDB1063	-0.0306821
snoDB1064	0.240363
snoDB1065	-0.923025
snoDB1066	1.12902
snoDB1067	1.5121
snoDB1068	1.20711
snoDB1069	3.67928
snoDB1070	1.24167
snoDB1071	2.08346
snoDB1072	4.64903
snoDB1073	1.37496
snoDB1074	2.58371
snoDB1075	1.42557
snoDB1076	1.38984
snoDB1077	0.962122
snoDB1078	2.83684
snoDB1079	1.16917
snoDB1080	3.54318
snoDB1081	2.77402
snoDB1082	5.56419
snoDB1083	2.50776
snoDB1084	1.78452
snoDB1085	1.71523
snoDB1086	-0.500036
snoDB1087	2.89003
snoDB1089	0.606239
snoDB1090	3.4921
snoDB1091	1.94342
snoDB1092	3.56841
snoDB1093	-1.14515
snoDB1094	-1.97767
snoDB1095	0.413639
snoDB1096	5.07605
snoDB1097	1.84855
snoDB1098	-0.567579
snoDB1099	5.12465
snoDB1100	1.99707
snoDB1101	2.1687
snoDB1102	2.82489
snoDB1103	0.737401
snoDB1104	2.21274
snoDB1105	-0.309545
snoDB1106	1.54108
snoDB1107	1.1073
snoDB1108	0.503875
snoDB1109	4.83141
snoDB1110	0.0821971
snoDB1111	2.07233
snoDB1112	-0.226506
snoDB1113	0.603584
snoDB1114	1.75718
snoDB1115	0.322101
snoDB1116	2.18043
snoDB1117	1.38655
snoDB1118	2.40704
snoDB1119	-2.35344
snoDB1120	1.2151
snoDB1121	-9.09434
snoDB1122	-0.570126
snoDB1123	1.4359
snoDB1124	4.96749
snoDB1125	0.882359
snoDB1126	-1.59769
snoDB1127	3.02745
snoDB1128	2.21924
snoDB1129	-2.02707
snoDB1130	0.423341
snoDB1131	2.46364
snoDB1132	3.22324
snoDB1133	-0.350422
snoDB1134	2.379
snoDB1135	-0.123857
snoDB1136	-0.85911
snoDB1137	1.88152
snoDB1138	2.74835
snoDB1139	2.22953
snoDB1140	3.19246
snoDB1141	1.47381
snoDB1142	2.2198
snoDB1143	-2.00866
snoDB1144	1.3161
snoDB1145	4.4315
snoDB1146	3.79533
snoDB1147	3.33365
snoDB1148	2.26535
snoDB1149	2.40207
snoDB1150	2.53105
snoDB1151	0.573093
snoDB1152	3.1349
snoDB1153	0.621028
snoDB1154	1.1898
snoDB1155	1.51301
snoDB1156	4.69534
snoDB1157	3.74641
snoDB1158	0.897312
snoDB1159	1.24487
snoDB1160	2.02889
snoDB1161	0.163157
snoDB1162	0.330315
snoDB1164	2.31868
snoDB1165	4.1647
snoDB1166	0.968907
snoDB1167	1.63867
snoDB1168	4.85577
snoDB1169	-0.429918
snoDB1170	3.29062
snoDB1171	1.09069
snoDB1172	1.34563
snoDB1173	1.58821
snoDB1174	0.720246
snoDB1175	1.43812
snoDB1176	0.874679
snoDB1177	4.72411
snoDB1178	2.29488
snoDB1179	0.172234
snoDB1180	-1.31743
snoDB1181	3.2931
snoDB1182	4.96023
snoDB1183	0.40919
snoDB1184	-0.484753
snoDB1185	5.09057
snoDB1186	3.07067
snoDB1187	2.48046
snoDB1188	0.926338
snoDB1189	2.10443
snoDB1190	0.714677
snoDB1191	3.35424
snoDB1192	0.490775
snoDB1193	-0.769502
snoDB1194	-0.268724
snoDB1195	-0.0146597
snoDB1196	0.170353
snoDB1197	-1.10266
snoDB1198	0.54382
snoDB1199	1.33772
snoDB1200	2.84013
snoDB1201	-0.811063
snoDB1202	1.96163
snoDB1204	1.30685
snoDB1205	0.47495
snoDB1206	0.767669
snoDB1207	0.989894
snoDB1208	-1.05046
snoDB1209	0.234757
snoDB1211	1.01356
snoDB1212	3.32388
snoDB1213	2.15888
snoDB1217	1.47121
snoDB1218	-0.406388
snoDB1219	-1.21572
snoDB1220	-0.0290673
snoDB1221	1.15739
snoDB1222	2.07408
snoDB1223	2.78001
snoDB1224	4.03804
snoDB1226	2.55263
snoDB1227	1.68436
snoDB1228	-1.49485
snoDB1229	1.6979
snoDB1230	1.95643
snoDB1232	-1.01098
snoDB1233	-0.427402
snoDB1234	-0.383354
snoDB1235	4.22348
snoDB1236	2.49745
snoDB1237	0.0436667
snoDB1238	0.542416
snoDB1239	1.77923
snoDB1240	3.92284
snoDB1241	0.010049
snoDB1242	2.09818
snoDB1243	3.66853
snoDB1244	0.776254
snoDB1245	0.895115
snoDB1246	1.01396
snoDB1247	1.80108
snoDB1248	-0.257225
snoDB1249	2.04652
snoDB1250	1.81301
snoDB1251	-0.0908304
snoDB1252	4.11083
snoDB1253	2.86939
snoDB1254	1.90312
snoDB1255	1.44035
snoDB1256	1.80672
snoDB1257	2.40882
snoDB1258	1.73467
snoDB1259	3.45832
snoDB1260	0.124401
snoDB1261	1.04443
snoDB1262	-0.76826
snoDB1263	-0.611373
snoDB1264	1.42176
snoDB1265	0.802394
snoDB1266	3.16282
snoDB1267	3.67326
snoDB1268	2.75247
snoDB1269	3.15037
snoDB1270	-4.42043
snoDB1271	1.41759
snoDB1272	-0.494727
snoDB1273	0.844308
snoDB1276	3.64938
snoDB1277	0.0409667
snoDB1278	4.31394
snoDB1279	0.388346
snoDB1280	1.84883
snoDB1281	0.611492
snoDB1282	1.53955
snoDB1283	-1.71784
snoDB1284	0.388342
snoDB1285	2.91172
snoDB1286	0.523745
snoDB1287	-0.833281
snoDB1288	3.0399
snoDB1289	-0.0312734
snoDB1290	0.398971
snoDB1291	1.84192
snoDB1292	0.509913
snoDB1293	-2.67516
snoDB1295	1.12184
snoDB1296	2.99047
snoDB1297	1.48223
snoDB1298	1.0772
snoDB1299	0.375721
snoDB1300	0.554197
snoDB1301	-0.36463
snoDB1302	2.95298
snoDB1303	1.4703
snoDB1304	2.44258
snoDB1305	1.7098
snoDB1306	3.48329
snoDB1307	3.88155
snoDB1308	0.442809
snoDB1309	3.03396
snoDB1310	0.49209
snoDB1311	0.891193
snoDB1312	1.90649
snoDB1313	1.48939
snoDB1314	1.29357
snoDB1315	1.72828
snoDB1316	1.73422
snoDB1317	-0.326061
snoDB1318	1.08833
snoDB1319	-0.622829
snoDB1320	-0.9619
snoDB1321	3.15144
snoDB1322	2.17264
snoDB1323	2.81735
snoDB1324	0.844005
snoDB1325	0.196869
snoDB1327	0.739302
snoDB1328	-1.43627
snoDB1329	-0.874451
snoDB1330	0.862678
snoDB1331	1.70587
snoDB1332	0.775002
snoDB1333	1.02842
snoDB1334	3.4998
snoDB1335	-1.73142
snoDB1336	-1.56295
snoDB1337	0.890716
snoDB1338	-0.452095
snoDB1339	0.968065
snoDB1340	-1.09977
snoDB1341	1.37938
snoDB1342	2.5177
snoDB1343	2.23532
snoDB1344	-1.08437
snoDB1345	0.706214
snoDB1346	-0.684533
snoDB1347	-0.153101
snoDB1348	1.18422
snoDB1349	-0.810005
snoDB1350	3.19493
snoDB1351	-0.601526
snoDB1352	0.133472
snoDB1353	-1.69723
snoDB1354	1.17644
snoDB1355	0.583998
snoDB1356	1.05223
snoDB1357	0.732325
snoDB1358	-4.42904
snoDB1359	-1.52578
snoDB1360	-0.642507
snoDB1361	-2.05486
snoDB1362	1.12177
snoDB1364	2.72168
snoDB1365	-0.747121
snoDB1366	0.888916
snoDB1367	-2.39651
snoDB1368	1.88798
snoDB1369	1.91525
snoDB1370	1.77812
snoDB1371	0.856763
snoDB1372	2.48612
snoDB1373	1.28055
snoDB1374	-1.00385
snoDB1375	-1.0948
snoDB1376	1.80292
snoDB1377	0.226709
snoDB1378	0.219634
snoDB1380	1.13938
snoDB1381	3.13468
snoDB1382	1.58427
snoDB1383	0.163935
snoDB1384	0.430247
snoDB1385	1.64327
snoDB1386	0.0350688
snoDB1387	1.47484
snoDB1388	1.61097
snoDB1389	0.234894
snoDB1390	0.725602
snoDB1391	0.838918
snoDB1392	0.533083
snoDB1393	1.14167
snoDB1394	2.26219
snoDB1395	1.24877
snoDB1396	0.310226
snoDB1397	1.41517
snoDB1398	1.98412
snoDB1399	-0.401458
snoDB1400	1.01982
snoDB1401	-0.738666
snoDB1402	0.367238
snoDB1403	1.95115
snoDB1404	2.3713
snoDB1405	-1.15848
snoDB1406	0.365671
snoDB1407	-0.977206
snoDB1408	-2.94551
snoDB1409	0.855452
snoDB1410	2.26967
snoDB1411	1.78941
snoDB1412	1.57917
snoDB1413	1.77408
snoDB1414	-0.247105
snoDB1415	1.14304
snoDB1416	1.44937
snoDB1417	-2.36047
snoDB1418	0.391774
snoDB1419	2.51451
snoDB1420	1.00566
snoDB1421	1.79364
snoDB1422	-0.377013
snoDB1423	2.59779
snoDB1424	1.81023
snoDB1425	2.66183
snoDB1426	0.640647
snoDB1427	0.84127
snoDB1428	1.9953
snoDB1429	1.24299
snoDB1430	2.41768
snoDB1431	1.17905
snoDB1432	0.777023
snoDB1433	-0.21063
snoDB1434	1.40095
snoDB1435	-1.78306
snoDB1436	0.868011
snoDB1437	-0.462473
snoDB1438	-0.129485
snoDB1439	0.443883
snoDB1440	1.16066
snoDB1441	-1.19816
snoDB1442	3.01187
snoDB1443	-1.22332
snoDB1444	1.16595
snoDB1445	1.31644
snoDB1446	0.0252874
snoDB1447	-1.40015
snoDB1448	3.81118
snoDB1449	0.399263
snoDB1450	2.55073
snoDB1451	1.66441
snoDB1452	1.56008
snoDB1453	0.998576
snoDB1454	-1.56923
snoDB1455	0.0642777
snoDB1456	0.544992
snoDB1457	0.864268
snoDB1458	1.9501
snoDB1459	2.58086
snoDB1460	4.06445
snoDB1461	0.734295
snoDB1462	0.937245
snoDB1463	0.432582
snoDB1464	1.57892
snoDB1465	0.500369
snoDB1466	1.46148
snoDB1467	1.3694
snoDB1468	0.194683
snoDB1469	0.214809
snoDB1471	1.03816
snoDB1472	2.26141
snoDB1473	-0.586214
snoDB1474	-2.50953
snoDB1475	0.219266
snoDB1476	0.768075
snoDB1477	-0.470215
snoDB1478	2.16752
snoDB1479	2.84668
snoDB1480	-0.799966
snoDB1481	2.59836
snoDB1482	-1.55243
snoDB1483	0.539979
snoDB1484	0.724502
snoDB1485	-0.883591
snoDB1486	0.0933428
snoDB1487	-1.8376
snoDB1488	-0.301854
snoDB1489	2.0546
snoDB1490	-0.195059
snoDB1491	1.35557
snoDB1492	-1.76415
snoDB1493	1.80979
snoDB1494	0.686303
snoDB1495	3.56912
snoDB1496	2.24415
snoDB1497	2.79816
snoDB1498	-4.42049
snoDB1499	-1.16859
snoDB1500	-1.2689
snoDB1501	0.528605
snoDB1502	0.0339134
snoDB1503	3.31399
snoDB1505	-1.88545
snoDB1506	-2.67268
snoDB1507	1.62328
snoDB1508	1.38611
snoDB1509	-1.10713
snoDB1510	0.259433
snoDB1511	1.03766
snoDB1512	-0.0388058
snoDB1513	0.400989
snoDB1514	1.1449
snoDB1515	1.95215
snoDB1516	3.8585
snoDB1517	2.33202
snoDB1518	2.3585
snoDB1519	1.01503
snoDB1520	0.626324
snoDB1521	1.14061
snoDB1522	-1.60382
snoDB1523	1.1404
snoDB1524	1.05839
snoDB1525	0.957402
snoDB1526	-0.0702485
snoDB1527	1.19973
snoDB1528	1.77708
snoDB1529	0.209987
snoDB1530	0.640203
snoDB1531	-0.113953
snoDB1532	-0.528555
snoDB1533	1.98904
snoDB1534	0.939267
snoDB1535	1.02363
snoDB1536	-1.24212
snoDB1537	2.10642
snoDB1538	2.76183
snoDB1539	-0.139397
snoDB1540	-0.938788
snoDB1541	1.89663
snoDB1542	0.0996814
snoDB1543	-1.108
snoDB1544	2.02367
snoDB1545	2.29083
snoDB1546	1.05538
snoDB1547	0.977386
snoDB1548	1.20595
snoDB1549	0.090779
snoDB1550	1.29336
snoDB1551	1.30702
snoDB1552	1.40777
snoDB1553	3.06109
snoDB1554	-0.136056
snoDB1555	0.536589
snoDB1556	1.74725
snoDB1557	2.86557
snoDB1558	1.87484
snoDB1559	-0.186066
snoDB1560	-2.05592
snoDB1561	1.61223
snoDB1562	2.24453
snoDB1563	1.99085
snoDB1564	-1.1658
snoDB1565	0.831698
snoDB1566	1.35242
snoDB1567	-1.00595
snoDB1568	1.87228
snoDB1569	-0.829309
snoDB1570	1.31088
snoDB1571	1.84203
snoDB1572	1.46334
snoDB1573	0.721919
snoDB1577	-0.689321
snoDB1578	-1.83894
snoDB1579	0.898543
snoDB1580	1.66092
snoDB1581	0.959911
snoDB1582	-1.33378
snoDB1583	1.58235
snoDB1584	1.43127
snoDB1585	1.5094
snoDB1586	0.866053
snoDB1587	0.205367
snoDB1588	-0.179635
snoDB1589	1.06237
snoDB1590	1.27689
snoDB1591	0.626671
snoDB1592	-0.953181
snoDB1593	0.248494
snoDB1594	-2.85545
snoDB1595	-0.210645
snoDB1596	0.151489
snoDB1597	1.43928
snoDB1598	-0.990428
snoDB1599	0.363353
snoDB1600	1.70866
snoDB1601	0.0932755
snoDB1602	3.6526
snoDB1603	1.38797
snoDB1604	-0.144866
snoDB1605	0.655687
snoDB1606	0.338499
snoDB1607	0.291847
snoDB1608	1.09056
snoDB1609	2.98397
snoDB1610	1.90592
snoDB1611	1.20413
snoDB1612	1.53563
snoDB1613	2.46428
snoDB1614	2.50753
snoDB1615	0.520039
snoDB1616	-0.0139807
snoDB1617	0.0326155
snoDB1618	-1.63188
snoDB1619	-0.160133
snoDB1620	0.750858
snoDB1621	-7.21686
snoDB1622	2.65682
snoDB1623	0.612951
snoDB1624	1.94604
snoDB1625	-0.783395
snoDB1626	1.37753
snoDB1627	1.20079
snoDB1628	-0.455609
snoDB1629	0.0983013
snoDB1630	0.844985
snoDB1631	1.24739
snoDB1632	-0.962604
snoDB1633	0.804055
snoDB1634	0.319022
snoDB1635	2.80039
snoDB1636	-0.476779
snoDB1637	2.31129
snoDB1638	-0.142232
snoDB1639	0.656622
snoDB1640	0.753171
snoDB1641	0.371868
snoDB1642	3.05018
snoDB1643	-0.919374
snoDB1644	-2.51069
snoDB1645	-2.10889
snoDB1646	1.18879
snoDB1648	-0.575492
snoDB1649	2.04346
snoDB1650	1.28311
snoDB1651	-0.0941511
snoDB1654	0.481163
snoDB1655	0.556108
snoDB1656	-0.446131
snoDB1657	-1.5935
snoDB1658	-0.890787
snoDB1659	0.854458
snoDB1660	-0.20812
snoDB1661	1.08748
snoDB1662	-0.131651
snoDB1663	1.81452
snoDB1665	1.1706
snoDB1666	0.0796015
snoDB1667	0.401624
snoDB1668	-0.428715
snoDB1669	-1.73603
snoDB1670	0.92634
snoDB1671	1.85372
snoDB1672	-1.82327
snoDB1673	1.29829
snoDB1674	0.889041
snoDB1675	-1.07863
snoDB1676	1.7355
snoDB1677	-0.00779788
snoDB1678	0.633018
snoDB1679	1.08036
snoDB1680	0.794087
snoDB1681	-1.47125
snoDB1682	-0.245207
snoDB1683	-2.95199
snoDB1684	2.57548
snoDB1685	1.96736
snoDB1686	-0.969492
snoDB1687	0.698358
snoDB1688	0.189507
snoDB1689	-1.16492
snoDB1691	0.416232
snoDB1692	1.07664
snoDB1693	-1.21424
snoDB1694	3.52163
snoDB1695	-0.874442
snoDB1696	0.432822
snoDB1697	-1.77665
snoDB1698	2.23658
snoDB1699	-0.987234
snoDB1700	0.0512653
snoDB1702	-1.80275
snoDB1703	3.10841
snoDB1704	-0.385585
snoDB1705	-0.285473
snoDB1706	-0.135521
snoDB1707	0.174282
snoDB1708	1.16166
snoDB1709	0.980936
snoDB1710	-2.98507
snoDB1711	0.762148
snoDB1712	0.0599964
snoDB1713	1.33238
snoDB1714	2.0683
snoDB1715	-0.258835
snoDB1716	-0.237013
snoDB1718	1.23592
snoDB1719	-0.299813
snoDB1720	-1.95725
snoDB1721	1.59658
snoDB1722	-1.14131
snoDB1723	2.50701
snoDB1724	1.14867
snoDB1725	2.90428
snoDB1726	-1.2863
snoDB1727	2.42182
snoDB1728	1.29529
snoDB1729	-0.173177
snoDB1730	-0.317775
snoDB1731	-0.219827
snoDB1732	0.547764
snoDB1733	2.00754
snoDB1734	-0.106027
snoDB1735	-0.526527
snoDB1736	0.653322
snoDB1737	1.81839
snoDB1738	1.46802
snoDB1739	-1.25644
snoDB1740	2.23219
snoDB1741	1.54587
snoDB1742	1.17596
snoDB1743	0.915722
snoDB1744	0.348629
snoDB1745	-0.966218
snoDB1746	0.731711
snoDB1747	0.718443
snoDB1748	0.280021
snoDB1749	-0.93199
snoDB1750	-0.395487
snoDB1751	0.722006
snoDB1752	-0.235959
snoDB1753	1.12606
snoDB1754	0.92234
snoDB1755	1.21316
snoDB1756	0.511368
snoDB1758	1.21247
snoDB1759	-0.13501
snoDB1760	-1.23586
snoDB1761	1.53664
snoDB1762	2.44574
snoDB1763	4.7038
snoDB1765	-0.796827
snoDB1766	0.569276
snoDB1767	0.746519
snoDB1768	-0.787574
snoDB1769	1.4131
snoDB1770	1.19384
snoDB1771	2.63525
snoDB1772	-0.320568
snoDB1773	-0.1144
snoDB1774	3.96739
snoDB1776	0.835344
snoDB1777	-1.18645
snoDB1778	0.0327508
snoDB1779	-0.476765
snoDB1780	-0.510676
snoDB1781	-0.726934
snoDB1782	0.122393
snoDB1783	-2.11007
snoDB1784	0.367823
snoDB1785	-0.415087
snoDB1786	-0.759536
snoDB1787	1.71619
snoDB1788	-1.93063
snoDB1789	1.36009
snoDB1790	-0.367216
snoDB1791	1.25508
snoDB1792	0.230958
snoDB1793	-1.67263
snoDB1794	0.488292
snoDB1795	-0.809143
snoDB1796	0.275512
snoDB1797	0.0856712
snoDB1798	0.490241
snoDB1799	0.622028
snoDB1800	2.66373
snoDB1801	1.50121
snoDB1802	2.01451
snoDB1803	0.426323
snoDB1804	0.492506
snoDB1805	1.60256
snoDB1806	-0.747343
snoDB1807	-1.45028
snoDB1808	-0.678703
snoDB1809	1.26541
snoDB1810	1.93005
snoDB1811	1.62688
snoDB1812	0.73434
snoDB1813	0.15249
snoDB1814	2.22967
snoDB1815	2.51713
snoDB1816	-0.75129
snoDB1817	1.58974
snoDB1818	2.75864
snoDB1819	1.61408
snoDB1820	0.740274
snoDB1821	0.33607
snoDB1822	0.617309
snoDB1823	0.680536
snoDB1824	0.466581
snoDB1825	0.378166
snoDB1826	1.08413
snoDB1827	0.475307
snoDB1828	-0.337385
snoDB1829	1.43068
snoDB1830	-0.109691
snoDB1831	0.572
snoDB1832	1.74799
snoDB1833	1.05575
snoDB1834	-4.31957
snoDB1835	0.344673
snoDB1837	0.907392
snoDB1838	1.44532
snoDB1839	0.91342
snoDB1840	-1.21755
snoDB1841	0.984373
snoDB1842	-1.13039
snoDB1843	0.982222
snoDB1844	0.443649
snoDB1845	0.609419
snoDB1846	-3.13249
snoDB1847	-1.08986
snoDB1849	0.783671
snoDB1850	1.22086
snoDB1851	1.34436
snoDB1852	-0.0677155
snoDB1853	0.219359
snoDB1854	-0.376123
snoDB1855	0.365632
snoDB1856	0.924298
snoDB1857	-2.10749
snoDB1858	1.04404
snoDB1859	-1.14207
snoDB1861	0.958209
snoDB1862	-2.40686
snoDB1863	0.114125
snoDB1864	0.54835
snoDB1865	1.22433
snoDB1866	2.2499
snoDB1867	1.30915
snoDB1868	-1.57005
snoDB1869	0.465241
snoDB1870	2.17517
snoDB1871	-1.59707
snoDB1872	-3.15181
snoDB1873	-1.64726
snoDB1874	0.473117
snoDB1875	0.399899
snoDB1876	-3.26835
snoDB1877	-0.825455
snoDB1878	1.7631
snoDB1879	1.74661
snoDB1880	0.896159
snoDB1881	1.32476
snoDB1882	-0.535198
snoDB1883	1.2203
snoDB1884	-0.754838
snoDB1885	0.799501
snoDB1887	1.52561
snoDB1889	2.85405
snoDB1890	1.93864
snoDB1891	1.87091
snoDB1892	1.24201
snoDB1893	1.9095
snoDB1894	0.611159
snoDB1895	-0.967457
snoDB1896	0.248574
snoDB1897	1.48351
snoDB1898	1.45021
snoDB1899	-8.5271
snoDB1900	1.15372
snoDB1901	-1.31152
snoDB1902	0.66413
snoDB1903	-0.424654
snoDB1904	0.442915
snoDB1905	0.908767
snoDB1906	0.99601
snoDB1907	-1.17133
snoDB1908	0.25521
snoDB1909	1.84357
snoDB1910	0.884083
snoDB1911	0.170535
snoDB1912	1.52848
snoDB1913	-0.0973345
snoDB1914	1.65977
snoDB1915	1.1706
snoDB1916	1.42578
snoDB1917	1.662
snoDB1918	2.30581
snoDB1919	1.12272
snoDB1920	-1.1074
snoDB1921	-1.20634
snoDB1922	1.12788
snoDB1923	2.20241
snoDB1924	-0.781497
snoDB1926	0.119901
snoDB1927	1.62505
snoDB1928	1.22338
snoDB1929	1.03602
snoDB1930	3.62867
snoDB1931	0.546059
snoDB1932	-1.92759
snoDB1933	0.668637
snoDB1934	1.89545
snoDB1935	-0.250398
snoDB1936	0.222961
snoDB1937	2.75385
snoDB1938	-2.34549
snoDB1939	1.32596
snoDB1940	0.390672
snoDB1941	1.39528
snoDB1942	0.979304
snoDB1943	-0.0258477
snoDB1944	1.92687
snoDB1945	-2.06465
snoDB1946	-0.985465
snoDB1947	-0.184926
snoDB1948	2.23762
snoDB1949	-1.75762
snoDB1950	0.961152
snoDB1951	2.49897
snoDB1952	0.35834
snoDB1953	-1.17845
snoDB1954	-0.992753
snoDB1955	0.809714
snoDB1956	-0.742099
snoDB1957	2.03297
snoDB1958	1.21948
snoDB1959	1.56265
snoDB1960	1.59119
snoDB1961	0.705309
snoDB1962	-5.66153
snoDB1963	1.65839
snoDB1964	0.259624
snoDB1965	0.0327821
snoDB1966	3.39394
snoDB1967	-0.616229
snoDB1968	1.01505
snoDB1969	0.233138
snoDB1970	-0.688092
snoDB1971	1.57408
snoDB1972	1.10326
snoDB1973	2.96829
snoDB1974	0.294353
snoDB1975	1.01333
snoDB1976	0.797168
snoDB1977	-0.663954
snoDB1978	0.920107
snoDB1979	-1.73765
snoDB1980	-1.41016
snoDB1981	-0.138145
snoDB1982	-0.643362
snoDB1983	-0.571007
snoDB1984	0.0255918
snoDB1985	1.21002
snoDB1986	1.42445
snoDB1987	1.72736
snoDB1988	-0.488142
snoDB1989	-0.984955
snoDB1990	-0.549186
snoDB1991	2.73875
snoDB1992	1.594
snoDB1993	0.530968
snoDB1994	0.544579
snoDB1995	-2.35036
snoDB1996	-1.64525
snoDB1997	1.11781
snoDB1998	1.53351
snoDB1999	-0.215829
snoDB2000	0.724162
snoDB2001	1.65769
snoDB2002	0.0434514
snoDB2003	-2.55424
snoDB2004	-1.86819
snoDB2005	2.18953
snoDB2006	-3.55037
snoDB2007	1.6139
snoDB2008	2.04505
snoDB2009	1.40161
snoDB2010	0.573589
snoDB2011	-7.88614
snoDB2012	1.21904
snoDB2013	-1.61955
snoDB2014	-0.457092
snoDB2015	-1.42093
snoDB2016	0.713915
snoDB2017	-0.726531
snoDB2018	0.167443
snoDB2019	-1.19099
snoDB2020	2.81281
snoDB2021	0.39579
snoDB2022	1.64322
snoDB2023	2.18107
snoDB2024	0.574449
snoDB2026	0.871696
snoDB2027	0.387169
snoDB2028	1.31989
snoDB2029	1.09473
snoDB2030	1.90266
snoDB2031	-0.00818016
snoDB2033	1.09105
snoDB2035	-1.18328
snoDB2036	1.57172
snoDB2037	-0.675677
snoDB2038	2.35817
snoDB2039	-2.24688
snoDB2040	2.30385
snoDB2041	-2.07107
snoDB2043	0.547825
snoDB2045	1.46742
snoDB2046	-3.48297
snoDB2047	-0.953667
snoDB2048	0.618641
snoDB2049	-1.99279
snoDB2050	0.508206
snoDB2051	0.483115
snoDB2052	-1.63058
snoDB2053	0.319109
snoDB2054	1.86354
snoDB2055	-3.26342
snoDB2056	0.627301
snoDB2057	1.86692
snoDB2058	0.413726
snoDB2059	-0.096864
snoDB2061	1.76745
snoDB2062	-0.357457
snoDB2063	-0.090386
snoDB2064	1.63982
snoDB2065	-0.579517
snoDB2066	-1.84968
snoDB2067	0.761769
snoDB2068	0.298715
snoDB2069	0.224821
snoDB2070	0.920665
snoDB2071	-0.0659846
snoDB2072	0.814717
snoDB2073	0.864723
snoDB2074	0.956252
snoDB2075	-0.358916
snoDB2076	0.278003
snoDB2077	2.68487
snoDB2078	1.17911
snoDB2079	2.70744
snoDB2080	0.841432
snoDB2082	-5.08961
snoDB2083	1.83723
snoDB2084	-8.73401
snoDB2085	0.0455421
snoDB2086	0.902328
snoDB2087	0.268347
snoDB2088	1.78684
snoDB2089	1.62868
snoDB2090	-1.59698
snoDB2091	0.874212
snoDB2092	-1.17594
snoDB2093	1.17338
[truncated: 30 more rows]
