# Supplementary material for: Mutational constraint analysis workflow for overlapping short open reading frames and genomic neighbors
Source: BMC Genomics. 2025 Mar 14;26:254. doi: 10.1186/s12864-025-11444-w (PMC11909976; doi:10.1186/s12864-025-11444-w)
Supplement: Supplementary file 4 — Supplementary Material 4 [file 12864_2025_11444_MOESM4_ESM.xlsx]

## Sheet: UTR_initial_analysis
gene	transcript_id	chrom	strand	utr	utr_base_sequence	utr_start	utr_end	sorf	sorf_strand	sorf_transcript_biotype	relative_length_of_sorf_in_utr	observed	mu_rate	possibles	expected	Lower Bound	UTROEUF (Upper Bound)	UTR_length	num_of_utrs	min_UTROEUF	max_UTROEUF	decile	min_decile	max_decile	decile_difference
C9orf24	ENST00000297623	chr9	-	5_prime_UTR	GGGAGCAGGAAGGCTGTTGGGGAAGGAAGCTGAGAGATCCTCTGCAGGAGGGGATTATAGCAGCTAAGGGCACCTGCCAGGCTGGAGGTGTGGCCTGTCTAGGGGAAGGGTGGTCACTGATGTCCAGCAGGAGCCCTTGACAGGTAGAGCCCACCACGGCATCTCCAAGACCACACC	34397634	34397810	[]	[]	[]	[0.]	27	1.94895e-06	525	61	0.326	0.61	176	2	0.61	0.747	2	2	3	1
C9orf72	ENST00000380003	chr9	-	3_prime_UTR	ATGTGTAACTTAATAAGCCTATTCCATCACAATCATGATCGCTGGTAAAGTAGCTCAGTGGTGTGGGGAAACGTTCCCCTGGATCATACTCCAGAATTCTGCTCTCAGCAATTGCAGTTAAGTAAGTTACACTACAGTTCTCACAAGAGCCTGTGAGGGGATGTCAGGTGCATCATTACATTGGGTGTCTCTTTTCCTAGATTTATGCTTTTGGGATACAGACCTATGTTTACAATATAATAAATATTATTGCTATCTTTTAAAGATATAATAATAGGATGTAAACTTGACCACAACTACTGTTTTTTTGAAATACATGATTCATGGTTTACATGTGTCAAGGTGAAATCTGAGTTGGCTTTTACAGATAGTTGACTTTCTATCTTTTGGCATTCTTTG…	27546546	27548235	[]	[]	[]	[0.]	329	1.66315e-05	5031	635	0.474	0.568	1689	3	0.568	1.996	1	1	9	8
CAMSAP1	ENST00000389532	chr9	-	5_prime_UTR	GAGCGCGCTCCCGCTCCTTGGCCACCGCCTCAGCCGCTGTCGCCGCCGCCGCCGCTCACCCGGGACCGCGCACGCGCTGCCACCGCCCCCGGCCCGCTCCCGCCCCCGCGCCCGCCCCCGCCCCCGGCCCGCGCCCTCCTGCCGCCGCCTCTTTGGGCCGCGGGCTCGGCACCTCCTCCGCTCGGGCTCAGCGCCCGCAGCATGCAGCAGCCGCGGGGGCGGCGACGGCGGCGGCTGTGAGGTGAGGCGGGGGCCGCGCTCGGGCGCCCCTCCCGGCTGGCCGGCTGCGGGGCCGAGTGGTGGCTCGGGGCGCACCGGGCCCGGCGCGGCGAGGGGCGGCGGCGCCTTTGTTGCGGCCGGGCCGCCGCCTCAGCCCTTTGTCTGCAG	135907160	135907546	[]	[]	[]	[0.]	223	6.22355e-06	1110	133	1.503	1.869	386	2	0.677	1.869	9	2	9	7
CARD19	ENST00000375464	chr9	+	3_prime_UTR	CAGACCCTGGACCCAGGGCCTCACCTGCCACTCAACCAAAGAGTCCTCGAGCCGGCCCGCCAAGGGGACTGCTGCTTCTTTTTCTAAATGCATATTTTTCATTATTTATAATTTGTGTAAAAAACACACCTTCACCTTACAAGGTGCTGACCATATTAAATGTTCAGGTTCTCTCA	93113108	93113283	[]	[]	[]	[0.]	39	1.98499e-06	510	60	0.503	0.849	175	2	0.849	1.235	4	4	7	3
CCDC187	ENST00000638797	chr9	-	3_prime_UTR	TTGGGGCTCTGCCCAGGGGTGGCTGGTCCGGGTGGAAGCGTTGACGACCAGTTGGGTAGATGCAGTTCTGCAGCAGGGGATGAGGCCGGAGGCAGCCAGTGGCCTGAACCTGTCAGCTGGCCAGGGCACTCGTCGTGTGAGGGGTCAGGCAGTGCCCCTGGAGGGCTCCCAGGGCCATCAGTGCAGCCCCCAGCTCCATCCAGAGTGGCCTCTGTGGCCAGGGAAGGTCTGTCAGGGCTGTTGGCAGCTGGTGACGTGGAAGTGATGATCGGCGGACTGGGCTCCTGTTTTGGGCACAGGGTTCTGGGCTGATGTGGCCTTTGAGGAGGTCTTGGGCAGTCGGGGAGAGCCCTGGGAAGGAGCGCAGAGCTCTGGGCATGCAGAGAGCCGGGGTGGGTA…	136249973	136253593	[]	[]	[]	[0.]	1622	4.57231e-05	10767	1538	1.013	1.099	3620	2	0.964	1.099	6	5	6	1
CCDC187	ENST00000638797	chr9	-	5_prime_UTR	ATTAGGAAGGCCCCCAGCTGTGGCCAGCCCAGGGCCGGGCTGCCCACCGTGCCAGCCCAGTTTCAATGACCCACCTGAGGGTTTCCATCGTGGGCCAGGGGACCGGCGCAGGCGGGCATCCGGAGCCAGGCAGTGGCCAGCCCATCCCGGGCAGGGTCATAGGTGGGGCTGCAGGCCTCGAAGCCGCCATGTGAAGGCAGCAGCGACCCCAGGCAGGGCGGGCCAGGTTGACCTTGCACCTGCTCTCCCCTCAGCCCCGCGGCC	136303831	136304094	[]	[]	[]	[0.]	73	3.50682e-06	777	92	0.657	0.964	263	2	0.964	1.099	5	5	6	1
CDKN2A	ENST00000579755	chr9	-	3_prime_UTR	ACATCCCCGATTGAAAGAACCAGAGAGGCTCTGAGAAACCTCGGGAAACTTAGATCATCAGTCACCGAAGGTCCTACAGGGCCACAACTGCCCCCGCCACAACCCACCCCGCTTTCGTAGTTTTCATTTAGAAAATAGAGCTTTTAAAAATGTCCTGCCTTTTAACGTAGATATATGCCTTCCCCCACTACCGTAAATGTCCATTTATATCATTTTTTATATATTCTTATAAAAATGTAAAAAAGAAAAACACCGCTTCTGCCTTTTCACTGTGTTGGAGTTTTCTGGAGTGAGCACTCACGCCCTAAGCGCACATTCATGTGGGCATTTCTTGCGAGCCTCGCAGCCTCCGGAAGCTGTCGACTTCATGACAAGCATTTTGTGAACTAGGGAAGCTCA…	21967752	21968242	[]	[]	[]	[0.]	229	5.39824e-06	1449	173	1.189	1.477	490	3	1.334	1.498	8	7	8	1
CRB2	ENST00000373631	chr9	+	3_prime_UTR	GCCAGCCTGGCTGCTGGCACCAGCACCTGGAGGTCCTGAATGGTTTCTACCTGGAGACCCAAGGAAGCTGCTTCCAGGGCTCGGGACATTGCTACGGAAGTGTCCCCTTGGCTGGCAGCCTCTGCCTCTGCCTCTGCCCCATCCTGGATGGAGGACGAGGGGAGCAACTCAGGGAAACAGAGGCCTAGAGAGGCTGCGGACTTCTCCATCCCACCCTCGGGGTTCCGCCTTGGCAGGTGTACGGCTGTGCGTGGGAGGGCACACGTGGGTTCACAGTGTGTTCAGGAGTGTGTGTATCTGGAGGAGTGTGTGTGTGAGTGTGTACCTGGGCCTGTGTTAGTCTGCAGATGCTAGTGTGAGTGTGTCCTGACATGGCTCCAGGGCGTGTCTGCCGTGTTT…	123377063	123378753	[]	[]	[]	[0.]	505	2.06748e-05	5067	651	0.721	0.835	1690	2	0.835	1.883	4	4	9	5
DENND4C	ENST00000434457	chr9	+	5_prime_UTR	AGACCGGACTGAGGCGGCGGCGGCCGCTGGAGCTAGTCCCCCGCCCTGCCCTGCCGAGCGCGCCCAGTCCGCGAATCCGGTGCTTTCTTGCCCCAGGAAGAAGCCGTGTCGGGGCTGCGCTGACAGAGGAGCAGGCAGCAG	19230693	19230833	[]	[]	[]	[0.]	97	1.63656e-06	408	48	1.647	1.989	140	2	1.072	1.989	9	6	9	3
DMRT1	ENST00000382276	chr9	+	3_prime_UTR	GCAGTGCCTGCTGCCGATGGCGGTTCACTTGGAGTAACAGGCTTATTCCACTTTCCATGGGGTTTGTTAATATTTTGCATTGACTCATACTATCTTAACTGTTGAGAACGTATTTGGTTTATATTCCTTAGAGTTTAGTCCAGAGGCTGTAACACATTTGTAATACTTTAGGGTCCGTGACTACCATCTGCATGGTTTAAGTGCTTTACTCACGGAGTTTAAATAATAGTGTTCATTTTTTTAATGACACTGGTTTCATGTAGTTTTCAAGAAATAAAAGAATTCATTCAAGTGAAGCCATTTGTGTGCCTCTAAATGAGTCATCTAATTAGATGTTACTTTTAGTTTTAAAATGAAATCTTAGGTGCCTTAGGGGTTTTTTTTTTTTTTAAGTATTTT…	968140	969090	[]	[]	[]	[0.]	209	9.28732e-06	2787	340	0.549	0.689	950	2	0.689	1.55	3	3	8	5
DPM2	ENST00000314392	chr9	-	3_prime_UTR	AGGTCCCGCAGGGATGAGGCTGCCAGCCCCTTCTCTGCTTCCCCTCCAGCACAGGGACCAAGTGGGGGAGCCTGCAGAACCTGTCCAGGCACAGTGGCTCCTCAAGCCTGCCTGTCCTGCAGAGTCCCCATGGCATGGAGCTTACACCTGACTGACTGGAGCCCCCTCCCCGACTCCCACTTCCAGAAGCTAGGAGGGAGGGATACCTGGAAGACTCCGGTCACCTCCTTCTTGCTCAGGGCCTAAAAGATGCTGGTCCTCCCAACCTCACTCTCAGACTCCCTGCCACCTTTTCCCCTGGGTTCTGCCGTCTTGCCTCACTTCCCCTCCTGTCACATGCTGACGTTGGACTTAGCAGGTTCTAAGGCCACATGTGTGACCTCTCTGACTTCTCTTCCT…	127935099	127935721	['C9NOREP124' 'C9NOREP125' 'C9RIBOSEQORF83' 'C9NOREP123']	['-' '-' '-' '-']	['dORF' 'intORF' 'dORF' 'dORF']	[1. 0. 1. 1.]	120	7.08722e-06	1857	224	0.462	0.623	622	2	0.623	1.913	2	2	9	7
EGFL7	ENST00000308874	chr9	+	5_prime_UTR	GGAGCCTCCCTGCACCAAGCTGGCCCTGCACGGCTGCAAGGGAGGCTCCTGTGGACAGGCCAGGCAGGTGGGCCTCAGGAGGTGCCTCCAGGCGGCCAGTGGGCCTGAGGCCCCAGCAAGGGCTAGGGTCCATCTCCAGTCCCAGGACACAGCAGCGGCCACCATGGCCACGCCTGGGCTCCAGCAGCATCAG	136662916	136663108	['C9NOREP161']	['+']	['intORF']	[0.]	48	2.29514e-06	567	66	0.577	0.925	192	5	0.925	1.472	5	5	8	3
ENG	ENST00000373203	chr9	-	3_prime_UTR	CCCCGGCCCCCCGCGCTCGCCCAGCAGGAGAGACTGAGCAGCCGCCAGCTGGGAGCACTGGTGTGAACTCACCCTGGGAGCCAGTCCTCCACTCGACCCAGAATGGAGCCTGCTCTCCGCGCCTACCCTTCCCGCCTCCCTCTCAGAGGCCTGCTGCCAGTGCAGCCACTGGCTTGGAACACCTTGGGGTCCCTCCACCCCACAGAACCTTCAACCCAGTGGGTCTGGGATATGGCTGCCCAGGAGACAGACCACTTGCCACGCTGTTGTAAAAACCCAAGTCCCTGTCATTTGAACCTGGATCCAGCACTGGTGAACTGAGCTGGGCAGGAAGGGAGAACTTGAAACAGATTCAGGCCAGCCCAGCCAGGCCAACAGCACCTCCCCGCTGGGAAGAGA…	127815016	127815681	[]	[]	[]	[0.]	163	7.77414e-06	1986	240	0.598	0.773	665	2	0.773	0.992	4	4	5	1
ERCC6L2	ENST00000653738	chr9	+	3_prime_UTR	GCATATAAATGAATTACTGCACCAGTAAACTGCTGCCATCACTGTTTACGGCACTGGATTCCACACTGATTCTATTATCTTGAACACAGTTGTTGACATATATTTTTATTAAATTATTGCTTTAGGATTTTTTGAAGTCTAAAGTATTGTCATGGATCTGTTTTTCTTGATATTTGATTTGATCTTTCAAGAATATGATTGTATTTATAGTATAAACCTCTGTTATGAATTAGAAAAGATTCTAGGTTTGTTAATAGGAGACCTGGGACATCTTTCTTACTATATTACATAATGATGTGACACTTGCCCCGGTGAGCATTGTTTCCCAGTATGAAAGATGAAGAGTCTGTACCGAATCAGCATGAGTGTCCTTCCAGTTTAAAAAAGCTTTGCTTCGCT…	96013204	96018447	['C9RIBOSEQORF60']	['+']	['uoORF']	[0.]	1403	5.52592e-05	15684	2325	0.578	0.631	5243	2	0.631	1.314	2	2	7	5
FAM166B	ENST00000399742	chr9	-	3_prime_UTR	GCCACTGGACATCAAGTTCCCTTCCCTTTTCATCCTATCCCAGCCATCCTTTTGGAAGGGAGAGAGGTGGGTGGGAGGGTGGGAGGGTGGGGGAACACAAAGAGAAAATGGTTTGGAGGCTGAGCACCTTTTTTATTAATAGGTATAATAAATAAATAAATAAATACATAAACAGA	35561831	35562006	['C9NOREP34']	['-']	['uoORF']	[0.]	138	1.6614e-06	480	56	1.834	1.997	175	2	1.06	1.997	9	6	9	3
FAM214B	ENST00000322813	chr9	-	5_prime_UTR	AGTAACTGCCCCAACCACTACCACGTCCCCAAGTGCAACGGGACCCACGGAACTACAG	35115805	35115862	['C9RIBOSEQORF20']	['-']	['uORF']	[0.]	18	7.28615e-07	168	19	0.655	1.404	57	4	0.613	1.443	8	2	8	6
GAPVD1	ENST00000297933	chr9	+	5_prime_UTR	GCAGGGAAGCCAACAGGCGAGTGGCGAAGGTGGCGGCAGCGGCGGCGGGGGCAGTCACCGGCTAGGGCGACGGCTCCGAGGCCGAGTGGCGGTCCGACAGAGTCCTCCGTGTCCTCCCCCGCATGACCCCCTTG	125261826	125261959	[]	[]	[]	[0.]	56	1.72926e-06	387	45	1.004	1.555	133	4	0.481	1.555	8	0	8	8
GGTA1	ENST00000481799	chr9	-	5_prime_UTR	ACCCGCTGCGCTCTGCCCAGAGCAGAAGCCCGGCCGGCCGGCCCACGGGCGGGAGGACGCGCCTCCGCTCGGGCGGAGGCGGCGCGGTGGCTGATCAGAGCGCGTAGGGCTTCGCCGGGGCCGGGAGCTGGGCGCGGTCCTGCTCAGCCCAGCTCACCGCGCGCCGGCCCTCGGCGCCCTGGTTCTGCGGATCAG	121499650	121499844	[]	[]	[]	[0.]	61	3.07072e-06	573	67	0.741	1.127	194	2	0.55	1.127	6	1	6	5
HDHD3	ENST00000374180	chr9	-	3_prime_UTR	GGCCAGTGAGGGAAGTGGCTGGGCCCTAGGCCATGGAGAAAACCTTAAACAAACCCTGGAGACAGGGAGCCCCTTCTTTCTCCACAGCTCTGGACCTTTCCCCCTCTCCCTGCGGCCTTTGTCACCTACTGTGATAATAAAGCAGTGAGTGCTGAGCTCTCACCCTTCCCCCACTAA	113373422	113373598	['C9RIBOSEQORF69' 'C9RIBOSEQORF68']	['-' '-']	['uORF' 'uORF']	[0. 0.]	33	1.87173e-06	525	61	0.41	0.723	176	4	0.684	1.214	3	3	7	4
HDHD3	ENST00000374180	chr9	-	5_prime_UTR	GTTCACCAATTTTTAAAATCCAAATATATCTCATGGTACAGTGGAAGAACTGGCCAGAGAGTCTGGAAGTTTGGGTTCTGGTCCTGGCTGTGCCACTGACTCACTGTGACCTTGG	113375453	113375567	['C9RIBOSEQORF69' 'C9RIBOSEQORF68']	['-' '-']	['uORF' 'uORF']	[0.60144925 0. ]	18	1.11499e-06	333	39	0.319	0.684	114	4	0.684	1.214	3	3	7	4
ISCA1	ENST00000375991	chr9	-	5_prime_UTR	AATGCGCCCGCCGTGTCCATGGAGAGAAGCTGAGGCGGCCGACCTTCGGCCCGAGGCACCGGGGCGCCGGGACGGCGAAG	86282459	86282538	['C9NOREP60']	['-']	['uoORF']	[0.4040404]	59	1.35287e-06	234	27	1.62	1.99	79	2	0.587	1.99	9	1	9	8
KIF27	ENST00000297814	chr9	-	5_prime_UTR	GAATCCAGATCTTACATAAGATGGAAGTCTCTCACACTAGATACTGAACATTAAATAGAAAATCTATTTAGTAAAATCTAAGTTGCC	83915592	83915678	[]	[]	[]	[0.]	17	8.04056e-07	252	29	0.401	0.879	86	3	0.545	1.963	5	1	9	8
MIGA2	ENST00000684074	chr9	+	3_prime_UTR	AGGCGGCACGGGCTGGGGGGTGGCAGAGAGAAGGCTCCTCCTCCCTTCCCTGGGTTGGTATCTGACAGCTGTGGTGGCTGAGGGCCGTTGCCCCTGACTTTGCCCCACCCCCATCATCTGGGAGTCCCCAAGGCCCAGAGGGGACATTTCCATGGAGAAGAACGGTTCCTGGGGGAAGCAGAGGCCAGGACCAGTGGGGCCTGTGGGAGAGAAAGGCTGTGAGAGAGGGGGTTGTTGTGGAGAATTGGGACAGGCAGAGCCAGGATGCCCCAGGTGGGGGACCCCAAAACCTCCCATCGCTCCAGGGCTGCTGACAAGGGTGCTGGGAGGGTGGAGGTGAAGGATGGGGCCTAGAGCCCTGTGGTGAAGGTCACAGTGTCCTGAGCTAGAAGCCACCTG…	129070454	129072082	[]	[]	[]	[0.]	367	2.03658e-05	4854	623	0.541	0.642	1628	3	0.642	1.959	2	2	9	7
NDUFA8	ENST00000373768	chr9	-	3_prime_UTR	AGATGGGTCCGTGGCCCACACTCGGTCATGTGCTCAGACAACGACTGATGAAAACGCCCATGCGGTTTGCATCGACTGATAGTGTGTTCTTTCCGGGATCACAAACATTAACAAAAAAGTTAACTTATGTGACTTGGCAGTTATTCTATACCATTTCCTGTCCATTAAAATTTTTAAAGGAAA	122144058	122144240	[]	[]	[]	[0.]	46	2.09255e-06	537	63	0.577	0.934	182	2	0.934	1.966	5	5	9	4
NELFB	ENST00000343053	chr9	+	3_prime_UTR	GGGCCCTCCAGACCTGCTCGGGTGCTGGGGCCATGCCGAGTCGCGGCCCTGCTCAGCCGGAAGAGGCTCCCGGACCTGGATGTACAGGGCAGTCTCTCTTCCCGGGGCTATGGCTGGGCCTGTCCTGCCGTCATGGCCCCCTGCTTCCTGCTCCTTGGAGCTGGCTCCCGGACCTTGCCCACCATCCATGCAGTGGCTCCCAGGGCAGAGCCTCTCCTTGTACTTTGGCAGCCATAGAAAGCGTGCTCATTTTCTGTTTTCCTGTGTTAGGAAAAAACCACCTGTTTTCCAAGGGGAGAGGGCGGGGCCTGAGGGTGGGGGCGGGGCCTCTTCATTGGCCCAGCTTGGCGAAAGCGAGGCACACTGCTTACTGCCTTGGGGTTGTGGAGATGGACCCGT…	137272929	137273542	['C9NOREP167']	['+']	['intORF']	[0.]	160	8.49094e-06	1785	217	0.648	0.841	613	2	0.841	1.981	4	4	9	5
NFIB	ENST00000380953	chr9	-	5_prime_UTR	GCACTCGCTCACGCTGCCCCTCGCGCACACACATGGTCGGCTCGCGGCAAAGTTTCGCCTGCGATCACCACTCCGGGATCCTGCCGCAGTGCTTGGGGCTGTAACCTTGAACTTTCCCAGCGCGGTGACACATTCTCCCCGCTCTCCCTCCCGCCCGCCCGCTCGCCCTCCTGCGCCCTCCCGCGCCCCCCTCCCCGCCTTTTTTGAAAAAGCATTTTACCACCAACCACCACCCCAATCCAACCCACACCGAACCTTCGCGCACCCCCTACACCCCAACAACAACAACAACTGCAAAATAGAAAACAAATCCCCAAACCCAGGCGAAAAGCAGCCAACACCGGCGGCGGCGGCGGCCTCGGCAAGCACGGCCAGCGCGCTCGGACTGCAAGAGGGTTA…	14313512	14314141	['C9RIBOSEQORF7' 'C9NOREP12']	['-' '-']	['uORF' 'uORF']	[1. 1.]	243	7.9877e-06	1821	220	0.995	1.228	629	2	0.63	1.228	7	2	7	5
NFIL3	ENST00000297689	chr9	-	3_prime_UTR	ATTACTACTGAGTAAGAGCTGGGCATTTAGAAAGATGTCATTTGCAATAGAGCAGTCCATTTTGTATTATGCTGAATTTTCACTGGACCTGTGATGTCATTTCACTGTGATGTGCACATGTTGTCTGTTTGGTGTCTTTTTGTGCACAGATTATGATGAAGATTAGATTGTGTTATCACTCTGCCTGTGTATAGTCAGATAGTCCATGCGAAGGCTGTATATATTGAACATTATTTTTGTTGTTCTATTATAAAGTGTGTAAGTTACCAGTTTCAATAAAGGATTGGTGACAAACACAGAA	91409045	91409345	['C9RIBOSEQORF53']	['-']	['uORF']	[0.]	63	3.06024e-06	891	105	0.49	0.74	300	3	0.651	1.303	3	2	7	5
NSMF	ENST00000371475	chr9	-	5_prime_UTR	GGTTCGGGCAGCGCTCTCCCGGGAGCGGCGGCACGCGCGGAGCGCCGGGTGCGGCCATGCGGGGACCGGGCCCGACCCCGAGCCCGACCCCGAGCCCAAGCCCGAGCCGGAGCCCGAGCGAGACCCCGAGCCCGAGCCCGAGCGCGACCCCCGGTGCGGCGCGGCTACCCCGGCGGAGGCGGCGGGCGCGGGGCGCGCTCTGAGGCCCGGGGGATGCGCCGCCGCCTCGACC	137459103	137459334	['C9RIBOSEQORF118' 'C9RIBOSEQORF119']	['-' '-']	['uoORF' 'uORF']	[0.14814815 1. ]	99	3.96511e-06	675	80	1.052	1.462	231	2	0.826	1.462	8	4	8	4
NTNG2	ENST00000393229	chr9	+	5_prime_UTR	GATCTGACGGCGGCGGCGGCGGCGGCCACAGCGGCGGGAGCGGCGCGGGGAAGGAGCAGCGGCTCGCAGCCCTCGGCCCGCGCCCCCACCCAGCGCCAGCCCGAGGGGGGAGGCGCAGCGCCGGAGGGTGGCGGTCCTCGGCCCTCCCAGGTCTCCGCGCCGGGAAGCCGCTCCGAGCCGGG	132162058	132162239	[]	[]	[]	[0.]	86	2.87729e-06	528	62	1.165	1.659	181	3	0.652	1.659	8	2	8	6
NXNL2	ENST00000375854	chr9	+	3_prime_UTR	AGTGGGAGGGACCTCAGAGGGCCAGGACAGGTGCTGCTTCTCCAGCACCGACGCTGGGGCAAAGAGGAGCATGTTGGGTTCCTTCCTCTGTTGGTGTGATTTCATTGTATTTCAGAGCAGAAGCACTAAGCTGTGGTCAAAAAGCAACTATTGCTCAGGAAATAATACACTCCATATTTTGATCATGCAGGCTGTTTGTATTATAGTTATTTTTGTTATTCTTTGCATACCTTTATCCACCTGTGCTTAAGGAAGGATCCTCATATGTTCATACTGAGCTGTTGGAAATCTATGCAAGACATTTATTTGTACAAGTCTCTTCAGGTAAAATAATATATTTATTGATAACATTTTCTGGCGATCTGTTTATTTTAATGGTATGCTTTCACAACTATCTTA…	88544548	88544973	[]	[]	[]	[0.]	68	4.32423e-06	1245	148	0.378	0.562	425	2	0.562	0.923	1	1	5	4
OLFML2A	ENST00000373580	chr9	+	3_prime_UTR	GTGGAGACCTGTGCTCCCCGGAGAGGGGCAGCAGTGCGGGAGGGGCTTTGCACAGCAGCTCCTGCAACTGACCCAGTCCGCAAATATTTATTGGGGGCCAGCCCAGGGCTGGGACTGGGCATGAGGTGGTCACCAGGATTGAGCTTCCTCAGCACCCAGTGGGTAATACTTGCTTCCACTTGCAGAGCACCGTGCCAAGCACTTCCCACACACTTACCCGTTTGATTCTCCTAGCACCTCCCTTGGAGGTAGAGATCATGAACCCATTTAACAGACGAGGAGACAGGCTCAGAGAGGCACCGTCCCTTGCCTAACACCTCAGTTGTGATCAGGCAGGCTGTGCTCTCAGGACAGCCCCATTTTAGGGATGAGGAGACTTCACCACGCCCTCCCCTCCCT…	124810413	124814882	[]	[]	[]	[0.]	948	4.88883e-05	13083	1892	0.475	0.529	4469	2	0.529	1.014	0	0	6	6
PLIN2	ENST00000276914	chr9	-	3_prime_UTR	ACCTGCCCCTATCACTAGTGCATGCTGTGGCCAGACAGATGACACCTTTTGTTATGTTGAAATTAACTTGCTAGGCAACCCTAAATTGGGAAGCAAGTAGCTAGTATAAAGGCCCTCAATTGTAGTTGTTTCCAGCTGAATTAAGAGCTTTAAAGTTTCTGGCATTAGCAGATGATTTCTGTTCACCTGGTAAGAAAAGAATGATAGGCTTGTCAGAGCCTATAGCCAGAACTCAGAAAAAATTCAAATGCACTTATGTTCTCATTCTATGGCCATTGTGTTGCCTCTGTTACTGTTTGTATTGAATAAAAACATCTTCATGTGGGCTGGGGTAGAAACTGGTGTCTGCTCTGGTGTGATCTGAAAAGGCGTCTTCACTGCTTTATCTCATGATGCTTG…	19115761	19116247	[]	[]	[]	[0.]	96	4.80652e-06	1440	172	0.473	0.661	486	2	0.661	1.454	2	2	8	6
PSIP1	ENST00000380733	chr9	-	5_prime_UTR	CAGGCGCGTCGGGACGCCCCGAGGCATCCTCCCCCGCCCGCGGGCCCGGTAGCTGGGCCCGCGTCCGCCGCCCGCATCCCCGCGCCGCCGCATCTCCTCGCCGCCTCCCGGGCTTCGGACCCCCGGTCTCGCCCCCGAAAC	15510189	15510329	[]	[]	[]	[0.]	77	2.35032e-06	417	49	1.306	1.872	140	3	0.828	1.872	9	4	9	5
PTBP3	ENST00000374257	chr9	-	3_prime_UTR	CTTTTCTGTGAATTTTTCTCCTAAAACTGGACCATAATTTCAGTAAAACCTTCAGACATAGACTGAAGCAGCTCAAGACCAATTTTGCCTCTTTCACAAAAATAACTCTGAGTTTGATATTCAAGTATATTTTAAAAATCAAGGGATTTTTTTTTTTTGTATTCCCCCTGCCCCCGCCAGTCAAAGGTTTCTTTTCCCTTTTTACCATGGTTTCTACAAAAATAACCTTCAGGAAAAAGAAAATCAGGAAAAAAATTTTTTTTCAATAATCTTATTCCCTATATTAAATTAGATTTGAAGAGGATTAACGTTGTTTTAGTTTGGGTCCAGATCAGCCTTATACAACATTTCTAAACTCATTTGTACTTTTAAAAAATTTAAACACAGACTTCTAAAATT…	112218435	112223850	[]	[]	[]	[0.]	1101	5.27592e-05	16044	2356	0.445	0.491	5415	3	0.491	1.238	0	0	7	7
PTRH1	ENST00000543175	chr9	-	3_prime_UTR	CACTAGTGGCCATGGCTGCCTGCCTGACTGTAGTGCCCACCAACCCAGCCACTGCCACAGAGCTGCCACGCCAGCCTTGGTATCTACTTTTTATACAAATCTCCTCTAGACTGTTCCAGGCTGCCTGCGGATTAAAGTGGGGGTGACTGTGACTGGACCAGTCCATTTCTGGAGTAGGTTCTTCTCTCTGTGTCCTACTTGGGACGTAGGGGAACTTCAGGAAGACTAAACTTTTCAAGCCTTTTTAGAGAACCAGGGGCACGCATCTGTAAGATTAAAGATGCTGGCTTGGA	127713807	127714099	[]	[]	[]	[0.]	114	3.14312e-06	873	103	0.951	1.293	292	1	1.293	1.293	7	7	7	0
RNF208	ENST00000391553	chr9	-	5_prime_UTR	AGAGCGCGCCACGCTCCGCACGCACCTGCCGCCGTCGCCGCCGTGCCGAAACCCGCGCCCCGCGCCCCACGCCCGCGCCCGCGCCCCTCGGTGCCGCCCGGGCCCCGCCATCGCCTGAGGTCGCTGCGGCCGCCGCCGGAGCCGCCGGAGCCCCCCGAGCTGCCGGGCCGAGGCGCGGGCGCCGCGTCCGGGCCTGCCTTTGAGACAACCTCTGCGGCGGCGGCGCGCGGCCGGGACGCCAGGCTGGGGCAG	137221989	137222240	[]	[]	[]	[0.]	94	4.59863e-06	738	88	0.904	1.268	251	3	1.11	1.268	7	6	7	1
RUSC2	ENST00000361226	chr9	+	5_prime_UTR	GAGACACGCCGCCGCCGCCGCCGCCGCCGGCGCGGAAGGACGAGGCTGAGGCGAGAAACGAG	35490111	35490172	['C9RIBOSEQORF23']	['+']	['uoORF']	[0.]	42	8.2748e-07	177	20	1.514	1.986	61	3	0.587	1.986	9	1	9	8
SLC25A51	ENST00000242275	chr9	-	5_prime_UTR	AGTCTGCGCCTGCGCGGGCCCCGGCTCGCTAGCCGTCCTGCGGGACGCCGGCGCTGATGG	37904068	37904127	['C9RIBOSEQORF34']	['-']	['uORF']	[0.07017544]	32	9.4867e-07	168	19	1.247	1.954	59	4	0.939	1.954	9	5	9	4
SPATA31A1	ENST00000377647	chr9	+	3_prime_UTR	TTTGGTCAGTCACAAATTCTTTTTTAGCCTTCCCTGGAGAAAAAGAAGTCCCCAAGAAAAAATTCACTCTATGTAGAGAAAAAATATTTTCTCTCATGTTAGTACATGCAGAACATTTAATATACCACAATATATATGGTTTTTTATTCATAA	39361810	39361962	[]	[]	[]	[0.]	29	1.21511e-06	384	45	0.48	0.879	152	2	0.879	1.766	5	5	9	4
STX17	ENST00000259400	chr9	+	5_prime_UTR	GTTTTTCTATATGAGTGGAGAAGACAGCTGTTACCAGGGAGGTCATACAACATTTTTTTAGG	99915178	99915239	[]	[]	[]	[0.]	18	5.74964e-07	171	20	0.622	1.334	61	3	0.422	1.837	7	0	9	9
STXBP1	ENST00000373302	chr9	+	3_prime_UTR	GATCCACACACATCCTCACCCCACAGAAACTGCTGGACACACTGAAGAAACTGAATAAAACAGATGAAGAAATAAGCAGTTAAAAAAATAAGTCGCCCCTCCAAAACACGCCCCCATCCCACAGCGCTCCGCAGCTTCCCACCACCGCCCGCCTCAGTTCCTTTGCGTCTGTTGCCTCCCCAGCCCTGCACGCCCTGGCTGGCACTGTTGCCGCTGCATTCTCGTGTTCAGTGATGCCCTCTTCTTGTTTGAAACAAAAGAAAATAATGCATTGTGTTTTTTAAAAAGAGTATCTTATACATGTATCCTAAAAAGAGAAGCTCATGTGCAATTGGTGCACAGCAGGAGAAATTTCTGGACTGTTAGGATGAATGGACGCCTTCTCCCCGTTATTTAAGA…	127690775	127692699	[]	[]	[]	[0.]	798	2.1642e-05	5769	744	1.012	1.137	1924	2	1.137	2	6	6	9	3
TBC1D13	ENST00000372648	chr9	+	5_prime_UTR	GCGCAGAGCCCCGCGTCCCTGGGGGGCGGCGGCGGCGGCGGCAGCGCAGGCGGCAGAGGCGCAGGCGGCGGAGGCGGCTGGGGGGTCCGGAAGTCAACACC	128787253	128787353	[]	[]	[]	[0.]	64	1.48676e-06	297	34	1.5	1.979	100	2	0.693	1.979	9	3	9	6
TMEM215	ENST00000342743	chr9	+	5_prime_UTR	AGACTCAGTGCTCCCTCCTCCTCCCGCGCCCCGCGCTCTGCGCGCTGAGCTGGCGCCGGGCTCCGCTTGCACAGCACCGGGACCGACGGGCACTGCTGGGAGAGCCGCTCTCCCAGGTTCCACCTCCCCGATGCAGAGTCCGTGGGGGAAACCAGGCTTTCCTCCCAGAACCAAGGGAGCGAGCCGAGGGGGCAGCTGCTGTGGGGGCTTCTGAGGAGACAGCCTGGCTTCTTTCCCTACTTCCTGGAGAGGGCAGGAAACCTCAG	32783540	32783805	[]	[]	[]	[0.]	72	3.68976e-06	780	92	0.647	0.952	265	3	0.465	1.216	5	0	7	7
TRIM32	ENST00000450136	chr9	+	5_prime_UTR	GCTCAACGGCGCGTGCGCAGAGGGAGGCAGGCGGGTGGGCTGCCGGCGGTGGACTCGTCGGAGCCGCGGGCGGTCAG	116687305	116687381	[]	[]	[]	[0.]	50	9.29154e-07	225	26	1.474	1.98	76	3	0.628	1.98	9	2	9	7
TUT7	ENST00000375963	chr9	-	5_prime_UTR	AGGAAGAGGCTGGGGACCGCGGCGAAGGTGGTGAGTGCTCTTGGGCGCCTTCTCCCAACGTCCCTGCCAGACTCGCCTCCGGGCTGATTCTCCAGTTGGTTTCCTGGACTCCAGAGTAGCTGTCCGGCCTGGCCCCGGAG	86354271	86354410	[]	[]	[]	[0.]	50	1.72157e-06	411	48	0.83	1.318	139	2	0.562	1.318	7	1	7	6
USP20	ENST00000372429	chr9	+	3_prime_UTR	CCCCATGTGCCCCACCCCGCGGAAGGCGTGTTTGTGCCCAGAAGAGAGGCCGGGCTGCTGCAGAACCCCGCCGTGTAAAGAGGCAGAAAAGTTGGTTTGGTTTGCAGTAACGCTGCAACTAGAAAATATATGCACTTCAGGCTTGTTGAAACGACCAAGACTCTGTGACGTTAATTTGGGTCTTTGTCCTGGCAGTGCCTCTGCCAGTCACTGTCATCGTTGTGTCCCCCACAACTGTCCTCTTGCTAGCTCGGCCCAGCTTTGTCCCTGGAGCCCGATGCTACCCCTGTCAGACAGAGGCTGCGGCCTGGGCCAGAGTCAGGGAGTAGCTGCTGCTTCACGGCGTCTCCACTGTGCGATTGGCCCGGAGCCCCGAAGACTCGGAGGGAGCTGCTCAGG…	129880467	129881828	[]	[]	[]	[0.]	323	1.84908e-05	4017	511	0.577	0.693	1361	3	0.693	1.908	3	3	9	6
VCP	ENST00000358901	chr9	-	3_prime_UTR	GTGGTGGTGGCCAGCGTGCAGTGAGCTGGCCTGCCTGGACCTTGTTCCCTGGGGGTGGGGGCGCTTGCCCAGGAGAGGGACCAGGGGTGCGCCCACAGCCTGCTCCATTCTCCAGTCTGAACAGTTCAGCTACAGTCTGACTCTGGACAGGGGGTTTCTGTTGCAAAAATACAAAACAAAAGCGATAAAATAAAAGCGATTTTCATTTGGTAGGCGGAGAGTGAATTACCAACAGGGAATTGGGCCTTGGGCCTATGCCATTTCTGTTGTAGTTTGGGGCAGTGCAGGGGACCTGTGTGGGGTGTGAACCAAGGCACTACTGCCACCTGCCACAGTAAAGCATCTGCACTTGACTCAATGCTGCCCGAGCCCTCCCTTCCCCCTATCCAACCTGGGTAG…	35056064	35057116	[]	[]	[]	[0.]	260	1.1131e-05	3105	382	0.615	0.754	1052	2	0.754	1.275	3	3	7	4
WNK2	ENST00000427277	chr9	+	3_prime_UTR	CCCCGCCTAGACGCCAGGCCCACTTCACGCCGTCTAAGTGGAGAAGTGACGGACCCTCAGGGCCAGCTGCTCCTCCTGTCCAGTTCACGCTGTTTTGTAACCACTTTCTAAGCATTTTTTATTCACAATTGGAAACACAAATGTAATGCAAGAATAAAAAATATTTTGGGGCAGAAA	93320393	93320569	[]	[]	[]	[0.]	45	1.97963e-06	525	61	0.581	0.946	176	2	0.946	1.465	5	5	8	3
WNK2	ENST00000427277	chr9	+	5_prime_UTR	CTCCCCGCGCGCCGGGTCGGAGCCGGTGCGGGAGCGGAGCCGCGCGAAGCCGGCAGGAGCACGCGGGAGCGCGGCCCCGCAGTGGCCCGGCCCGAGAGAGCAGCGCGCAGGAGCTGGAGCGGCGCCACGGCCCCCACCCCAGCGCGGACCTCGCCCGGAACTCGGACCCCGTCCTCGAAGCGTGATCTCTCCCGCCTCGCACGCCCTGGCCGCCGGGCCGCGGGCATGGACGGCGTCCGCTCGCCCT	93184139	93184385	[]	[]	[]	[0.]	106	3.20231e-06	723	85	1.066	1.465	246	2	0.946	1.465	8	5	8	3
ZBTB26	ENST00000373656	chr9	-	3_prime_UTR	GTAGGGGCTTCATGCTCACAACTCGAACTGACTGACAATGTGGCAATAGTCTTAGTCTTTTTAGGAGTGATTTTGCTAGTTTGACTTCTCCAAAGCCTCTGTGTAGGTGGTAGGGAGTGAGTCAAAGCACTAATAGACCAGGCAACTTACCACTTGGAGTGGATTTGCCTTACTTTTGCCCTCTCCCATTTTCTGTTTTGAGTTATTTATCTTGTAAAGTCTGTTTTCCTTTCCCAAGGAATAATTCCTTTTGTCTACCTAACATTGACTTATGTCTTAGACTGACACTGTTTTAGGCTTTTCACTAGGCACATTCCGAAGGTACCAACAAGTTAATAACGTCACCTACTCTCCACTAATAGATGCTATGCTAAGAGAAGTGAATAATCTTTCTTTGGT…	122915566	122918608	[]	[]	[]	[0.]	574	3.05007e-05	9114	1222	0.439	0.503	3042	2	0.503	1.52	0	0	8	8
ZNF189	ENST00000339664	chr9	+	3_prime_UTR	ATGTAGAGCAATACATAAGCTCAATTTGATTTGAGACTAGTACCCAAGTGCAGTTTTAGTATGGCTCAACATGGGTCAGATTTAGTGATAAAGCAAATTCTCCTTGGCCTCAGGCAAATAGTTTCTAAAGATTCTGTGAATAGTGGACAACTGCCCATGAGCATTTGACTTCCCTTACTCTTTGATGATCGTAGAGAAAGACTTGGTAATTTATCTAAGTATCTTTAATAAATCTTTCAGCAGAGAGATTAAACCTAGGTTCAGAGCATGGGTGCTCTGAGGGACAAAGTTGGATTAGTATAAGGGAGCTGGAGCAGCTGATAGTGGAAAACAGAATAATGATTCAAAGAGTCTTCTGTCACCATGTCATATTGTGGTTCTTTCAGTTCCATGATATGT…	101409650	101410654	[]	[]	[]	[0.]	184	9.95789e-06	2976	364	0.448	0.571	1004	2	0.571	0.882	1	1	5	4
ZNF79	ENST00000342483	chr9	+	5_prime_UTR	AATCAGGCGCGTCCCTCTGGCGCTGGAGCCAGGACCTGGCGTTGGGCGGTACTTGGACAGCGGTTCTTGAGCTCTCGCGGTTGCCGGTAGATTGTTGCCAGTTGCCAGTTGCCAGTCGTTTTTCGGAAAGCTGGCAGCGGCTTTTTCACCGGGTTCTGCTTGAGGCCGAGCCAAAGAGTGGCTGTGACTCGGGAGACGGAGTGGAACACCCGGCTGGGCAGGCCCGGACAGCTCCCGCGACCCAGCACCGCAGGATCAGACCGTGCCTCTGCGGGGAGAGGCTGGAGAGGAAGAGTCCGGCCTGGGAGCCGTCAGAGCAGCCCTGCAGAACGGGGTGGGGGCTGCTGTAGATAGACCCTTACGCCCAGAGAACTGCTGGGAGGCTGTGGCGCGAGGCGG…	127424382	127424787	[]	[]	[]	[0.]	116	4.7722e-06	1197	143	0.698	0.946	405	2	0.946	0.946	5	5	5	0
ADAMTSL2	ENST00000651351	chr9	+	5_prime_UTR	GGTCTGCCAGACAACCACGACCAACTAGTCCCAGATAACCTTGAGGCCTGGGCACTGGCTGGGCCCCGAGGGCTCTTCCCAAAGCGTACCCTGGTCATCTGGAAGAGGATCGGAGCTGGCCTGGTGGTGACAGTGGCCTTGCTTCCTAGG	133536563	133536712	[]	[]	[]	[0.]	30	1.74156e-06	441	51	0.44	0.798	149	3	0.798	1.473	4	4	8	4
C9orf57	ENST00000651200	chr9	-	3_prime_UTR	GTCAGTGGCCCATATCTAAAATGCTTGGCAGATCAATCAGTCTCGAAGCCTGACCTGGCTATCACAAAATGATGGCTATTGTCAATTAGCCCACTTCAGAAACCTCAGACCCTTGTAGGTAGAAGGAATTTTGATCTGAAATTGACTTTGGTTTTCAATATTCCCAATATCTCCCCCACCACCTCCAACTCATCTGAGAAATAGCCCTTTCAACACCATTTCTCTCCTCTCCTCCTTCTGCTTAATTTACCTTCCTACCACAAGGCTACAAAGAAGGAAAAATGTTAGTGATTCTCCAAGTCAAACTAGGCATGTCACCTCTAACTACTTTCATTTCCCTCAATAATTCCATACTCCAAAATATGGTTACAAATGTTTCACAAGACAGCAAGTGACCTG…	72051376	72052295	[]	[]	[]	[0.]	163	9.20519e-06	2733	333	0.431	0.557	919	3	0.557	1.216	1	1	7	6
C9orf57	ENST00000651200	chr9	-	5_prime_UTR	AAATCAGTGGGACGTGTCTTTCCTTTCATCTCCTTTTCGGCTTGGAAATCAGA	72059332	72059384	[]	[]	[]	[0.]	13	5.59446e-07	153	17	0.498	1.216	52	3	0.557	1.216	7	1	7	6
C9orf85	ENST00000334731	chr9	+	3_prime_UTR	TATCACTGTATTAAAAGTCTGCCGGGCACAGTGGCTCACGCCTGTAATCCCAACACTTTGGGAGGCCAAGGAGGGTGGATCACCTGAGGTCAGGAGTTCGAGACCAGCCTGGCCAACATGGCGGAACCCCATCTCCACTAAAAGTACAAAAAATTAGCTGGGCGTGGTGGCTCATGCCTGTAATCCCAGCTACTCAGGAGGCTGAGGCAGGAGGATTGCTTGAACCCTGGAGGCGGAGATTGAAGTGAGCTGAGTTCGTGCCATTACACTCCAGCCTGGGTGACAGAGTGAGACTCTGTCTCAAAAAAAATAAAATAAAAAGTCAATTTAGAATGTGAAATTCTGACCACCTTTTGGCTTTGAGTATTTTCCAAAAGATATTTGAAATCCTAATGAGGA…	71972843	71973457	[]	[]	[]	[0.]	126	6.21882e-06	1788	215	0.507	0.679	614	2	0.679	1.163	2	2	7	5
CA9	ENST00000378357	chr9	+	3_prime_UTR	AGGCTGGATCTTGGAGAATGTGAGAAGCCAGCCAGAGGCATCTGAGGGGGAGCCGGTAACTGTCCTGTCCTGCTCATTATGCCACTTCCTTTTAACTGCCAAGAAATTTTTTAAAATAAATATTTATAATAAAA	35681026	35681159	[]	[]	[]	[0.]	30	1.37069e-06	396	46	0.488	0.885	133	1	0.885	0.885	5	5	5	0
CAAP1	ENST00000333916	chr9	-	5_prime_UTR	AGTGCCTGCCGCCCACGGCCGCAGGAGTCGGGCTTCGGTCGCACCAGAGACAGCGGACTTTCCTCCGATGGTTGCAGCAGAGGGATC	26892716	26892802	[]	[]	[]	[0.]	39	1.29617e-06	249	29	1.041	1.745	86	2	0.591	1.745	9	1	9	8
CAMSAP1	ENST00000389532	chr9	-	3_prime_UTR	CCCCGGTGCAGCTGGCGTCCAAAGGGTGACCCAGACTCGTAAATGATGCCCTTGTGGCTGGCATCCAGAGGGTGCCACGGGGTCCTTATTTATTGTTTTCATCTATTTGGGTACGAAGTGTGCAAAGTCACAGACCTTTTGCAAAGAGGTTTCTAGACAGCAGAAGAAAACCCCTCTCTCAGCGCTCATCTCACGCAGAGGATGCCAGGCAGGGTGAGGATGGGGGAGTAGATGCCGCTTTTGCAGTGGCTCGCACTGCTGTGGCCACTGCTGACCACTGAGGCTCCCAGCGGAGGGTGTTCACAGCCAGGTCCCGGGCCACGGAGCTCCCTTACTTGAAGTTCTCCTTCAGCATAGATTAGACGTGATCCACTTTGCTTTCTTGCTTCTCACCTCGCC…	135808487	135811308	[]	[]	[]	[0.]	715	3.02932e-05	8388	1124	0.598	0.677	2821	2	0.677	1.869	2	2	9	7
CRAT	ENST00000318080	chr9	-	5_prime_UTR	GTCCCCGCCCCACAGCCAACCTCCCGGGCACCGTTGCCCGCCCGGGGCCCGCTACCGGCCCAGGCCCCGCCTCGCGAGTCCTCCTCCCCGGGTGCCTTCCCGCAGCCCGCTCGGCCCAGAGGGTGGGCGCGGGGCTGCCTCTACCGGCTGGCGGCTGTAACTCAGCGACCTTGGCCCGAAGGCTCTAGCAAGGACCCACCGACCCCAGCCGCGGCGGCGGCGGCGCGGACTTTGCCCGGTGTGTGGGGCGGAGCGGACTGCGTGTCCGCGGACGGGCAGCGAAG	129110510	129110793	[]	[]	[]	[0.]	87	4.12712e-06	795	94	0.778	1.106	283	2	0.708	1.106	6	3	6	3
CTNNAL1	ENST00000325551	chr9	-	3_prime_UTR	GAAGCTTTTGGGGTCAGATCTCTGGAACATCATGTGATGAAGCTGACATTTTTAAAAATCAAATGATCCTTTATCTTTTCAGAAATTCATCAATTTTATAAAGAAAACAATATTGAAATTTTGCTCTATTTTCTGATCATGAAACTGATTGTAAAGCTTTTTGACAACTAATAAATGTCTTGGTAATTGCTA	108942577	108942768	[]	[]	[]	[0.]	37	1.77661e-06	570	67	0.425	0.726	191	2	0.726	1.666	3	3	8	5
CYLC2	ENST00000374798	chr9	+	3_prime_UTR	GCCTTGGATAAGAATTTGAACCGAAAGAATAATTCAAAAGCATATTTGATGAAACAATAGTGGTAGTCTGCAGCTGAATTTGTGAGAAAACAAGAGGCCTCAAAGAATTAAATAATTTTTAAAAGGTGGTAAAGAAGGATACAAAGGAGAACTCAGCAGAGATTTATAAAAATATATAAGAAAGATGTTAAGAAAAATTAAGGGGGGATCCATTGAAAGACTTGAAGAATACATATACTTATATTCGGGGATATGAAGGATTCAATGAATGATCTCTAGAAAGATTTAAAGAAGAATATTCAGATAAGGATGTTGAAGATAATGACACTAAATCTATGGACACACACACACACACACACACACACACACACACACACACACACACACACACACAGTTTA…	103005679	103006378	[]	[]	[]	[0.]	201	6.32492e-06	1935	232	0.772	0.974	699	5	0.844	1.214	5	4	7	3
DMRT3	ENST00000190165	chr9	+	5_prime_UTR	GCAGAAGAGCTGGCTCAGACCTTAATCAGAGCTGTCGCCGGCTCCTTGCAGCCGCCGCAGCGCCTCCGCGAAGGAGGACGTGCCGACCCGGCTGCGCGCCCAAGGCAGAGGCCCGCGTCGGCGTTGGCTGGGCGTGAGCTGGGAGGCCGAGCTGTGAGCGCGAAGGGAGCTGGAGAGACGACTGCGGCACCTCCGGCCGCCCCGGAGCACACACGACCACCGGGGCTGCGGGACCAAGGGCCGCGTCGCCCGGAGGCCGCCCCTGAGCGGGCCTCGCAGCCCCGCCGTCCAGCGCTCCCTGGCCCTCTCCCGCAGCCAGGCTGCCAACTCATTCGGGAGCCCGGGGC	976655	977001	[]	[]	[]	[0.]	126	4.85876e-06	996	119	0.916	1.228	346	2	0.7	1.228	7	3	7	4
FAM120AOS	ENST00000375412	chr9	-	5_prime_UTR	AGGCTTAACTACCACCATCTCCTCGCGGGCAGTGGGGGCAACCGCGAAGACAGAATTTCACAAACTTTCAGCTCCAGCAGTTTCAAGGAAATGTCAAATGACAAGATGGAAGACCGAGTGTCAAGAGCTAAGACAACAAAAAGGCCCCCAAAATTTGTTTTCAAGAAAACCAATGAAAAAAGCAAGCAATCAGAACGTGAAGTCCAGGATCATGGATGTGCTTATCTTCACAGTCACTGCTGGGTCCTGAAGTTCTCCTCTGGCCCAGTGCCAGCTGCGAAGCCCTCTGCCAAAGGGCCAGAGGAGGCCGGTGATATAGAGCTCTGATTACCCACCCGTCAGGGCACCGCTGAAGGTCACTGAATACTTACTGTGCACCCGAAAAATAAATCCTGCGAG…	93452710	93453581	['C9RIBOSEQORF55' 'C9RIBOSEQORF56']	['-' '-']	['intORF' 'uORF']	[0. 1.]	197	9.94727e-06	2610	319	0.55	0.695	871	2	0.596	0.695	3	1	3	2
FAM189A2	ENST00000303068	chr9	+	5_prime_UTR	AGTGCCCAGTGTGCTGCGCCTTCGGCTCGGCTCCGCTCCGCGTCCTCTGCCCGCCGCAGCCGGCCGCACCCGGCCGCACCCTTCCCCGTCCGTCC	69325215	69325309	[]	[]	[]	[0.]	24	1.21769e-06	240	28	0.621	1.205	94	2	0.701	1.205	7	3	7	4
FAM205C	ENST00000340783	chr9	-	5_prime_UTR	AGTGAAAGACTAGGGAGAGGGATGGCTAGTGAGGTTTAGATC	34895723	34895764	[]	[]	[]	[0.]	9	4.00213e-07	120	14	0.388	1.122	41	2	0.63	1.122	6	2	6	4
FAM221B	ENST00000423537	chr9	-	5_prime_UTR	AGTCAAGACCCTCCCTCATTGGCCCTAGACCCCTTGTCCCTACCCACTTCCCCAGGTCATGCCAGAGCTCCTTTGCGAAGTTCTGCAGATATCCAAGTCCCCTTCCCAGATAGCAGACTTTCAGGCAAGGCATTTCAACACTCAGCACCTGCAGCTGAGGCACATCCACAACCAAGAGCCTTTCCTCCCTGAGGATCAACACCTCCCCCTGCCATCCTAAGTCAAGGTCTTGACCTAAGGACTTGTAACAACCAAGCCAAAGCCCAGAGG	35828463	35828732	[]	[]	[]	[0.]	42	2.82025e-06	798	94	0.349	0.578	269	2	0.55	0.578	1	1	1	0
GLE1	ENST00000309971	chr9	+	5_prime_UTR	AGAAGCCTGTGTGGCCTTCCCGGCGGCTGATTCGAGGGCTTGTTTGGTCAGAAGGGGGGCGTCAGAGAAGCTGCCCCTTAGCCAACC	128504719	128504805	[]	[]	[]	[0.]	46	9.40463e-07	249	29	1.246	1.918	86	2	0.517	1.918	9	0	9	9
HDHD3	ENST00000374180	chr9	-	5_prime_UTR	GATCTTGTGCTGTGAAGACATTTCCCAAGTGCTTCATGTTAGCCAGCAAATCTGACCCACAAGGCCTGGAAAGAGGTGATTGTTAGGTTGCGCAGAGGTGGTCTTATCCAGCTCAGCTTCCCCTGGGACCCACCGTGGGACCTGAGGCAGAACTGGGGTGGACTTGGCCTCCTCC	113374355	113374529	['C9RIBOSEQORF69' 'C9RIBOSEQORF68']	['-' '-']	['uORF' 'uORF']	[0.39855072 1. ]	39	1.87621e-06	513	60	0.503	0.849	174	4	0.684	1.214	4	3	7	4
HINT2	ENST00000259667	chr9	-	5_prime_UTR	ACCCACGGCCGGCCGCGGAGCCGAGTGCTGACCCGGGTGAGAGGTTCCCGCGGCTCAGGGAAG	35814980	35815042	[]	[]	[]	[0.]	28	9.4462e-07	183	21	0.986	1.791	62	2	1.091	1.791	9	6	9	3
IFNB1	ENST00000380232	chr9	-	3_prime_UTR	AGATCTCCTAGCCTGTGCCTCTGGGACTGGACAATTGCTTCAAGCATTCTTCAACCAGCAGATGCTGTTTAAGTGACTGATGGCTAATGTACTGCATATGAAAGGACACTAGAAGATTTTGAAATTTTTATTAAATTATGAGTTATTTTTATTTATTTAAATTTTATTTTGGAAAATAAATTATTTTTGGTGCAAAAGTCAA	21077104	21077305	[]	[]	[]	[0.]	45	1.91857e-06	600	70	0.506	0.824	201	2	0.824	1.454	4	4	8	4
LHX2	ENST00000373615	chr9	+	3_prime_UTR	TGACTCGCAACCCCTCACCCCACAATTTCTTTAAAAAAGAAATTATCTTTAGTTGAATTCCAAGTGTATTTTAAAATAGAGGCTTTGAGCAACTAACTAACCACATTTTAGGATCTCGCCTGGAAACAGAGGTAAAAAAAAGAAGTGTGCGCCCGGCTAATGCAGCGGTGTGGACCGAGGAACAACTTGGAAGATCTACCTGCAACACAACATTTGTGTCACTGTACAGTTTTGTGGACTGAGCGAGGAAAAACAACAAATAATTTAAGTTGGCTAGAGCTTCTGTATTTTCAAAGACTGCCACGTGCCTTAGGAATACTGTTTTATCTCCATACTTTGGATGACTTGTTCATTTTTCTCTCCCTCTTTTTCTCTGTATATTTATGACCAGAGCAAAAA…	124032708	124033301	[]	[]	[]	[0.]	128	5.86748e-06	1692	203	0.546	0.73	593	2	0.73	0.963	3	3	5	2
MAN1B1	ENST00000371589	chr9	+	3_prime_UTR	GGTGGATGGCTGCTGGTGTGGGGACTTCGGGTGGGCAGAGGCACCTTGCTGGGTCTGTGGCATTTTCCAAGGGCCCACGTAGCACCGGCAACCGCCAAGTGGCCCAGGCTCTGAACTGGCTCTGGGCTCCTCCTCGTCTCTGCTTTAATCAGGACACCGTGAGGACAAGTGAGGCCGTCAGTCTTGGTGTGATGCGGGGTGGGCTGGGCCGCTGGAGCCTCCGCCTGCTTCCTCCAGAAGACACGAATCATGACTCACGATTGCTGAAGCCTGAGCAGGTCTCTGTGGGCCGACCAGAGGGGGGCTTCGAGGTGGTCCCTGGTACTGGGGTGACCGAGTGGACAGCCCAGGGTGCAGCTCTGCCCGGGCTCGTGAAGCCTCAGATGTCCCCAATCCAAG…	137108592	137109183	[]	[]	[]	[0.]	202	8.21013e-06	1770	214	0.842	1.061	591	1	1.061	1.061	6	6	6	0
MORN5	ENST00000373764	chr9	+	3_prime_UTR	GATGAGATCGTGGGTCACAGGCCCGAGCCGTGAACTCTGTGGCTGCCTCCACCAGAGGTTTCCATCTGCCCTACTAGCATTGGCTGCCCTGGGGGACGGGCTGTAGTTCTAGAACCTGATTTTAACTCAGGAATAAAGACTTTCTGCGGTCA	122199932	122200083	[]	[]	[]	[0.]	28	1.76576e-06	450	53	0.391	0.724	151	2	0.724	1.042	3	3	6	3
MPDZ	ENST00000319217	chr9	-	3_prime_UTR	ATTGGCTGCCAGAATTGAACCAACCCAACCCCTAGCTCACCTCCTACTGTAAAGAGAATGCACTGGTCCTGACAATTTTTATGCTGTGTTCAGCCGGGTCTTCAAAACTGTAGGGGGGAAATAACACTTAAGTTTCTTTTTCTCATCTAGAAATGCTTTCCTTACTGACAACCTAACATCATTTTTCTTTTCTTCTTGCATTTTGTGAACTTAAAGAGAAGGAATATTTGTGTAGGTGAATCTCGTTTTTATTTGTGGAGATATCTAATGTTTTGTAGTCACATGGGCAAGAATTATTACATGCTAAGCTGGTTAGTATAAAGAAAGATAATTCTAAAGCTAACCAAAGAAAATGGCTTCAGTAAATTAGGATGAAAAATGAAAATATAAAATAAAGAA…	13105707	13106964	[]	[]	[]	[0.]	348	1.25309e-05	3768	466	0.684	0.816	1257	3	0.816	1.696	4	4	8	4
NUTM2G	ENST00000372322	chr9	+	3_prime_UTR	GGGCCGCCATGGGGCAGACTCTCTGATGCCAGTCCCCAAAAGTGGGGCTCTGAAGTCTCGGACCCTCATGGCACCCGGTGCCCCAAAGCAAAGGCTGCTTCTCCTCCAGTGCTGATCTTGCTGGGCCTTAGCTTTGGAGGGTAGGGGAAGGAGGGGAGGGAGAAGGTGGCTGAACGGGGAGGGCAGGAAGGGAGGGCCTGGGGGGTGGGAAGCAGTGCCTTGGGGGCCTTGTGTGTAAATGTGAATAAATGTAGTTGTTTTGGAAAA	96939150	96939416	[]	[]	[]	[0.]	45	1.96526e-06	495	58	0.611	0.995	266	2	0.381	0.995	5	0	5	5
ODF2	ENST00000351030	chr9	+	5_prime_UTR	TGGCGGGGCGGGGCATCTCTGTGACGCTAGGGGCTGGGCCTCGATGGCGAAACCCAAGCGGCTCCCGGGGGGGTTTGAACTGGCCA	128456006	128456091	[]	[]	[]	[0.]	40	1.06017e-06	252	29	1.071	1.778	85	2	0.636	1.778	9	2	9	7
PHF24	ENST00000242315	chr9	+	5_prime_UTR	GCCTGCTGCCGGCGCTCGGCCCAGCACGCCGGCTCTCGGGCTGCCGTGGGCTGCGCGGGGCCCGCGGTGTGTAGAGTCCGCCGCCCCGGAGCCGCGTCCCGCACCCGGACGGTCCCG	34958285	34958401	[]	[]	[]	[0.]	20	1.7422e-06	342	40	0.352	0.727	116	2	0.466	0.727	3	0	3	3
PSAT1	ENST00000376588	chr9	+	3_prime_UTR	ACACATCCTAACCAGGATATACTCTGTTCTTGAACAACATACAAAGTTTAAAGTAACTTGGGGATGGCTACAAAAAGTTAACACAGTATTTTTCTCAAATGAACATGTTTATTGCAGATTCTTCTTTTTTGAAAGAACAACAGCAAAACATCCACAACTCTGTAAAGCTGGTGGGACCTAATGTCACCTTAATTCTGACTTGAACTGGAAGCATTTTAAGAAATCTTGTTGCTTTTCTAACAAATTCCCGCGTATTTTGCCTTTGCTGCTACTTTTTCTAGTTAGATTTCAAACTTGCCTGTGGACTTAATAATGCAAGTTGCGATTAATTATTTCTGGAGTCATGGGAACACACAGCACAGAGGGTAGGGGGGCCCTCTAGGTGCTGAATCTACACAT…	78329087	78330093	[]	[]	[]	[0.]	193	1.02084e-05	3009	368	0.467	0.591	1006	2	0.591	1.363	1	1	7	6
PTGR1	ENST00000407693	chr9	-	5_prime_UTR	GCAGTCCCAGCCGCCTTCCCCAGGCAGTGGAACCTTCGGGCTCCT	111599603	111599647	[]	[]	[]	[0.]	14	5.44643e-07	129	15	0.616	1.456	44	2	0.727	1.456	8	3	8	5
PTPRD	ENST00000381196	chr9	-	5_prime_UTR	GTGGAAAATAAAAGGCAAGCAGTTCCTGGCCCGTGATATTCCAGTTAGAGGTGTCTGACTGACAGCATGTTGGCACCGAGGGAAGCGATGGGCTTCGGCTCCAG	9938507	9938610	[]	[]	[]	[0.]	50	1.19124e-06	300	35	1.138	1.793	103	12	0.763	1.821	9	3	9	6
PUM3	ENST00000397885	chr9	-	3_prime_UTR	GTGGAAAGAGTTAAGAGCAAGATGGAATGATTTTTTCTGTTCTCTGTTCTGTTTCCCAATGCAGAAAAGAAGGGGTAGGGTCCACCATACTGGTAATTGGGGTACTCTGTATATGTGTTTCTTCTTTGTATACGAATCTATTTATATAAATTGTTTTTTTAAATGGTCTTTTTTAAAAA	2804152	2804330	[]	[]	[]	[0.]	43	1.77e-06	531	62	0.543	0.894	178	2	0.894	1.988	5	5	9	4
RABEPK	ENST00000373538	chr9	+	5_prime_UTR	GGAGTCACGGCTCGCGACTGGCCTAAGTCGCCGCAGGTATTGCAGTCCGGGGCTGGAGGGTAGGGGCGAGGGTCCCCGGATACCGGGTCTATCACGGTCTCGGGCAGGGAGTCTGAATCTTTTAGGGGAGTGGGCCCAAGCCGGGTGCAAAGAACGGGGAAGGGCCTTCCCTGGCTCCGTCCCGGCCACTTTGACCGAATCAGCCTGTTCTTTCCCGACCCCGTCTCCTATCCCCTAGAACTGCCACGTGGGGATGAGATTTGCTGGGCTGGTAGCGGCGGCTGCTGCGGGAGGTCCCGCCCACGTGAAGCCAGCCTAACTGAGCTCTGGACTTTGGGGACAGCTGTCAGTGGCCTAGGCCGCAG	125200542	125200906	['C9RIBOSEQORF81']	['+']	['uORF']	[1.]	100	4.4944e-06	1086	129	0.659	0.915	364	2	0.858	0.915	5	4	5	1
REXO4	ENST00000371942	chr9	-	5_prime_UTR	ATGCGCAACGCGTGCGGGGTCTCTTCCGGAGTCTTTTCCTGGACGGGGTCCCTGCGGTGGGTGTGTTTCGGCCTGGCCTGGGCAGGCGCTTGTGCTGCCAGGGCGCCGGGCCCGGGGAGGCCGGGGTCTCGGGTGGCCGCCGGCCCAGGCGCTGGACGGCAGCAGG	133417845	133418010	[]	[]	[]	[0.]	57	2.33911e-06	492	58	0.794	1.225	165	2	0.68	1.225	7	2	7	5
RRAGA	ENST00000380527	chr9	+	3_prime_UTR	ATATTGCCAAATGCTCTTTCTGAAAATGCTGAATTGCCTTTTTTGTTTGCATCCTTTATTTTTAATATTCATAATGTCGTGTGCTTAAAAGTGGGCTTTGAAGTGTGTGCTGCTTACTCCTTTCATCTTTCTCCCCGCTTCCCCAGTCTTTAAACATTGGACGCTATTTACTCAGCTACCCAGTAGAGCTTGAAGCTGACCTTTCTGAGAAGTTGGTATGGTGTAACACTAAAGTAGGTGGTTCGTGTGTGTTCTCATTACCTGGTTATGATAGATATGCACATCAAAGCCTTTACCAGTATCTTCCTGTATTCCGTATCAGATTGCAAAGACGGAATGTTACTATTTTATCAGCAAGGTATTAAAATGCATTTATAAATTCTTCTTGGCTTCATTCAT…	19050602	19051025	[]	[]	[]	[0.]	104	4.46075e-06	1266	151	0.588	0.811	423	2	0.811	1.611	4	4	8	4
SLC25A25	ENST00000373069	chr9	+	5_prime_UTR	GCAGAGCGCCTGGCTTGCCTCCCGCGCGGTCACCGCCGGCCCGCCGCCCCCGCTCCCGCCCGCGCCCGGAGCCCCTGCCTCGCGCCCG	128068232	128068319	[]	[]	[]	[0.]	43	1.2525e-06	258	30	1.122	1.82	87	2	0.616	1.82	9	2	9	7
SNX30	ENST00000374232	chr9	+	5_prime_UTR	GCGGCCGTGCTGCCAGCGGACCCGCGGCGGGCTCGGGCGCGGAGCGGGGGCGCGCGGCGCGGAGCGGAGCGTCTGAGCGCCGGCAGAGACCAGCCGGCGGGTGGCGGCGGCCCCCAGCACGGCCGGTGCAAGGCCTCGGGTTAAGCGGCGGCCGAGCGGGGCTCGGCCCGGGGTGCTCGGGGAGCTCGCCGCGGCGGGCAGCAGGAGGAAGCGGCGGCGGCGCGTCCCGAGCGGTGCGCGCC	112750760	112751001	[]	[]	[]	[0.]	116	3.79086e-06	714	84	1.188	1.611	241	2	0.45	1.611	8	0	8	8
TMEM38B	ENST00000374692	chr9	+	3_prime_UTR	ATTTACGTGATGAGCTCTACAAGGCCAAAAATTTTTTTTCTTATCTACCTGTTATATTGTGCTAATTTTTCTATGTATGTGATGTGAAATGAAGACTATATATATGGAATGGAGGTGACAGAAAGAAAGAAATTCTTTGTTTGAGGGAGACTTCCCCTTTCTGGATTGTATTTGTAGAGTGTTACGAGTGTATCATGTGATTATGCTTTACCGGTATAAGAGATTCTGTTGTGATTATTTGAATAGTTTTATATTAATAAAAGAAGACAAAATTTTTTAAATGTTAGAAAAAGCAGATCTGTCATTGCAAAGTAACAAAAATTTTAAGCTTTTAAAAATGTAGATTTTTCATATTTTTAAAATTTGAATCTATTTGAGCTTTAGTTCAGCAGAATTAAA…	105774081	105776629	[]	[]	[]	[0.]	546	2.46941e-05	7512	983	0.518	0.596	2548	2	0.596	1.966	1	1	9	8
TSC1	ENST00000298552	chr9	-	3_prime_UTR	GGAATGATGGTCAATCAGTGTTAACTTGCATATTGTTGGCACAGAACAGGAGGTGTGAATGCACGTTTCAAAGCTTTCCTGTTTCCAGGGTCTGAGTGCAAGTTCATGTGTGGAAATGGGACGGAGGTCCTTTGGACAGCTGACTGAATGCAGAACGGTTTTTGGATCTGGCATTGAAATGCCTCTTGACCTTCCCCTCCACCCGCCCTAACCCCCTCTCATTTACCTCGCAGTGTGTTCTAATCCAAGGGCCAGTTGGTGTTCCTCAGTAGCTTTACTTTCTTCCTTTCCCCCCCAAATGGTTGCGTCCTTTGAACCTGTGCAATATGAGGCCAAATTTAATCTTTGAGTCTAACACACCACTTTCTGCTTTCCCGAAGTTCAGATAACTGGGTTGGC…	132891349	132896234	['C9RIBOSEQORF100']	['-']	['uORF']	[0.]	1027	5.10846e-05	14412	2103	0.464	0.514	4885	4	0.514	1.624	0	0	8	8
TTC39B	ENST00000512701	chr9	-	3_prime_UTR	TCAGAACTTGAAGGATGGAATTTTTCCTCAATTAGCATCGGCATCTGCTATAGATTCAACCTTATATTAAAGTGGAAAAATGATCTTGTGAATAAGAGACAAAAAAACAGTTTTTTTGGTCAATATTTTCTATCATCTGAGAGATTTACTGTTGGTCTACATAATTTTTTTTCCTATGGAATGGCATTCTATATTATCTAGAAAATTCTTATATTTTGCCTCCCCCAAAAGAATTTCATATTATTTGAATTAGGGGGCGAAGAAGTCTTTTGAAAGACTTGCAGATGCAATAGTCTAATTAGATTATTTATTTTTTTAATGTGAAAATTAATATTGTTTAGCAAATAGCTTACAAGTTGAGCCAATTTTGGATTTGTTGGGTAGTTAAACTTCAGAGAT…	15163622	15172018	[]	[]	[]	[0.]	2717	8.27862e-05	24396	4001	0.658	0.701	8396	2	0.096	0.701	3	0	3	3
UCK1	ENST00000372215	chr9	-	3_prime_UTR	GGGGCTGCCGAGCCTCAGGGCAGGTCTCCCGCCCGGCATGTGTGTTCAGGGACTGAGCCTGGGGACGCCCACCCACACCCACTGCTTCCTCTCGGCGCACCCCAGGGGAGTGTTAGCAGCGAGGCCTTCCTCACTCAGGAGTGGAAACTCAGATGTGTCACTCAGACTCAACTTGCTGGGACACTGACAGGCGTTCCTGAGGTTTTCAGCCACTTAGGCTCGTTGCGGTTTAAAGATCCCTCTAGGTCACTGAGAAATGCCACAGAATGTGCAGGAAGCCTGGGAGGCTTCTGTGAGGAATGTGAGGCACATTATTGGGGAAATTGAGGAGACAGCCTAGACACTGGCTGGCCTGATGTTTTGTTGACAGTGAACCCACAGTGGGAGAGAGTTTTTTCC…	131523801	131525039	[]	[]	[]	[0.]	406	1.43249e-05	3696	461	0.812	0.956	1238	2	0.956	1.995	5	5	9	4
UGCG	ENST00000374279	chr9	+	5_prime_UTR	AGTGCGCGGAGCTGCGGCGGTGGAGCTGCTCGGCCGGGAGCCCGGCGGCGAGACGGAGAGGCGGCGGAGGTGCCCGCGCGCAGGGTCTGGTGGGCGGCCGCGAGGCTCGGGAGAGGCGAACCGGAGCGCGGGACCGCGGTCGCCCCGACCAGAGCCGGGAGACCGCAGCACCCGCAGCCGCCCGCGAGCGCGCCGAAGACAGCGCGCAGGCGAGAGCGCGCGGGCGGGGGCGCGCAGGCCCTGCCCGCCCCTTCCGTCCCCACCCCCCTCCGCCCTTTCCTCTCCCCACCTTCCTCTCGCCTCCCGCGCCCCCGCACCGGGCGCCCACCCTGTCCTCCTCCTGCGGGAGCGTTGTCCGTGTTGGCGGCCGCAGCGGGCCGGGCCGGTCCGGCGGGCCGG…	111896814	111897215	[]	[]	[]	[0.]	210	5.84555e-06	1134	136	1.38	1.731	401	2	0.615	1.731	9	2	9	7
ZCCHC7	ENST00000336755	chr9	+	5_prime_UTR	CTCTACGCGTTTTGGTTCCCGGTTGGTGCTTCCTGTTCGCAGCTGCGGCA	37120574	37120623	['C9NOREP40']	['+']	['intORF']	[0.]	17	5.29185e-07	144	16	0.727	1.585	49	2	0.659	1.585	8	2	8	6
AJM1	ENST00000436881	chr9	+	5_prime_UTR	GCTGCTGCCTGGAAGCTTCTGCCCGTGCCGGGGACGCAGCAGTGCCGGGGACACAGAGGAGCCGACCTGGGGGTGGCACAGCCCACCGGGGCACAGCCAGAGCAGCACCCAG	136842478	136842589	[]	[]	[]	[0.]	52	1.42966e-06	330	38	1.095	1.72	111	4	0.972	1.72	9	5	9	4
AK1	ENST00000644144	chr9	-	5_prime_UTR	GAGGACGGGCAGGGCACGCACTGGCCCCGGCGCCCACCCGCACCCCTCCCCAG	127877623	127877675	[]	[]	[]	[0.]	23	7.9245e-07	153	17	0.97	1.837	52	2	0.817	1.837	9	4	9	5
APBA1	ENST00000265381	chr9	-	3_prime_UTR	CCGCGGCCACACGCGGTGGCATGCATGGAGGACTCTCCTCTTCGTGGTTGTGTTTCTCGTGCTGCATCCCTGTGTCCACTGAGACTTTCCCCTCTCGCGCCCAGCATTTGGTTTTACACAGGAAGAGAAGAATCCACAAGGACCTCTTTACTCTCTCCGATTTGCTTTTTTTTTTTTTTTTTTTTCAATACCAGGGAAGTTTCGTATGCACTCCCTTGAGGATGGAGAGCAGCCAGCACCCACCTGGTACTGACCCAGGACCATCCTGGAGGGCTTTCTGGGTGTGTCCAGGGGGTGGGCTGTCACTGCTTGAGGGAGAATCCTCCCTTCCCAGGAGGTGCAGACTTCTTAAAAGGAGCTCGCGGGGCAGCAAAGCAGCTGATTCAGCAGTGCCTAAAA…	69427532	69431326	[]	[]	[]	[0.]	881	4.07471e-05	11112	1555	0.536	0.599	3794	3	0.599	1.315	1	1	7	6
ASB6	ENST00000277458	chr9	-	3_prime_UTR	TAGGTCTCAGGCTACAGGAACGGGGGACACGGGCAGCTCAGGTCAGCCTGTTGGTAGATGCTGGGACAGCATTAGAAGAGGGTCTTTTTGATCTGGGAGATGAGACGGGATCCTTCATGAGAAAAGCCAGCCAGGTAGAGCCTGAAGCTGTGATCACTCCAGTGGTGAAGGGTGCAGCTCTGGTTCTTCCAGAGAGACTGCCCCCTTCCCTCCAGCGGCACTCCAAGTCCCCCCCATGTTGGAAAGAGGAACAGGGCTTGGATTGATGTTTATACCCTCTGAATTGGAGGGCAGTGCCAGGGCATTTGCAGAAGCTGGGAAGGACCAAGCCTCAGCACCCCAGGGCTGCGGGGCTCTTGTTGGCCGCACGTGGCAGTGCAGCTGGAGAGGAAGCCTGGG…	129634605	129637789	[]	[]	[]	[0.]	1044	3.58326e-05	9252	1269	0.782	0.866	3184	2	0.866	1.631	4	4	8	4
BRD3OS	ENST00000603928	chr9	+	5_prime_UTR	GGGAGCCCCGCAGTGCGTCGCGCCGCTGCCCGCATCTCCGAGGCCCGCGACGAGCG	134025481	134025536	['C9RIBOSEQORF103' 'C9NOREP156' 'C9NOREP155']	['+' '+' '+']	['uORF' 'uORF' 'uORF']	[0. 0. 0.]	38	9.962e-07	162	19	1.45	1.982	55	4	0.672	1.982	9	2	9	7
BSPRY	ENST00000374183	chr9	+	3_prime_UTR	CCTCTGGCCACAGGAAGCCAGGTCCACCGCCCACCACCCTTTCAGGCCATGTTTCTACTCAGTGTGCTTTTCCCAAATGATGTGTGTGGTGTTTCTAAGAGAAACAGGGCCCATAACCAGTGGGCAGCTTTAGGAGGGATGGGGATCTGTTTCAGATCTAGGCATAACCTGTAAATCACAGGTGTCCAAACTTTTGGCTTCCCTGGGCCACATTTGAAGAAGAATTTTCTTGGGCCACATAAAATACACTAACGATAGCTGATGAGCTAAAAAAAAAAAAAAAGTCTGTGTATAATTTTTGTGATATCTGCCACCACAGATAAGCAAAAAAGTCCTTGCATTCAAAGGGTTGGAGATTGCTGCTTTGAGTGCTGGGTACCTGTGGGGAACCTACTACTC…	113370143	113371222	[]	[]	[]	[0.]	301	1.15927e-05	3231	398	0.688	0.832	1079	2	0.832	1.939	4	4	9	5
CBWD5	ENST00000382405	chr9	+	3_prime_UTR	CACTAGTGGCATTTCTTATCAAAAGGATTGGATAATAAAAATAAGTTTCTACTGGGTATATTTCAAGCATTTATTTATTACTTTAGTTACGAATTCCAATATACTTTAAAATGGTATTTGTTTTACAGCATACATAAAATGTAGCAAATCAGTACTGTAAAACATTTAACATTCATACAATTATATATAATATCCTTTTTTTTAAAGAATGGTATTTCACAAAAATATCTTTTGAAATTGGCTTTGGAGTTTACATATACTGAACATGAAAGTTTATAATAATGATGATACAACTTTCAACATCGTCATTTTTTCTTAGAACTTCAGCTGATTGCAGAGATATAATGATTACATTGTTATTAAATTTTTTTAACACAAGTAAGTGTCACCATTTTATGA…	65733617	65734041	[]	[]	[]	[0.]	149	3.83861e-06	1164	138	0.945	1.237	424	2	1.237	1.983	7	7	9	2
CBWD5	ENST00000382405	chr9	+	5_prime_UTR	GTGTTGGTCCCAGCGGTTCAGCTGAGGTAGGGACGTGCCGTAGGCCGGA	65675928	65675976	[]	[]	[]	[0.]	33	5.51311e-07	141	16	1.441	1.983	48	2	1.237	1.983	9	7	9	2
CNTFR	ENST00000378980	chr9	-	5_prime_UTR	GCAGAGCGGGCGGCGGCGGCGGCGGCAGCGGAGGCGGCGGCTCCAGCCGGCGCGGCGCGAGGCTCGGCGGTGGGATCCGGCGGGCGGTGCTAGCTCCGCGCTCCCTGCCTCGCTCGCTGCCGGGGGCGGTCGGAAGGCGCGGCGCGAAGCCCGGGTGGCCCGAGGGCGCG	34589555	34589724	[]	[]	[]	[0.]	77	2.85173e-06	501	59	1.086	1.577	169	3	0.64	1.577	8	2	8	6
EXOSC2	ENST00000372358	chr9	+	3_prime_UTR	GGAGGTGCTCCAGAAGCACGGGACTGTGGACCTTGCAGGAGTGAAGACTGTGATGTGTGGTCCCCATATGTGGCTCAGCAAAGACTCGAGAGATCATCCCTTTGTCTGCATTGACGGCCCTGTGACGGCCTCCAGCCCACAGGCCTGCTTTCTCCTGTCCTAACACCAAGCCTGGGTGGCAGATGAACAGTGCTTCCTTGGGTTGCCAGCTGAGTCCCGGTATTAGGGAATAGTTTCAGCTCTTTCAAAGTGCACAGTGTTACAGTCGAATGGGCTCCCATCCTGGAATAATATGGAGAATCCTTTGTCTTCCACTCACTGTCATTCACAAGGCACAGTGCCCCATGAAATTGCCCCAATAGAAAACATGGCATCCCTGACCTCCAAATGGTCTGTTTT…	130703775	130704892	[]	[]	[]	[0.]	234	1.2296e-05	3348	414	0.508	0.63	1117	1	0.63	0.63	2	2	2	0
FOXD4L5	ENST00000377420	chr9	-	5_prime_UTR	CTCTCCTGCCTTCCCTGAATAAACTTACACAATTTAGTGCTGGGACATTTGGACCTTTTCTGAAAATTTGAGTCAGGGAGAGCATCTTGGGGAGGTGGGAAGGAAGGTAGAAGGAGCAAAGCAACACCCCCCTGAAGCCTGGGAATATTGTCAGAACCTTAAATATAATTCAGCTCACCATTCTGGGTAAGGACAGACTCTACCAATGAAAATGGGTGATTACCAGCTGTGAAACACAAAAACATACTTTTACGGTTACACATTCCTTTACAAACAACCGTGTACATTTCAGCCTCCTGCCCCACCATTTCTTTTCTCCAGGAGGGAAGGCTGCATGTCGAGGTGGTCATAGAATGTTGAGTATCATACTTTCCTACCTCGCTTTTATTTGCGCGGGTT…	65284378	65285209	[]	[]	[]	[0.]	41	6.75866e-06	1800	217	0.147	0.245	831	2	0.146	0.245	0	0	0	0
FUBP3	ENST00000319725	chr9	+	3_prime_UTR	GACAGCGTCCTCGTGGCCAACTCTCCCCTCAAAATCATTGTCAAAGAAAACCTATTTGTAACAGAGGTTTTTACATTTGCAAACCTTTTGATGAAGAACTGTTGTTTTGTTCTGTGAAACACTATATTTAGATTAACGGAATTTTTCTAAAAATCAGGAAAATTAGTTACTAAAAATTGCTGATCATTTTTGTTTCATTATTTTTGTTATTTCAAATGTATAAGCTCTGGGATTCTTTTTGGAGCAATACCTACAAAGTCAGGCACCAGAATGTGCCTCAGAGCTGTGACATTTCAACATGATGGTTTTGGTTTGGTTTGGTTTTGTGTCCTTTTTATTTGCAGTTTTTTCTGTTGCAACAGAAAGTGGCTTGGAAGTCTTAGGTGGTATGTAACAAAT…	130637023	130638352	[]	[]	[]	[0.]	243	1.29743e-05	3948	490	0.447	0.552	1329	2	0.552	1.997	1	1	9	8
GLE1	ENST00000309971	chr9	+	3_prime_UTR	TGTCACTCCATCACCCACCATCACCGCTGCTGCAAAGAGGCAATAATAAAGGAACTGAAGACAGCTGTATTTGGGAGAAGTCATGTCAGATTCAGAAATTTGCCATTATGTATTTTTATGTATTTATGCCTTGTGACTAGGAGAGGAGATTTTCATGGGTCACAAAATTCTTGGAGGTCCCTTAGTAGATTTGGTAGTTCCTTAAGAGATCCACGTGATAAAATAAATGGAGTTGGCCTTTCTTGTTTTTTGCAAAAGTGATAAAAGGTCTTTAGCACTTGGTCTCCTCCCTTGTCTCTAGTGTCTTTCAGAAAGTTGGCAATACCTTAACAAATGCACTCTGAGCTGGAGGGAGCCCACCATTTGCACCCACCTACCCACCCTCACCCCTGTTCAGAT…	128541171	128542288	[]	[]	[]	[0.]	187	1.11744e-05	3318	408	0.407	0.517	1117	2	0.517	1.918	0	0	9	9
GLIS3	ENST00000381971	chr9	-	3_prime_UTR	AAGCTCTCTTGGCCACTCCTGCACACCCAGGACCTTGATGTTGCTTGCCACCTTTTGTTTTCGTACTCTCACAGACTGCTTGAGGAAGGATGTCAGCCCAATCAGCGGGCCCTGCAGAGTTACTGATGTTCTTTCAGAAGGCAGGACTGAATGGCAGAGCTAGCTTTGCAGGAATCATTACAGTTGCTCCTTTTTCTCTCTGGTTTTCCTGGACTATGTGACCAGGAGGACTGTCTTTTCAAAGGGAATTTAGAGCCTCACTCTCCTGGATACCTGTTACTTCCTGGCTGTCAACCCTTAAAGGACCCCAGTGAAATGATGTGCATATGAAAATGTAGTTTGGGGATGACTCTACCTGAAAACTCCAAACAGGGAAAAAGACCTCAATTACGAGAGGCA…	3824127	3828271	[]	[]	[]	[0.]	1152	4.1281e-05	12111	1699	0.646	0.712	4144	3	0.712	1.54	3	3	8	5
GPSM1	ENST00000440944	chr9	+	3_prime_UTR	GGCCCTGTGCCCACCGCCAGGCCCACCCTGCCCCCACTCCTGGACGCCGGTCTCACAGTCACAGCCACGTCCTCCCGAGGCCATTGCCGAGGACAGGCACTGGGCATGCAGCCCCACGGCCTCCCCGACCCAGGGCGACAGGCTCAGGCCAAGCTGCCCGTGGTGGGAGGGCGTGCTTCCATCCCGGGCTGGCCCCCATGGCCCTCAGCTTCCTCCCTTCTGCCCCTGCCGCAGGCCGGACGGGGCCTTCGGCATGTCGGCCCCGACCTGGTGCTGTCAGACTCCCGCATCCTCTCCCCCAAGCCCTTCCCGTTCTGCCCTGCCCTGCCAAATGTGAAACCCTGCTGTCTCCCCCACCCTCCCCAAAGGTGTCTCTGAGCCGCCTCTTGGGGCCACCAA…	136358221	136359601	[]	[]	[]	[0.]	490	1.88417e-05	4074	519	0.877	1.017	1380	2	1.017	1.816	6	6	9	3
HACD4	ENST00000495827	chr9	-	5_prime_UTR	CCCCGGTACTCCTTCCTGGACCGCGCTGGAAGCCCTGGCGGCGGCGGCCC	21031591	21031640	[]	[]	[]	[0.]	28	7.58846e-07	144	16	1.257	1.963	49	2	0.456	1.963	9	0	9	9
IARS1	ENST00000443024	chr9	-	5_prime_UTR	GTGCGCCCGGTTGCAGCGTGGACGCCGGATGAGTTGCTTTTAGGCTTGCTGGCCCGCGGGGCTGTCCAGGCACGCGAGGCCCCTCAG	92293611	92293697	[]	[]	[]	[0.]	40	1.24828e-06	255	29	1.071	1.778	86	2	0.582	1.778	9	1	9	8
IFNA16	ENST00000380216	chr9	-	3_prime_UTR	AAACTCATTCAACATGGAAATGATCCTCATTGATTAATACATCATCTCACACTTTCATGAGTTCTTCCATTTCAAAGACTCACTTCTATAACCACCACAAGTTGAATCAAAATTTTCAAATGTTTTCAGGAGTGTAAAGAAGCATCGTGTTTACCTGTGCAGGCACTAGTCCTTTACAGATGACCATGCTGATGTCTCTATTCATCTATTTATTTAAATATTTATTTATTTAACTATTTTTAAGGTTTAAATCATGTTTTATGTAATATCATGTGTACCTTTACATTTTGCTTAATGTAACAATATATGTTCTTCATATTTAGTTAATATATTAACTTCCTTTTCATTAAATTTTTACTATAC	21216373	21216735	[]	[]	[]	[0.]	117	3.48102e-06	1047	124	0.812	1.1	362	1	1.1	1.1	6	6	6	0
KYAT1	ENST00000302586	chr9	-	5_prime_UTR	GCTGCAACCTACGGGGTGTACTTGGGAACGAGGGGTGAAGCGGCCCAGGTGAGG	128881897	128881950	[]	[]	[]	[0.]	16	6.85004e-07	156	18	0.602	1.35	53	2	0.623	1.35	7	2	7	5
LRRC8A	ENST00000372600	chr9	+	5_prime_UTR	GAGTGGTGCAGTGAGGGACAAACAAAAGGAGGCGCCGGAGCAGCGCTGCGGCCGGCGGCGGGACGGAGCGGCCGGGGCCTGGGGCTGCCTGCCGGGCGGCCGGGCGCGGCGAGCCCAG	128882133	128882250	['C9RIBOSEQORF87' 'C9NOREP131']	['+' '+']	['uORF' 'dORF']	[0. 0.]	78	1.71342e-06	348	40	1.573	1.985	117	3	0.716	1.985	9	3	9	6
MAPKAP1	ENST00000265960	chr9	-	5_prime_UTR	GTCGTGTGCGGCTCGGGGTAATAGGGCTGCTGCTCGGCCGGCCGGCGGCGGCGAGCAGCAGGGGCATGAGGGCTAACCCGGGAAGCGGCAGCTGAGCGGGCCGGGAGGAGCGCCGGTCCCCGTGGATCCCGAGAGTGCAGAGCTCGGGGCAGGGGCCGGGAGGCGTGGGGGAGCCGGGCCCTCCCCTCAGGAACGTGTCCCGGGGCCGACCCGGCCCGTAGTGTGGAAGCAGCTTCAG	125706971	125707208	[]	[]	[]	[0.]	88	3.60153e-06	702	83	0.892	1.266	237	3	0.683	1.266	7	2	7	5
NAIF1	ENST00000373078	chr9	-	3_prime_UTR	GGGCAGGGGTCAGGCCAGCCTTCTGCCATGATGGGATGAAAACTCCATGGACTTGTAAGTGGGTCCTGTGATTGGCCTTGGCCTTAGACCGGCCACGTGCACAGCTCCCTCTTTAATAAACGCTTAGGGGTTGCACTGTTTTTGAGAAGAGGAATTTGTTGGGCTCCTGGGACCCAAACTCATACTCCCCCTACTTGAGCTGCCTTGCTAAGATCCAGAAGATTGGTTAGCAGGGGGTCACGTGTGCATGTGATGGGACATGTGTTGTCATGACCCCGGGCTTGTGACATGACCCAGCCTTGGTCTTGGACAACTGTAAGGAACAACACAACGGGCTGTCACTGGGGGCCGTCACCCAGCCTGGGTCTCTACTGAGCTGCCCAACCCCAGGTGCCATCC…	128061233	128063427	[]	[]	[]	[0.]	477	2.42425e-05	6501	849	0.521	0.606	2194	2	0.606	1.223	1	1	7	6
NOTCH1	ENST00000651671	chr9	-	5_prime_UTR	ACTAGTGCCTCGGCCGCGGGAGGGAGCGCAAGGGCGCGGGGCGCGGGGCGCGGGCGCGGGCGCGAGCGCAGCGAAGGAACGAGCCGGGCGCGGAGCCGGGCCCGGGGGCCTGCGAGAGCACAGCGCCGCCAGCCAGCCGGGGAAGAGAGGGCGGGACCGTCCGCCGCCGCCCCGGGACCGTACGCCGCGCGTGTGCGTCCCAGCCCCGCCGGCCAGCGCAGGAGGCCGCCGCCCGGGCGCAGAGGGCAGCCGGTGGGGAGGC	136545787	136546048	[]	[]	[]	[0.]	128	4.39511e-06	780	93	1.193	1.594	261	2	0.747	1.594	8	3	8	5
NOXA1	ENST00000683555	chr9	+	3_prime_UTR	TGATGCTGTGTCCATGATGCTTTTAATAAAAACAACCCCCACTGCA	137434361	137434406	[]	[]	[]	[0.]	15	4.6965e-07	132	15	0.669	1.534	45	2	1.534	1.698	8	8	8	0
NR4A3	ENST00000395097	chr9	+	3_prime_UTR	TCAGGAGCAGTGGAGCAGTGAGCTGCCTCCTCTCCTAGCACCTGCTTGCTACGCAGCAAAGGGATAGGTTTGGAAACCTATCATTTCCTGTCCTTCCTTAAGAGGAAAAGCAGCTCCTGTAGAAAGCAAAGACTTTCTTTTTTTTCTGGCTCTTTTCCTTACAACCTAAAGCCAGAAAACTTGCAGAGTATTGTGTTGGGGTTGTGTTTTATATTTAGGCATTGGGGGATGGGGTGGGAGGGGGTTATAGTTCATGAGGGTTTTCTAAGAAATTGCTAACAAAGCACTTTTGGACAATGCTATCCCAGCAGGAAAAAAAAGGATAATATAACTGTTTTAAAACTCTTTCTGGGGAATCCAATTATAGTTGCTTTGTATTTAAAAACAAGAACAGCCAAG…	99863868	99866891	['C9NOREP84']	['+']	['uORF']	[0.]	500	3.01386e-05	8943	1198	0.388	0.449	3023	3	0.449	1.095	0	0	6	6
OBP2A	ENST00000371776	chr9	+	5_prime_UTR	AGCCTTGTTCAGACGCCCAGTGACCTGCCGAGGTCGGCAGCACAGAGCTCTGGAG	135546126	135546180	[]	[]	[]	[0.]	4	5.29907e-07	138	16	0.123	0.572	54	2	0.572	0.93	1	1	5	4
PAPPA	ENST00000328252	chr9	+	3_prime_UTR	GGAAGGACAAGAAGTTGTCAAAGAATTCCCAACGCCAGGACCCACATCCCTTTGGTATTGATTTCACAGTCAGCTGCTCAACGGAATGGCCTCTCCACACCAGGGATCCTTAGCACCCAACCGGTCTGCCTTTAATTTTACCCAGGAAGGACTCACATTGGGGCGAATGAACCAAGTTTCGCCATGCTGGATGATGAAATGGATTCCCATCCCAAAGTCTGAGATGGATTGCATATACAGTGTGCAGTCCCAGAGCCTCCTAAAATTCTAGCCATTTGTCACACAACCACAGCAAGAAACGTGTTCTATATCTAGAGTGTGCCCATCTGTGTTTAGTACACATGCATGCATACACACCCATACAAACATCTGTGTGAGGGCAGTTCTGGAGATGAGCAG…	116396617	116402321	[]	[]	[]	[0.]	1123	5.69977e-05	16725	2496	0.428	0.473	5704	2	0.473	1.304	0	0	7	7
PCSK5	ENST00000674117	chr9	+	5_prime_UTR	GCCACTCAGAATCCTCGCGCGCTGCTCGGAGCCGGAGGGAGCGCTGGGAGCGAGCAAGCGAGCGTTTGGAGCCCGGGCCAGCAGAGGGGGCGCCCGGTCGCTGCCTGTACCGCTCCCGCTGGTCATCTCCGCCGCGCTCGGGGGCCCCGGGAGGAGCGAGACCGAGTCGGAGAGTCCGGGAGCCAAGCCGGGCGAAACCCAACTGCGGAGGACGCCCGCCCCACTCAGCCTCCTCCTGCGTCCGAGCCGGGGAGCATCGCCGAGCGCCCCACGGGCCGGAGAGCTGGGAGCACAGGTCCCGGCAGCCCCAGGGATGGTCTAGGAGCCGGCGTAAGGCTCGCTGCTCTGCTCCCTGCCGGGGCTAGCCGCCTCCTGCCGATCGCCCGGGGCTGCGAGCTG…	75890673	75891181	[]	[]	[]	[0.]	174	7.03752e-06	1500	181	0.85	1.09	508	2	0.526	1.09	6	0	6	6
PGM5	ENST00000396396	chr9	+	5_prime_UTR	GCACTCCCAGGGAGACAGGGAGACGGGCCGGGCGCCGGAGAGGAACCCGGACTCTGCCCAAAGTCTCGCCGCCCGCCGGCTGTTTTCTGGCGGAGGGTGTGCCCCGGAGGGCGGCGATCGCGGGTGAAGGCTGGGGCCAGGCGCGGGTGGAGGCGTCACCGGGGTCGGGCTAGCAGGCCCTGGAATCAGGCTTTTGGGACACCCCGAAAGTGAGTCCAACTTGGGGAGAAACTGAGGGCAGCTCGGGCGGTCTGGCAGCGGAGAAGGTGGGTGGGAGAAAACTTTACAGGAAGGCAGAAGCAATCTCTGCCGAGAGAGTCAGCCGAGCGGCCGCGCGGAGAGGAGGGGCGGGCGGTCCCCAGGCGGGCGGGTGCAGGGCGCAGGGCGCCGACCTGCTGG…	68356611	68357127	[]	[]	[]	[0.]	199	7.46587e-06	1512	183	0.969	1.223	516	2	0.543	1.223	7	1	7	6
PLPPR1	ENST00000374874	chr9	+	5_prime_UTR	CCTGGACAGTTTTTGACGGTGCAGTCTTGCTATATGGTGTGAGAA	101185450	101185494	[]	[]	[]	[0.]	9	4.83431e-07	129	15	0.362	1.047	44	3	0.665	1.082	6	2	6	4
PNPLA7	ENST00000406427	chr9	-	3_prime_UTR	AGGCCTCTGCTAAAGAGCCCGGATGCAGCGTCTTCCGTGGGACTGTCCCCAAGGCTGAGGCTCCTGCCAAGTCCTAGGGGCCTCTGTACCTGCCCTGCTGGAAGCCCTGACTTCCCCGGGGCCCCAGGCTGTGTTAGGGTTCTCTGGGCCTCTTCTTTGTACCAGCAGCCCTGCATACAGGGCCCTGTGAGCCCCCCTGCAGTCCTGTGAGGCCCCTGAAGCTCTGTGAGGCCCCTGAAGCTCTGTGAACCCCCTGCAGCCCTGTGAGGCCCCCCGAAGCCCTGTGAGGCCCCCCGAAGCCCTGTGAACCACCTGCTGCCCTGTGAGGCCCCCAAAGCCCTGTGAACTGCCTGCTGTCCTGTGAACTGCCTGCTGCCCTGTGAGGTGTGGGAGCCCTGA…	137459952	137460392	[]	[]	[]	[0.]	133	5.11454e-06	1317	157	0.736	0.978	440	2	0.891	0.978	5	5	5	0
POLE3	ENST00000374171	chr9	-	3_prime_UTR	AAAGGGCGGGAGACTGTGGCACCTTGGAAGGTACCACTTGAAATGAGACGTGCTACGTGTTTCTGTGAAGCTTTTCCATGCTGGGCAGAGTAGTCTCAGGCAAAAGTGCCTGAAAAGATCAGAATAAAAACTGACTAGAAATACCGTCAAAACCAGCACTTACCAAACTCAGAGCATCTGAGTAGCAGAATCCTGTTTTGCTTCATCAATCTGAAGGTTATGGCCTTTTGACAAGAGGGATTCTGAACGACTAAATTAGTCAGTTTGCTCGCTTTTGTTTACTTAAATGTATGGTTAGATGGTTTTTGATCTGCAGTCTTCCCTAGTCCCCCAAATAAGTAATAATAACTTCCATGCTGCCTGCTGTGTTCCAGATCACAGAGGCAGCCAAGGCTCAGG…	113407235	113408810	[]	[]	[]	[0.]	336	1.60737e-05	4722	594	0.517	0.619	1575	3	0.619	1.364	2	2	7	5
POLR1E	ENST00000377798	chr9	+	3_prime_UTR	ACGCATGCTTTCCAGACAGGGCGTTTTGGCTGCATCACAGCCACTGGCTGGTCCTATTCATTTCCATTTTTATGTATGTTTTGAAAAGAAAAGGTCCGGGGATGGTGGCTCACACCTGAAATCCCAGCACTTTGGGAGGCCGAGGCAGGAAGATCATTGAGCTCAGGAGTTTGAAACCAGTCTGGACAACATAGGGAGACCCCATCTCTACCGGAGGAAAAAAAAAAGAGTCAGGCCTGGTGGTGTGCGCCTGTAATCCCAGCTACTCGGGAGGCTGAGGCAGGACGATTACTTGAGCTTGGGAAATCAAGGTTGCAGTGAGCTATGATTGTGTGGCCACACTCCATCCTGGGTCACAGAGTGAGACCTTGTCTCAAAAAAGTAACATAAGGAAAAAAG…	37503203	37503697	[]	[]	[]	[0.]	117	5.52813e-06	1440	172	0.586	0.793	494	2	0.793	1.809	4	4	9	5
PRRX2	ENST00000372469	chr9	+	3_prime_UTR	AGTCCAGTCCCACCAGGACCCAGACGCCTCCCTGGGTGGACAGCAATAGAAAAGGGGGCAGACGCCCAGGAAGTGACCTTCTCCTGGATGAGCTCTCCTGGCCCGTCTGTCCAGCCTGGACTCCCGAGCCCACGAGGCTGTTGAGGCCCCTGCAGCCGGGCCCAGCTCTTCTGTCCTTGGCCACCAGAGACTGCAGCCCACAACCCTTGGAGGGGTTGGGCCGGAAGGTGGAAGAGCCTGCCAAGGACCTCATTTAGTTTGTGTATTAAAACCAAAAAGCTTTTGTCTTTAAGAAATAAAACCATTTTTTTAAGCCCCAAAA	129722353	129722674	[]	[]	[]	[0.]	68	3.83641e-06	942	112	0.499	0.743	321	2	0.743	1.226	3	3	7	4
PTBP3	ENST00000374257	chr9	-	5_prime_UTR	ACTCTCCTTCCACCTCGGACCGGCCGGGGCTCCGCAGAGCCAAAGCTCGCTTGTCCCCGGAACCGCCCTGCTGCCGCCGCCTGCTTCCTCTGCTCGCGGTTAGCCCGTCAGTCCCTGCTCTGTGCGCGCCTCCATCTGGGCCATGGATGG	112333470	112333619	[]	[]	[]	[0.]	51	2.12763e-06	444	52	0.783	1.238	149	3	0.491	1.238	7	0	7	7
RABL6	ENST00000311502	chr9	+	3_prime_UTR	GCCGGCGTGGGCAGTGGCCGCCCTGGGGCGGGGGGCGTGCCTGTCACTGCCTGGGGAGGCATTTGCCTCTGTACCATCGCCTTTGCCGCTGCCCCGTGGCTGCCGTGTGCGCTTCTGAGCTGGAAGAGGCCGGGCATTGGTGGTCCCCAGGCTGGGCCCTGCAGGTGCTGGGCCTTCAGGCCCAGTGTGAGCCTGCTCTGCAAGAAGGGAGGGGACAGCTGGCTTCAGCCAGGCTCGGTGGACACCCTGGCCCTCTCGGGGCAGAGCCGCCAGTGTTTCTCAGGGATGTGACTGAGGCCCAGGAGGGACCTGTGAGGGTCTGTTTACAGAGGCTGGGCAGGGGCCGCTTGGCTGTGGGGTGTGCGCTGCCCCGGCACCTGCTTGCCCTCCGCGCTCATC…	136840523	136841187	['C9RIBOSEQORF112']	['+']	['uORF']	[0.]	238	1.09686e-05	1959	241	0.889	1.1	664	2	1.1	1.56	6	6	8	2
RNF183	ENST00000489339	chr9	-	3_prime_UTR	GTGCTGTTCCCAGACAAGAAACCAAACCTTTTTCGGTTGCTGCTGGGTATGGTGACTACGGAGCCTCATTTGGTATTGTCTTCCTTTGTAGTGTTGTTTATTTTACAATCCAGGGATTGTTCAGGCCATGTGTTTGCTTCTGGGAACAATTTTAAAAAAAAACAAAAAAACGAAAAGCTTGAAGGACTGGGAGATGTGGAGCGACCTCCGGGTGTGAGTGTGGCGTCATGGAAGGGCAGAGAAGCGGTTCTGACCACAGAGCTCCACAGCAAGTTGTGCCAAAGGGCTGCACAGTGGTATCCAGGAACCTGACTAGCCCAAATAGCAAGTTGCATTTCTCACTGGAGCTGCTTCAAAATCAGTGCATATTTTTTTGAGTTGCTCTTTTACTATGGGTTG…	113297093	113297605	[]	[]	[]	[0.]	171	5.25294e-06	1527	182	0.83	1.067	512	6	0.622	1.529	6	2	8	6
RXRA	ENST00000481739	chr9	+	3_prime_UTR	GCCTGCGGGCCCATCCTTTGTGCCCACCCGTTCTGGCCACCCTGCCTGGACGCCAGCTGTTCTTCTCAGCCTGAGCCCTGTCCCTGCCCTTCTCTGCCTGGCCTGTTTGGACTTTGGGGCACAGCCTGTCACTGCTCTGCCTAAGAGATGTGTTGTCACCCTCCTTATTTCTGTTACTACTTGTCTGTGGCCCAGGGCAGTGGCTTTCCTGAGGCAGCAGCCTTCGTGGCAAGAACTAGCGTGAGCCCAGCCAGGCGCCTCCCCACCGGGCTCTCAGGACACCCTGCCACACCCCACGGGGCTTGGGCGACTACAGGGTCTTCGGGCCCCAGCCCTGGAGCTGCAGGAGTTGGGAACGGGGCTTTTGTTTCCGTTGCTGTTTATCGATGCTGGTTTTCA…	134436615	134440585	[]	[]	[]	[0.]	1223	5.6013e-05	11892	1768	0.66	0.725	3970	2	0.725	1.782	3	3	9	6
S1PR3	ENST00000358157	chr9	+	5_prime_UTR	GAGCCCTTTTTCAACGCCCTCGCTGGAGTCTGGCCTGCACGCCTTGCTGAATGAAGCCGGAACCTCAGCCCCGCTTCCCTTTGAAATGAATGTTCCTGGGGCGCCCTCTCGTGGATTTTGGAGCTAATCGTCTGTGAATGCCAAGTG	89001054	89001200	[]	[]	[]	[0.]	37	1.76534e-06	435	51	0.558	0.954	146	3	0.516	1.095	5	0	6	6
STOM	ENST00000286713	chr9	-	5_prime_UTR	GCATTCCCGGCGGCTCCGGGTTTGGCAACGAGGACGGGGGAGTGCGACTGCGTCTCGGGCAGC	121370188	121370250	[]	[]	[]	[0.]	27	9.70005e-07	180	21	0.947	1.749	62	2	0.505	1.749	9	0	9	9
SURF1	ENST00000371974	chr9	-	5_prime_UTR	CTGCGTCCCGGAAGCGCCCGCGGGGCCGGGTGCG	133356454	133356487	[]	[]	[]	[0.]	23	6.01233e-07	96	11	1.354	1.98	33	2	0.901	1.98	9	5	9	4
TLE4	ENST00000376552	chr9	+	3_prime_UTR	AGACAAATCTTCATGCAGACTGGACTTCTCCTCCTGGTAGCACTTTGCTCTGTCATCCTTTTTGTTCACCCCCATCCCCGCATCTAAAACCAAGGATTTCAGATACTCATTGCAGTTGTGGAGTTTAATCCCCTTTCTTAACCTCACTTCCCACTTGCTATTGAATTGTGAATAGTCATTAAAAACCTGTGATACCAAATCTTCAGCTGTCTACTTGGAAGAACATGGAATAAGCATACTTAACAGTGAAAAGAATCTTTAATTATGTATTATATCTGTAATATATTTATTTTGTTTAAAGAAGGCTTTCTAACAATGACTGACTAAATAAAGCTGTCTGCTCCTGCATTGATAATGAAGGTGCGTTGTATTTGATACCCCTCCCCCCCTTTTTTTGGC…	79725145	79726882	['C9NOREP57']	['+']	['uORF']	[0.]	369	1.73008e-05	5172	655	0.517	0.614	1737	2	0.614	1.265	2	2	7	5
TMC1	ENST00000297784	chr9	+	5_prime_UTR	TCCCTCTCCAAACTAGCCAGCCACTGAGACCTTCTGACAGGACACCCCCAGG	72648597	72648648	[]	[]	[]	[0.]	8	5.30057e-07	150	17	0.276	0.849	51	6	0.547	1.069	4	1	6	5
TMEM215	ENST00000342743	chr9	+	3_prime_UTR	TCTCTGCCTACAAAGGTGGCTGGATTGATAGAATATGACTAAGCCCAGCTCCCCGTGGAAGCAAATTGCTCTGCTTGGAGAGCCTTCACACTGTTAGAAATTGACCTGGTATGTGATGGGTGTGATAACCTCTGGTACCCGAGAGTCATGTAAATAGGCATGTTGGGGACACATTTTAGGGAAGGGCGATGAGGGTTAAGGACACTGGAAGAGGCAGTGGGTAGGAAAGGAAGCTACTCCAGTTGCTTCTTAACAATTTACACAATGTTAAATGTTTTGTAAAATAACCCAAAAAGTGCTATCCAGAACCAGCTGAGAGCAAGATAAATCTAGAGTGGGCTGCAGATGTGAGGCATCAAATGATGCATGAGCTGACCACAGGGAAACTGAGCTGCTTTA…	32784892	32789201	[]	[]	[]	[0.]	789	4.25499e-05	12774	1801	0.413	0.465	4309	3	0.465	1.216	0	0	7	7
TMEM268	ENST00000288502	chr9	+	5_prime_UTR	GATGAAACGCGGCCTCCAGCTCCGCTCCGCCGCGGGCCCGGGAGGCGCGTTCCCTCTTGGCCCCAAAGCGAGTCCGGCGGGCGGCTCCTCGGGGTTGGGCGACCGAGCGGGGCCGGCCGGGCGGGGGGCGGGCCCGTGAAGGCGGCGCAGCGCGGCGCGGGAGGCGTGCTGGGCGCGGGGCTGCGGTGCCCAGAGGCTGCGGCATTAGGGGCTCGGCGCCCCCGACCTTCCGCGTCCCGGGGTGGCGGCGGCGGCGGCGGCGGCGGCGCGGGCG	114611291	114611564	[]	[]	[]	[0.]	132	3.83227e-06	783	93	1.232	1.64	273	3	0.496	1.64	8	0	8	8
TRPM3	ENST00000677713	chr9	-	3_prime_UTR	ACCTTCTTAATATCCGCCACAGAAGGCTCAAGAATCCAGCCCTAAAATTCTCTCCAACTCCAGTTTTTCCCCTTTCCTTGAATCATACCTGCTTTATTCTTAGCTGAGCAAAACAAGCAATGCTTTGGGAGGTGTTAACTCAAAGGTGACTTCTGGGCCACAGATCAAGAAAGCATTTGATCTGACCCAGTGCCAGACACAGGGGATTTAAGGCATGTTCACACTTGCTGGGCAGGGAGGGGGAAGAGAGGGAGAAGGAAGGGTTAGAGATGAATGTGTATCCGCAGTCACAGCAGAAAGCCATGAGAGCAGGGGAAACAAGGGGCTTCGAGCACGCTCCATGCCAGGAGGCATCTGTTGATTTCTGACCATTATCAAGAGTTGTAGGATGCAGGGCTA…	70529060	70535952	[]	[]	[]	[0.]	1578	7.10738e-05	20625	3244	0.467	0.507	6892	2	0.507	0.827	0	0	4	4
TRUB2	ENST00000372890	chr9	-	5_prime_UTR	ACTTCCGTCCAGGTCCAGCGGGTGCTGTGATCTTCAAGT	128322409	128322447	[]	[]	[]	[0.]	22	4.98226e-07	111	12	1.24	1.968	38	2	0.628	1.968	9	2	9	7
WHRN	ENST00000362057	chr9	-	5_prime_UTR	AGACTCGGCCCGGGTGGCTCAACAGTTCGCAAAGTCCGGGCTTGCGGCCGGGCGGCGCAGAGGCGCGGAGGCTCCCCGGGCGGCTGCATCCCGGGGCTGCCCCGGACATGCCCCGCACCCCTTGTCGGACGCCCGCGCCGCTTCACCGGCTGCCACTCCCCGGAGTGCTCTGGGACTAGAGCGCCCTCCGCCCCAACTTCTGACTTTGGGGTCCCCCAGCCCTAGAGGAACGGGCGCCCGGCTGGGGGAGCCCCGGGCATGGTGTGACGGGGCAGTCAGGTCAGCTTTGCGGCGCCCCCAAACTCCAGCCACCCGTCGTCTCCGTGCCCTCCAGAATGTAGCTGCTGACCCCGCGCCCCCCGGACTCCAGCAGCAGTCTCCGCCACCTCCGGGCTCCAG…	114504802	114505473	['C9NOREP102']	['-']	['uORF']	[1.]	199	9.88381e-06	1983	242	0.733	0.925	671	2	0.637	0.925	5	2	5	3
ZFAND5	ENST00000376962	chr9	-	5_prime_UTR	GCCCTGAAAAGGAGCCTTTAAAAGTCAATTCTACTCCATTTGGCAAAGAGGGAACTGAAATCTGGAAAGTAAGGACTTGCCCAAGGTCACTGACTTAGTGGCAGACTAGAGACTTGAACTCAGGTCTCCATTCCCAG	72363470	72363606	[]	[]	[]	[0.]	25	1.29181e-06	405	47	0.388	0.743	136	3	0.674	1.323	3	2	7	5
ZNF618	ENST00000374126	chr9	+	5_prime_UTR	ATTGTGCGCGCACCAGCAGCCCGGCCCGGGAGGAGCAGGACGCGCCGGGGCCGCCTCCTCCCGCACGGACCC	113876309	113876380	[]	[]	[]	[0.]	32	1.14914e-06	204	23	1.048	1.824	71	2	0.59	1.824	9	1	9	8
AGPAT2	ENST00000371696	chr9	-	3_prime_UTR	CCCAGACCACGGCAGGGCATGACCTGGGGAGGGCAGGTGGAAGCCGATGGCTGGAGGATGGGCAGAGGGGACTCCTCCCGGCTTCCAAATACCACTCTGTCCGGCTCCCCCAGCTCTCACTCAGCCCGGGAAGCAGGAAGCCCCTTCTGTCACTGGCCTCAGACACAGGCCCCTGGTGTCCCCTGCAGGGGGCTCAGCTGGACCCTCCCCGGGCTCGAGGGCAGGGACTCGCGCCCACGGCACCTCTGGGAGCTGGGATGATAAAGATGAGGCTTGCGGCTGTGGCCCGCTGGTGGGCTGAGCCACAAGGCCCCCGATGGCCCAGGAGCAGATGGGAGGACCCCGAGGCCAGACGCACACTGTCCGAGCCCTCTGCTCAGCCGCCTGGGACCCACCAGG…	136673143	136673751	[]	[]	[]	[0.]	212	7.51616e-06	1821	220	0.862	1.08	608	2	1.08	1.981	6	6	9	3
AIF1L	ENST00000247291	chr9	+	3_prime_UTR	GGACCCCGCCTGGACTCCCCAGCCTTCCCACCCCATACCTCCCTCCCGATCTTGCTGCCCTTCTTGACACACTGTGATCTCTCTCTCTCTCATTTGTTTGGTCATTGAGGGTTTGTTTGTGTTTTCATCAATGTCTTTGTAAAGCACAAATTATCTGCCTTAAAGGGGCTCTGGGTCGGGGAATCCTGAGCCTTGGGTCCCCTCCCTCTCTTCTTCCCTCCTTCCCCGCTCCCTGTGCAGAAGGGCTGACATCAAACCAAAAACTAGAGGGGGCAGGGCCAGGGCAGGGAGGCTTCCAGCCTGTGTTCCCCTCACTTGGAGGAACCAGCACTCTCCATCCTTTCAGAAAGTCTCCAAGCCAAGTTCAGGCTCACTGACCTGGCTCTGACGAGGACCCCA…	131120323	131123144	[]	[]	[]	[0.]	531	2.96039e-05	8298	1109	0.446	0.514	2821	2	0.514	1.611	0	0	8	8
CD274	ENST00000381577	chr9	+	5_prime_UTR	AGTTCTGCGCAGCTTCCCGAGGCTCCGCACCAGCCGCGCTTCTGTCCGCCTGCAG	5450542	5450596	[]	[]	[]	[0.]	25	7.62283e-07	159	18	1.008	1.852	54	2	0.631	1.852	9	2	9	7
CDK9	ENST00000373264	chr9	+	5_prime_UTR	GTGGAGGCGGAAGTGGCGCGGCCGCGGAGGGGCCTGGAGTGCGGCGGCGGCGGGACCCGGAGCAGGAGCGGCGGCAGCAGCGACTGGGGGCGGCGGCGGCGCGTTGGAGGCGGCC	127786034	127786148	[]	[]	[]	[0.]	80	1.64973e-06	336	39	1.627	1.989	114	2	0.828	1.989	9	4	9	5
CEMIP2	ENST00000377044	chr9	-	3_prime_UTR	AGACTAACTGTAACTTAAGTGCTGGGGGAAAAAAAATGTGAACTAACTTATTTAATTTATGGCATTTTAAAATGACACTGTTAACCCAACGGAACCATTTTCCAGTTTGATACAGAATGGGGAGAAAAGAAAGCGTTTGAAATTATTGCTTGGATACCAGCTTCATGCACCTTCTAGTTGTACAAAATGTTAAAGACGTTGTTTGTATTTGTAAGGCTGGTGTATTCAGAGAGCAGATCTCTTATTCCTCACTTTCCACCCCCGTATTTTGTAATGACCATGAGCAATGTTTTTACTTTTTGTATAATGGGGTGGGGTGGAGTGGGGGCTTCTGAGAGTCAGCCTGAGGTCTTTAGAGGACCAGCTATTGTAGCACCTTGGATACTTGAAGTTTAATGC…	71683366	71685196	['C9RIBOSEQORF42']	['-']	['uORF']	[0.]	341	1.81093e-05	5262	668	0.467	0.558	1830	2	0.558	1.194	1	1	7	6
CEP78	ENST00000643273	chr9	+	5_prime_UTR	GGCTTGAATCCCGGCGCCTCAGAGGACTATGAGGCGGGCGCCAACTGCTTGGGCCGCAGGGCGGGAGGCAGCGCGGGAGTGGGGCGTTGAGGGGCCGGCCTAGCTTGGGGCTCTGGCCTTGCGTCTTCCGACCGAATCACCGCTCCTGAGCCCGGTGCGGGGCTGCCGCTATCGCCTGGCCGTGGGTGCCGGAGCGGCCGGGTTGCGACTCAGCGTTCTTGGGTGGGCGCGGGCGGCGTCTCCGCGGCGGGCATCCCCCGAGGCCGCCCTCGGGCC	78236075	78236350	['C9RIBOSEQORF44']	['+']	['uORF']	[1.]	105	3.72667e-06	822	97	0.924	1.273	275	2	0.484	1.273	7	0	7	7
CLIC3	ENST00000494426	chr9	-	3_prime_UTR	CGCCCCACCCCGCGTCTGTCGCCCAATAAAGGCATCTTTGTCGGGAGTGAGGGTGTCCTGACATCTGAAGGGC	136994608	136994680	[]	[]	[]	[0.]	21	9.37813e-07	213	24	0.621	1.26	72	1	1.26	1.26	7	7	7	0
CYSRT1	ENST00000650725	chr9	+	3_prime_UTR	CCCAGCCCACCCTGCCAGGGCCAGGACCCAGACTTCAGCAAATGTGGCTCACACAGTGCCGGGACATGCCGGGACATGCGGGGTGGCTGTTGTCATGGGCGTCTGCCCCTTCACACCAGGCACTGGGGCTCAGACCCACCAGGAAGGTGGCCGTTCAGCCCGAGCTCCTGAAACGGAATCCCAGGTCCTGGCTGGAGAGGGACACCCCTGATTACCTTAAGGCCCAGGCAATAAAGCAGGGTGATCTTCCTCCCAGCAA	137226057	137226315	[]	[]	[]	[0.]	68	3.67735e-06	771	91	0.615	0.914	258	2	0.914	1.275	5	5	7	2
DIPK1B	ENST00000371692	chr9	+	5_prime_UTR	ATGGCGAGGGAGCGGCGGCCGCTGCGGGCCGGGCCGGGCCGGGGCTGAGGCCGAGCGAGCCGCGGGGCCCGCGCAGCCCCGGCCGGAGCCCACC	136712572	136712665	[]	[]	[]	[0.]	58	1.38467e-06	273	32	1.44	1.972	93	2	0.901	1.972	9	5	9	4
DMAC1	ENST00000358227	chr9	-	3_prime_UTR	AAGTACCACCAGTGAATCTGTCTTCTGTCTCTGTCCCTTTCCCCGTGACACACACAGCAGGCATGGAATTTAATGGGTGTTCTGGACAGACACTTGTACATGGACAGACATCACTACTGTGGATACTACAAGACTGAGAAGAAAATCGTATGTTGTCATTCTCTGGCTATGGAGTGTTTGTGGCCTTCACAGATTTCACAGGAACCAATAAATCCCTCAGAGAAGTAAACAGGTTCTTTGTCTTATCTGGGGAAGGAAAGTATAACTTATATTTAAATATAATTGCTTAATTAAGCATTATATATAAACATAATAGTATGTCTTATATAATTGCATGTCATATTATATATAATAAACATAAATATGTTTAGTTATATAGTTAGTATAATTTTTAAAACT…	7796500	7798572	['C9RIBOSEQORF5']	['-']	['dORF']	[1.]	575	2.06457e-05	6033	775	0.693	0.795	2072	2	0.795	1.935	4	4	9	5
ELP1	ENST00000374647	chr9	-	3_prime_UTR	GTGACTGCAGTTAGGAGGGATCCGACAGAGAAGACCATTTCCACTCATTCCTGTTGTCCTACCACCCCTTGCTCTTTGAGGGCTGGCTATTGAGAACTGGAAAGAGTAAAATGATAACTTACCTTAGCATTGCCAAGAACTTCAGCAGACAACAAGCAATTCTATTTATTTTATGTTGTGTATACATCTTGATCATTAGCAAGACATTAAGCTTTAACCATTATGGCACCATTTTGTGAGAATGATTGTTCTTTCACTTGGGCTGTTTGAGAGCATAATTATGGTAATCATGAGATTAATGTTTCATGATTTCTACCTCCAAAGTGTGAAGACAAGTAAAACAATGTTTCTAAATTGTCTTATTTTGTTGGCGGAGAAGATTACAATGGCTATTAGTGC…	108867517	108869114	['C9RIBOSEQORF65']	['-']	['uoORF']	[0.]	301	1.61084e-05	4785	602	0.455	0.55	1597	3	0.55	1.6	1	1	8	7
ENDOG	ENST00000372642	chr9	+	5_prime_UTR	ACACCCGGTTGGGCTCTGCTGCTCCCTTCTGGGTTCCGAGGCCCAAGCCCTTGGCAGTGTTTGTGAGTGGAAGGGAGGTCACGCTATCGTCCGCGGCCCCAGCAGCCCTGTGCCCTCGTTGGATCCCGCGACGCGGCTCCTTTAAGAGCCTCGCGGGTCGCCCGCCGCTAGGTCGCTCCCCGGCC	128818500	128818684	[]	[]	[]	[0.]	57	2.53395e-06	549	64	0.72	1.11	184	2	1.11	1.871	6	6	9	3
FAM166A	ENST00000344774	chr9	-	3_prime_UTR	AAATGCTTTAATGGTGGTGTCTGTACAGCATGGATGTGGACAGGGAAAACAGCAAGTGCACACAGTGGGACAGGCCACAGGACAGGCTGGGAGTGAATAAA	137243599	137243699	[]	[]	[]	[0.]	92	1.0729e-06	297	34	1.812	1.997	100	2	0.572	1.997	9	1	9	8
FBP2	ENST00000375337	chr9	-	3_prime_UTR	CGAGTTTGACCCCACATGCCCTCTTCTGTTTGTCTTGCACCTTGTCTAAGGACCCTAAATGAACGATAAACAGAGATGGTAGCTATGAGTATACAAAAGGTAAATCCACTTAATCACATACAGAAGAGCAACAACAAACTGCTTACGACAGGTTTGGAAGCCACAGGCGATTCTATGGTCAATGTGAAGGACTAGAAATAAAAACCCACATGTGGAAA	94558720	94558937	[]	[]	[]	[0.]	46	2.3133e-06	642	75	0.484	0.784	217	2	0.784	0.881	4	4	5	1
FRMD3	ENST00000304195	chr9	-	3_prime_UTR	AGTTAATCTCTCACGTGACTAAGGGCTATATTCAATGCTAGTGATTTCTTTTTTTCAGCAAATGCCTGGTTCTGAAGGGTCACGGGGCTGTCAACAGGTGTTCCTTACTCATAATTGATTATTCAAACCTTTAAGTTAGCTTTCCATAATTCACTGCACTTAAATAAGTTTAAATCAAATACAGTTATTTTAGTTACAGGTTAGGAAGATGGTCTTTAAATAACCAAAAATATGTTTATTTTTTATTATAGTGTAGACATACCCTTCATCTATTATATCATAATACATGTTACATTGGACTGAATTAGATTTTCCCATTTCTAATAGTTGGCACCATTATAAGCTATAAGGTTCAGAATCAGAATTTTAGTAACAACTCAAGAGAAAGTTGTTGAATAT…	83244622	83247917	['C9NOREP58']	['-']	['intORF']	[0.]	661	3.3074e-05	9660	1310	0.473	0.538	3295	2	0.538	1.359	1	1	7	6
FRMPD1	ENST00000377765	chr9	+	5_prime_UTR	AGGCGGAGCCCGAGCCGAGCCCGAGCAGCGCTGCTTCCCGAGCCTTGGCCGCGACCGTGCCCGCCGCTGGGCGGGGCCGCCCTTCTCCGAGAGCGTCAGCCCGCTAGGTCCTTGTCCGCGCGGGCGGCACCTCCTCTGCAG	37650954	37651094	[]	[]	[]	[0.]	37	2.79771e-06	411	48	0.593	1.014	140	2	0.934	1.014	6	5	6	1
GABBR2	ENST00000259455	chr9	-	5_prime_UTR	GATCCGTCACGGGCGCCGCCGCTGCCGCCGCCGCCGCCGCGGCCGTTCTGAGCCGAGCCGGAACCCTAGCCCGAGACGGAGCCGGGGCCCGGGCCGGCGCCATTGCGCGGGCGCCGCGGGAAGACCTTGGCGCGGGGCGGCGGGCCGGGCCAGGCCATGCGGGCCGAGTGAGCCGGCGCCCGCAGCCCGCGGCGCGGC	98708738	98708935	[]	[]	[]	[0.]	60	3.20968e-06	561	66	0.739	1.127	197	2	0.679	1.127	6	2	6	4
GBGT1	ENST00000372040	chr9	-	3_prime_UTR	CCACGGAGCTGGGGGTTGCCATGGATGGGGACCCAAAGACCTGCAGCCACCAGTGCTTCACTAGCGTGCAGACCAGCCCTGTCCCGCCTCCCTGTCAGTCAGGCGAATTCAACCGGAAAAGGGACGTGGAAAGGCCACTGTGAACTGCAGAGGGCTGTGCACACAGTAGCACACAGGATCTCACAGTAACGCGGCATGGGAACAGTGAGACAGGGGGAGGGGAGGCGCAGTTACAAAGGCAGGGCCCGGCAGGCTTGCCACGTTCTGCAGCCGTGCCTTTGCGGGGCAGGCTCTGAAGCCTCAGCCCGACTCAGAGTGCCTGAACCCTGCCGCGCCAGTCCCCCGTTTATTGCATATTGCCCTTAACGTAGCATTTCTAATACCCTGGTGTGAAGGCGC…	133152948	133153576	[]	[]	[]	[0.]	165	7.55228e-06	1881	227	0.64	0.827	628	3	0.827	1.05	4	4	6	2
HMCN2	ENST00000683500	chr9	+	5_prime_UTR	GCACTGGCCGCGGCCCGACGGAGCAAGGCACTGCCTGCAGCCGCCGTGTGCACCGGGGCGGCCGGCTAGCTCCGACCTGCGCCTCCACCGCAGCACCCGCAGCCAGAGCCGCGCTCGGC	130265760	130265878	[]	[]	[]	[0.]	48	1.6659e-06	351	41	0.929	1.489	118	2	0.9	1.489	8	5	8	3
IFNA14	ENST00000380222	chr9	-	5_prime_UTR	AGAAAACCTACAACCCAAGGTTCAGTGTTACCCCTCATCAACCAGCCCAGCAGCATCTTCGGGATTCCCA	21239936	21240005	[]	[]	[]	[0.]	23	7.32362e-07	201	23	0.72	1.416	69	2	1.16	1.416	8	7	8	1
INSL6	ENST00000381641	chr9	-	3_prime_UTR	CCATCTTAGAATTTTTTCTAACCTAATAAAAGCTTAATACATTTA	5163868	5163912	[]	[]	[]	[0.]	9	3.89632e-07	126	14	0.388	1.122	44	2	1.122	1.987	6	6	9	3
MAMDC2	ENST00000377182	chr9	+	3_prime_UTR	GAAATGATCTGCATTGGATTTACTAGACGAAAACCATACCTCTCTTCAATCAAAATGAAAACAAAGCAAATGAATACTGGACAGTCTTAACAATTTTATAAGTTATAAAATGACTTTAGAGCACCCTCCTTCATTACTTTTGCAAAAACATACTGACTCAGGGCTCTTTTTTTCTTTTTGCATATGACAACTGTTACTAGAAATACAGGCTACTGGTTTTGCATAGATCATTCATCTTAATTTTGGTACCAGTTAAAAATACAAATGTACTATATTGTAGTCATTTTAAAGTACACAAAGGGCACAATCAAAATGAGATGCACTCATTTAAATCTGCATTCAGTGAATGTATTGGGAGAAAAATAGGTCTTGCAGGTTTCCTTTTGAATTTTAAGTATC…	70226033	70226972	[]	[]	[]	[0.]	158	9.19174e-06	2790	340	0.408	0.53	939	2	0.53	0.757	0	0	3	3
NDUFB6	ENST00000379847	chr9	-	3_prime_UTR	AGATTATGTAAAAAGTTAAAAGGCTTATGAGCCTAAGTTTGTTCCTATATTACCATATTTACTGAATTTTCTGGAAAAGTAACTTTAATAAAGTTTAATCTCAGAAATTGTCATATCTGTTTTCAAGCATTGTACAATTTGAGACTGAGTAATTTAACAATAAGTAAAAAGTGGACATGCTAAACAAATATGAGAGACTACCTACTTTTTCTGGTCATTCTTGACTTGGAAAACGGTATGGAAAAGTATTTAGTTACATGTTTGTTTGTTTTTTTCTTACACAGTACTTACACTAATTTGGTATCAGGGTATGCAACAGTGAAATATCACAATAAACAAATGTAAGAACAGCAATTCCATGCACTTTTGTTTTAAGGAAATCTTTCCGGCCAGGCGCAG…	32553001	32553875	[]	[]	[]	[0.]	220	9.18389e-06	2619	319	0.618	0.771	874	2	0.771	1.611	4	4	8	4
NFIL3	ENST00000297689	chr9	-	5_prime_UTR	ATAACGAAGGAGGCCCAACTTCATTCAATAAGGAGCCTGACGGATTTATCCCAGACGGTAGAACAAAAGGAAGAATATTGATGGATTTTAAACCAGAGTTTTTAAAGAGCTTGAGAATACGGGGAAATTAATTTGTTCTCCTACACACATAGATAGGGTAAGGTTGTTTCTG	91410735	91410906	['C9RIBOSEQORF53']	['-']	['uORF']	[1.]	28	1.81436e-06	504	59	0.352	0.651	171	3	0.651	1.303	2	2	7	5
PLAA	ENST00000397292	chr9	-	5_prime_UTR	AGGCTTGCTGTGTCACTCGGCCCGCTCGGCGCGCCCCTTCCCAGCCGCCCTTCCGTACCGGCTCTCGGGCTCTTCCGGTCTCCGGCCGCCCCTTACCTGCAGGCTCTTCTCCCGCCGCGGCCCGGCGCTCTCCGAGTCGCCCCTGCGGACTGGTCTCGCACAGTGCCTGGGCACCGGGCGCCAGACAGACACTGGCC	26947046	26947242	[]	[]	[]	[0.]	86	2.73914e-06	567	67	1.078	1.536	196	2	0.592	1.536	8	1	8	7
PRRT1B	ENST00000636672	chr9	+	3_prime_UTR	GGCTGTGGCTCCTGCGGAGATGCCGGATGCCGGAATGTCCACGGAAAACTGGCCGGGCCAGACCCTTTCTCTGGACTCAGATCCCTGCCGGTGGCCAGCTCTTGCCTGCAGAGGGAATCTGGGGGCCAGAAGAGGGCAGGCTTGGCAGCCCTCAACTGACTTGTGGCTGGGCCTCAGCCTCCTCAGCCTCCACAGGTGGCCCACTGGAGCCTCAGTCAGTGTCCTAATCCAAGGTGTCTCCAGAGCCCGGCCCCAGCCGTGGGACAGGAGCCCACCAGAGCCCCATTTCCCAGGAGCCTCCTCTCAAGGCCTTCCTGGGACTCCTCTTGCCTTCATCTGTGCTCTTGGGAGGCCATCGTAGGGACCAAAGCCTTCTCTGTCTTCAGAGCCATCTGGAAG…	131558203	131559815	[]	[]	[]	[0.]	77	1.80956e-05	4779	607	0.106	0.153	1612	2	0.153	1.126	0	0	6	6
PTAR1	ENST00000340434	chr9	-	3_prime_UTR	AAGAGGTGAATTAGTCCTACAAGGTTCCCCTTTTAGTGCAATATTGCTTTCTTTTATTATTTACATAGTTGCATGAACTGTTTACTATTATTGGCTAACCATATGTTCTTCGTCTTTAGGTTGAAAGTCCATAGTAAATCTTTCATTTTATTTATTTTGTTAATAACTGGCATTCCTGTGGGGATAAAATAATCGTATAGTTCCTTCCTGCTGAACAGCGAGTCTTAAATTTTCTGTTTAACTTCTCACCCTTTGTATTTCTATATGTGGGGCTTCTCATTTGGTTTTCCTGATTGGTTCACACACACACACCTCTACCCCCCTCAGTCCAATTGCTGCATAGGCAAATTCTTTTAAAAATTAAAAATTTAAGGCCTAGGCAGGAGGATTGCCTGAGCC…	69709525	69718341	[]	[]	[]	[0.]	1696	8.74446e-05	26091	4348	0.375	0.406	8816	2	0.406	1.982	0	0	9	9
PTGDS	ENST00000371625	chr9	+	3_prime_UTR	GACTCCCCAGGGCTGAAGCTGGGATCCCGGCCAGCCAGGTGACCCCCACGCTCTGGATGTCTCTGCTCTGTTCCTTCCCCGAGCCCCTGCCCCGGCTCCCCGCCAAAGCAACCCTGCCCACTCAGGCTTCATCCTGCACAATAAACTCCGGAAGCAAGTCAGTA	136981579	136981742	[]	[]	[]	[0.]	39	2.70697e-06	486	57	0.53	0.894	163	2	0.894	1.068	5	5	6	1
RLN2	ENST00000381627	chr9	-	3_prime_UTR	GATGAAGCTAATTGTGCACATCTCGTATAATATTCACACATATTCTTAATGACATTTCACTGATGCTTCTATCAGGTCCCATCAATTCTTAGAATATCTAAGAATCTTTGTTAGATATTAGGTCCCATCAATTCTTAGAATATCTAAACATCTTTGTTGATGTTTAGATTTTTTTATTTGATGTGTAAGAAAATGTTCTTTGTGTGATTAAATGACACATTTTTTTGCTGAAAA	5299864	5300097	[]	[]	[]	[0.]	68	2.29625e-06	690	81	0.69	1.027	233	2	1.027	1.26	6	6	7	1
RNF183	ENST00000489339	chr9	-	5_prime_UTR	AAGTCCTTGATGGTTTCCGTGGAATCGATTCCCAGTGGGGGAAATGATGAGTCAAGGTTACATACAGTTTACGGCCTCTG	113301672	113301751	[]	[]	[]	[0.]	22	9.16694e-07	231	27	0.582	1.164	79	6	0.622	1.529	7	2	8	6
RNF183	ENST00000489339	chr9	-	5_prime_UTR	GACGTCTCCCGCGAAGCCTCCCCGTGTGTGGCTGAGG	113298185	113298221	[]	[]	[]	[0.]	10	4.94343e-07	102	11	0.56	1.529	36	6	0.622	1.529	8	2	8	6
SAPCD2	ENST00000409687	chr9	-	5_prime_UTR	GCTATTGTCGCCGTGGGCTGAGCTCGCCGGGCCGGCCCCTCCGTGGGGCCGCGCTGGGACGCACGCGGGTGGACGAGGGGACCGATCCCGGGCGCCC	137070461	137070557	[]	[]	[]	[0.]	27	1.55749e-06	273	32	0.622	1.164	96	2	0.717	1.164	7	3	7	4
SEC16A	ENST00000684901	chr9	-	5_prime_UTR	GGATGTGCCAAGATGGCTGCGGCGGCTGAGGTGTCTGTGCTCGTCGCCAGCGTCGGGTGGGCTTTCGCCCGCGGCTCCTGAGGGATCGGTCTCAGCCGCGCGG	136482938	136483040	[]	[]	[]	[0.]	41	1.56734e-06	303	35	0.913	1.52	102	4	0.706	1.52	8	3	8	5
SEMA4D	ENST00000422704	chr9	-	5_prime_UTR	GCACTCCGTCCCCGCGCCGGCCTCAGCGCTCTCGCGCGCCGCAGCATCCCAGCCGCCGCTGCCGCCGCCGGGCCTCCCCGCCACCCCCTCCCCGGCCCGGCCGCCTCCCGCCGCTGCCGCCGCCGCCGCCGCCGCCATTCCTGGCGCCCGAACTCGCCCGGCCGGGAGCCGCCGCGGGCAGGACGCGCGCTGCAG	89497919	89498113	['C9RIBOSEQORF52']	['-']	['uORF']	[0.]	104	3.2909e-06	561	66	1.344	1.844	194	4	0.74	1.844	9	3	9	6
SPATA6L	ENST00000682582	chr9	-	3_prime_UTR	GGGAAATTAATGAAAGCTTAAGGAGAATCATGAAGAGCTCACTCACTGAGACAATTGAAGCATCCTTAAAGAAATGAACACTTTTTGTTGTCTGTGTTGAGTCACTGATGTCTAATCCCCTTTAAACCAAACCCTGTACTCAGTCTTTTGTGCCCAGGTAAGAGTTGTTGATTAAAGTGTTTGCTGTTTGGGGGCTAACATTTTCTTGTCAAGCTGGAAAATTTGTGTTTTTGCATGTTTGTTTTGAACATGAAAGAGAAAGCGCTGTAGTTGGGTGGCAGGTGCTTATCTGAACACTTCCCCTCTCTCTCTCTCTGGCTCTCTCTGGCTCTCTCTGTCTCTCTCTCTCAAATTAATTATATATGAGCTAGAGGAAGTTGCTATTCACAGGAATAACCT…	4598316	4600809	[]	[]	[]	[0.]	790	2.47583e-05	7377	965	0.772	0.868	2493	2	0.868	1.04	4	4	6	2
SPIN1	ENST00000375859	chr9	+	3_prime_UTR	ATGTCATCACAAACTCTGCCAAATTTGTGGAACTATGAAATGTATTATTTGTAGACATAAAGACTTGATTGCTTTCCAGTTTAATGAAAGCTTAAATGTCCCTGCGAACCCACAATCTCTGCCAGCAGAACTGGTTTTGTTCTGAATAGTACAGATTGATGTGAACACAAAGCATTTTGTGTAAGGAGAACCCCTTTCTTTTAAAAGAAGTCTGTCTATTTCGAGGGGAGTTACAGGCAAGTTTGGTAAAAGTTAAGCTAGTATCATAGTCATTTAAAATTGTAATAGATCTTAACCATTTTCCCCCTCACCCTAACTCTCTTATTCTGCCGCCACAATGCAAGCATAGTTTGATGTTTTCGTTATTGCCTTTTTTGAGATGTATGTATCTGTATCTAC…	88475278	88478694	['C9NOREP63']	['+']	['uoORF']	[0.]	737	3.50011e-05	10143	1387	0.5	0.565	3416	3	0.565	1.877	1	1	9	8
ST6GALNAC4	ENST00000335791	chr9	-	3_prime_UTR	CTTCCGTCGTCCTGCCAGTCGCCATGCCGTTGCGAGGCCTCCGGGATGTCCCATCCCAAGCCATCACACTCCACAAAAACATTTAATTTATGGATCCTGCCTCCTGCCACGTGCTGGGTGGACCTAAGGTTCCTTCCCGCCCCATTCTGGCGACACTTGGAGCCATCTCAGGCCTCATGACTTGAAGGGGAGTGGAGGGGGGAGCCGTGTCTCCCCCCTCCACTCCCTGAGTAATTCACGGCATTTGGGGGCTCACCCCACCTCCAGGTCTGTCAAGTGGCCTTTGTCCCTGGGGCTGATGGCCCCCAACTCACCAGCATCATGACCTTGTGCCAGTCCTGGTCCTCCCTCCCCAGCCGCTCCTACCACCTTTTGGTGCCACACTTCTCAGGCTGGCCG…	127907886	127908391	['C9RIBOSEQORF82']	['-']	['uORF']	[0.]	122	6.15943e-06	1446	173	0.609	0.82	505	3	0.628	0.993	4	2	5	3
STPG3	ENST00000412566	chr9	+	3_prime_UTR	AGCCAGCTGGGCACAACCTGCTTGGCCCGGCCACCGAGTGGAACCATGGCCTCCCCCGGGGCTTTCCCAGGCCTCCCCTGGGACTTGGGGCCCCAGCCTGGCCTTCTGACCCTCTGGGCACCCCGATGCACCCTTCTGGCTGGCCAACCCTTCTATGGGCTGTGGACAAGGCTGGCCCAGCCTGGATCCCCCATCTGCCCATCTCCCCGCTACACTGAGATGCTGTTGGTTTTCCCGA	137253246	137253483	[]	[]	[]	[0.]	68	3.47918e-06	708	84	0.666	0.991	237	1	0.991	0.991	5	5	5	0
STXBP1	ENST00000373302	chr9	+	5_prime_UTR	AGTCGGTCCCTAGCGCGGCTGCGGGGCGGAGAGCTGCGGCTGGCCCAGCGCGCCCACCTGAGGAGGCGGCGGGGTCCGCAGGCGTCGCGGGACGAGGAGATCGGAGCCGGGAGACTCGCGCAGCGCC	127612277	127612403	[]	[]	[]	[0.]	196	1.85828e-06	372	43	1.948	2	126	2	1.137	2	9	6	9	3
SURF1	ENST00000371974	chr9	-	3_prime_UTR	CAGATCAGCTGCTGAAGCCCTGTCCCTGGATAATGCAGTATTTCAAGACTGCCTTTATGCTGGATCATGTGCTACTGGTATAAAGTTCTGGCCTTCTACCTTAAATGAGCTCATGACTGGTTCATCATAAAATCCTGGCTTGGTTTCAGTCCAAA	133351758	133351912	[]	[]	[]	[0.]	37	1.58029e-06	459	54	0.527	0.901	154	2	0.901	1.98	5	5	9	4
SURF4	ENST00000371989	chr9	-	3_prime_UTR	CAGTCACAGATCCCTACCTGCCTGGCTAAGACCCGTGGCCGTCAAGGACTGGTTCGGGGTGGATTCAACAAAACTGCCAGCTTTTATGTATCCTCTTCCCTTCCCCTCCCTTGGTAAAGGCACAGATGTTTTGAGAACTTTATTTGCAGAGACACCTGAGAATCGATGGCTCAGTCTGCTCTGGAGCCACAGTCTGGCGTCTGACCCTTCAGTGCAGGCCAGCCTGGCAGCTGGAAGCCTCCCCCACGCCGAGGCTTTGGAGTGAACAGCCCGCTTGGCTGTGGCATCTCAGTCCTATTTTTGAGTTTTTTTGTGGGGGTACAGGAGGGGGCCTTCAAGCTGTACTGTGAGCAGACGCATTGGTATTATCATTCAAAGCAGTCTCCCTCTTATTTGTAA…	133361464	133363492	['C9NOREP153']	['-']	['dORF']	[1.]	567	2.2598e-05	6081	788	0.672	0.771	2028	2	0.771	1.98	4	4	9	5
SYK	ENST00000375754	chr9	+	5_prime_UTR	ACCCCGGCGGCGGCTGGAGAGCGAGGAGGAGCGGGTGGCCCCGCGCTGCGCCCGCCCTCGCCTCACCTGGCGCAG	90801819	90801893	[]	[]	[]	[0.]	34	1.13425e-06	219	25	1.034	1.785	74	3	0.531	1.785	9	0	9	9
TEX48	ENST00000436752	chr9	-	3_prime_UTR	GCATTCTAGCCGGCGGCTGCACAGCTGCTGGGGCATCTCCATGAGGAAGAGGGCGGTGGACAGGAGTCATGAAGACTAATTCGGAAACTCCCCTGAAGGAGGAGAAGACATCTGAGCCATCCTTGTGCCACCAAGCAAGAGTCACTCCAGCTCCTAAAAAGCCACCATGGGAAGAGCTGCCTCCAATTAAAGTTCTTGATTGCACCAGA	114666434	114666642	[]	[]	[]	[0.]	44	2.28535e-06	621	73	0.473	0.775	208	3	0.637	0.775	4	2	4	2
TMEFF1	ENST00000374879	chr9	+	3_prime_UTR	ACTGATGACTTTTATATGTACACTGACCATGTGATGTACATTTATTATGTCTTTTTTTAAAGAATGGAAATATTTATTTCAGAGGCCTTATTTTTGGACATTTTTAGTGTAGTACTGTTGGCTCGTATTTAGAATATTCAGCTACGACAGTTTTGGACTGTTTAGTAGTCTTTGTTTTATGTTTTTAAATACAGAAATTGCTTTCACAAATTTGTACCACATGGTAATTCTAAGACTTGTTCTTTACCCATGGAATGTAATATTTTTGCAAAGATGGACTACTTCACAAATGGTTATAAAGTCATATCCACTTCTTCCACAATGACCACAGCAAATGACCAAGCATGAACTAAAGGTAAAGATGTTTACAGATTACTTTTCTTACAAAAAAAATCTAGA…	100576601	100577636	[]	[]	[]	[0.]	171	1.03186e-05	3102	380	0.397	0.511	1035	2	0.511	1.175	0	0	7	7
TMEM245	ENST00000374586	chr9	-	3_prime_UTR	TGTGGTTTCCTCTGCAGTGATTTTTCTAGGAAGTTCAAATTTGACAGCGAGTTCAGCTCAGCTGTGGCCCTCTGCCCTTCCAGCTGTGCCTAGCAAGCAAAACCCAGGAAAGAAGCAGAAGCCTCCTGGCCTTACATACAGAATGCCTGGACAAGAGAGAACTTGCTGCGGGCTGCTTTGTATTTTAAAACACAGCTTGAGAGTTCAGAGTTGGTGGTTTGCTCACTTAACTGTTGTTAAGATGGCTTGAAAAGTTTCATTTTATACACTGGTACCCTGGCTTGAAATTTTTCCACTTTGGTTATCTATGTTACTATATTATATATTTATAAAGTTATTTTAAGAACTCTAAACTACCTGCTGTTAAAAGAATAGATGGTGTAATTTTTTCCTGGTTTA…	109015135	109020459	[]	[]	[]	[0.]	1259	5.30192e-05	15813	2324	0.517	0.568	5324	1	0.568	0.568	1	1	1	0
TOR4A	ENST00000357503	chr9	+	3_prime_UTR	TGGAGGCGCAGGACGGGACGTTTGGGTTGATGGCGGCAGTAGGAGGGCGACCAGGGACCTTGTGGGCTGGTGCAGGCCCCTGAGGTTTCTAGTGAATTTGTGGCTGCCCGGCTGGTGGGTGCGGATCAGCTTGGAGCTCTGCTTCCAGGTCCACACCCGCCTCAGAGTCCGGAGTCTGTCCCTGGGGGCGGCAGGACAGCAGCCACCTCCCTCCCAAACTTGCCCATTGCCCTGCTGGGCGTCCCAGGCATGGTCTGGTGCGTTCTCCCTGTGGCCCCAAGAGGTGGGTTCCCATGGTACAAGGATGATCTCAGGGCCAACAATTCCCGGGGTCACACAGCTGGGACGTGACCCCGCCTCTTGGGGGTGGTCGCGTGTTGCTCAGTGCTGAAGTGGGGT…	137279962	137282641	[]	[]	[]	[0.]	666	4.07199e-05	7896	1105	0.566	0.643	2679	3	0.643	1.146	2	2	6	4
TRAF1	ENST00000373887	chr9	-	5_prime_UTR	GATTTCATCAGGGCTTTCCTGCTCCTTCTGGTTGCCTCAGTCCCAGGCAAGATAGGGTCCCAGAATCTTACAGCCCAGAGGCCACCTGTTGCAACTTCTTTTTTACAGATGGAGTCATCAGAACCCACTGTGAGGAAGTGACTTCTCCTTGAGGTCACCCAGACACTCCAAACAGAGCAGAGCAAAAGCGCCTAGAACTTGAAATTTTGGACCTGTCTCCAACACCCTGGGGATTTCCACCAGGAAG	120926550	120926796	[]	[]	[]	[0.]	40	2.4742e-06	726	85	0.365	0.613	246	3	0.549	0.745	2	1	3	2
TRIM14	ENST00000341469	chr9	-	5_prime_UTR	CTGTGTCCCGGGGAGCCGGAGGAGGTGGAGATGA	98119189	98119222	['C9RIBOSEQORF61']	['-']	['uoORF']	[0.04901961]	9	4.4645e-07	96	11	0.493	1.422	33	2	0.548	1.422	8	1	8	7
UBQLN1	ENST00000376395	chr9	-	5_prime_UTR	AGGGAGGAGGAAGCGGTGGCTGCTGCGGATGTCGGTGTGAGCGAGCGGCGCCTGAACACACGGCGGCTGCCGAGCGCCTGACCCGGGCCTGCGCCAGAGCCTGCACCGAGCTCCGGGGCCCCACACCCGCTACGGTGGCCCTGCGCCCGTTGCTACTGAGGCGGCGTGCTCTGCATTCTTCGCTGTCCAGGCCTGCCGGCTCTGGTGTCTGCTGGCTCCTCCTTGCTCGCCTGCTCCCTCCTGCTTGCCTGAGTCACCGCCGCCGCCGCCGCCACAGCC	83707680	83707958	[]	[]	[]	[0.]	117	3.97636e-06	819	97	1.038	1.406	278	2	0.854	1.406	8	4	8	4
VAV2	ENST00000371850	chr9	-	3_prime_UTR	CGGCAGGAACGTGGACAAGACTCGCAGATTTTCTTGGGAGAGTCACTCCAGCCCTGAAGTCTGTCTCTAGCTCCTCTGTGACTCAGAGGGGAAATACCAACCTCCCAGTCTTCCACTGCCCACAGGGATAGGGAGGGTGTTGAGAATCCTAAACTCGAACCGTTTCACTGTCAGCCTGCCCTCGGCGACCCATCACTGGGTATGCTATTGTACATAGAGGAAACCTGGGCTAGCCCCACCCAGAGCGCAGAGGAGGGGGCACCGACAGCGCTGCGAGCCAGGCTCTGGGTAGTGGCTGAGGCCAGAGGCCCATCGCCTGCCCCTGTCCAACTGAGATGGCCTTCAGGAGCCTAGGTTTGAACAGCAGATGCTGTCCCAGGAAGGGCTAGGGACATCGGA…	133761894	133764061	[]	[]	[]	[0.]	497	2.45436e-05	6387	835	0.553	0.641	2167	2	0.641	1.958	2	2	9	7
WDR31	ENST00000374193	chr9	-	5_prime_UTR	GTTCCCACCCCCAGGCTCCGCGTTCCCGCCGGCCCCAGCTCCAGCCCCGCAGCCCACCG	113340217	113340275	[]	[]	[]	[0.]	31	8.62524e-07	171	20	1.155	1.92	58	3	0.381	1.92	9	0	9	9
ZBTB43	ENST00000373464	chr9	+	3_prime_UTR	AAATAGGATCTGGCCCTTGAGTGGCATGCACAAAAATAAACTATGGTAATTAATGCAAATCTGGGCACAGATGATGCGTGCTACTTGCTATTATGAGAGAAGCTTAAAAAAAAAAAGGAAGATATTTCTGAAAGACCAGCTCTAAGTAGGCCAATTAAAAAAATCTAATTCCTCAAATTTGTGTGTTCCAGTCCTGGCCTGGAATGGGTAATGGGGTGAGTTAACCCACCGCCCAGCTGGCAAGGGAAACCTTCTGACTGGTTGTGATCGAAACAGGTGGACAGAGACACCTGCACTTGGAACTGGACTCCACCCACCAGTTCCATTTTGGGTGGCAGCAGCTTTGGATCACTCATTATTACAAGGTCATGCTGAAATTTTATTTTGCTCTTGCTATAG…	126833914	126838210	['C9NOREP118']	['+']	['uORF']	[0.]	948	4.41324e-05	12765	1812	0.496	0.552	4296	3	0.552	1.953	1	1	9	8
AK3	ENST00000381809	chr9	-	5_prime_UTR	AGTAGCCGCCTGCTAGTGGCGCTGCTAGCCGGCCGGCGCAGGCTGCCGAGCGGGTGAGCGCGCAGGCCAGGCCAAAGCCCTGGTACCCGCGCGGTGCGGGCCTCAGTCTGCGGCC	4741088	4741202	[]	[]	[]	[0.]	64	1.75015e-06	339	39	1.337	1.928	114	2	0.871	1.928	9	4	9	5
ANAPC2	ENST00000323927	chr9	-	3_prime_UTR	CACATCGCCCGCCCGCCCGCCCGCCCGCCAGGCGCTGCCCTGCAGGTGCTCTCGTCCTCCCGTGCCAGCCCCCGCCCGCCCGTGTCCCAGAATGCACTGCTGAGGAGCATGCCCACCCCCACCCCCGCAGTGTGCAGATTAAAGCAAGTCAGATCATC	137174784	137174941	[]	[]	[]	[0.]	58	2.03739e-06	414	48	0.978	1.504	157	1	1.504	1.504	8	8	8	0
ANGPTL2	ENST00000373425	chr9	-	5_prime_UTR	GCTTTCATAGATTCTATTCACAAAGAATAACCACCATTTTGCAAGGACC	127108732	127108780	[]	[]	[]	[0.]	5	4.67678e-07	141	16	0.163	0.657	48	3	0.619	0.775	2	2	4	2
ARID3C	ENST00000378909	chr9	-	3_prime_UTR	GAGGTCCTACTTGAAACTAAGAGTCCCAGCCCCATTGCTGAGGGGGGAGGAGACCCCCTGCTTTGATTCTTTCTGGCTGCCCACTCTGGGACCCAGCCCTGGGAGGGGACGACACCTCCCATGCCATGTGGACTTAAAACCAAAGTTTCTTTTGATGTTACACCTACCTCATTGTAAAGGGAGGGCACCTCCTCCCTGGCCAATTCCAGCAGCACCTACCAAAGGGTTCTTCCTCCAGTAACCCCATCATCTCCTCATGTGTTCCCTCTGTCAATGTCATCTCTAGGACCCTACCCTTTTGAGTCAGCCCTGCTTCTCTTCAGGAGCCAAGTGAAAGGTTGGGTTGGGGTACTGTGAAAGAGACATCCCTCAGGTCACATCTAGACAATAAAGCTGCGG…	34621049	34621457	[]	[]	[]	[0.]	19	4.38122e-06	1221	145	0.091	0.192	408	3	0.057	1.211	0	0	7	7
ARPC5L	ENST00000353214	chr9	+	5_prime_UTR	ATTCTGAGAATTTGGTTTCTGTCAAGATGTGCCTCTCCAGCCAGGCCTCTCCTGCCAGGACGGTGGCCACAGGGCCATCTCCCTCTCCTGGCGCCCCCAACTGCCTGGCCAAGGTGACTGCTACACACGTGGGGTCGCAGAATCCCTCGAGTCACAACGTCTTCAACGTCTTGTCAGTCCCGTGATCGCACTAAACGTATTTAAAGCCCCCTACTCCTTTAAGAGGGTCACCTCTGTGTACAGGCGGCCTCCTCGTACTAAGTGTGGTGGCGTTCAAGGCTCCGAGACACAGGCGCCTCCCGCGCCACTCCCCGGGCACAGGAACTCCTACTCATCCCTCAGTCATCAGCTCGAAGGTTTCTTCTCCAAGAAGCCTGCCCGGCACTCGAGAAGTAGAGC…	124868428	124869290	['C9NOREP117']	['+']	['uORF']	[0.]	323	1.10942e-05	2583	317	0.931	1.117	862	4	0.852	1.117	6	4	6	2
ASS1	ENST00000352480	chr9	+	3_prime_UTR	ACCCGTGTACAATGAGGAGCTGGGGCCTCCTCAATTTGCAGATCCCCCAAGTACAGGCGCTAATTGTTGTGATAATTTGTAATTGTGACTTGTTCTCCCCGGCTGGCAGCGTAGTGGGGCTGCCAGGCCCCAGCTTTGTTCCCTGGTCCCCCTGAAGCCTGCAAACGTTGTCATCGAAGGGAAGGGTGGGGGGCAGCTGCGGTGGGGAGCTATAAAAATGACAATTAAAAGAGACACTAGTCTTTTATTTCTA	130501022	130501274	[]	[]	[]	[0.]	50	2.85634e-06	744	88	0.453	0.719	252	2	0.719	1.422	3	3	8	5
ATP6V1G1	ENST00000374050	chr9	+	3_prime_UTR	AAGAGAGAAGCACCTGTGCTGTGGAGTGGCATTTTAGATGCCCTCACGAATATGAAGCTTAGCACAGCTCTAGTTACATTCTTATGATATGGCATTAAATTATTTCCATATATTATATAATAGGTCCTTCCACTTTTTGGAGAGTAGCAAATCTAGCTTTTTTGTACAGACTTAGAAATTATCTAAAGATTTCATCTTTTTACCTCATATTTCTTAGGAATTTAATGGTTATATGTTGTCTTTTTTTCCTATGTCTTTTGGCTCAAGCAACATGTATATCAGTGTTGACTTTTTCTTTCTTAGATCTAGTTTAAAAAAAAAAAAAACCACATAACAATTCTTTGAAGAAAGGAAGGGATTAAATAATTTTTTTCCCTAACACTTTCTTGAAGGTCAGGG…	114597744	114598879	[]	[]	[]	[0.]	229	1.09061e-05	3261	401	0.513	0.637	1135	2	0.637	1.92	2	2	9	7
CBWD6	ENST00000377391	chr9	-	3_prime_UTR	CACTAGAGGCATTTCTTATCAAAAGGATTGGATAATAAAAATAAGTTTCTACTGGGTATATTTCAAGCATTTATTTATTACTTTAGTTACGAATTCCAATATACTTTAAAATGGTATTTGTTTTACAGCATACATAAAATGTAGCAAATCAGTACTGTAAAACATTTAACATTCATACAATTATATACAATATCCTTTTTTTTAAAGAATGGTATTTCACAAAAATATCTTTTGAAATTGGCTTTGGAGTTTACATATACTGAACATGAAAGTTTATAATAATGATGATACAACTTTCAACATTGTCATTTTTTCTTAGAACTTCAGCTGATTGCAGAGATATAATGATTACATTGTTATTAAATTTTTTTAACACAAGTAAGTGTCACCATTTTATGA…	41131309	41131733	[]	[]	[]	[0.]	7	2.60921e-06	786	92	0.043	0.143	424	1	0.143	0.143	0	0	0	0
CENPP	ENST00000375587	chr9	+	5_prime_UTR	GGAGTGACAGCTGCGCTGCCGGCCCGGCTGCGGTCAGCAACGCGCC	92325953	92325998	[]	[]	[]	[0.]	27	5.24394e-07	132	15	1.275	1.967	45	2	0.624	1.967	9	2	9	7
COL27A1	ENST00000356083	chr9	+	5_prime_UTR	CCTTTTCCTCTCCTCCCCCAGGCCGGCGGGGAGGCAGCTTCCACCGCCCTCCGCGCGCCCTCACCCGGCCTTGCTCTGCCTCCGGGGACCGCCAGCAGCCCGCCTCCAAAAGTTTGATCATCTCTCTCTCTCTTTTTCTTGCTTCTTCTTCCTTTTTGGTGGAAGCAGAAAAGGACCGAGGCAGGGGCGAGCGCGGCGCCCGGACTCCTGGGACCATGGGCCTGGCGCGGGCGCCCGCGGGGCCCCAGCCGCGCTGCCTGCCTGCTCGGGCGCCCCTGGGCGCGGGGCTGCGCTGGGGGCGCGGGGGCCGCGCGCTCTAAGCCGGCCTGGCGCGGCGGGGCGGGGGGCTGGCGGCCCCATGGGGCGCGCCCACACTTGCCCCCCGGGCTCGGGAGCATG…	114155537	114155950	['C9NOREP99']	['+']	['uORF']	[1.]	116	5.22925e-06	1224	146	0.684	0.927	413	2	0.725	0.927	5	3	5	2
CORO2A	ENST00000375077	chr9	-	5_prime_UTR	GAGTCGGCGGGCGGCGAGGAGCGCGGAGCCGGAGCTGGACGCCGCCGCCGCCACCGCCACCTGCGCGGCAGTCATCAAG	98192559	98192637	[]	[]	[]	[0.]	35	1.1871e-06	228	26	1.027	1.766	78	2	0.581	1.766	9	1	9	8
CTSL	ENST00000343150	chr9	+	3_prime_UTR	GCTGGTGGACGGTGATGAGGAAGGACTTGACTGGGGATGGCGCATGCATGGGAGGAATTCATCTTCAGTCTACCAGCCCCCGCTGTGTCGGATACACACTCGAATCATTGAAGATCCGAGTGTGATTTGAATTCTGTGATATTTTCACACTGGTAAATGTTACCTCTATTTTAATTACTGCTATAAATAGGTTTATATTATTGATTCACTTACTGACTTTGCATTTTCGTTTTTAAAAGGATGTATAAATTTTTACCTGTTTAAATAAAATTTAATTTCAAATGTAGTGGTGGGGCTTCTTTCTATTTTTGATGCACTGAATTTTTGTGTAATAAAGAACATAATTGGGCTCTAAGCCATAA	87731108	87731469	[]	[]	[]	[0.]	71	3.84479e-06	1074	127	0.462	0.681	361	2	0.681	1.072	2	2	6	4
DCAF10	ENST00000377724	chr9	+	3_prime_UTR	GCACAACTTACATCAAATAAGGAACTCTTCTGGTGTTTGACTTAGGAATTGCTTCAATTTAGATGAAGTATTTTCTTTTTAGAAGATCTTATAAGTTTGGGTCAAGATCCTGGTTCTTATGGGTCCATGAACACACTTGTGACCTTAGTACTTGGTCATCCAGCATCATACAGGCATCTCCAAGTTAGACTCTATGCAGCATCATCTTTTGCAGCATTCCTCTGCTCCTGCTGATCTGTGCCACTGAACTCCAGTTCTTCTGGTCATTTTGCATGGTAGCTCTTGTCACGTTCCTTCCTTCCTCACTCTCTATTTCTCTTTCCCTCTCCCTGTCCCTCTCTTTCTTTGTGTTTGTTGATTTTGGTGTCAATTTTGTGGACATTTGGCAGGAGTTTTGAC…	37861509	37867664	[]	[]	[]	[0.]	1054	6.07347e-05	17970	2721	0.368	0.408	6155	2	0.408	1.985	0	0	9	9
DCAF12	ENST00000361264	chr9	-	5_prime_UTR	GTTCTAGCCGCTCGCCGTCCTTGCAGGCTCTGCCGTCGGAAAGCCGCTCATTCTCGCTTCCCCTTCCCTTTCCCGGCTCAAGTCCTTCCTCTCTCTTTCCTTTCTTTCCGCCTATCTTTTTTCTGCTGCCGCTCCGGGTCCGGGCCATTTTCCGGGCCGGGCGCACTAAGGTGCGCGGCCCCGGGGCCCAGTATATGACCCGCCGTCCTGCTATCCTTCGCTTCCCCCGCCCCATGTGGCTGCGGGGCCGCGGCGGCGCTGCCCACT	34126432	34126698	['C9RIBOSEQORF15' 'C9NOREP30']	['-' '-']	['uoORF' 'intORF']	[0.79569894 0. ]	90	3.70748e-06	780	92	0.825	1.166	266	2	0.549	1.166	7	1	7	6
DENND1A	ENST00000394215	chr9	-	5_prime_UTR	ACGCGCGCCGGCGACCATGGCGTTCGCCGGGCTGGAGCGAGTACATTAACCCCTGGAGGCGGCGGCGGCGGCGAGGGAGCGAGCCTCGAGCGGGCGGGCCCCAGCCTGAGGGAAGGGAGGAAGGGGCGGGGAGAGCGCCAGAGGGAGGCCGGTCGGCCGCGGGCGGGCGGGCAGCGCAGCGCCGAGCGGGGCCCGCGGGCCCATGAGGAGGCCTGGGGACC	123929906	123930126	[]	[]	[]	[0.]	87	3.36527e-06	636	75	0.975	1.386	220	2	0.813	1.386	8	4	8	4
ECPAS	ENST00000684092	chr9	-	5_prime_UTR	ATTCTTTATACAATTGCATATGTACGAGTGGATGAACGTACCATTGGTGATCCCGAGGATTTTTGTCAAGATTGGATAAACC	111472919	111473000	[]	[]	[]	[0.]	25	9.4494e-07	240	28	0.651	1.247	81	3	0.577	1.247	7	1	7	6
EHMT1	ENST00000460843	chr9	+	3_prime_UTR	GACGCCGCCGGCCAGCGGGGCGCTCGGGAGCCAGGGACCGCCGCGTCGCCGATTAGAGGACGAGGAGGAGAGATTCCGCACGCAACCGAAAGGGTCCTTCGGGGCTGCGCCGCCGGCTTCCTGGAGGGGTCGGAGGTGAGGCTGCAGCCCCTGCGGGCGGGTGTGGATGCCTCCCAGCCACCTTCCCAGACCTGCGGCCTCACCGCGGGCCCAGTGCCCAGGCTGGAGCGCACACTTTGGTCCGCGCGCCAGAGACGCTGGGAGTCCGCACTGGCATCACCTTCTGAGTTTCTGATGCTGATTTGTCGTTGCGAAGTTTCTCGTTTCTTCCTCTGACCTCCGAGGTCCCCGCTGCACCACGGGGTTGCTCTGTTCTCCTGTCCGGCCCAGACTCTTCTG…	137834954	137836127	[]	[]	[]	[0.]	348	1.8372e-05	3516	447	0.713	0.851	1173	1	0.851	0.851	4	4	4	0
ENSG00000283205	ENST00000636536	chr9	+	3_prime_UTR	CTGATGCTGTGCCACCATAGGGGACGAGTTCATCTGAAACATCCAATACAGACAGAACACACCTGGGTCTCCTTCTGTATCTCTCTGTGACCCAAGAAAGCAGTAGAAGTGGCTACTGGGACAAGCCAAAAAAGAAAAAAAAGGACTAGATAATTGAGGACACAAATGGACTGCCTCTAAAATAATAAACAAAACCTCCTACAAAAGAGAGAATAATGCGCTGATTTTTTTCCCAGCTGATTCTATTTCTTTACAACTTGAGGTGGTAATATGCAGTGCACGTGTTATTTTCTTACAGATTCTCCTGGAGGCAAGAATAAAGCTGAGCTATTTTAGAGATCTTTCAGATACTGATCATGAAATACATATTATATTTGCCTTAA	87956501	87956883	[]	[]	[]	[0.]	86	3.71134e-06	1104	131	0.552	0.785	382	2	0.618	0.785	4	2	4	2
FAM166B	ENST00000399742	chr9	-	5_prime_UTR	AGACCAGAGCCTTGGCTCAAAGGCAAACAAAAGGAAATGCCCGGCTCCCC	35563829	35563878	['C9NOREP34']	['-']	['uoORF']	[0.11111111]	10	5.32461e-07	144	16	0.386	1.06	49	2	1.06	1.997	6	6	9	3
FKBP15	ENST00000238256	chr9	-	3_prime_UTR	AGACCCAGGAAACTGGTGCAAAGGTTTCTCTGCAACCCTTCCCTAAGCATGATTTTGCACAGCCAACCCTGGGTCTAGGCGAACCACAGGGTGAGGTCAAGGTGAGCATTCTGGGAACAATATTTGGGCTCAGAGGGTGGGTTGGCCACCTTCTGAGCCCCACCCCCGCCAGACCTGGTGAAGAGGATCATAACCCTGTCTTCAAGAACACTGGGATTTCAGCAGCAAGTTGGAAGAAGGACTGGTAGGTTCCCCTCCAAGCCAGTCACCTGTAAGAGTCCTGTCCTCTGCCAGACTTTTTAATCTCTTCATTAACTCTCAGACTGACCTGGGAGCCCTCCTCTACCTGAATCCAGTGCTCAACTGTGCCCCGGCAACAAGACCTGGGCTGAGGTCTCC…	113161006	113166077	[]	[]	[]	[0.]	1290	5.23011e-05	14940	2190	0.563	0.617	5071	1	0.617	0.617	2	2	2	0
FOXD4	ENST00000382500	chr9	-	3_prime_UTR	AGCCAGGTGGGAGTGGGGAGCGACCCGCAGCTGCTCACTCCACCTTGCGCGGCCCATACTGGGCGTGTGCATCTGAATCCCGCTGGAGAGCAAACACGAACTTCTGTTCCCTGCAAAATGGTTAGAAAGAAACAGCTGGATTACGTTCCTCTAAAAACCACCTGAACGTAACCTTCGCAGGGCGTCAAGTCATCTTTTCTTGCCTTCGGTTGTGGCTTCTGTGGCTTTCCCGATTTGCACATGTCCTGGGGTACTATGAACGTGAGTGGGGTATTTTGTTCTGGCATTAAAAGAAAAACAAGCAAGCAAACAAAAACACAGCCTCCGATGCCAAACATGTTCCCCCTTCTTCACTTCCTTGGAACTGGAAGTATTATTCCTAAGTCTAGTGCAAAATGC…	116231	116799	[]	[]	[]	[0.]	226	6.34082e-06	1701	204	0.994	1.237	568	2	1.237	1.391	7	7	8	1
FUBP3	ENST00000319725	chr9	+	5_prime_UTR	CTTTTCCGGCTACGGGTCCCCAAGCGGAGCGGGAGGCCGGACCGGGGAGCCGAGCGGCGGCGTCGGCGGCGTCGGCGGCGGCGGCGACGGCGGCGGGGGCGGTA	130579577	130579680	[]	[]	[]	[0.]	98	1.72405e-06	303	35	1.831	1.997	103	2	0.552	1.997	9	1	9	8
GCNT1	ENST00000376730	chr9	+	5_prime_UTR	TGCTGCTCTTCATTTCAAGATGCCGTTGCAGCTCTGATAAATGCAAACTGACAACCTTCAAGGCCACGACGGAGGGAAAATCATTGGTGCTTGGAGCATAGAAGACTGCCCTTCACAAAGGAAATCCCTGATTATTGTTTGAA	76502239	76502381	['C9RIBOSEQORF43']	['+']	['uORF']	[0.]	30	1.52004e-06	423	49	0.458	0.83	142	5	0.518	1.507	4	0	8	8
GGTA1	ENST00000481799	chr9	-	3_prime_UTR	AGGAATCCGAATAACTAAACTGGACTCTGGTTTTCTGACTCAGTCCTTCTAGAAGACCTGGACTGAGAGATCATGCGGTTAAGGAGTGTGTAACAGGCGGACCACCTGTTGGGACTGCGAGATTCTCAAGGGGAAGGACTGGGTCTCATTTCTCCCATCTCAGCGCTTAGCAGGATGACCTGGTATAGAGCAGGGAACTGGGAAATGTGGGTCAGGGGATCAGACACTCCAGTTGGGTCTTTTATATAAATTAAATGGCAAAAGGCTCCATACCCTTCTCCTTCTTTCCTACCCTCCACTTTATCTGCAAAATGGGAATGATGATAACACCCACTTCATAGAATGGTCATGAAGATCAAATGAGAGAATAAAAGTCAAGCACTTAGCCTCTGGTGCACA…	121455040	121455836	[]	[]	[]	[0.]	136	7.99478e-06	2349	285	0.415	0.55	796	2	0.55	1.127	1	1	6	5
GNAQ	ENST00000286548	chr9	-	5_prime_UTR	GTTGCCGGGCGGGACGGGAACCGGGTCTGCGCGCGAGCCGGGCGGTGGGCGCGGACAGGGCCGAGGGCGCCCGGGAGCCGTGTCAGGCGGCGGCGAGGAGCGGGCGCGCCGGGCGCGGGGAGCCGTCGGCGGCCGCTCGCTGCGGGGACACCCCGGTGAATGAGCTCTCGCCGCCAGGCGCACGGCGTAGGGGAGCCTCGCAGGCGGCGGCGGCGGCGGCGGCTCGGGGGGCGAGGCGGGCCGCCTGTTCCCGGGGAAGGAGGCGCGGGCGTCTGAGCGAGGCCGGGCGCGGCGGCCTTCTCTCACGCGCCCCCCGAGCCAGCGCCCGCCTCCCGCGCCCGCCTCTCTTCTCCCGTCGGCCCAGACTATCCGCTCCCACCGCGCCCCCGGCCCACCTGG…	78031236	78031811	[]	[]	[]	[0.]	264	9.00465e-06	1593	194	1.231	1.507	575	2	0.479	1.507	8	0	8	8
IDNK	ENST00000376419	chr9	+	3_prime_UTR	CAATGATTTTGTATCAGTGGTCCAAACAGAACTAAGCATAAATCATTGTGCCATCCCAAACCTCGTTCCAGCCGCCTTGCCCATACTAGATTCTAAATGTTTCTAAAGGCAAACCCCAATGTGTCAAGACAGACTTGTTTAGGTGTAATTTTAGGAATTATGCTGGTTCATCAGGAAGCAGAGGGGGAGTTTTAAAAGTCAAGCTTAAATTGAAGTTTAAATTCATCTATAACCAAATCAAATGATCAGAGGAAATTCTGTAATCAATGCTGGAAATCGTTACATTGTTTAGAACATTCTTGCTCATGCCTGTATTTGCACAAATAAATGAAACTTCGCTGTC	83643781	83644123	[]	[]	[]	[0.]	63	3.52133e-06	1023	121	0.425	0.642	342	1	0.642	0.642	2	2	2	0
KLHL9	ENST00000359039	chr9	-	3_prime_UTR	GTCTAAGGTGTAACACCTTTGCAGTACGTCATGGGTGATCTAATACTTCCCCTTCAGTTGTATCTTCTTACAGTGATTGGTACAGTTATTAGATATAAAGGTAACTGATGTTATTCGTCTTGTATGGCTTTTAGTATGTTTATCAAGTGGCTAACAAATGCATTCTGAAAATGTATTTAACATAGCTGTTTTAACAAATGAAAAAAAGACGTAGAAAAATGTTTAGATGTCTTTTTGTGATGTTATATAAAATTGTAGATGACTGTGGTAAATGTGTAATTATGTCCATTATGCTTCAAAGTTGAGTTTTCATCTTTGACTCCAAAATGTCAGAGGGAGGCCGCTCTAAACTAAAAATAACGAAAGGTTGCCAAGTATTAATACTAGTTACCTCCCTCT…	21329665	21333005	['C9RIBOSEQORF11']	['-']	['uORF']	[0.]	791	3.34431e-05	9807	1332	0.56	0.63	3340	2	0.63	0.922	2	2	5	3
LCN15	ENST00000316144	chr9	-	3_prime_UTR	GTGGAGCCAAAGCAGCAGGCGCCTTTGCCCCTGGAGTCAAGACCCACAGCCCTCGGGGACCACCTGGAGTCTCTCCATCCTCCACCCCCCGCCTGTGGGATGCCTTGTGGGACGTCTCTTTCTATTCAATAAACAGATGCTGCAGCCTCA	136759634	136759783	[]	[]	[]	[0.]	34	1.68571e-06	429	50	0.517	0.905	149	1	0.905	0.905	5	5	5	0
NACC2	ENST00000277554	chr9	-	5_prime_UTR	GGAGAAAGTCCATGGGAGCCGGAGCGCCGGGACGCCAAGCACTTCCTGCCGCGGGCGGCGCGCCGCAGCTGCCCAGGCCGGACCGGGCCGGGCGCCCGCAG	136095189	136095289	['C9RIBOSEQORF107']	['-']	['uORF']	[0.75]	43	1.57515e-06	291	34	0.991	1.629	100	3	0.73	1.676	8	3	8	5
NELFB	ENST00000343053	chr9	+	5_prime_UTR	GGCTGCGGGACGCGCGCGGAGTCGCGCGGCGGGCGGGAC	137255327	137255365	['C9NOREP167']	['+']	['intORF']	[0.]	25	7.6381e-07	108	12	1.375	1.981	38	2	0.841	1.981	9	4	9	5
NTMT1	ENST00000372483	chr9	+	5_prime_UTR	AGCGCGCGCCGCGAGCTGTCGCGTCTGGTCGTGGTCTGGCGGAGCTGCGGTTGGCTTGTGGCGTCTCCGCCGCCGCCGCCCTCCCTTCCTCTTCCCCATCTTCTTCTCTCGGTCCCGGGAGCCCCCGCCCGGA	129626163	129626295	[]	[]	[]	[0.]	73	2.02568e-06	393	46	1.312	1.889	132	3	1.216	1.889	9	7	9	2
NUP188	ENST00000372577	chr9	+	3_prime_UTR	GGCAGTGCTGTTCTGCCCACCTACCCCTCTCCACCAGCCTACACTGCACCCTGGCTGGCAGGGGTGCTGCTGGCTGCTAGGGCCTATACAATGGAGGGCACCTCCTGTCACCCCCCTCCCGGAGTAGCCACGACTCCAGCCACCACCCACTGACGTTATTTTTATACTAGATGAAGAGGTCAACAGCAGGCATGGGGAGCCGAGTCTTCTGTGCTCAGGTCCTCACGCTGCAGACGCCCCCTAGAGGAACTTTCCTTCCTTTCCAGCATTCCCCACAGCACTGCCGGCCAGGGGAGAGGCGGCAGCCCAGCAGAGGGCTCTATGCACGGGTTTCAAACCTGTTTTCCACACTCTGTCTTTGCAGTTTTGGTAATTCTGTGGTCTATTTATACAGATATT…	129006679	129007096	[]	[]	[]	[0.]	151	5.01664e-06	1248	149	0.888	1.16	417	1	1.16	1.16	7	7	7	0
PIP5K1B	ENST00000265382	chr9	+	5_prime_UTR	ATGAGGAAGCCAAGGCCCAGCAGAGCTGAGATGTGACTGCAGAGCCGTCCAACCCCAGTCCTGTGACCTTTCTCTGGTGCCTGATACCTCTCAGCATTTGAGGGCCTTTTCTCTTCCTGCTTCATCTCTAAAGGTCCTTCTAGGAGAGAGGTGAAAG	68742501	68742657	[]	[]	[]	[0.]	28	1.61292e-06	465	54	0.384	0.711	156	4	0.543	1.343	3	1	7	6
PLGRKT	ENST00000223864	chr9	-	5_prime_UTR	GAGGTGCGTCATCTACTGTGTCTGGGCGCCAATCCCGACGCTGGGCGGAGCGAGGCCCGGTCCCTGCAGCGGGCGAAAGGAGCCCGGGCCTGGAGGTTTGCGTACCGGTCGCCTGGTCCCGGCACCAGCGCCGCCCA	5437789	5437925	[]	[]	[]	[0.]	68	1.95287e-06	396	46	1.215	1.799	136	3	0.681	1.799	9	2	9	7
POMT1	ENST00000402686	chr9	+	3_prime_UTR	AACAAGAGTGTGGCAAAGAACACCCGTGCTGGGGTCGGGATGAGGTTGAAGGGTCTTGGTCAATGTACGTAATGAGCAGGGTGGGCCCCACGCTGGGAGGACACGGGCTGGGCTGAGCAGGGCCTCTAGTGGAACACATGGGGGTCTCATTGAAAAGCTCTCTGATGAGCACCTCCTTTTGTGCAAAGTTAATTTTTTCTCGACAATAAAGATATTCCGTGTCTTTACCCCTGAACTAAGACACAGGGAGTATTTCAGAGGCCAGCGTAGGAGTCATTGACAACAAAAAGCCGAGAACCCAGGGCCAGCAGTGGAGCCTCAGCAGACCAGGGCCTGGTCCTTGCTAACTGCTGCAGGGTGGAGTTTGATCTGGCAGACCCGATCCTCCTTCATGAACAC…	131523107	131523799	['C9NOREP149']	['+']	['intORF']	[0.]	209	7.75877e-06	2025	245	0.762	0.957	692	2	0.957	1.281	5	5	7	2
PTAR1	ENST00000340434	chr9	-	5_prime_UTR	GTTCTCCGCGGAACTCCCGCCGGCGGCCCGGCTCACGCGGAGGCGCGCCCGAACTGTCGCGGCCGCCGCCAAC	69759939	69760011	[]	[]	[]	[0.]	47	1.25344e-06	210	24	1.479	1.982	72	2	0.406	1.982	9	0	9	9
SARDH	ENST00000439388	chr9	-	5_prime_UTR	GGAGTTCCGGCCAGGCCACTGCTTGGGAAGCAAGAAGGTGAAGGCACCTCTGCTGGGCCAAGCACTCTTAGGGCCGAGGGGCACTGCAGCTGACAAGAG	133738254	133738352	[]	[]	[]	[0.]	26	1.09245e-06	291	34	0.561	1.061	98	2	0.685	1.061	6	3	6	3
SEC16A	ENST00000684901	chr9	-	5_prime_UTR	CTCCAATTAAGGAACAGCTATATCCTGCTTCCTTCTGTAAGCAGCATCGACTTGTGCAAGGGTTCAGTC	136477616	136477684	[]	[]	[]	[0.]	15	7.08606e-07	201	23	0.436	1.004	68	4	0.706	1.52	6	3	8	5
SIGMAR1	ENST00000277010	chr9	-	5_prime_UTR	GTGGGCAGCCGGCGGGCTCCGAGGCCGTGAGCGCAAAGCCTCAGGCCCCGGCTCCCTCCTGAGCTGCGCCGTGCCAGGCCGCCCGCCGGG	34637698	34637787	[]	[]	[]	[0.]	35	1.25756e-06	261	30	0.891	1.546	89	2	0.654	1.546	8	2	8	6
SLC25A51	ENST00000242275	chr9	-	5_prime_UTR	GTTAAAAAAAGTCCTTCATGAAAAAGAAAGATCTTAAGCAGC	37888551	37888592	['C9RIBOSEQORF34']	['-']	['uORF']	[0.]	7	3.36707e-07	120	14	0.284	0.939	41	4	0.939	1.954	5	5	9	4
SMC5	ENST00000361138	chr9	+	5_prime_UTR	AGTTCGCGCGGGAGCGGGGCGCCTGGGTGGATGGGCGCTTGGGCGCCTGGGCTGCCGGACGGTGGGAACGGAAGTCGCTGTGGGACGCTGAGGAAGCCAGG	70258978	70259078	[]	[]	[]	[0.]	57	1.27427e-06	294	34	1.345	1.945	100	2	0.536	1.945	9	1	9	8
TLE4	ENST00000376552	chr9	+	5_prime_UTR	AGAGCGTGTTGTTAGAGCTGTGCTGAGCGGGTGTTTGGGTTGTTGGCTGCTTTCTTCCCCCTTTCTCACACACTTGTATATTATTTTGAGGTGGTGTTCGCAGAGTTTGAAAGGAGAGAGAATTAAAAAAAAAAGCCGCAAGCGTTTCACTCTTTTATTTTTATAATCCCCTTCAATTTGGGGTTAAAAAAAAGACAAGAAAACAGGAAGGAAGAGAAATAAGGAAATGAGATGTGGTAAAAGAAGCTAAAAGGTGCCTTTTAAAAGATCGTTGCTGTGAAGTGAAAAAAATCTCCAGAGAAACCAAAAAGCACCGCCGAGACCTCTTCCGAACCAAAGGAGTTTGTGTTTGCTTTTAGGGAAGAAGAAAGATCATTCATTCGGAGGAATAACAACCAA…	79571965	79572790	['C9NOREP57']	['+']	['uORF']	[1.]	351	1.01649e-05	2472	303	1.062	1.265	825	2	0.614	1.265	7	2	7	5
TMC1	ENST00000297784	chr9	+	5_prime_UTR	ATGGGATCTTACTCTGTTGCCCAGGCTGGAGTGCAGTGGTGCGATCTCGGCTCTCTGCAACCTCCGCCTCCCAGGTTCAAGTGATTCTCCTGCCTCGGCCTCCTGAGTAGCTGGGATTTCAG	72577902	72578023	[]	[]	[]	[0.]	25	1.37555e-06	357	41	0.444	0.852	121	6	0.547	1.069	4	1	6	5
TMEM203	ENST00000343666	chr9	-	3_prime_UTR	CCTCACCGAGGTGCCGGAGAGGGAGCGCTGGACAACTAGAATGTTGACCTCGAGCCGAGGCCCTACTTGCAGCGCACCGGAGGAGAGGCTCTCTAGTCTGAAGGCACCGCCGGCTTGCGCCGAGCTGAGTGCCGGGTTTCCCTATTCCAATCCTGTTTGAAATGGTTTCTTCAGCAGGGCTTAAAAGAGCAGCCTTCATCCTGAAAATGTATTTCCTTTTGTTTAATGCTTTGAGTAGATAATCCTGAATTGAGGTCATGAGGAGGCCCCCCAGGCCAGACAGTCCTGAACCCCTCTGACACTTGGAAACTGAATATAAGTAAAATGTCCAGGTGGACTCTGAGTATTTCCTGTGGATCCTGGGAAAGTACTGTTGCACAAAGGCTGCAAAGCTGGACT…	137204082	137205003	['C9RIBOSEQORF115' 'C9NOREP165']	['-' '-']	['dORF' 'dORF']	[1. 1.]	191	1.00126e-05	2760	338	0.502	0.637	921	2	0.637	1.203	2	2	7	5
TMEM250	ENST00000418388	chr9	-	5_prime_UTR	GCCGACGCCTCCCCCCAGGGTCAGCTGCGGGCTCCCAGGCCTAGGCGCCCATGACCCCTACGCCAACAGCCGCCTGGACACCGCCGCCGCCACTGCGACCTAGCGCCGCCGCCGCCGGGGCCCA	136116901	136117024	['C9RIBOSEQORF108']	['-']	['uORF']	[0.27160493]	53	1.90518e-06	354	41	1.037	1.624	123	3	0.849	1.624	8	4	8	4
TMEM268	ENST00000288502	chr9	+	5_prime_UTR	GCATATGATGCTGAGCTGGCTGCTCCAGAATGAACCACAGCTCTGAGAAGGGGAAGTAGAAACAGCTGGCGCCCTGCC	114617118	114617195	[]	[]	[]	[0.]	16	9.23137e-07	228	26	0.417	0.935	77	3	0.496	1.64	5	0	8	8
TMEM38B	ENST00000374692	chr9	+	5_prime_UTR	GGAGCTGGAGCCGGCGCGGAGGAGCGGGCGGCCGCGGCTGTGCCCTCTCCTACTCCTCACCGCGCGAGCGCGGGGAACCAGTAGCCGCGGCTGCTTCGGTTGCCGCGGTCGGTGGTCGTT	105694541	105694660	[]	[]	[]	[0.]	71	1.98785e-06	345	40	1.449	1.966	119	2	0.596	1.966	9	1	9	8
TOR4A	ENST00000357503	chr9	+	5_prime_UTR	ACTCCGGCCGGCCGCTCCCTGGGGACCCACAGGTGTCGCTGCCCCTCCAGGCCGAAGCTGGCCCAGGAGGCCCCTGGCCCACCCCCTCGCCCTGGGAGGCGCATTTCCTGCTTGGAGTCTCAGGCCCCAGCGTCTGGCACAGGCAGGGGCCTGCGGAGCTGAGGGCAGTGGACCAGCTGCAG	137277726	137277907	[]	[]	[]	[0.]	58	2.37941e-06	540	63	0.745	1.146	181	3	0.643	1.146	6	2	6	4
TRMT10B	ENST00000297994	chr9	+	5_prime_UTR	GGGGATCCGATGCGCGCCGCTGCCGCTGCGTGGGGGTGAGGGGATCAG	37753805	37753852	['C9RIBOSEQORF33']	['+']	['intORF']	[0.]	37	6.6702e-07	126	14	1.622	1.992	47	2	0.803	1.992	9	4	9	5
UNC13B	ENST00000635942	chr9	+	3_prime_UTR	ACACCTTCGACTCCTGTGCCAATCAGGCAGCAGCAATTTCACAAATCAGGGCCAGTGGGAGTTAGCTGTGTAACCGGCTTAGGGTCTTTGCAGTCAAGAGGCTGACCCCTTCAGTTAAAGATATTTAAGGAAAAATTTGGGGTGGTGATAATATGGCTTTTCACAGAAAGGGTCATGAAGCCCTGGCCCAACAGGACTGTGGTACTAGGGGCTGGGATGTGGGGTTACCACATGGAGAGATTTTCCATTAAGAGAGAAGGACAAACATTTCTGAGAGTGTCAGCCATTCTTGGTAGACACCTCTCCACTCCTCATCCCACCTCTACCCATCTCCATGCCACACCTTATCCAGTTAGACACATACATACCAATCATTAGAAGAACAAGTTTAGAAGGTGT…	35404034	35405335	['C9RIBOSEQORF22']	['+']	['uORF']	[0.]	232	1.39082e-05	3900	486	0.429	0.532	1301	2	0.532	1.14	0	0	6	6
ZBTB6	ENST00000373659	chr9	-	5_prime_UTR	CTTCCAGGCTAAGTCCATCTTCCGGCTTGGGCAGACGCTGCCGCGGAATCCTTGACTCTAGTTTTCTGAGTCG	122913251	122913323	[]	[]	[]	[0.]	17	8.28456e-07	213	24	0.485	1.062	72	2	0.559	1.062	6	1	6	5
ZCCHC7	ENST00000336755	chr9	+	3_prime_UTR	GCCGTCAGGCAGCCTCTGATGTGGCTTTTCATTGTTCATTTGGCCTTTGTGTCTATAACCTTCTGGCACTGTGTTTATTATCTATGATTAAATAAAGTGAGTTTTTGGTTTTGTTTTTTTAATTTCAGCCATTCCTAGAGTTACTGAATATCCATGGAGATCTCAATTCTCTGTGTCCAACAGGATATTAGGTAAGAAAGTACAAAGATAAACCTGGACTTCTCCTATTCCAATATGTCATCTTTACTCAGAATCCTAGGGATAGGTAGAAGAATTCATCTTTTCAAGAAAGTGTTTTAAAAATACTTTGGGAAAAAAACTGCATCAAAGGTAATTTATCCTCAAATTAAATCCTTGCAGGAAGAGAAATTAACACTAAGAAAAAGTCATCAATATTTT…	37357269	37358149	['C9NOREP40']	['+']	['intORF']	[0.]	180	8.11329e-06	2553	309	0.516	0.659	880	2	0.659	1.585	2	2	8	6
ZER1	ENST00000291900	chr9	-	3_prime_UTR	AGGCCTCCGTCCCCATGGCCGCCACCGCTCTGGACCACAGGCGGGGAGGAAGCATGCTCAAGCAGCCCAGCGGGCGGGCCCCTTCCGAGGGAGCCTCCCACGGAGTGAAGAGACATGGGGGACTTTTGCACAACCGACGCTTTTCCTTAATGTTAGTGAGATATATATATATTATATATATATATTTTTTTTTTGGTTAGGAAGTGTGAAGTTTTGTGTGTATGATTTCTGTGCAAAAACAAAAGCAACACTCCTGAGTCCTTGCAGCTTCCTTGGCCATTCTCAAACCCACTCAGCCTTCATCGCTGACACACACACTCCTACCCCAACCAGACTAAATGCCTATAACGCTGTGAGTGTCCAGTCCTTGTCCAGGAAACTCAGATCCCGGCCTGGCTT…	128729786	128731336	[]	[]	[]	[0.]	334	1.83037e-05	4587	583	0.524	0.627	1550	3	0.608	1.039	2	1	6	5
ADAMTS13	ENST00000355699	chr9	+	3_prime_UTR	GGGTCATTGAACATTTGTTCCGTGTCTGGCCAGCCCTGGAGGGTTGACCCCTGGTCTCAGTGCTTTCCAATTCGAACTTTTTCCAATCTTAGGTATCTACTTTAGAGTCTTCTCCAATGTCCAAAAGGCTAGGGGGTTGGAGGTGGGGACTCTGGAAAAGCAGCCCCCATTTCCTCGGGTACCAATAAATAAAACATGCAGGCTGA	133459181	133459386	[]	[]	[]	[0.]	35	2.22477e-06	612	72	0.371	0.645	205	2	0.645	1.072	2	2	6	4
ADAMTSL1	ENST00000380548	chr9	+	5_prime_UTR	AGTACTGGATGTGACAGCAGGCAGAGGAGCACTTAGCAGCTTATTCAGTGTCCGATTCTGATTCCGGCAAGGATCCAAGC	18474153	18474232	[]	[]	[]	[0.]	19	8.68503e-07	234	27	0.491	1.033	79	2	0.795	1.033	6	4	6	2
ADAMTSL2	ENST00000651351	chr9	+	3_prime_UTR	GCCCGGCAGCTGCAGCCCCTTCCAGATGAAGACCAAGCGCCCCTCCTGGGGCTGCTGCAGCTTCTGGGGCCTCCACAGACCCCCCTCCTGCGGGGCACGCTGGCCTAAGAGACGTGGCACTGAGCCTCGGCTGTCGAGAGGGGACTTCCCACGGCCCGTGGACCTTTGTGCTCCTGGGGCAGAGCCTCCGGCACCCAGTGGCCTCCCCCAGACAGAGCCACCCCTGCCGTGGGAACCTGTCCGTGTTCCTGCGTGGATCCTGTGTTTGTGGCTCCCACTCCCCAGCCCCCCAGCAGCCCCCAGCCGAGGGGCCCAGGGCCCACAGCCAGCGGTGGAGGTGTCTTGCTCCGGGCCCGTAGCCCACGCCCTCTCTGGGTGGCAGGGCCTTCTGAAGGAAAC…	133574865	133575519	[]	[]	[]	[0.]	186	1.01424e-05	1911	234	0.706	0.898	654	3	0.798	1.473	5	4	8	4
AQP3	ENST00000297991	chr9	-	3_prime_UTR	GTGGGCAGGGGCCATCTCCCCACTCCGCTGCCCTGGCCTTGAGCATCCACTGACTGTCCAAGGGCCACTCCCAAGAAGCCCCCTTCACGATCCACCCTTTCAGGCTAAGGAGCTCCCTATCTACCCTCACCCCACGAGACAGCCCCTTCAGGATTTCCACTGGACCTTGCCCAAATAGCACCTTAGGCCACTGCCCCTAAGCTGGGGTGGAACCGGAATTTGGGTCAATACATCCTTTTGTCTCCCAAGGGAAGAGAATGGGCAGCAGGTATGTGTGTGTGTGCATGTGTGTGCATGTGTGTGCATGTGTGTGCAGGGGTGTGTGTGTGTGGGGGGGGTTCCCAGATATTCAGGGCAAGGGACCAGTCGGAAGGGATTCTGGCTATTGGGGGAGCCCAG…	33441160	33442042	['C9NOREP27' 'C9NOREP26']	['-' '-']	['dORF' 'dORF']	[1. 1.]	207	9.63784e-06	2613	319	0.579	0.728	882	2	0.728	1.452	3	3	8	5
ARID3C	ENST00000378909	chr9	-	5_prime_UTR	GCGGCCCTTTCCTCGGGGTCCCGCCTGGTACCAGGGACCCCCTCAGCTGGGGGACTGCGCCTGGAAGCTGTC	34628015	34628086	[]	[]	[]	[0.]	20	9.25936e-07	207	24	0.586	1.211	71	3	0.057	1.211	7	0	7	7
C9orf72	ENST00000380003	chr9	-	5_prime_UTR	GGTTGCGGTGCCTGCGCCCGCGGCGGCGGAGGCGCAGGCGGTGGCGAGTGG	27573431	27573481	[]	[]	[]	[0.]	53	7.60564e-07	147	17	1.76	1.996	50	3	0.568	1.996	9	1	9	8
CDK20	ENST00000325303	chr9	-	3_prime_UTR	GAAGTTGGCCCTGGTCCCGTCTGCCTGCTCCTCAGGACCACTCAGTCCACCTGTTCCTCTGCCACCTGCCTGGCTTCACCCTCCAAGGCCTCCCCATGGCCACAGTGGGCCCACACCACACCCTGCCCCTTAGCCCTTGCGAGGGTTGGTCTCGAGGCAGAGGTCATGTTCCCAGCCAAGAGTATGAGAACATCCAGTCGAGCAGAGGAGATTCATGGCCTGTGCTCGGTGAGCCTTACCTTCTGTGTGCTACTGACGTACCCATCAGGACAGTGAGCTCTGCTGCCAGTCAAGGCCTGCATATGCAGAATGACGATGCCTGCCTTGGTGCTGCTTCCCCGAGTGCTGCCTCCTGGTCAAGGAGAAGTGCAGAGAGTAAGGTGTCCTTATGTTGGAAAC…	87966441	87967461	[]	[]	[]	[0.]	236	1.09923e-05	3030	372	0.571	0.707	1020	2	0.707	1.636	3	3	8	5
COL5A1	ENST00000371817	chr9	+	3_prime_UTR	GAGCCGCCGAGCCCGGGCTCCCGAGAGCAACCTCGTGACCTCAGCATGCCATTCGTTCGTGAGTGTCCCGTGCACGTCCTGACCCTGGACAGTGAAGGCTTCTCCCTCCCCTCCCACCTGACTTCATCTACGCCTCGGCACCACGGGGTGTGGGACCCCAGCCCGGAGAGAACAGAGGGAAGGAGCCGCGCCCCCACCTGGAGCTGAATCACATGACCTAGCTGCACCCCAGCGCCTGGGCCCGCCCCACGCTCTGTCCACACCCACGCGCCCCGGGAGCGGGGCCATGCCTCCAGCCCCCCAGCTCGCCCGACCCATCCTGTTCGTGAATAGGTCTCAGGGGTTGGGGGAGGGACTGCCAGATTTGGACACTATATTTTTTTCTAAATTCAACTTGAA…	134842304	134844843	[]	[]	[]	[0.]	626	3.08289e-05	7437	999	0.587	0.669	2539	2	0.669	1.139	2	2	6	4
DAPK1	ENST00000408954	chr9	+	3_prime_UTR	GGGCAGCCTCTGGCTTGGGCAGGGTCTGTTTGGACTGCAGAAGCAAGGGGGTGATGTAGCCCATCCTTCCCTTTGGAGATGCTGAGGGTGTTTCTTCCTGCACCCACAGCCAGGGGGATGCCACTCCTCCCTCCGGCTTGACCTGTTTCTCTGCCGCTACCTCCCTCCCCGTCTCATTCCGTTGTCTGTGGATGGTCATTGCAGTTTAAGAGCAGAACAGATCTTTTACTTTGGCCGCTTGAAAAGCTAGTGTACCTCCTCTCAGTGTTTTGGACTCCATCTCTCATCCTCCAGTACCTTGCTTCTTACTGATAATTTTGCTGGAATTCCTAACTTTTCAATGACATTTTTTTTAACTACTATATTGATTGTCCTTTAAAAAAGAAAAGTGCATATTTA…	87707365	87708634	['C9RIBOSEQORF51' 'C9NOREP62']	['+' '+']	['uORF' 'uoORF']	[0. 0.]	248	1.33986e-05	3768	468	0.478	0.589	1269	3	0.589	1.776	1	1	9	8
DPM2	ENST00000314392	chr9	-	5_prime_UTR	GGCTTGCGGCTCGGGTGGCTGAGCGCGCGGGGAA	127937821	127937854	['C9NOREP124' 'C9NOREP125' 'C9RIBOSEQORF83' 'C9NOREP123']	['-' '-' '-' '-']	['dORF' 'intORF' 'dORF' 'dORF']	[0. 0. 0. 0.]	16	4.67327e-07	96	11	0.968	1.913	33	2	0.623	1.913	9	2	9	7
ECPAS	ENST00000684092	chr9	-	5_prime_UTR	GAGTCCACGTCTCTTCCTTTGGACAGGCGTGTTTCCCCAGGTCGGGCCCAGCCAACGTGACAGCCGCAGACCTCGGAAAAGGGCGCTCCGGCCCCGCCTCGAGGATTTCCCCCGGCCGCTAGGGCAGCCCGGGCCCGCTCGGCCCAGCCCCTCACGGACTGCGGCGCGCGGCTCCCCGGGGCCCGGCCCGCCGAACGCCTCGCTCTACAGCCCTCACCTCGCGGCGCCGAGCGCAGCGTCCGCGGCATGGAGACCGGCTCCGACTCAG	111484116	111484383	[]	[]	[]	[0.]	100	4.09786e-06	798	95	0.895	1.243	267	3	0.577	1.247	7	1	7	6
EGFL7	ENST00000308874	chr9	+	5_prime_UTR	CAGCCCCCAGGACCGGGGAGGCACAGGTGGCCCCCACCACCCGGAGGAGCAGCTCCTGCCCCTGTCCGGGGGATGACTGATTCTCCTCCGCCAG	136664692	136664785	['C9NOREP161']	['+']	['intORF']	[0.]	23	1.69076e-06	276	32	0.517	1.018	93	5	0.925	1.472	6	5	8	3
ELAVL2	ENST00000397312	chr9	-	5_prime_UTR	AAGACGTCCTCCCCCCTATTTCTGTTCTTAGTTAGAGATGCAGCAGCTTACTCCTGTAGCGACCTACTAAAAAGCAACAAGGAGAAAGACATCGTCTTTTTGAAAAAACGTTCTTTCGTCTCTTTTCTTTGTTCCTTGGTTTGTTTTTCTTGCCCCTTTTTGTTTAGTTGAACGGCAATAGGAGGGTAGTCTCTCCGTCTTTTTAAACTCTTTTTTAAGTTTCCCCTCCCCTTTCATATTTTTTTTCGCCATTTCTTTTAGCATTGGACTTTGGGGTCGAAAGCGTTTCTTTTTATTTGCTTCTTTTAAGCCGAGCACAGTTTAGGTTTCGTGCTGTCTTAAGAGAACTATCCAGCAGCTTCTTGCTCATCCTTATTGGGAGAACTGCACCGTTACTTT…	23825806	23826240	[]	[]	[]	[0.]	117	4.54267e-06	1299	155	0.65	0.88	434	2	0.726	0.88	5	3	5	2
ELP1	ENST00000374647	chr9	-	5_prime_UTR	AGATTAATGATTCATCAAGGGATAGTTGTACTTGTCTCGTGGGAATCACTTCATC	108931147	108931201	['C9RIBOSEQORF65']	['-']	['uoORF']	[0.37037036]	11	5.69381e-07	159	18	0.385	1.012	54	3	0.55	1.6	6	1	8	7
ENTR1	ENST00000357365	chr9	-	3_prime_UTR	GGACCCCTGGGTGTTCTCAGCATGAAGCTCCGTGTATACCCTGAGGTCACCACCGCTCGATCTAAATGTGCAGTTGTGTCCTTAAATATGCAGTCTTCACCCAGAGTAAAGTGTTGATCGCAAGAGTCCAGTGTCGTGCCCTCAGCCAGTTCTTGGCCACCACAATGGGAGCAGCCCTGGCCGAGTTGTCTCTGTGGTTTCTATGCAGCCCTTCTTGGCGAAATTCCTGCGATCTTATAGATTCTAATGAGCTCTTGGAAGACATTGTCATAAAAGCCAGTGATTTTAAGAAAAAGAGTGGTTCTGGAATCAATGTTTTCCAGTCCCATCCCAGAACATCAGTTGTAAGATAAGTACAATTGGTTGTCCTTGATTTCATAAGTAGAACAAACACTAAAT…	136401922	136402787	['C9NOREP160']	['-']	['intORF']	[0.]	240	1.023e-05	2592	317	0.682	0.843	865	2	0.843	1.97	4	4	9	5
FAM102A	ENST00000373095	chr9	-	5_prime_UTR	ATTCTCCAAGCGGCGCCTCGCAGCATCGGGCTCTGGCTGCAGCGTCGGGGCCGCAGGGGGCGGCGCTGCTGCTCGAAGGGTGCCGGGCGAGGCGGGCGCCACCGGCCGGGCCGAAGGGCGCCTCAGCTCCGCCGGGGCCCGCGGCGCGGGTCCCAGGATCGAGGAGGAGGCGGCGCCTCCGCTGCCCGGGGCCGGCCCGGTGCCTGCCCTGAGGAGGCCCGAGGCCGGACGTTCCCGGCCCGCAGCGACCCCGACGCGCCTCCTGGAGAGGCCCCCGAGCTCCTGGCAGCCCCCTGGGGGTGCCCCACCTTCCCCGGCTTCACCTGCGCTGGCCGCCCGGCACCCAGGTGCGGGGGCGTGAGCGGCGAGGGCACCTCCCCCGGCCGCCAGCGGGGCGGG…	127980138	127980989	['C9RIBOSEQORF84']	['-']	['uORF']	[1.]	294	1.28457e-05	2502	310	0.862	1.045	851	2	0.676	1.045	6	2	6	4
FAM214B	ENST00000322813	chr9	-	5_prime_UTR	ATGTCCCCAGGCCCCCCAGCCCAGGCCCAGCATAAAGGCCGTGTTGGGGGGCCCCCCTGACCCAAGGGGGGCTTC	35108275	35108349	['C9RIBOSEQORF20']	['-']	['uORF']	[0.23333333]	26	9.14323e-07	216	25	0.762	1.443	74	4	0.613	1.443	8	2	8	6
FBP2	ENST00000375337	chr9	-	5_prime_UTR	ACAGATTTCTTATCGGCTTCCACACTGCGGAGCTGCAGCCCTCAGAAGTAAGCAAGGTTTCCTGCCGGGAGAAAAGGATTTGAAGCATTCCAGCCAAA	94593727	94593824	[]	[]	[]	[0.]	20	1.04058e-06	282	33	0.426	0.881	97	2	0.784	0.881	5	4	5	1
FOXE1	ENST00000375123	chr9	+	3_prime_UTR	GCCAGCGTAGGGACGAAAACTCATAGACACATCGGCTGTTCACACGTTCCCCGCAATCTGAGAACGAACAGGAATGGAGAGAGGACTCAACTGGGACCCACGTGGAAAAGACCGAGCAGGCCACAGAGGCTCGGTCTCCCCGCGCACAGCGTAGGCACCCGGTGTACTCTGTAAACGGGAGGAGGTGGGGCGAGGCAGCCAGAGCCCTTGGACTGGCACAGGGACCCTCGATGGAGCGAAGCCCTCAAACGGGATGCTTTCTGGTATTCTATCGGGGAGGGTCCTTGGCGGTAACCAGAGGGCAGCGTAGTGTCAACACCAGAGACCAGGATCCAAATTGTGGGGAATCAGTTTCAGCCTTCCATGTGCTGCCGGAACTCGGGCCTTTTTACGCGGTTC…	97855037	97856717	[]	[]	[]	[0.]	306	1.86785e-05	4974	633	0.44	0.531	1680	2	0.531	0.831	0	0	4	4
GKAP1	ENST00000376371	chr9	-	5_prime_UTR	GTTTTGAAGCCGCTTCTCTGCCCGAGTTAGGTTTCGCCCAGCGCAATTTCTTTCTCTATGTACTTTGCGAATAAGTTTCGGAGCATCGGTTAACAGCCTATGGGTGAAATTTGGCTTTCATTCATGAATGAG	83816996	83817127	[]	[]	[]	[0.]	54	1.51703e-06	387	45	0.964	1.505	131	4	0.619	1.696	8	2	8	6
GTF3C4	ENST00000372146	chr9	+	5_prime_UTR	CTTGGCTCGGCGGCGCTCGGGGCCTGAGGGGAGAAAACCGCCGCGGAGGGCGCTGGGGGTGGCGGCGGCGGTCCGGGAGGTGGTCGCGCGACTGCGTGGAGCGCCAGGGCGTCCGACCTCTGCACCTGAGAGAAG	132670464	132670598	[]	[]	[]	[0.]	66	2.02381e-06	399	47	1.152	1.721	134	2	0.452	1.721	9	0	9	9
HACD4	ENST00000495827	chr9	-	3_prime_UTR	AGTACAGCATTCCAGTGTGACACGAGAAAAGACAGGCTGTGGATTCAGTGCAGTAAATAAAACACAGGAAGTATTCTGGTGGAAAAATACCTTGTATTTGATAAAAATCCATTACATGAAATAACTGCACATACCCCCAAAACTCTAGACATAACAGGCTATGTTTTTCACACATTGTATTTTTAAGACATATATATTCTCCATACCCTGCTTCACCAAAATTCCTGCTTCATTTGGATTTTATACAAGTTATACTTACATTGTATGAAGTCTGATTATTTTCCTGTAAGTTTAATGAGAAATAGGAGATTAGCTGCAATAGATTCAATTAAATTAAGAAACCAAACTTGATAACCTAAATTACATGTATTCTTTTTCACTTCCAAGTTCCCAAATAGA…	20999509	21007036	[]	[]	[]	[0.]	1553	7.46687e-05	22308	3555	0.419	0.456	7527	2	0.456	1.963	0	0	9	9
IFNA17	ENST00000413767	chr9	-	3_prime_UTR	AAACTGGTTCAACATGGCAATGATCCTGATTGACTAATACATTATCTCACACTTTCATGAGTTCCTCCATTTCAAAGACTCACTTCTATAACCACCACGAGTTGAATCAAAATTTTCAAATGTTTTCAGCAGTGTAAAGAAGCGTCGTGTATACCTGTGCAGGCACTAGTACTTTACAGATGACCATGCTGATGTCTCTGTTCATCTATTTATTTAAATATTTATTTAATTATTTTTAAGATTTAAATTATTTTTTTATGTAATATCATGTGTACCTTTACATTGTGGTGAATGTAACAATATATGTTCTTCATATTTAGCCAATATATTAATTTCCTTTTTCATTAAATTTTTACTATAC	21227243	21227603	[]	[]	[]	[0.]	128	3.62036e-06	1053	125	0.887	1.186	360	2	1.186	1.456	7	7	8	1
INIP	ENST00000374242	chr9	-	5_prime_UTR	GTGATTGTGAAGTGCTGACCAATTGCCACTGGACATACTTGAAACAAAATAGGAAA	112716486	112716541	['C9NOREP97']	['-']	['dORF']	[0.]	7	5.28293e-07	162	18	0.221	0.73	55	3	0.554	1.286	3	1	7	6
IPPK	ENST00000287996	chr9	-	3_prime_UTR	CTCTTTCCCTGCAGTGTCTTTGAAACTTGAACATAATGTGAAGGCTGAATGATAGAGATATTTTCTGTTGTGTTGGGTGACCTTTGGTTGTGAATGTTTTTGCTTTTAACCCCTTTTGAGGTGGGATTGCCTCTTGGAGACATGGAATTGAAGAGCACTAGAAACAACTTCCTGGACAAGGAATGTAGGAAGTGAGTGCTGTGTCCCAGGAAGCTGCTCACACTCTTAAAATGGAAGTGTCCGTTAAGCCCTGGGAAGACGTTCTGGATAGTTCTTCTTTCCCAACCAGGGCTCATGTCTGATTCTCTAATGCGAAAAGCCTTATTCTAAGACCCAAGGTTTGGATCTGCTACCACCAGACTCCTAACATAGAAAACTTGAATTGTCACATACATTTTA…	92613183	92615831	[]	[]	[]	[0.]	1114	2.91899e-05	7857	1048	1.012	1.117	2648	2	1.117	1.314	6	6	7	1
KCNT1	ENST00000371757	chr9	+	3_prime_UTR	GCCAGCCCTGCACGGAGCTCAGGCCACCAAGCCCGGGGTCCTCAGGAAGGACGTGGAGGAGCGTGTGAGGACACGGTGGCACTAGCGTGACCCTGGGGATGGCACACTCTACTCACCATGGCTCCTGGGACTCCACCCTGGAAAGGAGCCCCTCATGCGGGGGGAGGGCCAGCTCACCCCTGGGCACCTGCAGGCTAGTGAGGAGAGTTTTTTAACCTATTTTTACACGTCGATGCAGTCCACTTCTCTTTACACAGATGTACCGCAACTCGTGACCAGGGCTGGCTGGGAGGGCAACGCAGGGACTGGACGCCCTACAGGGCCGAGCCCAGGCTGTGCTGGAGGGTGGGGCTGGGGTGCATGGGGAGGGGAGCAGAACCCAGAACCCAGGAGCCCCGC…	135792162	135795502	[]	[]	[]	[0.]	1004	4.09712e-05	9960	1395	0.683	0.758	3340	2	0.758	1.21	3	3	7	4
MRPS2	ENST00000241600	chr9	+	3_prime_UTR	TGTTCACTCTCCTCCCAAAGCAAACCACAGCCAAGCCTGTCTGAGCTGGGAGTCCCCTTCCCCAGCCCTGGGTCAGCGGCATCCTCAGTCGTTGTTACTTACTCAGCTGATGTCACAGTGCAGACATCCACCGTTCCACCACAGAACCAGTGGCTGAGCGGACCAACGTTGCCATGTGCGTTTGCTCTGTGGGGAACAGAGCACAGAGGGTGAGCGACATGTGCAGAACGGCCCCTTGGCTGCAGTTAGGACCTCAGTGGCTGGTATGGCCAAGCTGCTAGAAGATGCTGCTGTCCCTGTGATCCCAGCAGCCCTCCCTTCACCGTGACCCCTGACCTTTGTCAGGAAGGTGCAGTTTTTCTTCTCAATCTAAATGCCTTTCAGGTGGGCCGCTTCCTT…	135504134	135504671	[]	[]	[]	[0.]	122	5.95765e-06	1578	189	0.557	0.75	537	1	0.75	0.75	3	3	3	0
NCBP1	ENST00000375147	chr9	+	3_prime_UTR	GGGTCATTTTTTCCTCATGTCAAGGTTTTTTTTGATATCTTAAAATAATTTGTCTTATTTTTTGATGGTTTGAATGCTTGCTTTCTTGTAGTATCCTTTCACTTCTTAAAGGAAACAAAGGGGAAGAGGACAGTGAATGAACATGGCATTACTTTTAATTGCCCTGAAAAGCAAATACTTCCTAACGGCAGTAATGTGACTATGACCATGATATATTATATATGTGACAGATACAAATTCTCTGTGATCAGTTTGTTATTTTTTTTCTCCTTAAGGCACAAAATAATTGGTTTGAGGTATGTGAAACACTAGAGGTCAACCTTACATAGTATATAGAACTGATGGGTTTACCCAGCTACCCAGTAGCATAACTTTTCACAGCTCGGGGATGAATTAACA…	97671200	97673748	[]	[]	[]	[0.]	557	2.60293e-05	7641	1005	0.517	0.594	2548	2	0.594	1.094	1	1	6	5
OLFM1	ENST00000371793	chr9	+	5_prime_UTR	AGAGCCGGACGGCGCTTCCCGGTGGCGGCGGAGGAGCCCGGAGGGACGCAGCCGGGCAAGGCAGGGCGCAGGGCGGGCGGCGCGAGGCGCAGGGCGCGGCGGGCAGAGGCCACCTGGCCACCTTCCCTGGCGCCCGGGGAAGGCGCGGCGATGGCCGGGGCGCGCGGGGCGGCGGCGGCGGCGGGCGGGCGGCGGCGGGCCGAGGGGGCGCGGGGACACAGCCAGGCGCCCCTGCCCGCCGCGGTGCCCGCCGCCTGAAGGCCGCCTGGGCGCGGGAGCCGGTGCCAGCTCGGAGCGGGCGCTGGAGGCAGCTCGAGGCGCG	135087668	135087989	[]	[]	[]	[0.]	102	5.27631e-06	960	114	0.762	1.055	321	2	0.695	1.055	6	3	6	3
PCSK5	ENST00000674117	chr9	+	3_prime_UTR	ACAGGCACTCCCCCACCAACACCACCATTCCACTCTCAGGCATGCCTGTGAGCATCACTGTTTTTGGTTTTATCCCCACACCAGGCTGATGTGTGAGTTTTTCTATTTGTCTTCTTTAACCATGAGTCCAACCAGAATATGTAAGAATGATGAAATACTTTGTTCTTCTTTTGAGTGGCTAAACTCAATTAACAGTTCCTGTTCAACCGTAATTGAAGAGCAAGGATAAAATTCAGAGGCATTTTCCTCAAAATAATGTGTTAAGACACAAAAATGAAGGAAGTGAAAACAAATGAGATTTGTACAAACTCTTCTATGTGATTTTAAAAAAAGGACAGCAGATCTATAGAAATTCTGTTTCCGAGCTGCATTGTGGAGGTGTCTGCTGCCTCCTGGTAT…	76358923	76362975	[]	[]	[]	[0.]	850	4.20503e-05	12153	1710	0.47	0.526	4052	2	0.526	1.09	0	0	6	6
PLPP6	ENST00000381883	chr9	+	5_prime_UTR	AGTGCGGAAGCGGAAGAGGCTGCAGGGCCGGGAAGCCTCTGTTTGGTCCGGCCAGGTCCCGGGATCCGGGCCGCCAGCTGCG	4662294	4662375	[]	[]	[]	[0.]	49	1.15855e-06	240	28	1.37	1.963	81	2	0.717	1.963	9	3	9	6
PMPCA	ENST00000371717	chr9	+	3_prime_UTR	AACCGCTCCCCGGCCTGACAGACCCAGGGAGCTGCAGCTGGAGCCCGTTCCCGTGCGTGTTAGTTTGGACACGAATTTAGTCTAAAAAGCTGTCTGGTTGTATAAACGGTGCAAACAATGTCGCCACAGCACCCACGCGGTTTGCATTCTTTTGGAACTCAATGTGCCGATCAGTGGAGTCAGTATCGAGCCTGACCACCGCAAGCCAGGAAGCAGGTGAAGTGCCCAGCGCTGGAGTGCAGCGTGCCACGAGGAGGGCGGTCGGTGCTTCCCTCCTCGGGCTGTGGGCACATGGGGCCCCGCAGGTTCCTTGGAGGAGCCCTGAGCTGGGAGGCAGCAAAGGCTGACCTATCAAAGCCTCCCGGAGGCCACCGTGCTGGGTACCAGGACTCACCTCTG…	136423265	136423761	[]	[]	[]	[0.]	138	7.63652e-06	1449	175	0.687	0.908	496	1	0.908	0.908	5	5	5	0
PPP1R26	ENST00000356818	chr9	+	5_prime_UTR	TCAAAAGTCTATTGAAAAAGCAGAGAGAGAATGCCTCGGTGTGTAAGTGGAGTGATGAGGACCTGATCTCTGGGCCGTGTGGGAACACTGGCTGCCATTTCATCACAGTCAACCTGGACTCACAGAATTTCAA	135482683	135482815	[]	[]	[]	[0.]	24	1.38336e-06	390	45	0.386	0.75	132	5	0.724	1.334	3	3	7	4
PPP3R2	ENST00000374806	chr9	-	3_prime_UTR	GCCTTTTTCTTACAAGCACCACCCAACAACTTCTGCTTTCTTCCCTATCTCTTTCAAGATTTGCTCAAGACGTCCAACTGTCTCTCTGACTTATCTGGAAGTATTTCTTTTTGTGAAGCCATATGTCCTAACAGGAGCTTCATCACCAACTCAGTGCTATTAATTCTCCTTCTCTGAATGACTCAGGGTACCCTATAGGGGGAAGAGCAAGTCAAATGAGCATAGTGGGGAAAGAAAAGGAAATGGCTTTTATAAACATCTTTTACTTTGTTTTGATTCAAAGACCAAACTAGAACTTTAAAAGTTCAAAAATAAGAAAGTATACATTTTTGCTGTTATTTCTCATCATTTTGTATATGGGAGGAAATTTATAATTTGCATGGGTGTTAGGTGAACTGT…	101591604	101594408	[]	[]	[]	[0.]	584	2.84666e-05	8403	1117	0.489	0.56	2804	2	0.56	0.982	1	1	5	4
PRDM12	ENST00000253008	chr9	+	5_prime_UTR	CCCGCCCACCTCCCCCGTCGGCCCGGCCGTCCCCCGGCGCCGGGGAGCTCCGGGCCGCCC	130664594	130664653	[]	[]	[]	[0.]	20	1.44424e-06	159	18	0.782	1.607	59	2	0.6	1.607	8	1	8	7
PTCH1	ENST00000331920	chr9	-	5_prime_UTR	ACCCCCTCCCCTCCCCTCCTCCTCTTCTTTCTCCAAATGGAGAGAGTTCTTTTTTTTCTTCTTCCATCTCATCTATTGAATCAAGGAGCTGCTGCGGCCGCTGCCCGCTGCACACACACAGAGCGGAGTCCCCAGGTCCCGGGAGCGAGAGAGGCGCGCTGCACGGGGACAGAATGGTCCAGCGGGTTGCCGAGGAGCACAAGAAAGCAGAGTCCGGGACCGAGCAGCCACCGCGAACCCAGCAGCCAGAGCCCGAGCAGCCCGAGCAGCAGCTCCTGGAGCCGCCACCGCCAGCAGCAGCCACCGCGGGAGCAGCGGCAGCTGCGGCTGCCCGGGCCCGGCAGCGCTGAGACCCGCCGGGCACCCTCGGACCCCGCGGCGGCGGCGGCTCTGCGCTTG…	95508362	95509266	[]	[]	[]	[0.]	327	1.29261e-05	2610	324	0.922	1.106	904	2	1.106	2	6	6	9	3
PTGES	ENST00000340607	chr9	-	3_prime_UTR	CCAGCAGCTGATGCCTCCTTGGCCACCAGACCATGGGCCAAGAGCCGCCGTGGCTATACCTGGGGACTTGATGTTCCTTCCAGATTGTGGTGGGCCCTGAGTCCTGGTTTCCTGGCAGCCTGCTGCGCGTGTGGGTCTCTGGGCACAGTGGGCCTGTGTGTGTGCCCGTGTGTGTGTATGTGTGTGTGTATGTTTCTTAGCCCCTTGGATTCCTGCACGAAGTGGCTGATGGGAACCATTTCAAGACAGATTGTGAAGATTGATAGAAAATCCTTCAGCTAAAGTAACAGAGCATCAAAAACATCACTCCCTCTCCCTCCCTAACAGTGAAAAGAGAGAAGGGAGACTCTATTTAAGATTCCCAAACCTAATGATCATCTGAATCCCGGGCTAAGAATG…	129738349	129739610	['C9NOREP141']	['-']	['dORF']	[1.]	302	1.38239e-05	3708	462	0.595	0.719	1261	1	0.719	0.719	3	3	3	0
QRFP	ENST00000623824	chr9	-	5_prime_UTR	CACAGGACAGGGGCACCTCAGGCCATCGGAGGCAGCCCTGGCCTGGGGGATGGAAGCTGGTTCTGGCCAGCAAAGCTCAGTCATCGGCTTCAATCCGCAGACCCTCCGCCCGAACCTGGGCGCTCAGCCCCGAAGTGGAGGATCGAGATTCCAGTGCCTTCCTCAGGTCTCTGGGGAAGTGTCCACAGGCTCTCTATTCCCATGACTTCTGATCCCCCAGCAGCCGGGATGCAGGG	130896577	130896812	[]	[]	[]	[0.]	70	2.86988e-06	702	83	0.696	1.029	235	3	0.842	1.029	6	4	6	2
RABL6	ENST00000311502	chr9	+	5_prime_UTR	AGATGGCGGCGCTGACTCCTGGAGAGCGGTCGCGCCGGAGGCCGCGGGGGCCGGAGCGGAGCAGCCGCGGCTGAGGTTCCCGAGTCGCCGCTCGGGGCTGCGCTCCGCCGCCGGGACCCCGGCCTCTGGCCGCGCCGGCTCCGGCCTCCGGGGGGGCCGGGGCCGCCGGGACATGGTGCCAGTCGCACCCCTTCCCCGCCGCCGCTGAGCTCGCCGGCCGCGCCCGGGCTGGGACGTCCGAGCGGGAAG	136807948	136808196	['C9RIBOSEQORF112']	['+']	['uORF']	[1.]	112	3.37363e-06	714	84	1.144	1.56	248	2	1.1	1.56	8	6	8	2
RAPGEF1	ENST00000683357	chr9	-	3_prime_UTR	GAGCAGACGCCGGGATCCAGGAGAATGCTCGAGGGGCGCAGAGGGCAGCTCCCAGACCGGAGAGGACCTTGGACCTGTTAGGCGCATGGCAGGAGTCCCGGCCTCGGAGCCATGAGGCTGGCCAGCCCTCAGCGGGGCCGGGCGGGAGCTGGAGCCTGCCAGCCGCTTCCTGCCTCCTTCCTCTGTGGGAGCAGACCCGTGGGCCTCAGGGCAGCCAGCAGGCAGGTCTTGTTGCCAATTTACAAACCGGTGGTTTTCTGGTTTGGTTTTGTTTTCTGCTTTTACTTCCATCTCTCCCCTCTTGACCTTCCACCCACTCCCCTCCAGGGAGAGAGCAGCAGAGACCTCATCAGCAGACCAAGGAAGTGGTGGGTGCTCCCCCTCCCTAAGCTCCAGGGT…	131576775	131579496	[]	[]	[]	[0.]	647	3.13358e-05	8046	1083	0.56	0.638	2721	2	0.638	1.543	2	2	8	6
RPL35	ENST00000348462	chr9	-	3_prime_UTR	GGGGCGCATTGTCAATAAAGCACAGCTGGCTGAGA	124857883	124857917	[]	[]	[]	[0.]	7	3.75074e-07	96	11	0.362	1.195	34	2	1.195	1.993	7	7	9	2
SECISBP2	ENST00000375807	chr9	+	5_prime_UTR	GGAAACGCTTTGTCTGTCCGGCAAGCCGACGGCCCGCTGCTGGCCTCCGTGACGCGGCCTCCTCCGCGCCTCGCGGC	89318500	89318576	[]	[]	[]	[0.]	45	1.10581e-06	225	26	1.342	1.96	76	2	0.619	1.96	9	2	9	7
SLC31A2	ENST00000259392	chr9	+	3_prime_UTR	CTGGTGAGGAACGTGCAGGCACTGAGGCTGGAGGGACATGGAGCCCCCTCTTCCAGACACTATACTTCCAACTGCCCTTTCTTCTGATGGCTATTCCTCCACCTTATTCCCAGCCCCTGGAAACTTTGAGCTGAAGCCAGCACTTGCTCCCTGGAGTTCGGAAGCCATTGCAGCAACCTTCCTTCTCAGCCAGCCTACGTAGGGCCCAGGCATGGTCTTGTGTCTTAAGACAGCTGCTGTGACCAAAGGGAGAATGGAGATAACAGGGGTGGCAGGGTTACTGAGCCCATGACAATGCTTCTCTGTGACTCAAACCAGGAATTTCCAAAGATTTCAAGCCAGGGAGAAGGGTTCTTGGTGATGCAGGGCATGGAACCTGGACACCCTCAGCTCTCCTGC…	113162918	113164140	[]	[]	[]	[0.]	546	1.22955e-05	3579	443	1.149	1.323	1222	2	1.323	1.728	7	7	9	2
SNAPC3	ENST00000380821	chr9	+	3_prime_UTR	GAATAGCTACACTCACAAAAATACCCCCTCATGAAATAACTGTTCTCTTGGATGGTTACCTTATTTCTAAGAAACGCCACTGAGGAACAGGATCCACTTTGAACAGTCCGCTAAAGCTATCAAAAAAAAGTCCAAATGACAGATTTTCTTATAATGATAGTATTTAAATGTTTATAACATAGTTTAATTTTATATTTATTCCAGATAGTATTTAATTTAGTGCTTTTTACCCATTTTGAGTTGAGTTGTAGTACTTTATATATTCTGACTTTAAATCCTTTGTCAGACACACATATTCTTTCTCCCAATCCATGCCTTCCCTATTCATTCTCTGTCCAGAGTTTTTTGCTAAAGATAGAATTATTAATGATACATCAAGTAGTGGAAGTGTTTTGAAAA…	15459867	15461626	[]	[]	[]	[0.]	584	1.90412e-05	5274	673	0.811	0.929	1759	1	0.929	0.929	5	5	5	0
SPACA9	ENST00000356311	chr9	+	5_prime_UTR	CTCGCCTCCCAAGTCCTGGAACGGGCCTCCCCACCCTCCGGGGCACCGACACTCACGGAGTCACTCCAACTTCTCTGGGTGCTCCGTGGAGCGAAGAGCGCTCTAGGACAAGCAAGG	132878898	132879014	[]	[]	[]	[0.]	37	1.36544e-06	345	40	0.711	1.217	116	3	0.791	1.217	7	4	7	3
STXBP1	ENST00000373299	chr9	+	5_prime_UTR	AGTCGGTCCCTAGCGCGGCTGCGGGGCGGAGAGCTGCGGCTGGCCCAGCGCGCCCACCTGAGGAGGCGGCGGGGTCCGCAGGCGTCGCGGGACGAGGAGATCGGAGCCGGGAGACTCGCGCAGCGCC	127612277	127612403	[]	[]	[]	[0.]	196	1.85828e-06	372	43	1.948	2	126	2	1.183	2	9	7	9	2
SUSD1	ENST00000374270	chr9	-	3_prime_UTR	TGGCAGATGGACACTGAGTGGGGAGGATGCACTGCTGCTGGGCAGGTGTTCTGGCAGCTTCTCAGGTGCCCGCACAGAGGCTCCGTGTGACTTCCGTCCAGGGAGCATGTGGGCCTGCAACTTTCTCCATTCCCAGCTGGGCCCCATTCCTGGATTTAAGATGGTGGCTATCCCTGAGGAGTCACCATAAGGAGAAAACTCAGGAATTCTGAGTCTTCCCTGCTACAGGACCAGTTCTGTGCAATGAACTTGAGACTCCTGATGTACACTGTGATATTGACCGAAGGCTACATACAGATCTGTGAATCTTGGCTGGGACTTCCTCTGAGTGATGCCTGAGGGTCAGCTCCTCTAGACATTGACTGCAAGAGAATCTCTGCAACCTCCTATATAAAAGCA…	112040783	112041491	[]	[]	[]	[0.]	128	7.45244e-06	2112	255	0.435	0.581	708	2	0.581	1.791	1	1	9	8
TMEM250	ENST00000418388	chr9	-	5_prime_UTR	ACGCACGCCCTCGGGAAGCGACGAGTCCGGGACGCCCAGCGCGGGCCCGGAGCAGGGGGAAGGGAAGTGCGGCTCGGTCGGCGCGGGTGGAGGGGGCGTGAGGCCGCCCTACGGTGGCCGTCGAGGGACGGCGCTACGGCTCCCACGCTAGGCCAAACGCCTCCGGCGGCCGCGCCCGAGAGCCCCTTCACCTGCAGGGCGACCCCAGCCGGCGACGCGTGAACCACGCCCTCAGCCGCCTTGCCAGCGCCCCCAGCCGCGCGCCCCAGCACCATGCGGCCGCCCTGCGCACGGAGCCCCGAGGGACAGGGGCACCCGCAGGCCCGGCCCCTAGCACCGCCGGCCGGCCCCGAGGTCCGGGACGCCGGCGCCGCCGCGGAGAGGGCACCGG	136118485	136118875	['C9RIBOSEQORF108']	['-']	['uORF']	[0.72839504]	156	6.33155e-06	1149	138	0.993	1.291	390	3	0.849	1.624	7	4	8	4
TMEM8B	ENST00000643932	chr9	+	5_prime_UTR	ACGCCGACGTCAAGTCGAGGCCGCCGCCGCGGGGCCTGGTTATCGCCGGTTCAGCGCAGCCCGGAGTCGCCCAGGCCTGAACTCCTACCCAGGTCCCCGGCCCCCGCCCCGGGCCCGCGAGGACACCGGAGGCCACCCCCCGGGGGTGGGGAGCGGAGCCGCGGGCCAGCTCTGCGAGCGCCCCGCGCTGGCCTGTCCGGCCCCGCCCCCGCCCCGGGCC	35829228	35829447	[]	[]	[]	[0.]	107	3.08268e-06	654	77	1.188	1.632	219	2	0.396	1.632	8	0	8	8
TPRN	ENST00000409012	chr9	-	3_prime_UTR	GCCCAGCACTGCCAGGACCAAGGCTGAGCCCAGCTGTGGGAGTCCCGGAAGCTGGGCAGTAGCCAGGGACTACTGCACCCGCTTCTGCCTTGTTTGGCCTCACTGTATCCCACCCACCCCTCCTGGCCCTGGAAGCAGCTAGGGTGCCTCCTGCCATCGGGGCCAGGTCTGGGTCTCACTCCCCGGCCCTGATTTGGGAGGGTCCAAGGGGGAAGTGGGGTGGGGAACTGCCTGTGGGTGAGTGCCAGGGGCCTGCTGGGTGGTGGCCATCTGCGACCCGGCAGGGGGCTGTGCAGATTCTGCACCTGGCCATTCCCTGTCCTGTCTCCTCAGCCTGCCTCACAGTGGCCATGGGGTGTCGGGGTGAAGGGCTGTCCCAGCTACTTGTCCTCTGCAGGA…	137191619	137192111	[]	[]	[]	[0.]	135	5.82445e-06	1473	176	0.667	0.885	492	1	0.885	0.885	5	5	5	0
TTF1	ENST00000334270	chr9	-	5_prime_UTR	CTCAACAGCAGCACTTCCGGGTTGGGAGAAAGGTGGCGGCGCTTTCGGAGG	132406790	132406840	[]	[]	[]	[0.]	18	6.07027e-07	138	16	0.777	1.653	50	2	0.647	1.653	8	2	8	6
TTLL11	ENST00000321582	chr9	-	5_prime_UTR	GACTGCCGCTGTCAACCCGAGCCTGAGCGATCATGGCAACGGGCTCGGGCGGGGAACGCGTGGCAGCGGCTGCAGCGGCGGCAGTTTGGTGGCGGACTGGGGCGGCGGAGCGGCGGCGGCGGCGGCGGTGGCACTGGCACTGGCCCCGGCCCTGAGCACC	122093149	122093308	['C9NOREP110']	['-']	['intORF']	[1.]	55	2.60011e-06	474	56	0.791	1.229	159	2	0.484	1.229	7	0	7	7
WDR31	ENST00000374193	chr9	-	5_prime_UTR	TGCAAACATGCTTAGACAGAGAAGAGATTAACTTCAGTGGCTTCCCACTAATTACAGAGATTAAGAAGTGGCTGCCTGAACTATTTTCCAAAGGATACACATTACAAATTATTGAATAGGGCAGCTAACCAAGAAGATCCTATTGGTTTGGGG	113336288	113336440	[]	[]	[]	[0.]	12	1.4703e-06	441	51	0.151	0.381	152	3	0.381	1.92	0	0	9	9
ZDHHC21	ENST00000380916	chr9	-	5_prime_UTR	AGTCGTCCCTCCCCACGCGGGCGCGCGGGCATGCGGACACCCACTCGGCCGGTCCAGGCCCTCAGGCTCCCGGAAGCGGAAGGGGAGAGCGGCCCGGCCTGGGCGGCGGCGCCGGAGGAGGCGGAGGTGGCGCGGCAGGAGGAGGGGAAAGAGCTGCTGGCGGTCGGGAGAGCGGCGGCAGCGAGAGGCGAGCCAGCGGCGACG	14693229	14693432	['C9RIBOSEQORF9' 'C9RIBOSEQORF8']	['-' '-']	['uORF' 'uORF']	[0. 0.]	93	3.2105e-06	597	70	1.123	1.578	203	5	0.485	1.578	8	0	8	8
ZDHHC21	ENST00000380916	chr9	-	5_prime_UTR	GATCATCCTTCCTTGTGGGTTAGCAGGCAGTTATAAGATTGCAAA	14674341	14674385	['C9RIBOSEQORF9' 'C9RIBOSEQORF8']	['-' '-']	['uORF' 'uORF']	[0. 0.]	15	4.40367e-07	129	15	0.669	1.534	44	5	0.485	1.578	8	0	8	8
ABCA2	ENST00000341511	chr9	-	5_prime_UTR	GCGCGGGCGATGCCCAGCGGCGCGGCGGGCTGCGGGGCCCGGCGGGGCGCGCAGAGGAGCGGGCCGCGGCGCTGAGGCGGCGGAGCGTGGCCCCGCC	137028141	137028237	[]	[]	[]	[0.]	35	1.70658e-06	285	33	0.81	1.406	96	2	0.869	1.406	8	4	8	4
AOPEP	ENST00000375315	chr9	+	5_prime_UTR	GTAGTAACCCCGAGTCTGCGGAAGTGGTGACCCGTGGGACGCGGCTGAGACAG	94726699	94726751	['C9NOREP73' 'C9NOREP72']	['+' '+']	['dORF' 'intORF']	[0. 0.]	16	7.48643e-07	153	17	0.637	1.428	52	3	0.502	1.428	8	0	8	8
C8G	ENST00000371634	chr9	+	3_prime_UTR	GGCCGGCACACAGCTCCAGTGCTGAGAAGTCAGTGCCCCGAGAGACGACCCCACCAGTGGGGTGCCCGCTGCCTGTCCTCCGTGAAACCAGCCTCAGATCAGGGCCCTGCCACCCAGGGCAGGGGATCTTCTGCCGGCTGCCCCAGAGGACAGTGGGTGGAGTGGTACCTACTTATTAAATGTCTCAGACCCCT	136946782	136946975	[]	[]	[]	[0.]	47	2.84466e-06	576	68	0.547	0.881	193	2	0.881	1.208	5	5	7	2
C9orf40	ENST00000376854	chr9	-	5_prime_UTR	AGAGTGCGCGCGCGCACGTTGTGCGCAGGTTCGAATCTCCGCCGCTTCGCGGTTGCTTCTCAACGTCCGGGCCGCATCTCGGCGGCGGCGAGGGCTGAGCGCGGGAGCTGCCTCCGAGCCGGAGCCCCAGCCCTAGGCCCTGCGCGAGCTGCCCCGCCCTACCCCCTCCAGCGTCCTGTCGCCTCCTCGCCCGACTTCGGCCTGTCCCTCTCTCACGCGCTCAGTCCTCGCTCTTCGCCCCCCGCAGCTATCGGCACTCGGTCTCCCGCGCCTGGCGGGCTCCGCCCGAGCCTCTGGGCCC	74952612	74952912	[]	[]	[]	[0.]	106	4.76149e-06	894	106	0.854	1.175	300	2	0.583	1.175	7	1	7	6
CARNMT1	ENST00000376834	chr9	-	3_prime_UTR	TGGTCTCAAGTGATACCACCTGGAAAAAAGTTTAGTAAGAACAAATGCTGAAATCAACGACTCAAAATCAACTATCAGTGATGACAGGACACAACCTCAAATCAGTGGTGCCTTCTTATTCCTAACGAAATTTAGAAATAGTGTCTATTTTCTTAATATGTCTATTGCTTTTTCAGAAATATACTATGCCATGCAGATTTGTACTACACAAGTAAAAATGGAGGAAATGTCTTGAAGTATACTTTTTCCTTGAAGCCCAGAATTGTGTTTCAGTAGGAAAAAAACCTAATCTCCAGTGTCTTCATGATGCTGTCCATTGCAAGTCTGCCGAATTAATGACTAATAGTATTGAAGTACATAATAATCTTCCTTTTTTTGTTGTTTTGTATGCATTGCACA…	74980790	74983766	[]	[]	[]	[0.]	579	2.88239e-05	8718	1161	0.466	0.534	2976	2	0.534	1.837	1	1	9	8
CDC26	ENST00000374206	chr9	-	5_prime_UTR	CTAATAGTTCACTGGGTTTGGCCCTTAGTGTTGACTTCAGT	113272508	113272548	['C9NOREP98' 'C9RIBOSEQORF67']	['-' '-']	['uORF' 'uORF']	[0.07017544 0. ]	6	3.86834e-07	117	13	0.253	0.911	40	4	0.48	1.277	5	0	7	7
COL27A1	ENST00000356083	chr9	+	3_prime_UTR	CCTCTGACCTCGTGGCCACTCTAGGCCTCACGGAGGAGGGAAGAGGAAGAGGCAAGGGGAGGGTACTGAGGGGCAGATGGCTCCAGGAGAGGCAGCTCCCCTGCCCAAGGGTCCTTGGGCAGACCCCAGCTGTTGTCTGCCCAGTAGAAGTGGGTGGGGGTAGGAGGGGATAGGGTGTCCTTGGGAACAATGGATCCCAGCTTAGCCCCAAAGACCAACCAAAGAGCCAGCCAGAGTAAGCTGGACCTGCAACCTGCCTGAGCCCCGTGGCCTCTCAGCTCTGCGGCCACCCCGTTCCCTCCCCAGCTTCCTGCCCAAAGAGCCCCACATTCAAGCCAACTTGAGGGAAGGGGGCGTCTCGTCAGCTGGTCCCTGCTAGGGAGCTATTGATGTGCAATA…	114310696	114312511	['C9NOREP99']	['+']	['uORF']	[0.]	443	1.89487e-05	5187	661	0.62	0.725	1815	2	0.725	0.927	3	3	5	2
CTSV	ENST00000259470	chr9	-	3_prime_UTR	GCTGATGGATGGTGAGGAGGAAGGACTTAAGGACAGCATGTCTGGGGAAATTTTATCTTGAAACTGACCAAACGCTTATTGTGTAAGATAAACCAGTTGAATCATTGAGGATCCAAGTTGAGATTTTAATTCTGTGACATTTTTACAAGGGTAAAATGTTACCACTACTTTAATTATTGTTATACACAGCTTTATGATATCAAAGACTCATTGCTTAATTCTAAGACTTTTGAATTTTCATTTTTTAAAAAGATGTACAAAACAGTTTGAAATAAATTTTAATTCGTATATAAAGGTGGGCCTTTTTTTAATGCATTGGCTTTTTGTGTAGTCAGGAAATATAATTAAGCTCTGAAATAATAACTTCATGTGCCAATGGTATGTTAGGAGAAAGATGCT…	97029677	97032948	[]	[]	[]	[0.]	668	3.35277e-05	9675	1314	0.477	0.542	3271	2	0.542	1.962	1	1	9	8
CYLC2	ENST00000374798	chr9	+	3_prime_UTR	GACTACCGTGAGGATGGATTGGACATTACACCACACTGGAAAAGTGAAACATCTCATTCAGTTGGTGATCTTCCTGTCATGAAAGTTGCTTGACAGCTCTAATTACGAATTGAACACATTAAACACCTGGTGAAATTATCAATTAAAAACATCTAGTCACCATA	103018325	103018488	[]	[]	[]	[0.]	35	1.63972e-06	471	55	0.486	0.844	163	5	0.844	1.214	4	4	7	3
CYLC2	ENST00000374798	chr9	+	3_prime_UTR	GGAAGGAAAATAGCTGGCATTTCTTGCTGGAGAAAGTTATCACAAGTGGAAAGGTTACCCTAGAAACAAAAGAT	103016888	103016961	[]	[]	[]	[0.]	17	6.8315e-07	216	25	0.465	1.02	73	5	0.844	1.214	6	4	7	3
DAB2IP	ENST00000408936	chr9	+	5_prime_UTR	GACTTTGTGGGGCAGCCAGGGCCTCGGCGGCCGCTCGGGCGAGCGCGGGAGAACGCGTGGGCGCCCGCCGGGCTGTCCGGAGCGGCCGATGGGGCCCGTGTGAGCGCGCCCAGGCCCGGCCCGGTGCCCGGCGGGCGGCAGC	121651634	121651775	[]	[]	[]	[0.]	50	2.63251e-06	420	49	0.813	1.292	141	2	0.779	1.292	7	4	7	3
ECM2	ENST00000344604	chr9	-	3_prime_UTR	TTCCAAGTTTTCCTTTGCTGTTTATAAACTTTACTCATGTATTTGTAGTAGCTGCATTTGTCATTAATAAGAGAGACATAATCCTCCTGTTATACTCAGTATCATTATATGCTAGTCAACCTGATTCACTAACACACAGATGAACAACCAAAATATACCTAAAAGGTATAGTCTCTAGGAGTTTTATTAATAGTAAAGGTAAAATCTCTCAGTTTCCTACCTCTAGAAAGAGGCCATCTCACTAGAATAGGATATTATGCATACTGAGCTAGACCAGAAGAGTCTGGAACAAAATAAACACAGCCTTTATAATCAACTTGAATACTGGTGTTAGCTGAGAACTCTGTAAGTCCCTTTAAAAATTATGTATCTTTTGGTTCAAGATTAAGAAGCATAATG…	92495315	92496314	['C9NOREP70']	['-']	['intORF']	[0.]	171	9.72211e-06	2964	362	0.417	0.536	999	2	0.482	0.536	1	0	1	1
ECM2	ENST00000344604	chr9	-	5_prime_UTR	ATTTTCAGCTGGAGACTTAAATGACACCAAGCAAAGCCTACTTAGTTTAGATCTCCAG	92535933	92535990	['C9NOREP70']	['-']	['intORF']	[0.]	4	5.23539e-07	168	19	0.104	0.482	57	2	0.482	0.536	0	0	1	1
EGFL7	ENST00000308874	chr9	+	5_prime_UTR	GCCACCCAGAGGAGAAGGCCACCCCGCCTGGAGGCACAGGCC	136668241	136668282	['C9NOREP161']	['+']	['intORF']	[0.]	13	4.96113e-07	120	14	0.604	1.472	41	5	0.925	1.472	8	5	8	3
FAM205A	ENST00000378788	chr9	-	3_prime_UTR	CTCCTGACCCTCACCTCAGATAGAAACATTGGTCCGCTCAAGGAGAACATGCAGAGCCATGAAAAAGAGTTTATAGGCTCCCCAACTGCTGCAGCCCTCCAGAGGACCAGTATTGTCATTTCCATAAATGTGCAGGTGGGACAGATGCCACTAGAAATACACTCTATATTTCTCAGCAA	34723053	34723231	[]	[]	[]	[0.]	27	1.83325e-06	519	61	0.326	0.61	178	2	0.61	1.279	2	2	7	5
FAM78A	ENST00000372271	chr9	-	5_prime_UTR	CCTCCGAAGACTTCAGGGAGAGTCTGCGAGCTGCCGTCCCCGCGTGTGAGGCACAGAAGGGCTGGATGTCAGAACCGCATAATTATTCATTAAACTACAAACTTTTTTTAACCCAAAGAATATCGGTGATTTTTGTCCACTGCGAGGAGAAGAAGAGAGAGCCCAGGGCTCATGAAATGCAGCAGAATCCTTATTTATAAACAGGCCGCGGTAGTGATATATGCAACCCCAGTCTACTCAGTGAGTTTTCTATCCTATGGATATCGGTCTTGAGAGTTGAGATTGGAGAGCAGCGCCGTCTGTACTGGGTCCTGCAGCCTCTGTCCTTTCA	131276180	131276510	['C9NOREP146']	['-']	['uORF']	[1.]	70	3.73692e-06	969	115	0.502	0.743	330	2	0.688	0.743	3	3	3	0
FANCC	ENST00000289081	chr9	-	5_prime_UTR	ATTTAATGTGTGCCGACCATTTCCTTCAGTGCTGGACAGGCTGCTGTGAAGGGACATCACCTTTTCGCTTTTTCCAAG	95249292	95249369	[]	[]	[]	[0.]	15	8.21279e-07	225	26	0.386	0.888	77	3	0.686	1.181	5	3	7	4
FOCAD	ENST00000338382	chr9	+	3_prime_UTR	ACAGTTTTGCAGTAACCAGCAGCATTCTCAGCTGGATGAGGAAAACCATATAAGTGGAAGAAGTTTTTCAGAATTCATGCCTGGTATTGCTGAGACATGATGCAGAGAGTTAAGGGTCATGAAAAGATGGCCACATCACTGACAGCTTGACACATGCCTCCTAAGAGAGGAGTGCATTGCTTTAGTACCCGGGCCAGTTGAGACTGAAACAGGAACTTGGATTTTCTTTATTTGGCTTGAGTTCAATGTGGAGATTTTCTTTGTGAAAGCTTGAAGATATTATCTTCTCCCTGCTAAATTCCAGTAAAATAATGTTGTCAA	20995630	20995950	[]	[]	[]	[0.]	55	3.14959e-06	945	112	0.395	0.615	320	1	0.615	0.615	2	2	2	0
FOXE1	ENST00000375123	chr9	+	5_prime_UTR	GAGCCGGTCCGGTGTGTGCAGGGGAGCGCCTCGCCAGCGGTCCGCAGGGCTGGAGACCCACGCCGTGGAGAGGACCAGCCTCAGGTCGCCCCGCCTGGGCCCGCGCCCCGACCTCGCTGCCCCCGCCTCGCCTCTCTGCCCGTGGCGCTTACGGCCACCTTGGCCTCGGGGGCAGGGCATGGGCGGCCCCCGCCAGATCGCCCAGCGCCAGTACTAACTGCCCTCGCTCTGGCCTTCGAGCCCGAAGCCTCTTCTGCGCGCACAACCTAGGCAGTAATCCTAAACTAGCGGGCACCACAGACCAGCTGCAGCCACCCCAACCCAGGGATCACTTCCGGACCCCTCGACCGCCCGGCACCAGCGCGCAAGGGACCCTTCAGCCGGAGACCAGAGTCCAGT…	97853226	97853914	[]	[]	[]	[0.]	183	9.65284e-06	2037	249	0.652	0.831	688	2	0.531	0.831	4	0	4	4
GABBR2	ENST00000259455	chr9	-	3_prime_UTR	GGGTGGGAGGCCTGGGCCCGGGGCCTCCCCCGTGACAGAACCACACTGGGCAGAGGGGTCTGCTGCAGAAACACTGTCGGCTCTGGCTGCGGAGAAGCTGGGCACCATGGCTGGCCTCTCAGGACCACTCGGATGGCACTCAGGTGGACAGGACGGGGCAGGGGGAGACTTGGCACCTGACCTCGAGCCTTATTTGTGAAGTCCTTATTTCTTCACAAAGAAGAGGAACGGAAATGGGACGTCTTCCTTAACATCTGCAAACAAGGAGGCGCTGGGATATCAAACTTGCAAAAAAAAAAAAAAAAAAAAAAAAACAAAAAAACTAGACAAGGAGAGAGGCACTAGAACTCCAGCTGGAAGTCACGGAGTGGCTCGAGCAGCCTTGGGAAGAGGCAAGGA…	98288109	98290583	[]	[]	[]	[0.]	602	2.61094e-05	7200	948	0.594	0.679	2474	2	0.679	1.127	2	2	6	4
GNG10	ENST00000374293	chr9	+	3_prime_UTR	TAGGAGAGAAGTTTGCTGAGGAATGCCTTCAAGCACAAAGTGATGAATGACTGCCTTCAAGTCTCAAGAAAACACTTTTCCCTAACTTTTAGAGATATTTCAGCCCTTTCCTGTGGCCTGGTCCTATAGCCAAAATCACAGATATTCATGAGTTTCTACTTGAGTGAGAAAACTGGGTGAAGGAATAGAATTTTAAATAGTAATAACTGCTTGTTTTTTTTGTGCAAGTACTTTTATACATAAGATAAACAAAAACCTTACCACCAAACATACCAAAATGCACCTCTTTCATAAGTGAGTTACTAAGATTTCTATACCTGGAATATCATGTATGTTTCATTTACTGGATGTTTACATTTTAGGAAGGAAAATAGTTTTGTTTATTTAAACAACTGAATA…	111669269	111670226	[]	[]	[]	[0.]	122	8.65786e-06	2673	325	0.324	0.436	957	1	0.436	0.436	0	0	0	0
GOLGA1	ENST00000373555	chr9	-	3_prime_UTR	AGGGGACTACCCAAGGATGGAGCTCCGTGGGTTGACACTTTTTCTGTGAAAAGAACACTGACACACCAGTCTGGGTGGGTTTTTAATCACTGTAACTGCAGTATTTTGTACAAGTGTCTAAACATTGTTTACAAGACTAAGGCCCACTTCCCTGCAGGCTGACCTGAACCTCAGGGGGTAGCTGATCCTGTCATTCTGGTCACCAAACAGGAGGGTCCTGGCACTACCCAGATTTCCACAGTGCTGCTAATATCCCAGCTCCAGCCAGCACCCCATCTGCACCTGAATCCTCTAACTTCACGGTAGCACTTACAGCTGAAGCCATCAGCATCTGGCAGGCACACCTGAGTCACCATGTAGCGCTGCTACTGGAGGTAGAGACGGCCCTTTGAGATGGTG…	124878275	124880529	[]	[]	[]	[0.]	508	2.38901e-05	6750	880	0.537	0.621	2254	4	0.621	1.807	2	2	9	7
HSD17B3	ENST00000375263	chr9	-	3_prime_UTR	CCAGGCGGTGAGGAGTCCAGCACAACCTTTTCCTCACCAGTCCCATGCTGGCTGAAGAGGACCAGAGGAGCAGACCAGCACTTCAACCTAGTCCGCTGAAGATGGAGGGGGCTGGGGTCACAGAGGCATAGAATACACATTTTTTGCCACTTTA	96235306	96235459	[]	[]	[]	[0.]	40	1.67016e-06	456	53	0.586	0.982	153	2	0.982	1.406	5	5	8	3
HSDL2	ENST00000398805	chr9	+	5_prime_UTR	AGCTCTCTGCTCGCCGCCGCCGCTGTCGCCGCCACCTCCTCTGATCTACGAAAGTC	112380108	112380163	['C9NOREP94']	['+']	['intORF']	[0.]	16	8.25643e-07	156	18	0.602	1.35	55	2	0.529	1.35	7	0	7	7
IFNA4	ENST00000421715	chr9	-	5_prime_UTR	GGCCGAAGTTCAAGGTTATCCATCTCAAGTAGCCTAGCAATATTTGCAACATCCCA	21187532	21187587	[]	[]	[]	[0.]	19	5.69462e-07	156	18	0.736	1.545	55	2	0.81	1.545	8	4	8	4
IFNA8	ENST00000380205	chr9	+	3_prime_UTR	GACCTGGTACAACACGGAAATGATTCTTATAGACTAATACAGCAGCTCACACTTCGACAAGTTGTGCTCTTTCAAAGACCCTTGTTTCTGCCAAAACCATGCTATGAATTGAATCAAATGTGTCAAGTGTTTTCAGGAGTGTTAAGCAACATCCTGTTCAGCTGTATGGGCACTAGTCCCTTACAGATGACCATGCTGATGGATCTATTCATCTATTTATTTAAATCTTTATTTAGTTAACTATCTATAGGGCTTAAATTAGTTTTGTTCATATTATATTATGTGAACTTTTACATTGTGAATTGTGTAACAAAAACATGTTCTTTATATTTATTATTTTGCCTTGTTTATTAAATTTTTACTATAGAAAAATTCTTTATTTATTCTTTAAAATTGAAC…	21409747	21410185	[]	[]	[]	[0.]	86	4.37745e-06	1305	155	0.466	0.664	438	2	0.664	1.033	2	2	6	4
IGFBPL1	ENST00000377694	chr9	-	3_prime_UTR	GGTCTTAGAAACATTGATCATGGGATGATGGAAAAGTCAAATAACGGATCTTTGTGCTTCATGAAGAGTTGGAAAACCTGTGTGTGTAGATGACCCCTTTTGTGTGTTTTTAAAAATTAGATGCAAACTAGATCTGTATGCAGATGTAGTTTTTAGCAGGGCAAACAGTGAGAAACGGATTTGCATGTGGCTTTTTTATACTTTTGAAATGAATTGTTCCATGAGAAGTCTTTTTGTAATTATTCTCTTCCAGGGAGATCACAGAACGGCATGTTTGCAATTTCGAAAGGGCTCGTGTCAGCTGTGACTCTTTACCTCATTTGTCTATGACCTATTAGTGGTGCTCTGTGACTTAGTGTGTGTTGTAGAAGGAGGGATGAGGGTCCCAGCTGTCCTCTG…	38406528	38409217	['C9NOREP46']	['-']	['dORF']	[1.]	553	2.73245e-05	7800	1032	0.5	0.575	2689	1	0.575	0.575	1	1	1	0
INVS	ENST00000262457	chr9	+	5_prime_UTR	AGAAGGATGTGCGGCCGAAAGCCTCGGGCGGCCTTTTGAGGGGCTCGGCTAGCTTCAGCGCCGTGGGGTCTGACCTGGCTGGATATAGTGTACCGGCCCGGCAGGAGGGGCGGCCCGGTCCGGGTTGCGCCTCCTGGAGCCGCCCCCGGGACGTCAGTCCTGGAGGAGGCGAGG	100099243	100099416	[]	[]	[]	[0.]	71	2.55835e-06	516	61	0.961	1.418	173	2	0.941	1.418	8	5	8	3
ISCA1	ENST00000375991	chr9	-	3_prime_UTR	AATCTCAGGACTCTTCTGGCCGTAGGTTCCAGGAAAGCTCGTGGAAGCTTTGGGGCTCACTGCAGAAATCATGTGACTGTCACGTGCTGGAAAATAAAGTGATACATCTTGAAAATGAATCCAGTGTGTTGGATTCCAGAAGAAATGATATTTATATTCTCTATAGGGGACAGAAAATGAGAAGCCATCACTCTTTTTGGATCATTTAGGTCTCTTGTATCCTTTGTTTTAGAACCAGTTTCATTAAAGTTGCCTTCCTGGGCACCTGTTTATCCATTTCCTGAACTGTGTGCACTCCTTAGATCGCTATTGATGGCTTGATCATCCCTCAGCATTTCTCCCAACCAGATCGGTGACTCCTAAAATCTGAGACAGGACATCGTGACTGCTGGTAGTAAT…	86264546	86266042	['C9NOREP60']	['-']	['uoORF']	[0.]	299	1.53785e-05	4473	561	0.485	0.587	1496	2	0.587	1.99	1	1	9	8
LCN10	ENST00000497771	chr9	-	5_prime_UTR	AAACACTGGCCTTGGCGGCTGAGGGAGGAGGGTGAAG	136742904	136742940	[]	[]	[]	[0.]	8	4.05823e-07	105	12	0.391	1.202	36	2	0.742	1.202	7	3	7	4
LMX1B	ENST00000373474	chr9	+	3_prime_UTR	GAGCCAGCCAGGCGCACGGACGCTTGGGCAGGGGCCTGGGGGGGACTGCCAGCCTCTGCGGCCAGCCTGGCCACCCCCGCCCTGCTCTCCGCACAGACTACAGACAGCCATACGGTGCCCTCCCCTCGGCCAGCTGGGCCTGACCACTGTGCCCGTTGGGTACAGCCAGACCGGTAGATGGGCACAGCCTGGGCAGGGGCTGTGTCCTGCCCACAGAGACCTTGTCATCCCCAGGGACCCAGAGCTCTCGGACGGCCACTCGCCTCCCAGCCCCACCTCGGCCTCCATCGCCTCCTCCCCATCTCTTTTTTGGGAAGCTTAAATTCTCTCTATTTTTTTAAATGTCCTCTCTGTGTCCATGGCCCTCCATGCAAGCCCCAGGACAATGGTGTCATGAGG…	126696452	126701032	[]	[]	[]	[0.]	1129	5.34469e-05	13497	1987	0.541	0.597	4580	2	0.597	1.703	1	1	8	7
LRRC26	ENST00000371542	chr9	-	5_prime_UTR	AATATTTGTGCAGGCGCCGCAGGAACGGGCTCCGCGGACGACGGGCTCCAGGGACGCACAGGCAGCGGGCCTCCCACCGCGGGTGCCGGGGGCGGGGGGGCTGCCCCC	137169944	137170051	[]	[]	[]	[0.]	40	1.67662e-06	318	37	0.84	1.407	107	2	1.198	1.407	8	7	8	1
MLLT3	ENST00000380338	chr9	-	3_prime_UTR	GGATATAACAACTGGATGCATCAAGAACTATTGTGTTTTTTTTTTTTGGTTTTTTTTTTTTTTGGTTGTGATTTTTTGTTCTTGTTGTTTATATGAAAACACTCAAAATGATGCAACCAAAAGGGAAAAAATAAAAATCAAACAACCTTCAGCTTTATTTTTCTTTAAAGCCAGTCATCATCTCTTGATAAAGGAGAGGTTAAAGCAAACCAGCCTCAGCGGACCACTCTTCTCTCCAAGGAAATCCCCGGGAAGAGTTAGCCTGGATAGCCTTGAAAACAAACAAATCAAACACAACACAAGAAAACTCAAAGAATGTGTATGGTATCATGTATCTCTCTGTGGTGGTTCATTCCACAGGACGAATGCATATTCAACACACTGCCTTATTACATAACT…	20341669	20346442	['C9RIBOSEQORF10']	['-']	['uORF']	[0.]	1680	4.76348e-05	14250	2051	0.787	0.853	4773	2	0.853	1.688	4	4	8	4
NAA35	ENST00000361671	chr9	+	3_prime_UTR	GAGAGACTGGGGAGGTGGCCATAAAGGGGCAGAGTCTTCTTTCAGACCCAACTCTTAGAGGGCACATCACCAGGCTCCACATCACGGGAAGTGAGATGGATTTCTTGGGTAACAACTCATTATAAGGAATACTTTTAGTTTGACAGCCTTATATGACATGAATGAAAACTGCTGTTTTAAAGTGGTTTATTATGTTCCATGGAAGAAACTGGTCTTATTGAATGCATTGATGAACGTTATATGGTTTTATTACAGATTTAATCACAAATCATTTTTTATGAATGATTGAGTGAAAATAGTGTTTATAAAGGTTAATAAATTTCTTGACAAAAAAAAAATGCACTGCTGGAGATGAAAAACAGTAGGTCTTTGTCCATGTTAAGAACTGAAGAAGGTGTA…	86021961	86025462	[]	[]	[]	[0.]	777	3.51958e-05	10377	1420	0.516	0.581	3501	2	0.581	1.394	1	1	8	7
NCBP1	ENST00000375147	chr9	+	5_prime_UTR	AGACAGTTCCTGCAGCGCTTACCGCCTGGCCTCTCGGTTCCGCGGCGCACCGGAGGGCAGC	97633821	97633881	[]	[]	[]	[0.]	14	6.8946e-07	177	20	0.462	1.094	60	2	0.594	1.094	6	1	6	5
NDOR1	ENST00000684003	chr9	+	5_prime_UTR	GGAGCGGTCCCTGCAACCCGGCCGGCGGGAACTGCCTTCTAGTTTTTAGTCTCAGACCAGACCACCGGGCGCACCCCG	137205700	137205777	[]	[]	[]	[0.]	60	9.05264e-07	228	26	1.661	1.992	77	2	1.178	1.992	9	7	9	2
NDUFB6	ENST00000379847	chr9	-	5_prime_UTR	GTTCCCGCAAGGTCGCTTTGCAGAGCGGGAGCGCGCTTAAGTAACTAGTCCGTAGTTCGAGGGTGCGCCGTGTCCTTTTGCGTTGGTACCAGCGGCGAC	32573061	32573159	[]	[]	[]	[0.]	41	1.36948e-06	285	33	0.968	1.611	98	2	0.771	1.611	8	4	8	4
NR4A3	ENST00000395097	chr9	+	5_prime_UTR	GCGCAGCCGGGAGAGCGGAGTCTCCTGCCTCCCGCCCCCCACCCCTCCAGCTCCTGCTCCTCCTCCGCTCCCCATACACAGACGCGCTCACACCCGCTCCCTCACTCGCACACACAGACACAAGCGCGCACACAGGCTCCGCACACACACTTCGCTCTCCCGCGCGCTCACACCCCTCTTGCCCTGAGCCCTTGCCGGTGCAGCGCGGCGCCGCAGCTGGACGCCCCTCCCGGGCTCACTTTGCAACGCTGACGGTGCCGGCAGTGGCCGTGGAGGTGGGAACAGCGGCGGCATCCTCCCCCCTGGTCACAGCCCAAGCCAGGACGCCCGCGGAACCTCTCGGCTGTGCTCTCCCATGAGTCGGGATCGCAGCATCCCCCACCAGCCGCTCACCGCCTC…	99821885	99822407	['C9NOREP84']	['+']	['uORF']	[1.]	182	6.99182e-06	1563	188	0.858	1.095	522	3	0.449	1.095	6	0	6	6
OR1L8	ENST00000641027	chr9	-	5_prime_UTR	ATTTCAATATAATGCCCTTATGGAGCCCATAGATTTGGGAAGGGAGGACCCCATCAAGGACCATGAGGTGAACAAGCCATCCCACAATTAGCACAGTAGCTAATTGTGACCAAACAGAAGAAACAAAGACTTGCTAGGTTCTCATGATTGGTGTTATGAAATCAGAGCATGTTAAATGACAAAACTTCTTGTTTATAACTGAGCCCAAGTCA	122568478	122568689	[]	[]	[]	[0.]	41	2.16482e-06	630	74	0.432	0.719	211	6	0.637	1.507	3	2	8	6
OSTF1	ENST00000346234	chr9	+	5_prime_UTR	ACTCGGCGGAGCCGCTCTGCCTGCGTCCGCTCTTCCCGCAGCCAAGGGTGGGCGCCGGTCCTAGGAGGCGCACGGTTGTAAGCCAGACAAAAAGAACTGGGGTGCCCGGAGTGCCAGGTGGCGGGCAAGCGGTGGGCTTTTCGGCGGGGTCTTTAGGATTTGCAGCTCCAGGAAGCGAG	75088514	75088692	[]	[]	[]	[0.]	75	2.15255e-06	522	61	1.021	1.49	178	2	0.85	1.49	8	4	8	4
PAXX	ENST00000371620	chr9	+	3_prime_UTR	AGGTGCAGCACAAGCGTGGCCCCGCGGGGAGTCCGCCTATGAGGGGAGAGGCAGTCTTTGAGGCCCCCATCAGAGACCCCCCGCCACCACCTCCACCTGCCTGTCCTGGGCCAGGACTAACACGGCTCCTCAAATTCCTTCCCTGTCAAATAAACAGCTCCCTTGGTTGGA	136993806	136993976	[]	[]	[]	[0.]	36	2.06312e-06	504	59	0.468	0.806	170	1	0.806	0.806	4	4	4	0
PHF2	ENST00000359246	chr9	+	3_prime_UTR	GATTTGGAAAGCCAGGATCCTTCTGCTCCGCTCAGGACCCCCGGAGCCCCGCGAAAACATCTGCCTCCCAGGAGGGTGCCGAGCTGCCTCACCAGGGAGGGCCTTGCCTCTTCCCGGCTGCCATCTCCCCAACAAGCGTCTGTCCCTTCAGCCGGCAGAGCGAGCCCAGCGTGGCCCCTCAATTTGAAAATGGACGTCTTTTCTCAAGTTGCTAAGAGTGATCTGTCCCAGAAAAGCGGCCCTGCAAGTTTGAGGACCGCTTATTCCACTTTAAGGACAGCCTTCAGGCCCCCTGAGCGTGGGTGTGATTGCAGGGCCTCTGCAGCTCTGCTGAGAGCATGAGTCCTTCAAGGAAGACAGAGTGAGCCAATGCTCACCAGCCCCAGAGTCAGAGCTGGC…	93677677	93679587	[]	[]	[]	[0.]	410	2.21027e-05	5667	733	0.516	0.607	1910	2	0.607	1.572	1	1	8	7
PLPP6	ENST00000381883	chr9	+	3_prime_UTR	CACCATCTCATTGATTATGGCACCAGGAAGTCTGAAGGTTTCCACATTCGATGATGTCAACCTAAACCAGCAGCCATCCCGCTTGTCCCTCTTAGGCATTTCAGGCTTCCTTTGGGATTTCAGGTGTCCCATGATCTTGATGTGCTGCTAGGCTGGAGCACACACTGGCCATTACTGAACACAGCCATATTAGGGAAAGCAAAAAAACCCAAAAAATCCTCTATTGTATATTTATTCAACAACTGTTTATGTTTCCAGGACAACTGCAAAGAAAACAAGCTGAGGTGGTTATACTGTTGCTGTTAAAAGTTGGTATCAGTAAGATTTGTGTTTTGTGATAATCCCTAAATCAACATACCACTTGTAAACTGAACTTCGAGAAAGAAACATGATGTTCAT…	4663264	4665258	[]	[]	[]	[0.]	512	2.04587e-05	5979	768	0.62	0.717	1994	2	0.717	1.963	3	3	9	6
PLPPR1	ENST00000374874	chr9	+	5_prime_UTR	AGCCTTTTGCTCTTTCCTTTCATTAAACAAACAGGAGATCCTGAAACCTGGACCCTGTGCAAGCTGCAGCGCCAGGAGGAGGCAGCGGAGGAAGCAGAGCGCGGGATGGGCGCCCAGCGGCATCTGTGATCCCGCGCACCTCCGCCCCACGGGCGCGCGCACAAACACGGACACACACATACACACACTCGCGCACACACTCGCACAAACACACACTCGTACACGCCCGCGCCGCTCGCTCGCCGGCTTGCTCTCCCACGCAAGCGGAATGCAGCAGCGCCTGGAGAGCGTGTCTCGGACCGCCGCCTGAATGTACCTCGCTCCCGGGAGCCGGACGGCCCAGTAGGGCGCACTGGAGGACGCTCCGCTGCGGGAG	101028727	101029102	[]	[]	[]	[0.]	122	5.52816e-06	1098	131	0.804	1.082	375	3	0.665	1.082	6	2	6	4
PTGR1	ENST00000407693	chr9	-	3_prime_UTR	AAAAGAGGACACATGGAATCTGGAGGCCATTTAGATGATTAGTTAATTTGTTTTTCACCATTTAGCAAAAATGTATACTACCTTAAATGTCTTAAGAAATAGTACTCATAATGAGTTTGAGCTACTTAATAAAATACATTTAAGTGGTATGTAATTAGTGATGGAGGATGGAAGTTTCAAAGTCAACAACAACCAGTCACCTCACTGTTCACTACAGCTTCTTCTGAGTTGTGGTAGAAAATAATGGCTTTGAAGTGTGAAAATTTTCCAAACACTGTATGTTTTCATTCATAAGTGGGAGCTGAACAATGAGAACACATGGACATAGGGAGGGGAACAACACACGCTGGGGCCTGTGGAAGCCGGGGTGAGGGAGGGAGAGCATCAGGATAAATAGCT…	111562567	111563120	[]	[]	[]	[0.]	124	5.82903e-06	1656	198	0.541	0.727	553	2	0.727	1.456	3	3	8	5
PTGS1	ENST00000362012	chr9	+	3_prime_UTR	GGGGCAGGAAAGCAGCATTCTGGAGGGGAGAGCTTTGTGCTTGTCATTCCAGAGTGCTGAGGCCAGGGCTGATGGTCTTAAATGCTCATTTTCTGGTTTGGCATGGTGAGTGTTGGGGTTGACATTTAGAACTTTAAGTCTCACCCATTATCTGGAATATTGTGATTCTGTTTATTCTTCCAGAATGCTGAACTCCTTGTTAGCCCTTCAGATTGTTAGGAGTGGTTCTCATTTGGTCTGCCAGAATACTGGGTTCTTAGTTGACAACCTAGAATGTCAGATTTCTGGTTGATTTGTAACACAGTCATTCTAGGATGTGGAGCTACTGATGAAATCTGCTAGAAAGTTAGGGGGTTCTTATTTTGCATTCCAGAATCTTGACTTTCTGATTGGTGATTC…	122392545	122395703	[]	[]	[]	[0.]	588	3.29025e-05	9447	1280	0.429	0.492	3158	2	0.492	1.725	0	0	9	9
PTPRD	ENST00000381196	chr9	-	5_prime_UTR	GCTCTGAAAGTGTTCCAGCTGAAATTTCAGATCGGACAGACTCGCTGCGGCTCCGGAGGCAGTGATTCCAAGCTGCTCGCGCACGCTGCTGCCAAGCTGCAGG	8733844	8733946	[]	[]	[]	[0.]	33	1.22955e-06	297	34	0.736	1.298	102	12	0.763	1.821	7	3	9	6
RALGDS	ENST00000372050	chr9	-	3_prime_UTR	GGGCATCCTCCCAGGGTCTGGCTGGCTGGTAGCCAAGCACTTATGGACCAGAGTGGCCCAGGCCAGCTGGGCGCCTTCCTCCCACCTGCCAGCCCAGGGTACCCCAGACTCCAGTTTCATCCTGAACCTCTCCCGCTGCTGGGATTGACGCCTGCCATTGGTCAGGCTGACCTGGCCTCCCGTGGACCACTCGCTGCCTTAGGTGCCTTCTGCTCTCTGGAACCAGAGGACTAGCTGACTTTTGCCAAGGAGCAGTGCCAACGGGCATGGCATGGTGCCCTGCCTGCCCCCGGGCGCCACCTCTGTACACTTCCCTGACACCTTCCCAGGTGTGGGTCACTGCCACCTGTGCCCATGGGCACCCCAGAGCACCCACTGTGACCACTGCAGTTCTCTCAT…	133097722	133098586	[]	[]	[]	[0.]	210	9.50689e-06	2493	304	0.617	0.774	864	2	0.774	1.998	4	4	9	5
RECK	ENST00000377966	chr9	+	5_prime_UTR	GCGCGAGCGGCGGCGGTAGCGGCGGCAGCGGCTGCGGCCAAGCTGGGTCCGAGCATCCCGCGGCTCTGGAGCCGCCCGGCCCGGAC	36036913	36036998	[]	[]	[]	[0.]	53	1.11024e-06	246	28	1.47	1.979	85	2	0.479	1.979	9	0	9	9
RLN1	ENST00000223862	chr9	-	3_prime_UTR	GATGAAGCTAATTGTGCACATCTTGTCTAATTTTCACACATAGTCTTGATGACATTTCACTGATGCTTCTGTCAGGTCCCACTAATTATTAGAATATAAGAAATCTTTATTAATGTTTAGATTTTTCATTTGGTGTGTAAGAAAATATTCTTTGTATGATTGTAGTTTCTGTAAATGACACTTTCTATGCTGAAGTCTTTTTGTCTTTTTATTAACAGTATAATTGTGTTGATTCTTTTTAATGCTGTTAACTTAAAATTACAATAAAACCTTTGCCACTTTAACCATACATAATAACAATACAGTACCTAACAACAGTTA	5334930	5335250	[]	[]	[]	[0.]	73	3.08025e-06	948	112	0.54	0.792	320	2	0.792	1.051	4	4	6	2
RNF208	ENST00000391553	chr9	-	3_prime_UTR	TAGCGCCTGCCTGCCCGCCACTGCCCGCTGAGCCTCGCTCGCTGCTTCTTCAGGGACCCGGCCCTGCCCTGCCGCCCGCTGACCCTTCCTTCCCCACCATGGCTTCCGGCCCCACCCCGAGTGGCATTGTCGCTGCAGCCAACTTTGCCATTAAAACTCTTTGCCAAA	137220259	137220426	[]	[]	[]	[0.]	51	2.33585e-06	498	58	0.702	1.11	167	3	1.11	1.268	6	6	7	1
RNF38	ENST00000259605	chr9	-	5_prime_UTR	GTCCTTCTGCTTCCGTGGGTTTCTGGATAGGCTGCGTTTTGTTCTCAGGGGATGCAAGTTCTTCCTTTCAGGGTTGAAGCGTGAGAGAGGTTGGTTTTTGAAACGGGAGTGTTTCAGGTTATTGAGGTCCAAAAAGAAATAAAGTTTTTGTTTACGTCTGT	36400109	36400269	[]	[]	[]	[0.]	50	1.68746e-06	468	55	0.725	1.151	160	2	0.639	1.151	6	2	6	4
SET	ENST00000322030	chr9	+	5_prime_UTR	CCCTCGCCGTAGGAGGAGGTGGAGGAGGAGGCGGCTCGGGAGAGCGAGCAGCGAGCTGGCTGGATCGCCGAGCGCGAGTGAGGGAGCCGAGCCGCCCGCCGCCGCCGCCTCCGCCTCCCCTCCGCGAACAGGAGCCCGGGCCGGGGCCCGGCACGCCGCCCCAGCCCGTCCCTCGGCGTCAGGCCGCGAGGGTAGCGCGCGCGAGCGAGCGAGGGGGAGGGAGAGCGAGCGAGCGCCGGGAGGAGGCGGCCGGACCGAGCGGGCGCCCGCGCGTGTGGCGTGAGGGGAAGCCGCTTGCCCGCCCCCTTCGCCTTCCCTTCTCTCCCCCTCCCCGCTCCCCCCCCGACCGCGGAGCAGCACC	128689222	128689582	[]	[]	[]	[0.]	200	6.30752e-06	1032	124	1.438	1.812	360	2	0.984	1.812	9	5	9	4
SMARCA2	ENST00000349721	chr9	+	5_prime_UTR	GTACTCTGGGTGACTCAGAGAGGGAAGAGATTCAGCCAGCACACTCCTCGCGAGCAAG	2015347	2015404	[]	[]	[]	[0.]	13	6.1877e-07	168	19	0.445	1.088	57	3	0.956	1.088	6	5	6	1
SPTLC1	ENST00000262554	chr9	-	5_prime_UTR	GGGACGCGCTTGTGACCCGCCTTCCGGAAGGAAGCGGCTAACT	92115371	92115413	[]	[]	[]	[0.]	10	5.75709e-07	123	14	0.441	1.211	42	2	0.524	1.211	7	0	7	7
SURF6	ENST00000372022	chr9	-	3_prime_UTR	GTCTTTCCCACCTGGGGCCGCCGTCTTCCGTCCTAGGAGACTCCAGGACACCCTCTGAGTCCTTGACGCTGGCTCTGTCCCAGGATCTCCACAGACCTCGGCCTCTCCATGTGAGGGGGACACAGTGGTGCTCTGCTGAGTTGTGAGGGCCCAGATCACAGATCCCATGTGAGAAAGAGAGAGTTTCAGCGTCATCCTTGAACGCAGGATCCGGGACCTTCAGACCCAGGGAAAGGGTGAGGGAGACTGGGGCCTGGTCTGCTTTCCCGGGCCTGAAAGCTTCCCCGAGGTTTGCAGGGTCAGGGAGGAGGAACGGTGGGGGTGGGCAGTCACTGCCTGTTCCCCACTGCCTGTGTTCGCAGGAGCCACGGGACAGAAGACGGTGGCCTCTGCTGCCGG…	133328776	133331868	[]	[]	[]	[0.]	888	3.37001e-05	9087	1235	0.681	0.76	3092	2	0.76	1.951	3	3	9	6
TESK1	ENST00000336395	chr9	+	3_prime_UTR	CAGTGGAGCCCGTGGTCTCAGGCCTCCAACTTTGGCCTTCAGGACACCCTGTAAGAACAGAGCACACTTGCTGGACAGTGCCAGTTCCAGATGGGCTGACCGGCTCTTCTCCCCGTGTAGGGGAGCCCCAGCATGGACTCAAGGGACAGAGCACTTCCAGTCGACCCCCCGGCTCGCGTTCCCGTGGGGATCACTGAACCAGACACAGCATTGCTGACACATGAGACTAACACGTGCAATTATTTAAAAAGATTTCAATAAAACTGCCTGGCTGGCTCCGGGCCGCCCCTA	35609743	35610033	[]	[]	[]	[0.]	95	4.79047e-06	867	103	0.781	1.094	290	2	1.094	1.462	6	6	8	2
TLN1	ENST00000314888	chr9	-	3_prime_UTR	AGAAGCCTCTTCTATTTAATGCAGACCCGGCCCAGAGACTGTGCGTGCCACTACCAAAGCCTTCTGGGCTGTCGGGGCCCAACCTGCCCAACCCCAGCACTCCCCAAAGTGCCTGCCAAACCCCAGGGCCTGGCCCCGCCCAGTCCCGCAGTACATCCCCTGTCCCCTCCCCAACCCCAAGTGCCTTCATGCCCTAGGGCCCCCCAAGTGCCTGCCCCTCCCCAGAGTATTAACGCTCCAAGAGTATTATTAACGCTGCTGTACCTCGATCTGAATCTGCCGGGGCCCCAGCCCACTCCACCCTGCCAGCAGCTTCCGGCCAGTCCCCACAGCCTCATCAGCTCTCTTCACCGTTTTTTGATACTATCTTCCCCCACCCCCAGCTACCCATAGGGGCTG…	35696948	35697790	[]	[]	[]	[0.]	164	9.16423e-06	2472	301	0.48	0.62	842	2	0.62	1.435	2	2	8	6
TMEM203	ENST00000343666	chr9	-	5_prime_UTR	GTGGGGGCATGGCGTCCGATCGAGGCGGGCGTTCACGGGCGGCCAGGGTTGAGTCCCGGGTCGGGGCCGGGGGATTGCCGGCGCATCAGGGCCGAGGGCTGGGGCTGGCGGGGCCGCTCGCTGCCTCTCGCTCGCAGCAGCGGCGGCAGGCGCGGGCGAGGGCCACGGGGAGAGGAGACGCAGCCCCGCGGGTGGCACGCTCGGCCGGGCCCCGGCCCGCGCTCAACGGGCGCG	137205415	137205648	['C9RIBOSEQORF115' 'C9NOREP165']	['-' '-']	['dORF' 'dORF']	[0. 0.]	81	3.89929e-06	687	81	0.836	1.203	233	2	0.637	1.203	7	2	7	5
TMOD1	ENST00000259365	chr9	+	3_prime_UTR	TGTGTGGCGGTGGAGTCCATGCCTTTGAACTGGATGTGTTCTATTGATGACCTGTGCTCTGCAGGGGAAACCAGAAGGCAAAATGCTGGCAGCATGAAACCCTTTTGTGGTTCAGTTCTTTATGCACTAAGGTTTTAGGTTGACTAGTGGTTGTAGTTGAAAATTTTATAAAATACCGTTAATGTGAAGTTTTTCTTTAGTCACAGAAGTTGAATCTGGTTATTATTTAAAAACTAGAAGCCCCCAAACCAGCAGATCTTACTGAAGATGATGTTCCAGCAGCAGCGACTTAGCCCCAGGAGCCCAGTTTCAATGGCCTTGCTGTGTGGTGTTTCAAGTGCATTTAAAATGTGTGACACAGAAACGGCACACTCTTCCACATGCTTTTGAAGTATTATA…	97599699	97601743	[]	[]	[]	[0.]	794	2.10516e-05	6048	778	0.963	1.082	2044	3	0.789	1.205	6	4	7	3
TOR2A	ENST00000373284	chr9	-	3_prime_UTR	CTCTCTGAGTGGTGTCCTCGGCCCCCCTGATGGCCAGGCCATGCAGGAAAGGCCAGGGGCCTCTGTCACAGGAACCCAGAGCACCAAGTGAGATGAACGGAGTGTCGGCTAGGCCACGGGACAGATGGCCAGGAAGGGCCCTGGCCTCTAAACTGGCTCGAGAGCATCTTGGCCCCGGCCACCTTCCCCAGGGAAACCCCTGGTCACCCCAGAACCTCACTGAGCCTTGACCTCCCCCTGCAGCCTGAGCCTTCTTACTGTGAATTATAACTCAGGGACTGTGGCTCGTGGCGGTGCTCCCTCCTCAGTCTGCCACCCTTGCCCCTTGCCTCCTTGGTCGGGCACCATACCTCCTCCCCTCCACCCCACACCCTGTGTCCATATCAAGCCAGGTGGAGC…	127731524	127732033	[]	[]	[]	[0.]	119	5.77124e-06	1512	181	0.567	0.766	509	1	0.766	0.766	3	3	3	0
UBQLN1	ENST00000376395	chr9	-	3_prime_UTR	CAGCATTTCTGTATCTTGAAAAAATGTAATTTATTTTTGATAACGGCTCTTAAACTTTAAAATACCTGCTTTATTTCATTTTGACTCTTGGAATTCTGTGCTGTTATAAACAAACCCAATATGATGCATTTTAAGGTGGAGTACAGTAAGATGTGTGGGTTTTTCTGTATTTTTCTTTTCTGGAACAGTGGGAATTAAGGCTACTGCATGCATCACTTCTGCATTTATTGTAATTTTTTAAAAACATCACCTTTTATAGTTGGGTGACCAGATTTTGTCCTGCATCTGTCCAGTTTATTTGCTTTTTAAACATTAGCCTATGGTAGTAATTTATGTAGAATAAAAGCATTAAAAAGAAGCAAATCATTTGCACTCTATAATTTGTGGTACAGTATTGCT…	83659968	83661786	[]	[]	[]	[0.]	548	1.81453e-05	5424	689	0.742	0.854	1818	2	0.854	1.406	4	4	8	4
WDR5	ENST00000358625	chr9	+	3_prime_UTR	GTCCCTTTGCTCCTGCCCGCGAGAGACTGTCGGGAAGTTGACCCGGATTGGCAAGAAACAGGGTGTCTTGGAGGTGGTCCCCCAGATCTGCGCCTGGGGGTCAGGACAGGGCCTGATTTGAGCCTCCTCTCTGAAGATGATTTGGCCGAGCGGAAGGTGTGGACCACCGGAAAGTTCTTAAAAGTTGCTGGTGACATTTCTTGCCAATTCTAACACTGTCTAGGGAAGAGTTCCTAGTCTATTGTGTTCAAACAGAGTCAACAAAAGTTTTTAATTTTTTATTACAGAAGGGTGAAGTTCAATTTAACATGCGTTGTGTTTTTTCAGTAAACGTTCTGTATCTTTTTGATATTCCATGACCCAGTGCACGCTGTGGCCTGTCACCGCCACCGTGGCCCC…	134157994	134159968	[]	[]	[]	[0.]	519	2.53482e-05	5766	756	0.639	0.738	1974	3	0.738	1.989	3	3	9	6
ZBTB34	ENST00000319119	chr9	+	3_prime_UTR	GATGGTAAAGAAGTGCACCCAAACAAAGCACATTAATCAATGCATATTTGTGATTTGCTTTGTTGTAATCTTTGGTTTTCCCAACCATCTGGAAATCTCTTGGTCTCTTGGCAGTTTTTCTAAAGTTTCTGGATGGAACACTTCGTTGTGTTTATCCTTTCCCCTGCCCTCCCTCCCCGAAGGAGCTCAAAGCATGAAGGGCAACGCATCCAGGGAAAACACAGGCTGACAGTATTCCTCTTTGGCTGAACTCTTAATCCAAAATCTGCCAGTGATTTAGCTATGCCAACTGGTTGACCCTCCATTCTCTGCCAAGAGGCATACTCTTTCTCATTGTGTGCGCTGGCAGCAGTGCACTTCCACGGAGGGAGATTAGGATGCCGTCAGCTGATACAAATG…	126880915	126885878	[]	[]	[]	[0.]	994	5.08868e-05	14745	2149	0.439	0.487	4963	2	0.487	1.564	0	0	8	8
ZBTB43	ENST00000373464	chr9	+	5_prime_UTR	GAATCTGTTGCGGCAGCTGAGGCTACAACAGGCCTGCGCCGGCGGCAGAGAGGATATCTTGGGCGGGGGATGTGAGCGCTGAGCCCTTGGCAG	126805040	126805132	['C9NOREP118']	['+']	['uORF']	[0.]	51	9.99555e-07	258	30	1.344	1.953	92	3	0.552	1.953	9	1	9	8
ZMYND19	ENST00000298585	chr9	-	3_prime_UTR	CGGGCAGGGGAGCCACACATACTCACAGCCCCCGGGCTCTACCCTGGGCACAGCAGAGACAGACTGGTGGTTGAACCTGGAGGTGCCAAAAAAGCCAGCTGCGGGCCCAGGACAGCTGCCGTGAGACTCCCGATGTCACAGGCAGTCTGTGTGGTTACAGCGCCCCTCAGTGTTCATCTCCAGCAGAGACAACGGAGGAGGCTCCCACCAGGACGGTTCTCATTATTTATATGTTAATATGTTTGTAAACTCATGTACAGTTTTTTTTGGGGGGGAGGCAATGGGAAGGGTAGAAATTACAAATAGAATCATTTGCTGTAATCCTTAAATGGCAAACGGTCAGGCCACGTGACTAAAAACTGTCCTGTTGTCGAAGCTTCTCCCCTGGGCCGCCGGGAG…	137582081	137582542	[]	[]	[]	[0.]	150	5.52041e-06	1380	165	0.796	1.041	461	2	1.041	1.573	6	6	8	2
ZNF462	ENST00000277225	chr9	+	5_prime_UTR	GAGTCTGAGGAGCCGAGGAAGGCAGGGAAGATGGCGATCCTCCATTGCTGAGACCCGGCAGAAGCACATGAGACTCCCAAACAACTTCCACAACAATAACCCGAGCAGGAAGAGGAGAAAGAGAAAGAGGATAAGGAGGCGGTGGGGCTGGAGAACCCGAAGCACCTCCCGGCGCCGGGACGCTTCTTCT	106863166	106863355	['C9NOREP91']	['+']	['uORF']	[0.8541667]	46	2.2677e-06	561	66	0.55	0.891	189	2	0.721	0.891	5	3	5	2
ABCA1	ENST00000374736	chr9	-	5_prime_UTR	GTAATTGCGAGCGAGAGTGAGTGGGGCCGGGACCCGCAGAGCCGAGCCGACCCTTCTCTCCCGGGCTGCGGCAGGGCAGGGCGGGGAGCTCCGCGCACCAACAGAGCCGGTTCTCAGGGCGCTTTGCTCCTTGTTTTTTCCCCGGTTCTGTTTTCTCCCCTTCTCCGGAAGGCTTGTCAAGGGGTAGGAGAAAGAGACGCAAACACAAAAGTGGAAAACAG	104927935	104928155	['C9NOREP90']	['-']	['uoORF']	[0.]	61	2.77655e-06	642	75	0.662	1.007	220	3	0.506	1.533	6	0	8	8
ACER2	ENST00000340967	chr9	+	3_prime_UTR	TGGCAAGATGGTGGCTGGCTTCTCTGCTTATCGCCCCTCATGCAGTGGGCTTCCTTTGCTAGGAAGACAGCCAAGGGAGTTCGAATAGTTGGGGTGTGGGCTATCTTTTCAAAAATCTATTTGCTGGGGCTCTTAATTTCTTTAGTGTTCTTTGTATGTAGGGATTTAAACTTTGTCATATGGTACAAATATTCCCTGCCCCCCTGCAGTTTCCCATTTGTCTTTCAGTATGTTAATATTTTTGTGCCATACTGGTTTTAAACTTTCATGTTGTCACATCTGTTAATCTTTTCTTTAGGATTTCTGGATTTTGTGTAATTTTTAAAAAGGTCCCCTCCTCCTCCCTAATGTGTCTGTGGACCACCTGGATTCCACTGTACAAGGGGAAAAGTGTCTATT…	19450637	19452505	[]	[]	[]	[0.]	438	1.89689e-05	5502	702	0.577	0.675	1868	2	0.675	1.253	2	2	7	5
APTX	ENST00000379817	chr9	-	5_prime_UTR	AGCGCCGGAAGCGGTGAGGCACAGATGAGTAACGTGAATTTGTCCGTCTCCGACTTCTGGAG	33001567	33001628	[]	[]	[]	[0.]	17	8.26947e-07	180	21	0.554	1.214	61	2	0.572	1.214	7	1	7	6
BBLN	ENST00000372994	chr9	+	3_prime_UTR	GCTCCAAGAGCCCCCAACCGGGACCCAACCCTGCCTCCCTGGGCTAGGCTCTGGCCTGGGCACTCACCCCCTGGCTTAGACACCTTCTCAAGGGCTGGCCTTCAGGGACCCCTGGTGGGTCTGCCTGCCTGGGCCACCCTTCCTGCCTGGGCCTCCCCTTGGCCTACCTGGGCCAGCCCCCACCACCTGGCATGCCCTCCTGGGGCCAAGAGTGGGCCTGCAACCCACCCACTTGCCTGCCCACCCAACTCCTGGGCGCTCCCCACTCTGCCCAGGCCTTGAGTGTCCACATTAAATGGGTCTCCCACA	128163616	128163924	[]	[]	[]	[0.]	61	3.76545e-06	921	109	0.455	0.693	308	2	0.693	1.55	3	3	8	5
BSPRY	ENST00000374183	chr9	+	5_prime_UTR	ACCTGCGACAGGTGGAGCGCACGGGGCGGGCGCACGGCC	113349541	113349579	[]	[]	[]	[0.]	19	7.3962e-07	108	12	1.078	1.939	38	2	0.832	1.939	9	4	9	5
C9orf64	ENST00000376344	chr9	-	3_prime_UTR	CCTCAAGTGTAAACTGATCCAAAGAAAACCCCCTGCGTTTTATATCATATCATCTGTACAGTTTTGCTTTGATATTTAGAGAACATGATCGAGGTTATAGGAAATTGATTGCCCATTCTCACTTGAAAAATACTTCCTAGGCCGGGCACAGTGGTTTATGCCTGTAATCCCAGCACTGTGGGAGGCTGAGGCGGGTGGATCATCTGAGGTCAGGAGTTTGAGACCACCTGGCCAACATGGTGAAACCCCATCTCTACTAAAAATACAAAATTAGCTGGGCGTGGTGGCACGTGCCTGTAATCCCAGTTACTTGGGAGGCTGAGGCAAGAGAATCGCTTGAACTCAGAAGGTGGAGGTTGCAGTGAGGCGAGATTAGGCCATTGCACTCCAGCCTCAGCA…	83938311	83939510	[]	[]	[]	[0.]	265	1.22005e-05	3459	428	0.56	0.685	1199	2	0.685	1.082	3	3	6	3
CCDC183	ENST00000338005	chr9	+	5_prime_UTR	AAGCTGAGCCCAGGGAGGCTTTGAGGTACACAGGGTCCCTTGGGGGGCCTGAGAGCAGCC	136796338	136796397	[]	[]	[]	[0.]	15	6.40936e-07	174	20	0.502	1.155	59	2	1.071	1.155	6	6	6	0
CCL19	ENST00000311925	chr9	-	5_prime_UTR	ATTCCCAGCCTCACATCACTCACACCTTGCATTTCACCCCTGCATCCCAGTCGCCCTGCAGCCTCACACAGATCCTGCACACACCCAGACAGCTGGCGCTCACACATTCACCGTTGGCCTGCCTCTGTTCACCCTCC	34691140	34691276	[]	[]	[]	[0.]	29	1.55792e-06	396	46	0.469	0.86	136	2	0.731	0.86	4	3	4	1
CFAP157	ENST00000373295	chr9	+	5_prime_UTR	ACCTGGCCTCTTCCTGGGGCCTGGAGCCCTGGTTGCCATCAGCC	127706988	127707031	[]	[]	[]	[0.]	15	4.82827e-07	126	14	0.716	1.632	43	2	0.884	1.632	8	5	8	3
ENSG00000284976	ENST00000645271	chr9	+	5_prime_UTR	ACACCCGCCTCGCTGTCTTGGAGTCTTGATCTGTCGTCGGCGGGTCGCTGGCACAGGACTAAACATGGCTGAGGCTGGGCTCCAGCCAGATCTGGCTGGGGACAGCACCGCGTGGGCCCAGGATCCACCCAGAGCAGGCAGGCCTTGCTGGGGCCCCAGTCAAGTCCACTTCCAGTGAGGAGAGCCAGCCGGGAGGTCAGTGCCAGAGCTCTGGTGGAGCCCAGACCCTGCCTTCCCTGAGGGCCGCCCCTGTCGCCGCCCTGGGGTCCCTGTCCTCCTATCCTGACTCCTGCCCCAGGGCCACCACCCCTGAACTGTGCCCTGGGGCCCCCACCCTCCACCTGGCCGACTCCAGCTCTGGGCCTGTCAGTCCACCTGGGTCCTCTCTGGGCCCTGAGT…	137217494	137217996	[]	[]	[]	[0.]	346	6.05789e-06	1503	180	1.748	1.988	502	2	1.764	1.988	9	9	9	0
FAM219A	ENST00000651358	chr9	-	5_prime_UTR	GAGTCACCGCAGTGGCTGAGCTGCTGACAGGAGGCGGCAGCGGAGTAGGAGGCGAGGCAAGACCTGCGGCTCGGCCCGGCCACAGCCGCGGTAGTGCTAGGCAAGCCCACGGAGTCACGCCGGCCTCAGCCAGTCTGCGAACCTCTCGCCCCCGCCCACCCCTGCATCCGCCCGGCCCCTGCCCGCCCGAGTGGTCCGGGGAGGCCTAGTCTGCACCACCCGCCGGGCTCCTGGGGCCGCCGCCCCGCGCGGTCCTGTCGGCGTCCGCGGCCGCGCCCGGCCCCTGGCCCGCTCGCCCGCCGGCACC	34458264	34458570	[]	[]	[]	[0.]	98	4.68664e-06	915	109	0.764	1.063	306	2	0.575	1.063	6	1	6	5
FBP1	ENST00000375326	chr9	-	3_prime_UTR	GCACCTGCCCTGCCTGCATCCGGAGAATTGCCTCTACCTGGACCTTTTGTCTCACACAGCAGTACCCTGACCTGCTGTGCACCTTACATTCCTAGAGAGCAGAAATAAAAAGCATGACTATTTCCACCATCAAATGCTGTAGAATGCTTGGCACTCCCTAACCAAATGCTGTCTCCATAATGCCACTGGTGTTAAGATATATTTTGAGTGGATGGAGGAGAAATAAACTTATTCCTCCTTAAAAAAAA	94603133	94603380	[]	[]	[]	[0.]	24	2.53931e-06	726	85	0.204	0.397	247	2	0.397	1.157	0	0	6	6
GAPVD1	ENST00000297933	chr9	+	3_prime_UTR	CCAAGACCAAGGCCCACCAAGGCAGCAGACTGTTAATCAGACAAACAGATCTCTGAGAAGGTGCATCAGCTGCTTTGAAGGCTGAAGATTGTTTTGTATGATACTGCACAGCATCAGGCATTTTAAAGCAGATCTTTACTAAACAGGTTAATGAGCTAACAAGCAGGTTCTCTCGTCTTTGGGCTCTTTCCTTTCTGAGTTGCATATTCTATTTTCTTGTCCCCAAGTAGAGACTAGTACTACAAAAAGGGACCACATTTTTCAAGTATTTCTAAGTATAAAAAACAAAACAAAAATCTCTTAGGAAATGTCTAGACCTCCATTCTTGGATTCCCTTTCTTTCCTTTTATTTTAAAAAAGAACAGTACCCCTCTTTTAAGATGCTGTCTTACATTAATG…	125362747	125367207	[]	[]	[]	[0.]	850	4.49775e-05	13146	1872	0.429	0.481	4460	4	0.481	1.555	0	0	8	8
GCNT1	ENST00000376730	chr9	+	5_prime_UTR	ACGCTGGTGTGAGGGCTGCAGGCGCAGCTCCGGAGCGCCTAGAGCGCGGCGCGGGGCGGGAGCTTGGTGGAGCAGGAGCGGCTGGGCATCCTCCTGAGACTCCGGGGTCAGACGCCCACTCCAG	76459182	76459305	['C9RIBOSEQORF43']	['+']	['uORF']	[0.]	50	1.47553e-06	363	42	0.949	1.507	123	5	0.518	1.507	8	0	8	8
GTF3C4	ENST00000372146	chr9	+	3_prime_UTR	ATAATCAGTGACGGGAAGATGGAAGGGCATGATGAACTCTGCCATAGAAAACTTCCTCCAGCCTGAAGAGAAGGATGCACTGGAGGAAGCCGGACCCTCACGAGTGGAGAGAAGTCCTTGGTGATTGTAAAGAGGGCCCCTGGAGCTCATTTCTGAATCGCACTCTCCATTTCCAGAGACTAAAGGATGTCCTTTGAAATGGCTGGACTCAGAGAGTTGGAGTCGTTTTGAGATGAGCATTAGCCCCAGCTTTGTAACCAATGAGGAACACTTACTTATTTTTAAGTATCTTGACAGAAGCAATTTGAACACAGTGTCCCGTCATTTCTAGAAACAGAATGGTCTCTTCTAGAGAGCTTGGATAAGGACCTTGCTGGGTTGAGTTAGGTTTTAATCCTT…	132688946	132694953	[]	[]	[]	[0.]	1152	6.04269e-05	17712	2678	0.41	0.452	6007	2	0.452	1.721	0	0	9	9
HABP4	ENST00000375249	chr9	+	5_prime_UTR	AGGGCCCGGAGGGCGGTGGCGGCGGAGCGGGCGGCATGGGTCCTGGCCGCCGGCTTCGCTGAGACGCGCTCGCGTGGGCTGCCCTCCCGGGCCCGCAGTGGTCGCGGCGGC	96450169	96450279	[]	[]	[]	[0.]	47	1.35126e-06	315	37	1.005	1.619	110	2	0.63	1.619	8	2	8	6
IFNA2	ENST00000380206	chr9	-	3_prime_UTR	AAACTGGTTCAACATGGAAATGATTTTCATTGATTCGTATGCCAGCTCACCTTTTTATGATCTGCCATTTCAAAGACTCATGTTTCTGCTATGACCATGACACGATTTAAATCTTTTCAAATGTTTTTAGGAGTATTAATCAACATTGTATTCAGCTCTTAAGGCACTAGTCCCTTACAGAGGACCATGCTGACTGATCCATTATCTATTTAAATATTTTTAAAATATTATTTATTTAACTATTTATAAAACAACTTATTTTTGTTCATATTATGTCATGTGCACCTTTGCACAGTGGTTAATGTAATAAAATATGTTCTTTGTATTTGGTAAATTTATTTTGTGTTGTTCATTGAACTTTTGCTATGGAAACTTTTGTACTTGTTTATTCTTTAAAAT…	21384255	21384762	[]	[]	[]	[0.]	102	5.0363e-06	1503	179	0.485	0.672	507	2	0.672	1.109	2	2	6	4
IFNK	ENST00000276943	chr9	+	5_prime_UTR	ATCATTGTCATATACACATCTTCTGGATTTTTTAGCTTGCAAAAAAA	27524290	27524336	[]	[]	[]	[0.]	14	4.33511e-07	135	15	0.616	1.456	46	2	0.78	1.456	8	4	8	4
LCN8	ENST00000371688	chr9	-	3_prime_UTR	TGGAGTTCCTGCCTCAGACCACAAGGTTCGGAGCGCCCGCCCACCCCTGCCCCTCCTGGGCACCCTGCCCACCAGGTCACCTGCACCTGCTCTGAATAAACTGTGAAGTCAA	136754386	136754497	[]	[]	[]	[0.]	24	1.19109e-06	300	35	0.497	0.964	111	2	0.964	1.054	5	5	6	1
LHX3	ENST00000371748	chr9	-	3_prime_UTR	CCCAGGCCCGGCTCCACCCTGCACCTCACACGAGGGAGCTGCCCCTGGGTGGGCGGCTCGGGGCTGCTGGGGTTTCCGAGGAAGTGGGGCCAGGGCGTCAAGGGAGGGCTGGTGCCTTCGGAGCCTCCCACTGCCGACCGCACAGCTCCCTCTCTGGGGGCTGAGGGACCCACCTGGCCCCTCCTCTGACACAGGGCTGGCCCGCCAGGTGGCCTCCCAGCAAGCCAGCCTTTTTTGTAAGCAAATTTCTCCCCTTTATTGACCAATTAACTGAGCACTTGCTGCTATTTCTAGACATGAAATGTCACCTTGCTGAGGCCCAGCCCAGCCCAGCATAGCCCGAGGGCTGGAAAAACGCTTTCATCTCTAAAACTGAGAAATCATCATAATTGTGCTTTC…	136196250	136197324	[]	[]	[]	[0.]	280	1.23356e-05	3186	394	0.645	0.785	1074	2	0.785	1.33	4	4	7	3
MED22	ENST00000343730	chr9	-	5_prime_UTR	GTCCCAGGTCTCCCCGCTGCGCTGCTTGAGGCTCGGCC	133346663	133346700	[]	[]	[]	[0.]	13	4.9467e-07	108	12	0.704	1.686	37	3	0.596	1.686	8	1	8	7
MEGF9	ENST00000373930	chr9	-	3_prime_UTR	GGAGCTAGAACTGTTCTGAATTGTTAAACCACAGTGCTTGCTAAGACAGAGTCAGCCCCTGGGCCAGACAAAGCCTGGCTAGAGTTTGCTGAGAAAGCAAAGGCAAATAGTGCATCTGAAATTTTCAGGTACAAATTTGTAATGCGCTTAGCCTATCTATTGCTCTTAGTTTTCCCATGAAGATCTGAAGCGTTCACTGTCATTAGGACTTGAAGTAAAGTATATTTTTGTACCAAACCACATGGGAGTATGGAAAGGCTGAACCCCATAGTGCAGCCCAAAACCACTTTGACCTCCAGATAGACTCCTGGGGAAGCATTCACCAAGCCAGTGGTAACAAGATGATGAATGTGGAGGGGGAAAAGACTGCTGGAAGACTTCATCTCCATTCCTGAAACA…	120600811	120605189	['C9RIBOSEQORF70']	['-']	['uORF']	[0.]	792	4.44605e-05	12996	1847	0.405	0.455	4378	2	0.455	1.37	0	0	7	7
NFX1	ENST00000379540	chr9	+	5_prime_UTR	GACCTGGTGACAGTGCTGACTTGGCTGTACAGCTCGATCTAGGTTCTGCGGCACGGG	33290516	33290572	['C9NOREP25']	['+']	['intORF']	[0.]	24	8.86767e-07	165	19	0.914	1.748	56	2	0.573	1.748	9	1	9	8
NRARP	ENST00000356628	chr9	-	5_prime_UTR	AGTGCTGCGGCGCGTGGGGAGGCGCCTTGGGACCGCGTGGGAGCCGCAGCCGAACCGAGTAGGGACCGGGACCGCGCGGCGCCGCCGTCCCCGGCCGGGCCCGGCCCCCGCGAGCCGAGCGCGCGCCCCCGTCGCCCACCCGGGCGCGGCTGGATGCGGCGGGGTCCCCGCGGCGGCGACCCCCGGCCCCGAGCGCCCGGAGCGCCCAGAGGCGGCGTGCGGGGCCCGGGGACGCCGCGCCCTCCATGCGCCGAGGCGCGCCCCGAGACAGCCGGGGGCCCGCGCCGCAGCCGCCGCCCGCGCTGAGCCCCGGCCCGGCCCGCGGCCCGCGCCCGGCGGCAGC	137301929	137302271	['C9RIBOSEQORF116' 'C9RIBOSEQORF117']	['-' '-']	['dORF' 'uORF']	[0. 1.]	156	5.95845e-06	1023	122	1.123	1.46	342	2	0.716	1.46	8	3	8	5
NTNG2	ENST00000393229	chr9	+	3_prime_UTR	GCCCCGCCCGGAGGACGCTCCCCGCACCCGGAGGCCGGGGGTCCCGGGGTCCCGGGGCGGGGCCGGCGTCCGAGGCCGGGCGGTGAGAAGGGTGCGGCCCGAGGTGCTCCCAGGTGCTACTCAGCAGGGCCCCCCGCCCGGCCCGCGCTCCCGCCCGCACTGCCCTCCCCCCGCAGCAGGGGCGCCTTGGGACTCCGGTCCCCGCGCCTGCGATTTGGTTTCGTTTTTCTTTTGTATTATCCGCCGCCCAGTTCCTTTTTTGTCTTTCTCTCTCTCTCTTTTTTTTTTTTTTTTTCTGGCGGTGAGCCAGAGGGTCGGGAGAAACGCTGCTCGCCCCACACCCCGTCCTGCCTCCCACCACACTTACACACACGGGACTGTGGCCGACACCCCCTGGCC…	132242112	132244526	[]	[]	[]	[0.]	576	3.02431e-05	7068	947	0.568	0.652	2414	3	0.652	1.659	2	2	8	6
OR13C3	ENST00000641090	chr9	-	5_prime_UTR	TCAGAACTTCAAGCAAGCACTCCTTCTAATATGTGTCAAAAGAATGATTGTTCAGTTAATTTGTACTGTTTGTTTCTTGGCAGTAAATACATTTCATGTTAGATCTTCTTTTGATTTCCTGAAAGCAGATGAC	104536724	104536856	[]	[]	[]	[0.]	20	1.23341e-06	393	46	0.306	0.632	132	1	0.632	0.632	2	2	2	0
OR1L6	ENST00000304720	chr9	+	5_prime_UTR	GCCTGATCTTAACCCCATGGCAGATCCCGAAGTCTTTTTAGGCCCCTGAATCTCCTTTGTCAAGCCCACAG	122742303	122742373	[]	[]	[]	[0.]	12	7.36402e-07	204	23	0.334	0.845	70	1	0.845	0.845	4	4	4	0
OR1L8	ENST00000641027	chr9	-	5_prime_UTR	ATGGAGTCTTGCACTGTCGCCCAGGCTGGAGTGCCGTGGCATGATCTCAACTCACTGCAATCTCCGCCTCCCAGGTTCAAGCTATTCTCCTGCCTCAGCCTCCCGAGTATCTGGGATTACAG	122578324	122578445	[]	[]	[]	[0.]	50	1.40973e-06	360	42	0.949	1.507	121	6	0.637	1.507	8	2	8	6
OR1L8	ENST00000641027	chr9	-	5_prime_UTR	CAGGATCCCATCGAGGATATTATATTATATTCAGTCATCCTGTCTCCTTCGGCTTCTCTTGACT	122583321	122583384	[]	[]	[]	[0.]	15	7.26463e-07	186	21	0.478	1.1	63	6	0.637	1.507	6	2	8	6
PGAP4	ENST00000374848	chr9	-	3_prime_UTR	GGTGCCAAGAGATGCCTTTCTGAAGTTGGCCACTTCTTGAAGATTCAAATATTTATCTCTTTATTTAGACATGGTTGCCTGCAGGTATTTCACTGTTTACTGTTGTTAGAGATATAGGCACTGGGGCAGCTGAGGAACCTCAATATGTTAAGAGCCTTGGCTTTGGTAGCCTCCTGGCAGGAGCAGCAGTTTGCCACAGGTCCGGACCTCTCCCTCCACACAGCCACACTGCCTCATGCAGTCTGACCCACCCAGTGAGGGTGCATTTGAACACTGATTATATTCTCCATTTGTTTTTAAGCTCTGCTTTGTGTTAGAGCTTGTGACTGCCAAAAATTTTGTGCACAGTGATATGACTGTTTTAGGATCTTAAGGGTAGAATTTTGTGAAAGGTGAGAT…	101473170	101475880	['C9NOREP89']	['-']	['uORF']	[0.]	508	2.72311e-05	7974	1055	0.448	0.518	2710	3	0.518	1.067	0	0	6	6
PPP3R2	ENST00000374806	chr9	-	5_prime_UTR	GCTCCCCTCTCCGACCCTTTGAGCCGTGGCCGTTGCCAGATGTCCACA	101594922	101594969	[]	[]	[]	[0.]	9	6.17094e-07	138	16	0.339	0.982	47	2	0.56	0.982	5	1	5	4
PRDM12	ENST00000253008	chr9	+	3_prime_UTR	GCGCGCCCGCGCCCCCGCCGGGCCCCGCGCGCTCCTGGGTCCCCGGCACCCCGGCCCCGCAGCGCGACTCGCCCTCCAGCCCCAACCCCCGGCCCGGCGCCGCCGCGGAGCCCCGCGCGCTGGGGTTGCGCCCCGGAGGCGGATCTCAGGCACCCCCGCCTTGGCCCGTGTCGCAGATGAGGACACTGAGGGCGGCGTCCCTCACCCAGGCCACGCAGCTGGTGCGGCTGTTCGGCCGCCTCCTCTGGGAGGGGGTCCCCCTGCCTGGCCTCGCCCCCGAGTCTCCCTGCTGCTGTAGAGCCGGGCGCCCAGGCCGGCATCCCCCTCGTGGGTGGCAGGAGAGCGGACTTAGAGCCCCCGAGGGCCCCTCAGCAGAGGAAGGGGAGTCCCCTCCTCCGC…	130681670	130682983	[]	[]	[]	[0.]	265	1.61385e-05	3882	489	0.49	0.6	1313	2	0.6	1.607	1	1	8	7
RFX3	ENST00000617270	chr9	-	3_prime_UTR	AGAATATTAAAGCGTATTTTTCCAGCTTACATTAACCCTGTTGATATTGGGCTTAAGTTGAAAATTTAATAAGCCTGAAGGTCGACTGTTGTCAAATTCTATCTGTGCTGAACATTAACTTTTTGGAGTTGTGAAATGGAATGGGTGTATGTATTTTGCCAGATCTTTTTTTTTAACGTAAACAAATTATTTGCTTCTTAATAATGAATTTTTTCCCTTAGTTTCAGGTGTCAAGAAGGATTTTTACAACACTTAATGTCAATGTTTTGTTTTCTTATAATTAAAAAGTAATTTACATTTTTTGTAGCTTAAAATATTTTATTGTTGATTGTTAGTCTTGGTGTATGATTTCATGTGTAAGTTTTTTAATTAGATGCACTTCTGTGAAATATCAAAAGA…	3218297	3225041	[]	[]	[]	[0.]	1612	6.62588e-05	19911	3077	0.503	0.546	6744	2	0.546	1.514	1	1	8	7
RMI1	ENST00000445877	chr9	+	5_prime_UTR	GGCCATTTCTGAGCAGTGGAGGTTTCAAGTAATCCACTAACAACCAGTTCCAAATTCTGTCATCAAATCCTGTGCTGCTGTTCCTCGTG	83999709	83999797	['C9NOREP59']	['+']	['uORF']	[0.50793654]	13	8.69357e-07	258	30	0.282	0.689	88	4	0.626	1.763	3	2	9	7
RNF38	ENST00000259605	chr9	-	3_prime_UTR	CCAACCTAAGAAGCACAAATTTAGTTTGGGTGTTCCTCATCACATGTATATACGGACTATCCATTGAACTTAATCTGTGTGGCTTCCAGCCCTCCCTTTACCAAAAGGGTCAATGGACCTTTCTTTGCACTGTGTGACTTAATCAACTATAAAAGCTTACAATTAGTCTTCACAGTTATGGGATTGTTATACTAACCGTGTGATTGGAACTCCAAAGACTTTTTCTTTAGCTTAATTTTGTGTGTGCACTAACATTCCCTGGTTTTTGTGTGATCATTCCGAGTGTTGCTGCAAGATTACAGTGGACGTGATCTTTTAGCATGTGCTTTTATAAAAAGTGGTAGCTACAGATGATATAGCAATCTACCTTATATAGAGCCTTCAGAAACTGTGAGTGGA…	36336400	36339751	[]	[]	[]	[0.]	815	3.34469e-05	9945	1351	0.57	0.639	3351	2	0.639	1.151	2	2	6	4
SARDH	ENST00000439388	chr9	-	3_prime_UTR	GGGCTCAGACCACATGCCCCATCCCATGCTGTCCATCCATTCTCACAGGTCCCAAATGGCCCTGGGTCCCAGGACCCTGGACCCAGCCAGAACTTGTGCCCTCCCTGTCCTTAGCCTAGGCCTAGTCCTGCGAAAACCCCCAAACCAGATACGGACAGAGACCAAGATGGCCCATCCTGTGGTCACTGACTGGAAGGCAGTCTCTAATCCACCCCAATCCTCCCAGAAAGCAAACCTGTAAGTGTCTTGGGCTCAGGGACCATGGCTTGTAGCCCTTTCCAAGCTTCTAGAAGGTGCTTAGTAAATACTTGATAAGCCCCACGTGAAAA	133663560	133663888	[]	[]	[]	[0.]	64	3.61791e-06	975	115	0.455	0.685	328	2	0.685	1.061	3	3	6	3
SLC1A1	ENST00000262352	chr9	+	5_prime_UTR	GCAAAACTACCGGGCTGGCAGGGCGGCGGGCGCGGTGCGCGATCCCGGGTGGCGGCGGCAACGGCGGTGGTGACGGCGGCGACTGCAGCGGCCGGCTCTCACCTCTCCCCTGTGCACCCGCATCTCGCCGCGCCGCCGAGCAGCCAGCAGTCCCCGGGTCGCCCAGCCCACGCGCGCACGGCCGAGCCCAGCGCACAATAGCGGCGACAGCC	4490468	4490679	[]	[]	[]	[0.]	72	2.83717e-06	618	73	0.816	1.2	211	2	0.632	1.2	7	2	7	5
SLC25A25	ENST00000373069	chr9	+	3_prime_UTR	CGGGGGGAGGGCCGCCCGGCAGTGGACTCGCTGATCCTGGGCCGCAGCCTGGGGTGTGCAGCCATCTCATTCTGTGAATGTGCCAACACTAAGCTGTCTCGAGCCAAGCTGTGAAAACCCTAGACGCACCCGCAGGGAGGGTGGGGAGAGCTGGCAGGCCCAGGGCTTGTCCTGCTGACCCCAGCAGACCCTCCTGTTGGTTCCAGCGAAGACCACAGGCATTCCTTAGGGTCCAGGGTCAGCAGGCTCCGGGCTCACATGTGTAAGGACAGGACATTTTCTGCAGTGCCTGCCAATAGCGAGCTTGGAGCCTGGAGGCCGGCTTAGTTCTTCCATTTCACCCTTGCAGCCAGCTGTTGGCCACGGCCCCTGCCCTCTGGTCTGCCGTGCATCTCCCTG…	128107445	128109245	[]	[]	[]	[0.]	386	2.05587e-05	5313	682	0.521	0.616	1800	2	0.616	1.82	2	2	9	7
SLC44A1	ENST00000374720	chr9	+	5_prime_UTR	AGACGCGTAGCCGCCGTCGCCGCCGCCGGGGGATGTGGCCGGCGCCTGCCTCTAGCCGCGCCGCCTCTTGAGTACCAGCCGCCGCTGCAGCCGCCGCCGCCGCCTAGCCGTGCGGTGCCAGGCCGCGCCCTCCCCGGGCGCCCGCCGGCTCGCATGCCGAGGGGCTCCGGGGCGTAGCTGCGCGCCCGGCGCCGCCTCCGGGCTCCTTCGGCCCCGCC	105244651	105244868	[]	[]	[]	[0.]	87	3.1434e-06	621	73	1.002	1.424	217	2	0.434	1.424	8	0	8	8
SOHLH1	ENST00000425225	chr9	-	3_prime_UTR	CAGCCAGGCTGTGGAGAGGAGGCGGGCGGGGCCGGTGGATCTGGAGCCGTGTGTGTCCCTGTCGCGTGCTTGGGCATTTTATTTTGGGTTTGGGTTGCAGCTGCACCCTAATTTGAGCGAGGCTTACAGGCTGTGAGAAGAGGATAGTGAATATTAAAGAGGGAAAGCAGTTTTCCTGGAGGAAGCAAAA	135693407	135693596	[]	[]	[]	[0.]	57	2.17352e-06	558	65	0.709	1.093	189	1	1.093	1.093	6	6	6	0
SPAG8	ENST00000396638	chr9	-	3_prime_UTR	GGGGTGAGGAGGGAAGTGGGGTATGGAATATGGAATCTATTTCTGTCTGCACTAGAGAGGTCGGGAGGAAGTTAATTCTCACTGTACTTGAAGAGGCTTTACATAAAGGGTTCTCTCTCATCCCAAGACTGCTAATTTAGTGA	35809795	35809937	[]	[]	[]	[0.]	30	1.46977e-06	423	49	0.458	0.83	142	2	0.83	1.306	4	4	7	3
SPATA31E1	ENST00000325643	chr9	+	3_prime_UTR	ACTAGACCAGTCTTCTTGCATGTCTCCTGGGGGAGACAGGGGGTTCTACTCAAATAAAACTGATGCCTACACAATAAA	87888826	87888903	[]	[]	[]	[0.]	24	7.92858e-07	228	26	0.669	1.298	77	1	1.298	1.298	7	7	7	0
TOPORS	ENST00000360538	chr9	-	5_prime_UTR	AATTCAGGAATGGATTTTGGAGTTTCTGGGTGCTGAAGAAATAGGGCCTTTCCGCCTGCGGGCCCAGTGAGTCGACACGGTGGGGGCCCGCGATCCCCGGGACTTACCACTGAATAAATCCAGTCCAGCGTGCGACGACTTACTGGCTTC	32552437	32552586	[]	[]	[]	[0.]	51	1.90846e-06	444	52	0.783	1.238	149	2	0.738	1.238	7	3	7	4
TTLL11	ENST00000321582	chr9	-	3_prime_UTR	GGGCCACTCTGTCCTCCTGGAAAACGGAAGACGAGAGCAGCTTTCAGGGCTGGAGCGCCCCAGGCATTCTGCCTGCAGAGGAATGGCAGGCAGGCTGCCGAGGGGCCCAGCTGAGGTCCCCACGAACTGTCTCTGTGTGCGGCTGAGCTGTGCTTCACCAGGCTGGCTGGTTCTCACCTGCCTTCCTCCTCACACCTCCTGGTGATACACCCTGTTTCTGAGTCATCAGTCATCGGACATATGACATCTAAAACGTGACAGATGGCACCTTCTATTCTGGGCTCACAGGAAGCACCAACTGGGGCAAATCTGTTGTATTTGGGGCACAGGACACAATCGATCCCAAGGCCCGGAGCTGTGGAGAGGAAGCCGAGTGTTAGGATCTGCTGCCGGGGCCTC…	121815674	121822586	['C9NOREP110']	['-']	['intORF']	[0.]	1527	7.79403e-05	20409	3290	0.445	0.484	6912	2	0.484	1.229	0	0	7	7
VPS13A	ENST00000360280	chr9	+	3_prime_UTR	CAGAGAACACTGCCTGAAGACACACAGCAATAAGTGATTACAGCTCCTAGACTACCTTCCAAAACCTGTTTGGGAAGCATATTACAGAAATGATTTCAAGTACCCTGTATTCTGGATGCTAAAAAACAAAAACAAACAAAAAAACAAAAACAAAAAAACAAAACCAGAATCAGGTAAAACAGCTATGTGATTAAAATATTTTAATTCTTCAGCAATTACCCGGTTTTCTAAATTGAATCATGCATCTATTTATAATTCTAATTATTTTGTAAAAGAAGACAAAATTATGAATCTTAAGTATTTGCTCCATCTTTTTCTCTGTAATGGTGGAGAGGCTGCCCATAATTCATCTCCACATGGAGCCAAGTTTAATGTTTCTAGTTCACATTTTGTACTTCT…	77416007	77421537	[]	[]	[]	[0.]	1214	5.47719e-05	16482	2439	0.475	0.522	5530	2	0.522	1.336	0	0	7	7
ZNF510	ENST00000223428	chr9	-	5_prime_UTR	ACTTTCCGGCTTCTCCCTGTTAGTGTTTGCTGGTGCAGAGGGTTCGCAGCTCAG	96778034	96778087	[]	[]	[]	[0.]	19	5.97107e-07	156	18	0.736	1.545	53	3	0.49	1.545	8	0	8	8
ABITRAM	ENST00000322940	chr9	+	5_prime_UTR	GTGCGCCGGAAGAGCACGCCCAGTCCGGGCTGCGCGGAGGAAGCGCTGGGGTCCCGGAGGGCGGGGGTGGCGGCGCCGGAGGTCGCC	108934400	108934486	[]	[]	[]	[0.]	74	1.31199e-06	243	28	1.768	1.996	86	2	0.548	1.996	9	1	9	8
ADAMTSL2	ENST00000651351	chr9	+	5_prime_UTR	ACTGGGCTGCGCCCCTCCCGGGAACCCCCTCTCTTGGATGCTCTTTGAAGTGGGAGAGGGAGGCGGCGCGGGGGAGGAGGGGAAGGGGAGAGGGAGGCCGGGCCGCAGCCTCTGCACTCACGCCGCCCCCGCACGCACAGCGCACCTGGCGCCGTCTGCCCTCCGCAGCGCTCGCCCCTTTCTCTGGGAGGACAACCTGCTGACCCGAAGCCAG	133534704	133534917	[]	[]	[]	[0.]	93	3.0044e-06	636	75	1.049	1.473	213	3	0.798	1.473	8	4	8	4
AGTPBP1	ENST00000357081	chr9	-	3_prime_UTR	GCCCGCTGCCATCTCTTGTTAACTGCAAAGAATAAATGAAATATCTTGGTTTTTATTTCCCAGGAAGCTTGAGAGAAATGAGTTTATACAGAGCTGACTCAAAAAGACAAAAAGTAACTTGGGCCAGTTTGGTTTCAAGATAATAAATGTGTTATTAATTAATGATAAAATTGGCGCTTGTTTTATTTTCGATATTCAATGCACTTTATGTAGCATTGAATGATCAAATATTGGATTTACCTTTAAAAAAAAAACCTGAGTATCATTGCATGAATTTTTATCTCCCTATGGTTATATCCTGCATCAAGTGGATAATTTTGAAGTGTGTTCAGAATATAAAATTGAAATTTTAGAGTTGTTGAAAATCCTGACTTGTTGAAAACTAATATATATGTACAT…	85546539	85547108	[]	[]	[]	[0.]	110	5.655e-06	1695	203	0.464	0.635	569	2	0.635	1.908	2	2	9	7
ANKRD18A	ENST00000399703	chr9	-	5_prime_UTR	ACTCGGTCTGAGAGTTCGGAGCGCTGAGGTTCAGGCGCGCGCCTAACGGCTTAGCTGGGCTCACTCGGTCTGAGAGGTCGGAGTCTGCGAGTGTCGCTGCTGAAGGCTGTGGTGGACCGGGCTGGATCGCGGATTCTGAGCTACATTGCGGGTTTGGGGGTGGATCTTGGATTTGGGGGTGGATCGCGGGTTGCGGGGGGGATCGCGGGTTGCGGGGGAGATCGCGGATTTGGGGCGGAGTGGGGGTGGAAAGGCCACGAGGAGCCGCCGCGGCTCAGGAGCGGGTGGTGGGCGTCTGAGAAGTCGCCACC	38620286	38620596	[]	[]	[]	[0.]	127	4.38518e-06	888	105	1.047	1.402	310	2	0.586	1.402	8	1	8	7
AQP7	ENST00000297988	chr9	-	5_prime_UTR	GGAGGAGCAGGAGCAGCGCTCGAGGCCGCCCTGGGAGAGCTGAGAGGCAGGCTCTGGACTGGGGACACAGGGATAGCTGAGCCCCAGCTGGGGGTGGAAGCTGAGCCAGGGACAGTCACGGAGGAACAAGATCAAGATGCGCTGTAACTGAGAAGCCCCCAAGGCGGAGGCTGAGAATCAGAGACATTTCAGCAGA	33402373	33402568	[]	[]	[]	[0.]	48	2.20947e-06	573	67	0.568	0.911	195	2	0.622	0.911	5	2	5	3
ARPC5L	ENST00000353214	chr9	+	3_prime_UTR	AAAAAATAAAAAGACTCATGTTACCTTGAGAAGAATTCTGGATGCCCAGGCTGGTGAAGAAGGGATTGACAATGGACCATCTTCCTAGGAACTCCCAAGTAAACTATTTCAGGACATGTATCTGCTGAAATGTATTTTATTTTCAAGGTGGAGGGGAAAATCGTCTGTTTCCTAAATCCTGTTTAGGATCTGATAGTCTATGCCTTTGTCTCCGAGTACTGCAGAACTGACATTTTGACGGTCTACCAGCGTGGCGGCTGGTGTTGGTCAGATGCACCTGTGTGCACTGGGGGAGGGATGGTTTGGGCAGGTGCAGATCCAAGGGCTGTGGTAAACGGGAGAGCTTGTGTTTTTGAAGTGGAAAAAAACCCAAGAGTTTGTACAGACATCCTGTCTTCC…	124876941	124877733	['C9NOREP117']	['+']	['uORF']	[0.]	225	9.50946e-06	2358	288	0.701	0.873	792	4	0.852	1.117	5	4	6	2
ASTN2	ENST00000313400	chr9	-	3_prime_UTR	GGGAGGGTATTGCCCTCCGTGAGCACAGAGACTCTCCATGGGAGGGGGAGCAGTATTCTCCTGGATCCTGGGGCCTGGGTGGGCTGGGGGACAGCTGAGGATGGGCCTAGCAGATGAAGCTTGCCAGCAAGGCCAAAGCAAACGGTTTCTCCTGTGGATAGTGGACAGAGACCTTTGTAACCAATGGAATTATTCATTTTTCTCTATCTTTTATTTTTTCAAAGATATTATTTGACTCTATCAAAAGTCTCTCCTTTTTAAACCTTTTCTTATGGATGGCTGTCAATCCCGAGGCAGAAGTTTTCAGGTGGAGACCAAGCGGCCTTTGCTCTTCTTCCTTCTTCCTGCCACACTCTGCTTTCTTCCTGCCATGGACCCCTGGAGGAGACCTATGGAGGG…	116423112	116425850	[]	[]	[]	[0.]	644	2.78176e-05	8160	1082	0.558	0.635	2738	2	0.635	1.793	2	2	9	7
AUH	ENST00000375731	chr9	-	3_prime_UTR	AAGGAACAGAAATTCTTAAGATGCCAATGTAATAAATGTACTTCCTGGAAGTGTCTTTCGGATCCACTATATGCCTCAGCACATGGAACCTTAATGACCAAAGTGAAGAGCAGATTATTCATACGGTGTAATAAGCATCTGGAATGGACCCATCCGTGTACTTCATTCAAATGTGTAAATGTCATATTCATTCAGATTTATAAAGCTAGTAGTGTATAGTCAGAAACAGAATCAAAGTTAGATATACATTTTTAAATATTTACTGCATATGAGGCTTTCTGTTAATTTTTTAATGTGAATAATTTATATATTGCACATTCTAGGGAATAATATTGATTGTATGTCTACTGTGCTGCATTAAGAAAATAAAATTTCTATATACCAAAAATGTGAAGTTAT…	91213823	91214347	[]	[]	[]	[0.]	109	5.42504e-06	1560	187	0.499	0.683	524	1	0.683	0.683	2	2	2	0
BICD2	ENST00000356884	chr9	-	5_prime_UTR	AGGGCGGCGGCGGCGGCGGCAGCGGCGGCGGCTGAGGAGGGCCCGGCCTGCGAGAGCCTCAGTGGGAGCCGGCTCAGCCCTCGGCCACC	92764745	92764833	[]	[]	[]	[0.]	46	1.35401e-06	252	29	1.246	1.918	88	2	0.526	1.918	9	0	9	9
BRD3OS	ENST00000603928	chr9	+	5_prime_UTR	GGGCCTCACGGGAGCTGGATGCTCGGAGCAGCAAGGCGGCCCTGGGGGCCCCTTCCGGTCCCGGGGCTGACGCCTGGCGGCGTCTCCGGGAACCCGCGCCCTTTCAAGCGCCGCTGGCTCCTGTTTCACAGATGGAGACCCTGAAGCCCCAACAAGCAGCCTCCCCAGCACCTCCCAGTGACTGAAAAAGCTGGCACTGGGCGCCCGTCTCACTCTCCACCCAGCTCCCAGGCTGCCCCACGGGAC	134025845	134026090	['C9RIBOSEQORF103' 'C9NOREP156' 'C9NOREP155']	['+' '+' '+']	['uORF' 'uORF' 'uORF']	[1. 0. 0.]	73	3.29357e-06	732	86	0.703	1.031	245	4	0.672	1.982	6	2	9	7
C8G	ENST00000371634	chr9	+	5_prime_UTR	AGCAGAGTAGACTCTGTCCTGGGACTTGGTGGTGCTACCCTTGGCCTCCCACAGTCCTGCCACCCTGCTGCCGCCACC	136945243	136945320	[]	[]	[]	[0.]	22	8.7698e-07	228	26	0.605	1.208	77	2	0.881	1.208	7	5	7	2
C9orf131	ENST00000312292	chr9	+	3_prime_UTR	AGAAAAGGCTGGTAATACTAGCACTTGGTATGCCAAGACCTGAAGCCAAACCAGGGGGAAGGTGGGGATGTGGAGACAAGAAATGGAAATTCTAATAAACTAGCTGAATTAGATAAA	35045870	35045986	[]	[]	[]	[0.]	9	1.14513e-06	339	39	0.139	0.403	116	1	0.403	0.403	0	0	0	0
C9orf24	ENST00000297623	chr9	-	3_prime_UTR	ATGGGACACAAGTCACTTCAAGAAGTCTGGTGGTCCCCAGAGAAACAACTATGTTATCCATCCTGAGTTTGTGTCTGAGACCTATCCCGACTATCGTTGCTGGTAGAGCCTGGGCTTGCTGTGCCAAGGGGGCAGAGCAATAAATAAACTCTTCAACCCCAAA	34379019	34379181	[]	[]	[]	[0.]	31	1.73207e-06	480	56	0.416	0.747	162	2	0.61	0.747	3	2	3	1
C9orf78	ENST00000372447	chr9	-	3_prime_UTR	GTTGTGCAGAGTGGGATGTAAATATCGCCTTCCTCTCCCTATATCCCTCCCATGAAAAATGGCTTCCTGGCCGGGCGTGGTGGCTCCTGCCTGTAATCCCAGCACTTTGGGAGGCCGAGGTGGGCGGATCACCTGAGGTCGGGAGTTTGAGACCAGCCTGACCAACATGGAGAAACCCAGTCTCTACTGAAAATACAGAAAAGTTAGCCAGGCGTGGTGGCACATGCCTGTAATCCCAGCTGCTCAGGAGGCTGAGGCAGGAGAATTGCTTGAACCCAAGAGGCGGAGGTTGTGGTGAGCCGAGATTGCACCTTTGTACTCCAGCCTGGGCAACGAGCAAAAAACTCTGTCTCAAAAAAAAAAAAAAAAAAAAAAAAGAAAAAGAAAAATGGCTTCCAG…	129827290	129828160	[]	[]	[]	[0.]	344	9.10563e-06	2601	317	0.994	1.186	870	2	1.186	1.995	7	7	9	2
CCDC171	ENST00000380701	chr9	+	5_prime_UTR	GAAAGTCTGGGAAGGTCTGCGAGAGAAGCGGAGTGTTTTCAGCTCCGGAAGTGGCAGTTGTAAACTTCACCTCCCGGGGGCTCTTCCCCTTCTGTACCCCTTTGCTGTTTGTCCCCCTCCTCCCGGGTCCTGGAGTCCGTCGTGTTCCAACAGTTTTTGCTCTTATTCCCGTGGGCTGCCTGGGCCTCCTTTCACCCGTGAGACTTGGAGCGGCCCCTGGGGTCTTGGGTGTGCAGCACGGATCACGCGAGACCCCTGAG	15553043	15553302	[]	[]	[]	[0.]	92	2.98644e-06	756	89	0.873	1.229	259	3	0.616	1.229	7	2	7	5
CCL27	ENST00000259631	chr9	-	3_prime_UTR	AGCCCCCAATAGCCAAATAATAAAGCAGCATTGGATAATAATTTCTGAGTATAA	34661890	34661943	[]	[]	[]	[0.]	9	5.45635e-07	156	18	0.301	0.873	53	1	0.873	0.873	5	5	5	0
CD72	ENST00000259633	chr9	-	3_prime_UTR	ACACTCATGCCAACAAGAACCTGTGCCCCTCCTTCCTAACCTGAGGCCTGGGGTTCCTCAGACCATCTCCTTCATTCTGGGCAGTGCCCAGCCACCGGCTGACCCACACCTGACACTTCCAGCCAGTCTGCTGCCTGCTCCCTCTTCCTGAAACTGGACTGTTCCTGGGAAAAGGGTGAAGCCACCTCTAGAAGGGACTTTGGCCTCCCCCCAAGAACTTCCCATGGTAGAATGGGGTGGGGGAGGAGGGCGCACGGGCTGAGCGGATAGGGGCGGCCCGGAGCCAGCCAGGCAGTTTTATTGAAATCTTTTTAAATAA	35609982	35610300	[]	[]	[]	[0.]	86	3.59743e-06	948	112	0.645	0.919	318	2	0.849	0.919	5	4	5	1
CDC26	ENST00000374206	chr9	-	5_prime_UTR	GTAGTAGGAAATGGCGTCGTGGCATTGAGGGGCATCCCTCCTAGAACCTCCAGGAAAAGCTCGCGGAAGACGAGGTTCTGCGGAGAGAGAGGCTCCAAGCAGTCTGGGAAGTGTAGTCCAGTTGGCTTAGCAGTAGTTTCGTTGGGGGGGAGCCGAGGTTCCGGGAAGGGGCTAGGCCGGCTTGAAAAGAG	113275382	113275572	['C9NOREP98' 'C9RIBOSEQORF67']	['-' '-']	['uORF' 'uORF']	[0. 0.]	69	2.3033e-06	567	66	0.861	1.277	190	4	0.48	1.277	7	0	7	7
DDX31	ENST00000372159	chr9	-	3_prime_UTR	AATCTCTCTGGGTCTTCGAGTGGAACCTGGAAGCCCCGGGTGGCAGTGGATTGATGTCCAGTTCTTGTCAGAGGAGGCTTGTGAAAAATAACTGCGCCTTTGCCTGAATACCACGTCCCCAAGAATCAGAGGGGCCACAGCCCTTCTCCTCCATGGGAGGCCCTGGAGCCTGATAGAAATCAGTGGTGTGGGGCACTGTAGAGACTAGCCAGCTCCCGACGGAAGGGGTCTGTGTCTTGTATTGATCCCATCAGTGCCCGGCACTCCCTTCACCCAGGTGCTGACGTGCCGGGGTTGAGCTGGCACCCCGGGATGTGATGTAAGAACGCCCTGCGCGTCAGCCTGGAACGGGCTTGATTGCTGCCCTTAACTGTGTTCTGAAGTTTCACAGCTTGGCTT…	132592997	132594865	[]	[]	[]	[0.]	462	2.04955e-05	5568	715	0.599	0.698	1868	2	0.698	1.515	3	3	8	5
DENND4C	ENST00000434457	chr9	+	3_prime_UTR	ATAGAGATTCACTAGAATGTTGACACACAAGGCTTGGGGATTAGATTTCATCTGGAAACATTCAAGTTTTTTTTTCCAAATCGTAAGAACTGGTGAATACGGAATTGAAGTAACTCTTGGGGACAATATATAATGAATTATGATTCATATTGCATTACCTTGAAATATGAAGTGCCATTTGAATGTCCCAGGGCTTATTAATATTGAAGATTTTCAACCCCTGAACTGCTTTTCTGCCTCTGTGGAAAACTACTTTGGGATTCTTCAGTATTTGTAGTAGTTTGATAGAAATAATGAGGAACCATATTCATTCTAGGCATTGTTTATATTTGAAGTTACTGAGTTTGAGGAATGGCAAATTAAATTTGCCTAACCCCCAAAACAAATGAAATATCTCAA…	19372174	19374281	[]	[]	[]	[0.]	825	2.14155e-05	6318	815	0.956	1.072	2107	2	1.072	1.989	6	6	9	3
DNAI1	ENST00000242317	chr9	+	5_prime_UTR	GGTTGCTGGGTAACCGCGTCAGGGAGTTGGATTCTATCCTGCAAGGGCACGGGGACCCACAACGACGGCTGTCCCTAAAGAACCGTTGCGACTGGTAACTGAAGTGGAAGAGAGTCCAGATTTCTTGTGTGTGGTCAAGGAGACGGACAAACTTTTTGTCTTCAGACGAGGGAGCGTTTTGTAGGCTCTCCAGGGGTTGAG	34458805	34459005	[]	[]	[]	[0.]	38	2.34997e-06	585	69	0.425	0.722	200	2	0.659	0.722	3	2	3	1
DOLK	ENST00000372586	chr9	-	5_prime_UTR	GCCAAGATGGCGAGGCCCAAAGAGGTGAGGAGCCGGCAGCGGGGGCGGCTGTAACTGTGAGGAAGGCTGCAGAGTGGCGACGTCTACGCCGTAGGTTGGAGGCTGTGGGGGGTGGCCGGGCGCCAGCTCCCAGGCCGCAGAAGTGACCTGCGGTGGAGTTCCCTCCTCGCTGCTGGAGAACGGAGGGAGAAGGTTGCTGGCCGGGTGAAAGTGCCTCCCTCTGCTTGACGGGGCTGAGGGGCCCGAAGTCTAGGGCGTCCGTAGTCGCCCCGGCCTCCGTGAAGCCCCAGGTCTAGAGAT	128947304	128947603	[]	[]	[]	[0.]	99	3.92739e-06	894	106	0.794	1.104	299	2	0.775	1.104	6	4	6	2
EGFL7	ENST00000308874	chr9	+	3_prime_UTR	CTGCCCAGCGCCCCAGGCTGGACTGAGCCCCTCACGCCGCCCTGCAGCCCCCATGCCCCTGCCCAACATGCTGGGGGTCCAGAAACCACCTCGGGGTGACTGAGCGGAAGGCCAGGCAGGGCCTTCCTCCTCTTCCTCCTCCCCTTCCTCGGGAGGCTCCCCAGACCCTGGCATGGGATGGGCTGGGATCTTCTCTGTGAATCCACCCCTGGCTACCCCCACCCTGGCTACCCCAACGGCATCCCAAGGCCAGGTGGGCCCTCAGCTGAGGGAAGGTACGAGCTCCCTGCTGGAGCCTGGGACCCATGGCACAGGCCAGGCAGCCCGGAGGCTGGGTGGGGCCTCAGTGGGGGCTGCTGCCTGACCCCCAGCACAATAAAAATGAAACGTGA	136672287	136672678	['C9NOREP161']	['+']	['intORF']	[0.]	125	4.80277e-06	1134	135	0.801	1.074	391	5	0.925	1.472	6	5	8	3
ENHO	ENST00000399775	chr9	-	5_prime_UTR	AGACCGCCCGCGGCAGAGGCCGCCCCGGTCGCGCCGCGGCGGGAGCGGCCGGTGGAGGCTGCGCGGCCGAGGGGGAGGGCCGGGGGAGCGGACGTCGCCTCTGCTGGTCTCCCACCTCCCGCCGCCCCCCGCCCGCAGGCTCCCAAGCCTTAGTCGGCGCCGAGCATCCCGCTGCCCCGGACCCTCCCGCGGGCGCGCACCAGGCTCAACTCAG	34522777	34522990	[]	[]	[]	[0.]	83	3.50396e-06	636	75	0.927	1.328	213	3	0.671	1.328	7	2	7	5
FAM214B	ENST00000322813	chr9	-	3_prime_UTR	TTGCCAGCACTCTGAACCCATGCGGGCTAATGACCTGCCCATCCTGCTCCATCTTAGAGAACATATATGGAGAGACAGCAAGAGACCCTTCAGGCTTGAATTAAAGCCCTCACCATGCTCACGCCCAAATGGATTATTTGGGTGTTTAAAGCTTCTGATTCTTACTACACCCTGCCCTACTTCGGGTACTCCATGTGCCTGTCCCCTCCCTTGGGTTTCCCAGGCCAGCTTAGGTAGTAGGGAGGAACTGGAGCTACCCTGAGATTTTCTCAAGTTCCCAGGCAAGTTATGCCAGCGTTGCCTCCCTGTCCTGGGCAGGGGCCACTTGTTATTTTATTTATTTTTAATTTATAATTTATTCAAATTGGATTGCCTTGGTAACCTCCCACACCTGATAAT…	35104117	35105220	['C9RIBOSEQORF20']	['-']	['uORF']	[0.]	222	1.1605e-05	3282	405	0.491	0.613	1103	4	0.613	1.443	2	2	8	6
FAM219A	ENST00000651358	chr9	-	3_prime_UTR	CGGGCGGGGCCACTGCGGTCGCCGGGGCGGGGCCGCCAAGGGCCGGGTAGGACGGGCAGAGGCCGACCCCTTCCCAGCTCGTCTGCCTGCCCCCGGCCCCGCGCCCCTACAGCCGCCAACCTCGTATAACAGTCATTGCTTCCTCCTATGGTAGGACGTGTACCTCTGTGTGTTCATGGAGCTGGAGAAACCAAAACTGGGTCTCTCTCCACCCGGGAGCTGAGGAGGGGTGGGGGCCGTTTGTTCAGTTACCTGGGGGAACCTCACCCAGCACCCTGCCCCGCTTCCCAGGGCTGGCCAAGAGAGAAGACTGGACGGCAGGGAGGTCAACATTAACGAGTGGGGGGATCACAAAGCCAGGGGCTTGGCCCCACCCCAGCGAAGCCATGAACTCCCAAG…	34398184	34400963	[]	[]	[]	[0.]	591	3.14269e-05	8169	1100	0.502	0.575	2779	2	0.575	1.063	1	1	6	5
FPGS	ENST00000373247	chr9	+	3_prime_UTR	CCAAGGCCCGGGGTTGGAGGTGGGAGCTTCCCACACCTGCCTGCGTTCTCCCCATGAACTTACATACTAGGTGCCTTTTGTTTTTGGCTTTCCTGGTTCTGTCTAGACTGGCCTAGGGGCCAGGGCTTTGGGATGGGAGGCCGGGAGAGGATGTCTTTTTTAAGGCTCTGTGCCTTGGTCTCTCCTTCCTCTTGGCTGAGATAGCAGAGGGGCTCCCCGGGTCTCTCACTGTTGCAGTGGCCTGGCCGTTCAGCCTGTCTCCCCCAACACCCCGCCTGCCTCCTGGCTCAGGCCCAGCTTATTGTGTGCGCTGCCTGGCCAGGCCCTGGGTCTTGCCATGTGCTGGGTGGTAGATTTCCTCCTCCCAGTGCCTTCTGGGAAGGGAGAGGGCCTCTGCCT…	127813605	127814081	[]	[]	[]	[0.]	124	6.00177e-06	1425	171	0.627	0.842	476	2	0.842	1.976	4	4	9	5
FRRS1L	ENST00000561981	chr9	-	5_prime_UTR	GCGGCTGCGCGGGCGCGTGCTGGTGGCCTCGGCGGAGGCTCAGTCCCGGCCCGCGCCCGCGGCGCCCCCGCTGCGGCCCGAGCGGCCTGGCTGCGGGATCTGTGCGCACGG	109167139	109167249	[]	[]	[]	[0.]	51	2.22473e-06	327	38	1.072	1.692	110	2	0.436	1.692	8	0	8	8
GNAQ	ENST00000286548	chr9	-	3_prime_UTR	TTGTGCCTCCTAGACACCCGCCCTGCCCTTCCCTGGTGGGCTATTGAAGATACACAAGAGGGACTGTATTTCTGTGGAAAACAATTTGCATAATACTAATTTATTGCCGTCCTGGACTCTGTGTGAGCGTGTCCACAGAGTTTGTAGTAAATATTATGATTTTATTTAAACTATTCAGAGGAAAAACAGAGGATGCTGAAGTACAGTCCCAGCACATTTCCTCTCTATCTTTTTTTTAGGCAAAACCTTGTGACTCAGTGTATTTTAAATTCTCAGTCATGCACTCACAAAGATAAGACTTGTTTCTTTCTGTCTCTCTCTCTTTTTCTTTTCTATGGAGCAAAACAAAGCTGATTTCCCTTTTTTCTTCCCCCGCTAATTCATACCTCCCTCCTGATG…	77716097	77721322	[]	[]	[]	[0.]	1018	5.14703e-05	15306	2236	0.433	0.479	5225	2	0.479	1.507	0	0	8	8
GSN	ENST00000432226	chr9	+	5_prime_UTR	GGAACCAGCTGAGCGCAGCTGGACCCAGCAGCCGCTGTCTCCAGTGCCGCAGCAGCAG	121268162	121268219	[]	[]	[]	[0.]	14	6.53247e-07	168	19	0.487	1.152	57	3	0.823	1.152	6	4	6	2
HSD17B3	ENST00000375263	chr9	-	5_prime_UTR	AGAGCAGCGTGGTCCCAGGAGGCATACACAGAGAGCCACGGCCAGGGCTGAAACAGTCTGTTGAGTGCAGCC	96302105	96302176	[]	[]	[]	[0.]	24	8.32601e-07	210	24	0.724	1.406	71	2	0.982	1.406	8	5	8	3
IER5L	ENST00000372491	chr9	-	5_prime_UTR	ACTCATTGCTTTGGCGCCGTCTGGGGAGCGCGAGCCCGCGGGTGGCGCGCGGCGCATGGTGGCGGCTCCTTTCGGAGCGCAGCCGAACCTCTGACCCGGACTCCGTTACCCCTGCCCGGCGCGCCCCGGCGGCCGGCTGGAGGCAGAAACAGCAGAAGCGTTAACAGCAGCAGCGGCGGCGGCTGCTCCGCCGCCGTCTCCGCGGGAGC	129178053	129178261	[]	[]	[]	[0.]	138	3.38235e-06	621	73	1.625	1.983	208	2	1.16	1.983	9	7	9	2
INIP	ENST00000374242	chr9	-	5_prime_UTR	AGGAGGCGGAAGCGCAGCGGGGGCGGGAAGGTTGTAGTGCCGCGAGTTGAGCTCCTCTTGCCTAAGTGGTCGCGCCCCCTTTAAGAGCAGCGATTGTAAGGAGAGGCGGTCCCGGTGTCCTCGGGTCCCAG	112717987	112718117	['C9NOREP97']	['-']	['dORF']	[0.]	44	1.81517e-06	375	44	0.786	1.286	130	3	0.554	1.286	7	1	7	6
INSL6	ENST00000381641	chr9	-	5_prime_UTR	ATTGCACAACGCGGAGGACTAGCCTGGGGTCACAGGG	5185603	5185639	[]	[]	[]	[0.]	26	4.44268e-07	102	11	1.469	1.987	36	2	1.122	1.987	9	6	9	3
KCNV2	ENST00000382082	chr9	+	5_prime_UTR	AGAGCAGTCAACAGCTGACTGCGTTCAGACCCTGCAGGCTGGGCTGGCCTGCCCAGGACCTGAGAAGGGGCAGCTCCGGTGGCAATGTCTGAGCCCCTAGCTGTGCTGGTCCGGGCTGGCCTCTCTAAGACAGTGCAGGCCACGTGATCCATCCTCCTAGAGGCAGTGAGCAGGTGAGGGACCCCTACCACAGCCAGGAGGAAAAAGCTAGGCGTCCACTTTCCGCAGCC	2717510	2717739	[]	[]	[]	[0.]	92	2.92143e-06	663	78	0.996	1.403	229	2	0.928	1.403	8	5	8	3
KIAA1958	ENST00000337530	chr9	+	5_prime_UTR	CCCCTGCCCGCCCGCCGCGCTCCGAGCCGGGCGCGCGGAGCTCGGGGCGCACGGAGCGGCGCGCGGCGGTCGGCCGAGCCAGGCTGGCGCCCCCGCCCCCCGCCCCGCTCCTCGGTCCGCCGCCCGCCGGGCGCCTTCCCCGCTCCACTTACCTTTGGTGCCCGGCCCTCTGGCCGCTCTCCTCCCGCCCTCGCGCCCCTTCGGCCCGTCCCGTCCAGCCCGGGCTGCCCGGCTCTCGCAGGCCCCCCCGCGCCGACCGCGTTCCTATGGACAGACGCACAGACACCTGCAG	112486827	112487118	['C9RIBOSEQORF66']	['+']	['uoORF']	[0.17687075]	140	4.12317e-06	834	99	1.233	1.627	291	2	0.425	1.627	8	0	8	8
LAMC3	ENST00000361069	chr9	+	3_prime_UTR	GGGCTGCCCAGATCCCCGGCACACACTCCCCCACCTGCTGTTTACATGACCCAGGGGGTGCACACTACCCCACAGGTGTGCCCATACAGACATTCCCCGGAGCCGGCTGCTGTGAACTCGCCCCCGTGTGGATAGTCACTCCCTGCCGATTCTGTCTGTGGCTTCTTCCCTGCCAGCAGGACTGAGTGTGCGTACCCAGTTCACCTGGACATGAGTGCACACTCTCACCCCTGCACATGCATAAACGGGCACACCCCAGTGTCAATAACATACACACGTGAGGGTGCATGTCTGTGTGTATGACCCACACGTGTTCAAGTCTAATCCATCCAGTCAGCAGCTTACGGTCCACACACATTACAGTCCACAGCTGTTGTGAGAGCCACCTGTGTGCTGGAC…	131091788	131094473	[]	[]	[]	[0.]	743	3.34957e-05	8049	1093	0.64	0.722	2685	2	0.722	1.897	3	3	9	6
MSANTD3	ENST00000395067	chr9	+	3_prime_UTR	GACTTTGGGGGTGGCTCTCTTGTAATTAATCTGTGTTGGCAAAGAATGTCTGGAACATGGACTTGGCGGTCAGTAACCTGTAACAGAGCTACAACTAGGAAAATTAGAGTGGTAGTAGTCACTTATTTAAGAATTCATTCAGGTAAACAGCTGCACCCTCTGTACCCCTTAAGTGGCAAAGAAGCTGTTATAGTCTTCTGAAAATTATCACTATGAGTGCTATAATTCTGAATATAATGTCTCTTAATTAGAATTCATACAAGAACCACGTGTGAGTGTTGTTGTTGTTGTTTTTTTTTTTAATCAAATGCAAGTGTGACTATAAAGGAGTGTGGCTGATTTTTTTTTTTTTCTTTTTTCTTTTTAAACAGACAGCAGAACTTTTCTATCCAAATGAAT…	100450967	100451734	['C9NOREP87']	['+']	['intORF']	[0.]	241	7.65738e-06	2292	277	0.783	0.968	767	2	0.968	1.796	5	5	9	4
MUSK	ENST00000374448	chr9	+	5_prime_UTR	AGTCATTAGCAGACAACCCTTTTGCAACAAAGTATGCTTTAAAATGTAAACTGTGGAGCCATTTTCCTTGCGTTGTCCAGAAGGAACTTCGTCCTGCGTGAGCCTGGATTAATC	110668791	110668904	[]	[]	[]	[0.]	18	1.21224e-06	336	39	0.319	0.684	113	2	0.467	0.684	3	0	3	3
NFIL3	ENST00000297689	chr9	-	5_prime_UTR	AACACACATCTCTCCGCGCGGCCACGGCGCCCGCGGACCCGGCGCGCCCGCCCGCCTCCCGCGCCGCGCCCTCGCCGCCGCCCGCCTCCCGCCGCGGCCCCGGAGGCCCGGCCCGGCCCGAGCCCCGAGCGCCGGCGGCCCGACTCCCGGCCGCCCCTTTCTTTCTCCTCGCCGGCCCGAGAGCAGGAACACG	91423640	91423832	['C9RIBOSEQORF53']	['-']	['uORF']	[0.]	67	2.9619e-06	537	63	0.873	1.303	192	3	0.651	1.303	7	2	7	5
NOTCH1	ENST00000651671	chr9	-	3_prime_UTR	ACGGCGCGCCCCACGAGACCCCGGCTTCCTTTCCCAAGCCTTCGGGCGTCTGTGTGCGCTCTGTGGATGCCAGGGCCGACCAGAGGAGCCTTTTTAAAACACATGTTTTTATACAAAATAAGAACGAGGATTTTAATTTTTTTTAGTATTTATTTATGTACTTTTATTTTACACAGAAACACTGCCTTTTTATTTATATGTACTGTTTTATCTGGCCCCAGGTAGAAACTTTTATCTATTCTGAGAAAACAAGCAAGTTCTGAGAGCCAGGGTTTTCCTACGTAGGATGAAAAGATTCTTCTGTGTTTATAAAATATAAACAAAGATTCATGATTTATAAATGCCATTTATTTATTGATTCCTTTTTTCAAAATCCAAAAAGAAATGATGTTGGAGAAG…	136494433	136496070	[]	[]	[]	[0.]	427	1.91751e-05	4851	619	0.637	0.747	1637	2	0.747	1.594	3	3	8	5
ODF2	ENST00000351030	chr9	+	3_prime_UTR	GGCCACTTATCAGGGCCTGGAGCCCTGATGGAAGCCATAGGAACTCCAGAGTTGCCAAGCCATAGCTGAGAAGCCTGGTGGTTTTCCTCTCCCAGTGAAAAAATGGGTTCAGGGTCTTGTCCTTAGCTACTAGCTCTAGAAAAGTCCCAAAAGCAGCAGAAGGTGAAGCAGGAAGCACTTGGTTTTCTCCTTCCTGATATAGTCACCTGTTGGAAGTGTTAAAATTTCCTCGACAGGCCTTAAATTTACTACTACATTAGGGTACCACATTTTAACTTACCATGACTTTGCTCCTTCCTTTCCTGAGAAAATATTTCCACTGGATTTTTTCCACCAGTCCCCTTACAGCCCTCATTGTTTTAGGAATCTCTCTCAGGTTTTTTCTGACCTAAACCAGCA…	128500256	128501292	[]	[]	[]	[0.]	216	1.0304e-05	3102	380	0.509	0.636	1036	2	0.636	1.778	2	2	9	7
PGM5	ENST00000396396	chr9	+	3_prime_UTR	ATAGAGGAAAGATCACTCACCAGGGCCAAAGAGAGTGCTCAGCGGGAGATGCTTCACTGATGCCTTCTTGCTACCTGTTTGTGCCTCTTATGACTTTGGAAAAACAAAAGATATTTTGCTTTTGGGGGATAGAGGGTGGGTGGGAAAAGAAAAAAAATCCATTTGGTTTTGGTTTTGTCCTATTCCTCCAAATGCAGCAGGGCCTTTAGTTGTCTGTTAAAGCTGCACTATAATTTGGTATCTACATTTTATCACACAAAGGAACCTCCCCTTTTGACAACAACTGGGCTAGGCAGCTGTTAATCACAACATTTGTGCATCACTTGTGCCAAGTGAGAAAATGTTCTAAAATCACAAGAGAGAACAGTGCCAGAATGAAACTGACCCTAAGTCCCAGGT…	68529657	68531061	[]	[]	[]	[0.]	252	1.43199e-05	4122	515	0.442	0.543	1404	2	0.543	1.223	1	1	7	6
PHF19	ENST00000373896	chr9	-	3_prime_UTR	CTAGCCCCCGGGGGTGCCAGGGGTCCTGAAAACCAAAGGAGGAGCAGCAGAAGCCATAGGCTCCCCAGCTTTCTCCAGGCTGGGGTGGGAGAAGGAAGCAGGACAGAGCTGCAAGTGCCTGGCAGAATGCCCTGCCTGCCTGCCTGCCAGGCCAAGGCCTGCGTCTCTCTGCTGTACCAGCTCTGTTCCAGGGCCTCCTCAGGCTCGTTACCCCTGTGCCTGTGTCTCTACACACTCCACACCCCCTCAAACTCTGTTTATCTGTTCTCTGACCTTGTGTCCCCTGCGCTGGGACCCTTCCTCCTGAGGCCCAGGTCTTTGTCCCCAGTTGTGTGCCTTGACCTCTCTCGCCCCTTTCTGGGTGTGTTCGCACATCCTGTGTGTGCACAGCTGTCCCTC…	120855651	120857943	['C9RIBOSEQORF73' 'C9RIBOSEQORF74']	['-' '-']	['intORF' 'uoORF']	[0. 0.]	442	2.4976e-05	6780	888	0.461	0.538	2292	2	0.538	1.693	1	1	8	7
PHF19	ENST00000373896	chr9	-	5_prime_UTR	ACTCGGCCGGGCAGCCGCGGGCCGAGCGCAGCCGCCTCCGCCACCGATGCGCCTGGTGGCCAGACTCCAAGTGGGACCGGCGGACACGCAGCCTCGCG	120877091	120877188	['C9RIBOSEQORF73' 'C9RIBOSEQORF74']	['-' '-']	['intORF' 'uoORF']	[0. 0.19475655]	42	1.48433e-06	276	32	1.025	1.693	97	2	0.538	1.693	8	1	8	7
RNF224	ENST00000445101	chr9	+	3_prime_UTR	ACTCTGGCCATTCCCACCCCTGCAGGGGAAATGCCTGCCTTGGAACCCCTGACCACACACCATCATGGGTTCAGCCCACTCAGAACAACCTGGCAGTAGCATCCTATACGCAGCTTCGTGTGGCCCAGCAGGGTGGTGTCATCCCAGCCGTGAACATCCCAGGCCACAGCCTAAGGTTGGGGGCTGGGAGGCTCCGCAGGAGGCTGGTGACCTCCCACCTGTCCTGGCCACAATTACCAGACCCCAGACTAGCCCGACCGGATGTGCCTGGTGAGGACACTGCTGTCTGAGTGGGCGGCAAGCCTGGCTTGGGCCTAGACGCAGCGCAAAGGATGGCTCCCAAGAGGATGCGAAGGCGTCCCGGGGGCCTGGGCTGCAGGCTGGAGGGGCAGGGCCGGT…	137229087	137229640	[]	[]	[]	[0.]	166	8.02659e-06	1656	200	0.732	0.944	553	3	0.846	1.093	5	4	6	2
RRAGA	ENST00000380527	chr9	+	5_prime_UTR	GTATCTCCCGAGCCGTTGCCACTGACAGCCGCGGGCGCTCCCATCTGAGTAAGAGCCAGCCCGTCCGCGGCCTCTCCAGCCCCGGGTTCGCGCTCTCGACTCTCCTGCCTGCCCAGCTGCGCGGCGGAGCGGAGCGAGGCGCGGCCTGCGAGTCCCCGGCAGCCCCCGACCCCTCCCTCGGCGCTGCGTGTAGGCCGCGCCCTCAGGCCCAGTCCGCGGTGCCCCGGCGGGTG	19049427	19049659	[]	[]	[]	[0.]	113	2.9192e-06	693	82	1.183	1.611	232	2	0.811	1.611	8	4	8	4
SEC16A	ENST00000684901	chr9	-	5_prime_UTR	AGACCGTCTTGCTCTGTTGCCCAGGCTGGACCGCGGTGGTATAATCATAGCTCACTGCAGCCTCGAACTCATGGACACAAGTGATCTTCCTTCCTTAACCCCCTGAGTCCCTGGGACTACAG	136478709	136478830	[]	[]	[]	[0.]	25	1.42447e-06	360	42	0.434	0.831	121	4	0.706	1.52	4	3	8	5
SHC3	ENST00000375835	chr9	-	5_prime_UTR	GCAGTGCTCACCGAGCCTTTGTTGAGAAGGGTCTCCTCTCAGAGTGAGTCATGCTTTTGCTGTGAGCAGCCCCAAGCAGCTGGGCGCTCCATCAGAGGCAACTATGACTTTTGCAAAGCAAACGTGCAACCCCAAGCAGCGGTCTCCCGGGCCGGGGCTGCGCGGCCGCCGCTGTGCTGGCTTTTAACGGTGGGAGGGCACCATCCTCTTGCTCTGCTCTCGTTCTCCAGAAGGCTGTCCCGGGGCCCCCACTCTCCGTCCCGCTCCGGGGACAGTGGCTCGCCTGCTATGCGCGGCAGCCCGCGCCGGGGCCGGCACCAGCAGCGCCCGGGCGGATGCAGCGAGCCCACGGAGGGGC	89178461	89178818	['C9NOREP65' 'C9NOREP64']	['-' '-']	['uORF' 'uoORF']	[1. 0.76344085]	67	4.8503e-06	1059	126	0.437	0.652	357	2	0.43	0.652	2	0	2	2
STRBP	ENST00000348403	chr9	-	5_prime_UTR	GAAGCGGAGACCGGAGCCGCGAGCGCCACCAGGGCAGCAGCCGCCGCAGCCGCCGCCGCTGGGCAGAGGAGCCGGAGACGCGAGCGGGCGAGGTGGCGGCGGCGGCGGAGCGGGAGCGGGTACCGGGCGCGGGCAGAGCGCGGCGGCGCGG	123268436	123268586	['C9RIBOSEQORF79']	['-']	['uoORF']	[0.]	74	2.38022e-06	435	51	1.203	1.757	150	4	0.481	1.757	9	0	9	9
TAL2	ENST00000334077	chr9	+	3_prime_UTR	TGTGGCTCTGGCTGTCATCTCCCAGGGCAGCACTTGCCCAGAAATCACTGCCTGTGGACAGACTTTTGCATGTTCCAGAGTTGACCTGATGATAACTCGTGAAGCATGAATTCTAGCTTCCTGGGAGGTGGCTCAGAGACAGCTGCAGGGAGCTGAAAGAAGCCATGAGGAATGTCACTTGTGGGCCGCCACCCCCCAGGGATGTCAGGTAGAGCGGCCTACCTCTGCCTATTTTAAATCCAGGTTCTGCATAAGACTTTTGGAGAAAAAATTCTAAATAAAAAAAAAAAAAGGCTGAAAA	105662824	105663124	[]	[]	[]	[0.]	64	3.02228e-06	867	102	0.513	0.773	300	2	0.773	1.096	4	4	6	2
TLE1	ENST00000376499	chr9	-	5_prime_UTR	AATGTAAGCGGCGCGAGAGGCGCGGGCGGCGGCGGCGGTGGGAGCGGCGGCTGCAGAAGCAGCAGCAGCAGAAACAGCGGCGGGTACTCTGTGCCCCGCGTCCCGGAGGCAGCCGACTGCGCCACCCCACCCTCGCACGGCCGGGCGGGACCCGCGCCACCAGCCCGGACCTCCGTCGTCCCGCGGCGACCAAAACCCCCGCTGGCCCCACCGCTGTGACTACTCTGGACTCGCCCGCAGAGTTTGCCCGCCGGGGAGGGTGGCCGATTGGCGGAGCGCACTCCTGCTGTTTTCCCCACCATCTCGTGGATGTCGTCCCTCGGGTGGTGAGAGAACTTTGCAGTGGGCTGGAGCGCCCTTTGCGGAGAAGCACACGAAGGTGAAGGAAGGAAAGAAAGA…	81688241	81689547	['C9RIBOSEQORF45']	['-']	['uORF']	[1.]	635	1.96395e-05	3915	501	1.188	1.353	1306	2	0.787	1.353	7	4	7	3
TLN1	ENST00000314888	chr9	-	5_prime_UTR	GTTCCCAGGACGGAAGTGGCCGAGAGAGTGTCGAAGGGAGGGCGAGGCCGGAGCCCGAGGGCGACCCGAGAAGCGGCGGGGCGGCGGGCCGGCGGGCGGGGCGCAGAGCCAGGCAGCGCAG	35732075	35732195	[]	[]	[]	[0.]	46	1.86993e-06	354	41	0.886	1.435	120	2	0.62	1.435	8	2	8	6
TNC	ENST00000350763	chr9	-	5_prime_UTR	GGCCACAGCCTGCCTACTGTCACCCGCCTCTCCCGCGCGCAGATACACGCCCCCGCCTCCGTGGGCACAAAGGCAGCGCTGCTGGGGAACTCGGGGGAACGCGCACGTGGGAACCGCCGCAGCTCCACACTCCAGGTACTTCTTCCAAGGACCTAGGTCTCTCGCCCATCGGAAAG	115117982	115118157	[]	[]	[]	[0.]	54	2.35857e-06	504	59	0.736	1.148	175	3	0.632	1.148	6	2	6	4
TXN	ENST00000374517	chr9	-	3_prime_UTR	TCATGTTTTCTGAAAATATAACCAGCCATTGGCTATTTAAAACTTGTAATTTTTTTAATTTACAAAAATATAAAATATGAAGACATAAACCCAGTTGCCATCTGCGTGACAATAAAACATTAATGCTAACACTTTTTAAAACCGTCTCATGTCTGAATAGCTTTCAAAATAAATGTGAAATGGTCATTTAATGTATTTTCCTATATTCTCAATCACTTTTTAGTAACCTTGTAGGCCACTGATTATTTTAAGATTTTAAAAATTATTATTGCTACCTTAATGTATTGCTACAAAAATCTCTTGTTGGGGGCAATGCAGGTAATAAAGTAGTATGTTGTTATTTGTTA	110243810	110244156	['C9NOREP93']	['-']	['dORF']	[1.]	65	3.43159e-06	1023	121	0.44	0.66	346	2	0.66	1.596	2	2	8	6
ZBTB5	ENST00000307750	chr9	-	5_prime_UTR	GTCACTTCCGCTTATCCTCGGGCGCCGCCGCCGTGTTCTCAGAGTGCTGCGGCGAACTGGCTGGAGGAGCTAGGGGACTAGAGGCGGGGTGGGAGGGGGGCGGGTGGAAGGGGGAGGAAGTCCCGTAACGGAGACGCTGGTCAGGACGTTCCCACCTCCTCTGACACTGCCGAGTCCGATCGGAGAGGGGTCACCGCCTCCTTCAGCGAGGAGGAGGGGGGCGGAGCCCGACTCAG	37465215	37465450	[]	[]	[]	[0.]	124	2.97253e-06	636	75	1.428	1.897	235	2	0.631	1.897	9	2	9	7
ZNF782	ENST00000481138	chr9	-	5_prime_UTR	AGAGCCCCGCCTCCTCATTTGGGTTCTCGAGACTCCCGGGAAGCGGTTTGGGAAGCTCGGGGGTCGGCTCGGAAAGTAGAGGGGGCGCAGCTGGGGCGGGAGGACAGCGTTTGTGCCCGGAAGCGGGAGAGGAAGCGGGAAGTTTGTGGGATCCCCGCCCCCTGTGTCAGTGGATGCGACCGGGCGGGCCCTCGGCCTTCCCGGCCGCTGGAGAGGGACTTCGGCCGCTGGCTCCCGGGGCGGCTGAGGCTGAGCGTTGGTCCGGAGCAGGTGCCGGGTGCGGGCCGCGGTGTGCGGGACCGGAGCCCGGCGCGAGCGGCGGCGGGGGTGGGGAAAGCGCATTTGTAACGCGGGCGACAACGTGCCCGAAATCCCCGGACGGTGGGTCTGCATCGAGAC…	96854088	96854514	['C9NOREP80']	['-']	['uORF']	[0.82200646]	137	6.3559e-06	1275	153	0.779	1.032	426	4	0.576	1.555	6	1	8	7
ANP32B	ENST00000339399	chr9	+	3_prime_UTR	GACCCCAGATGACCTGCAGAAACAGAACTGTTCAGTATTGGTTGGACTGCTCATGGATTTTGTAGCTGTTTAAAAAAAAAAAAAAGGTAGCTGTGATACAAACCCCAGGACACCCACCCACCCAAAGAGCCAAAGAATAGTTCCTGTGACATTCCGCCTTCCTTCCATGTAGTCCCTCTTGGTAATCTACCACCAAGCTTGTGGACTTCACCCCAACAAAATTGTAAGCGTTGTTAGGTTTTTGTGTAAGATTCTTGCTGTAGCGTGGATAGCTGTGATTGGTGAGTCAACCGTCTGTGGCTACCAGTTACACTGAGATTGTAACAGCATTTTTACTTTCTGTACAACAAAAAAGCTTTGTAAATAAAATCTTAACATTTTGGGTCTGTTTTTTCATGC…	98015432	98015943	[]	[]	[]	[0.]	112	5.08495e-06	1512	180	0.534	0.728	511	2	0.728	1.459	3	3	8	5
BAG1	ENST00000634734	chr9	-	3_prime_UTR	GGTGTAGCAGAAAAAGGCTGTGCTGCCCTGAAGAATGGCGCCACCAGCTCTGCCGTCTCTGGAGCGGAATTTACCTGATTTCTTCAGGGCTGCTGGGGGCAACTGGCCATTTGCCAATTTTCCTACTCTCACACTGGTTCTCAATGAAAAATAGTGTCTTTGTGATTTTGAGTAAAGCTCCTATCTGTTTTCTCCTTCTGTCTCTGTGGTTGTACTGTCCAGCAATCCACCTTTTCTGGAGAGGGCCACCTCTGCCCAAATTTTCCCAGCTGTTTGGACCTCTGGGTGCTTTCTTTGGGCTGGTGAGAGCTCTAATTTGCCTTGGGCCAGTTTCAGGTTTATAGGCCCCCTCAGTCTTCAGATACATGAGGGCTTCTTTGCTCTTGTGATCGTGTAGTC…	33252471	33255218	['C9RIBOSEQORF14']	['-']	['intORF']	[0.]	752	2.87819e-05	8220	1094	0.648	0.73	2747	2	0.73	1.948	3	3	9	6
BARHL1	ENST00000263610	chr9	+	3_prime_UTR	GGCGCCCGTCGGCTCCGGGGCCTCCTCCCGCGGGCTCGGCGTGGCCCCTTCCGCCCGCCTTTCTGAGGGCGCAGGTTCGACGCCCTTTCCCGGGAGGGGGCCCTGCCCGGCCCTCCCTGGCGCCCCAGCCCAGTGCCCCCCGAAGGGCCAAATGCCAAGTCCACTGAGGCCCGGACCCCGGACTGCGTCTCCCCAGCCCCCCTCGGCGTCCTCTCTCGCGGCCGCTCTGTCCGGGAGCCATCCCCACCCGCCGGGTGTACATACGCGTCTCTGCCACTCCCCACCCCCAGCCTCTGCCGGCTCCCCTAGGCAACCCCTTTCTCCCCAGGAGCGGGTGCGGCTGATTCCCAGGCTTCGCTCTCTCCCACGCCCCTTCTACGCTCCAGGTGGAGAACAGCC…	132589523	132590252	[]	[]	[]	[0.]	277	1.0204e-05	2094	256	0.981	1.195	729	2	0.84	1.195	7	4	7	3
C9orf72	ENST00000380003	chr9	-	5_prime_UTR	ATATCTCCGGAGCATTTGGATAATGTGACAGTTGGAATGCAGTG	27567121	27567164	[]	[]	[]	[0.]	12	4.63915e-07	120	14	0.549	1.387	43	3	0.568	1.996	8	1	9	8
CBWD1	ENST00000356521	chr9	-	5_prime_UTR	GGGAGTGGCGTGCTGGGCGTGCGCGGCTGCGGTACGGCGTGTTGGTCCCAGCGGTTCAGCTGAGGTAGGGACGTGCTGTAGGCCGGA	178970	179056	[]	[]	[]	[0.]	18	1.04677e-06	204	23	0.541	1.161	86	2	0.348	1.161	7	0	7	7
CBWD3	ENST00000360171	chr9	+	3_prime_UTR	CACTAGAGGCATTTCTTATCAAAAGGATTGGATAATAAAAATAAGTTTCTACTGGGTATATTTCAAGCATTTATTTATTACTTTAGTTACGAATTCCAATATACTTTAAAATGGTATTTGTTTTACAGCATACATAAAATGTAGCAAATCAGTACTGTAAAACATTTAACATTCATACAATTATATATAATATCCTTTTTTTTAAAGAATGGTATTTCACAAAAATATCTTTTGAAATTGGCTTTGGAGTTTACATATACTGAACATGAAAGTTTATAATAATGATGATACAACTTTCAACATTGTCATTTTTTCTTAGAACTTCAGCTGATTGCAGAGATATAATGATTACATTGTTATTAAATTTTTTTAACACAAGTAAGTGTCACCATTTTATGA…	68299588	68300035	[]	[]	[]	[0.]	171	4.47765e-06	1338	159	0.95	1.221	447	1	1.221	1.221	7	7	7	0
CCDC171	ENST00000380701	chr9	+	3_prime_UTR	CTTCATGAAATTAAAAAATGGAGGAAGAGTTAACAGTACAATTAAAATTGTTTTGAATGGGAATTTTCTTATCAGTTGACTTTTGTTTCAGCAGAAGTGGCAGTGGATTTAAAAAATTTGTGCGCTATCTTGATGTATTCTGGTAGCTCTGTCTCCTTGAATAAGGAAATAGCCAACTTTTTTCTCTCCAAGTTTTATTTGTTATCACAGTTGCTCATTTTTATGTAACATATTTTTAAATGTTAAGGAATGACACATTTTGGGTAATTTCCCTCAGACTTAAAAAAATCAATAAGCCATTTTAGTCTCTATCTATCAAAGTTGTTTCATACTTGTCTATTTTAAAGCAGGACTGCAATGCTTTAATAGGATTGAGAGAGCTATTTGAAATGTATGCCA…	15971837	15974037	[]	[]	[]	[0.]	482	2.16358e-05	6537	844	0.53	0.616	2200	3	0.616	1.229	2	2	7	5
CDC14B	ENST00000375241	chr9	-	3_prime_UTR	GTAAAAACCTGTGACCAGAGCTGAAGGAAGACTCTAGGACTGAAAACTGCAACAGAAATTAGCACAATTTGAAAACAAAACAAAATTGCAAAAGCCTTAGTTGCTTTTTCCACCTAAGAAGTTGATCAATGGAGAAAATGTCCACTGGAGTTTGAATAATGAACTTTGAGTTTGGGTGCAAGCAAATGACTCAGAGAAGGGTCCAGCTCTCAAGCTGAATGACAAACATGCTGTTGTAAATTTAGTCTCAGGTGTAAATACCCAAGCCCTCTGGTACCCAGGGAGCTGGCTGGTCTGTGGTGCATGTGTGTCCCTGTGATGGCAATCATTGTAGTTGCTGGCCTTCAGAAGAATTGAGGATCTGATGGAGGTTTTTTATGTATTTATTTTCTGTTCACC…	96500113	96503752	[]	[]	[]	[0.]	731	3.72533e-05	10788	1489	0.462	0.522	3639	2	0.522	1.276	0	0	7	7
CHMP5	ENST00000223500	chr9	+	3_prime_UTR	ATTTGCATCATTCAAGCATATCTTGTAAAACAAACACATATTATGGGACTAGGAAATATTTATCTTTCCAAATTTGCCATAACAGATTTAGGTTTCTTTCCTTTCTTTGAAGGAAAGTTTAATTACATTGCTCTTTTATTTTTTCCATTAAGAGACTCATTGCTTGGGAAATGCTTTCTTCGTACTAAAATTTGATTCCTTTTTTTCTTATGAAAAACGAACTCAGTTTAAAAGTATTTTTAGCTCGTATGACTTGTTTTCATTCATTAATAATAATTTGAAATAAAACTAAGGAAATGGAATCTTAAAAGTCTATGACAGTGTAACTCTACAGTCTCAAAATGACCTGATAAATTGATAAGACAAAGATGAGATTATTGGGGCTGTTCATATTATGAT…	33280860	33282070	[]	[]	[]	[0.]	193	1.20728e-05	3612	446	0.385	0.488	1210	1	0.488	0.488	0	0	0	0
CLTA	ENST00000345519	chr9	+	3_prime_UTR	AGAGCCACCCTGTGGAAACACTACATCTGCAATATCTTAATCCTACTCAGTGAAGCTCTTCACAGTCATTGGATTAATTATGTTGAGTTCTTTTGGACCAAACCTTTTTGTCTTTAGAGTTGTTCATTGTTTGTGATTGCATGTTTCCTTCCTTCAACTGTGTTCTCCCTGGCATTCAGAGAGGAGGGAGAGGAGGAAGAGGAAGGGGAGGGAAGCTTCCCAAGAGTAGCCTCAACCTGTGCTTCTGTGCATTATTCTGAGAATAAATTTCTGTTTCAAACTGTA	36211775	36212059	[]	[]	[]	[0.]	50	2.73908e-06	837	99	0.403	0.639	284	2	0.639	1.569	2	2	8	6
CNTFR	ENST00000378980	chr9	-	5_prime_UTR	ACTCTAGCCTTGTCACCTCATCTTGCCCCCTTGGTTTTGGAAGTCCTGAAGAGTTGGTCTGGAGGAGGAGGAGGACATTGATGTGCTTGGTGTGTGGCCAGTGGTGAAGAG	34581095	34581205	[]	[]	[]	[0.]	16	1.12698e-06	327	38	0.285	0.64	110	3	0.64	1.577	2	2	8	6
CNTRL	ENST00000373855	chr9	+	5_prime_UTR	AGACAGGGGCTCCCTGTGTTTCCCAGGCTGCAGTGCAGTGGCCAGTCACAAGGTTGATCATAGCACATTGTAGCCTGGAGCTCCTGGGATCAAGCAATCCTCCTGCCTCATCCTCTGGAGTAACTGGGACTGCAAGTATACATACCGTGCCTGACGAAATATCACAATATTTG	121080306	121080478	[]	[]	[]	[0.]	24	1.91244e-06	513	60	0.29	0.563	172	3	0.563	1.393	1	1	8	7
DMRT1	ENST00000382276	chr9	+	5_prime_UTR	ACTCCAGCTGCGCCTCCGGCTGCAGCGCACACGTCTCCTGCGCCTCCTCCTCCGGAGCGTCGCTGTCCGTCGGGTTCATCCCTCGCAGCAGTCTCCAGGCGAGAGAGGGGGCCAGAGTGCTCGCACTTCTCCTAGGGGCACC	841697	841838	[]	[]	[]	[0.]	60	1.84523e-06	411	48	1.016	1.55	141	2	0.689	1.55	8	3	8	5
DNAJA1	ENST00000330899	chr9	+	5_prime_UTR	GCGGAACTTTCCAGAACGCTCGGTGAGAGGCGGAGGAGCGGTAACTACCCCGGCTGCGCACAGCTCGGCGCTCCTTCCCGCTCCCTCACACACCGGCCTCAGCCCGCACCG	33025273	33025383	[]	[]	[]	[0.]	67	1.24582e-06	321	37	1.464	1.972	110	2	0.808	1.972	9	4	9	5
ERP44	ENST00000262455	chr9	-	5_prime_UTR	GTGTTCGCCGCTGGAGCCCGGGTCGAGAGGACGAGGTGCCGCTGCCTGGAGAATCCTCCGCTGCCGTCGGCTCCCGGAGCCCAGCCCTTTCCTAACCCAACCCAACCTAGCCCAGTCCCAGCCGCCAGCGCCTGTCCCTGTCACGGACCCCAGCGTTACC	100098841	100099000	[]	[]	[]	[0.]	52	2.2199e-06	468	55	0.757	1.191	159	2	0.557	1.191	7	1	7	6
FANCC	ENST00000289081	chr9	-	5_prime_UTR	AGAATGCACTGCTGACACGTGTGCGCGCGCGCGGCTCCACTGCCGGGCGACCGCGGGAAAATTCCAAAAAAACTCAAAAAGCCAATACGAGGCAAAGCCAAATTTTCAAGCCACAGATCCCGGGCGGTGGCTTCCTTTCCGCCACTGCCCAAACTGCTGAAGCAGCTCCCGCGAGGACCACCCG	95317526	95317709	[]	[]	[]	[0.]	60	2.36187e-06	540	63	0.774	1.181	183	3	0.686	1.181	7	3	7	4
FUT7	ENST00000314412	chr9	-	3_prime_UTR	GATCCGCTGGCCGGGGGAGGTGGGTGTGGGTGGAAGGGCTGGGTGTCGAAATCAAACCACCAGGCATCCGGCCCTTACCGGCAAGCAGCGGGCTAACGGGAGGCTGGGCACAGAGGTCAGGAAGCAGGGGTGGGGGGTGCAGGTGGGCACTGGAGCATGCAGAGGAGGTGAGAGTGGGAGGGAGGTAACGGGTGCCTGCTGCGGCAGACGGGAGGGGAAAGGCTGCCGAGGACCCTCCCCACCCTGAACAAATCTTGGGTGGGTGAAGGCCTGGCTGGAAGAGGGTGAAAGGCAGGGCCCTTGGGGCTGGGGGGCACCCCAGCCTGAAGTTTGTGGGGGCCAAACCTGGGACCCCGAGCTTCCTCGGTAGCAGAGGCCCTGTGGTCCCCGAGACACAGG…	137030174	137030709	[]	[]	[]	[0.]	155	6.62249e-06	1584	190	0.716	0.932	535	2	0.797	0.932	5	4	5	1
GBA2	ENST00000378103	chr9	-	5_prime_UTR	AGACCGGAAAGGGCTCGGGTCATCCCGGCGCCCAGGGTCACCTTCCCACGGGCTGGCACCTGGGCGCGGGCGCTGCCCCGGAGCCGGCCGGCGGGACCTGGCGCCCAATCCTGGGGGACCCGGTGCCGTGGCCCAGGGGCCGGGCCGAGGTCCCGGGGGCGGTGCCTTGCGGGCCCGTCCCGGGGCGGTGCCTGGTGGGCTGGCCCCGCGGCTCCTCCCCTCTCTGCGGGCCCAGTCGCCCTTTGGCCGGGCGAGCTAATCGTCGGCTCAATGACGACGAGGCCCGACCCTTCCCGTCCAGGACCTACAGAGACAACCGAAGGAGAGCCCAAGGCGGCTTCTTTGCTGTCGCCGCCCCCACTGAAGCAAGAGCTCCCCGGCTCCACTGAAACACCAGCT…	35748705	35749228	['C9RIBOSEQORF25']	['-']	['uORF']	[1.]	151	7.51885e-06	1566	189	0.7	0.914	523	2	0.914	1.043	5	5	6	1
GRHPR	ENST00000318158	chr9	+	5_prime_UTR	ACATTCCCGGGCCAGCTTCTGTACTGCCAGGTCCGGGTCGGCGGCTGCACTGCGG	37422696	37422750	[]	[]	[]	[0.]	39	7.4152e-07	153	17	1.559	1.989	54	2	0.836	1.989	9	4	9	5
HRCT1	ENST00000354323	chr9	+	3_prime_UTR	GGCTGCTGTCGCCGGTGCCTGTGGACAGCAGCTGCCCCTGCCCTCCCATCTGTTCCCAGGACAAGTGGACCCCATGTTTCCATGTGGAAGGATGCATCTCTGGGGTGAACGAGGGGAACAATAGACTGGGGCTTGCTCCAGCTGCATTTGCATGGCATGCCCCAGTGTACTATGGCAGCAGAGAATGGAGGAACACTGGGTCTGCAGTGCTGAAGGGTTTGGGGAGTGGAGAGCAAGGGTGCTCTTTCGGGGCTGGACAGCCCGTCTTGTGACAGTGACTCCCAGTGAGCCCCAGAAATGACAAGCGTGTCTTGGCAGAGCCAGCACACAAGTGGATGTGAAGTGCCCGTCTTGACCTCCTCATCAGGCTGCTGCAGGCCTCTGGCGGGCAGGGCACTG…	35906636	35907136	[]	[]	[]	[0.]	111	5.72159e-06	1476	177	0.538	0.734	500	2	0.734	0.838	3	3	4	1
IFNA1	ENST00000276927	chr9	+	3_prime_UTR	CATCTGGTCCAACATGAAAACAATTCTTATTGACTCATACACCAGGTCACGCTTTCATGAATTCTGTCATTTCAAAGACTCTCACCCCTGCTATAACTATGACCATGCTGATAAACTGATTTATCTATTTAAATATTTATTTAACTATTCATAAGATTTAAATTATTTTTGTTCATATAACGTCATGTGCACCTTTACACTGTGGTTAGTGTAATAAAACATGTTCCTTATATTTACTC	21441078	21441316	[]	[]	[]	[0.]	39	2.39272e-06	681	80	0.377	0.637	238	2	0.637	1.105	2	2	6	4
JAK2	ENST00000381652	chr9	+	5_prime_UTR	AGAAGGGGGCAGCAGCGGACGCCGCTAACGGCCTCCCTCGGCGCTGACAGGCTGGGCCGGCGCCCGGCTCGCTTGGGTGTTCGCGTCGCCACTTCGGCTTCTCGGCCGGTCGGGCCCCTCGGCCCGGGCTTGCGGCGCGCGTCGGGGCTGAGGGCTGCTGCGGCGCAGGGAGAGGCCTGGTCCTCGCTGCCGAGGGATGTGAGTGGGAGCTGAGCCCACACTGGAGGGCCCCCGAGGGCCCAGCCTGGAGGTCGTTCAGAGCCGTGCCCGTCCCGGGGCTTCGCAGACCTTGACCCGCCGGGTAGGAGCCGCCCCTGCGGGCTCGAGGGCGCGCTCTGGTCGCCCGATCTGTGTAGCCG	4985272	4985630	['C9NOREP6']	['+']	['intORF']	[0.]	112	4.85179e-06	1044	124	0.775	1.057	358	3	0.706	1.379	6	3	8	5
KCNT1	ENST00000371757	chr9	+	5_prime_UTR	AGGGCAACGCGAGGGAAGAAGGTGGCGGCTCCCACTCGCTTCTCCCTCGGGTCGGGTCCGAGCTGCCAGGCCGC	135702185	135702258	[]	[]	[]	[0.]	21	1.26376e-06	216	25	0.596	1.21	73	2	0.758	1.21	7	3	7	4
KIF12	ENST00000640217	chr9	-	3_prime_UTR	AGGCCAAGTGGGAACCCAGGAGACTGCTGTGTGACCTCAGACTGGGCTCCACACTCTTGGGCTTCAGTCTGCCCATCTGCTGAATGGAGACAGCAGCTGCTACTCCACCTGCAGCTGGGCTAGGGGCGGGGACTGGGGGTGCTATTTAGGGGAACAAGGGGATTCAGGAGAAACCAGGCAGCAGGGGATGAAATACATGAATAAAGAGAGGCATCAGCTCCAA	114091638	114091860	[]	[]	[]	[0.]	46	2.41164e-06	663	78	0.466	0.754	222	1	0.754	0.754	3	3	3	0
LHX6	ENST00000394319	chr9	-	3_prime_UTR	CGCTGCCGGCACTTCCGCATCTGCCCGTGGGCGCCCCACAGCTGCCCCTCAGCCGCTGAGATCCAGTGTCCAAGCTGCGGCCAGGAGTCCACCCACCTCCGCATCCACCCCCGTCCGCCATCCTGCCCACCACCAGGTCGGTTCCCGAGGCCTGGCCTTTCCCTCTCCTGCTGAGAACCAGAACCCACCAGGAGCACCACAGAGTCCTCCTCTTGGAAGGCAGAACTCCCTGAAATCTGGAATCAGGGTGGAAACAGCCTGTTTTTCCCATTTAAACAGGAGTCCTCTTCAACTTCAGCTGATTACAATAACAAAAGGCGGAATTGAATTGTGCGATGCCAACGGCCTTCTCATTTACAGGTTTTTTTCCCCCACATTGGCCTTTATTTACTACTTCCT…	122202582	122204759	['C9NOREP111']	['-']	['dORF']	[1.]	398	2.36134e-05	6489	845	0.434	0.512	2177	2	0.512	1.212	0	0	7	7
MELK	ENST00000298048	chr9	+	5_prime_UTR	ACAACCCGGCGATCGAAAAGATTCTTAGGAACGCCGTACCAGCCGCGTCTCTCAGGACAGCAGGCCCCTGTCCTTCTGTCGGGCGCCGCTCAGCCGTGCCCTCCGCCCCTCAG	36572895	36573007	[]	[]	[]	[0.]	39	1.5637e-06	324	38	0.795	1.341	112	3	0.532	1.341	7	0	7	7
MRRF	ENST00000344641	chr9	+	5_prime_UTR	GCAGCTGCGGTCGCCGCCGTCGCACGAGTCTTTCCTTAGTAACCTGGGCGATAGCTG	122264882	122264938	['C9RIBOSEQORF77']	['+']	['uoORF']	[0.]	25	8.22719e-07	165	19	0.957	1.793	56	2	0.457	1.793	9	0	9	9
NIBAN2	ENST00000373312	chr9	-	3_prime_UTR	GCCAGTGGGTCCCTGACTGCTGCACATGGCACAGGCCGTTCCCTTCCGGACCCAGGCAGGCTCAGCTCTGGGGAGGGCACCCTGGTCTGTGCCTTGTGGGTGGAGGCGGGGCAGGGCTGTGTGGCACCGCCAGGGAGCGGGCCCACCTGAGTCACTTTATTGGGTTCAGTCAACACTTTCTTGCTCCCTGTTTTCTCTTCTGTGGGATGATCTCAGATGCAGGGGCTGGTTTTGGGGTTTTCCTGCTTGTGCCAAGGGCTGGACACTGCTGGGGGGCTGGAAAGCCCCTCCCTTCCTGTCCTTCTGTGGCCTCCATCCCCTCATGGGTGCTGCCATCCTTCCTGGAGAGAGGGAGGTGAAAGCTGGTGTGAGCCCAGTGGGTTCCCGCCCACTCACCCA…	127505343	127506844	['C9NOREP122' 'C9NOREP121' 'C9NOREP120']	['-' '-' '-']	['dORF' 'dORF' 'dORF']	[1. 1. 1.]	358	1.75831e-05	4497	570	0.576	0.685	1501	2	0.685	1.286	3	3	7	4
NSMF	ENST00000371475	chr9	-	3_prime_UTR	GGGGCAGAGGCCTCCGCCCAGTCACCATCAGGCCACTCCCTCTGCACCGGGACCTGGGGCTGGGCCGCCTCGTGCTCCCCGGGACTGTGTGGCTCCGGTCTCGCCTGGAGCCACTTCAGGGCACCTCAGACGTTGCTCAGGTTCCCCCTGTGGGTTCCGGTCCTCGCTGCACCCGTGGCCGCAGAGGCTGCAGTCCCTGGGGGCCGGGAGGATCCCGCCCTGTGGCCCGTGGATGCTCAGCGGCCAGGCACTGACCTGCCATGCCTCGCCTGGAGGCTCAGCTGTGGGCATCCCTCCATGGGGTTCATAGAAATAAGTGCAATTTCTACACCCCCGAAACAATTCAAAGGGAAGCAGCATTTCTTGTTAACTAGTTAAGCACTATGCTGCTAGTTACAG…	137447570	137449393	['C9RIBOSEQORF118' 'C9RIBOSEQORF119']	['-' '-']	['uoORF' 'uORF']	[0. 0.]	536	2.2672e-05	5379	697	0.717	0.826	1823	2	0.826	1.462	4	4	8	4
NUDT2	ENST00000379158	chr9	+	5_prime_UTR	GGAGGGCATGGGATCAGCTACCTGTTTCTGCCTCAACCACGGACCAATAATATGAGATCTTTGTTCACCAGTTCTACAGTGATGGGGTGCTTCCTTTTGGCTTCTGGAATGGG	34336229	34336341	['C9RIBOSEQORF17']	['+']	['uORF']	[0.24242425]	22	1.21079e-06	333	39	0.403	0.806	112	3	0.683	0.904	4	2	5	3
OLFML2A	ENST00000373580	chr9	+	5_prime_UTR	AGACCCGCGGGGCTGGCAGCAGGGTGCAGGCGCGGGGCGCGGGGCAGGCAGAGCGGGCGAAGGCGCGGAGCTCGCAGTGCAGCCCGCGCTTCCCAGCGTCCGTGCCCGGCCGCCTGTGCCTACCGTGCCCGTGGCGCC	124777133	124777270	[]	[]	[]	[0.]	37	2.10974e-06	408	48	0.593	1.014	137	2	0.529	1.014	6	0	6	6
PAPPA	ENST00000328252	chr9	+	5_prime_UTR	AGAGCATCTTTTGGGGGGAGGGAATTCAGCGGATCAGTCTTAAGAGGAGCTTTTTTTTGGAGCGAGAAATCATATAAAATAAAATGAAATAAAACAAGGAGGAAGGCAACCAGCTGTTAGGGGAAAAATAAGGCAGATAAAGGAGCGGGGAGAGAAATTAATTGCCAACCAGGAGGAGTTGGGCTGTATTTTTCAAAGGTGGGGAGAGTGGAGCACACACCTTGAGGAGGAAAGCGAGAAAGAAAAGAAAAAAGCAAGTGGAAAGGGGGGCTCGCCCAAGAAGGGTGAAGAAGCGAAGAAAGTCGAGGCGCCGAGGCTCCCAAAGCTGGCAGCTCCGGGTGGCGGTGCAGGGGCGAAGGGGGGGCGGGGGGAACCGTCGGAC	116153791	116154172	[]	[]	[]	[0.]	143	4.01568e-06	1062	126	0.991	1.304	381	2	0.473	1.304	7	0	7	7
PPP1R26	ENST00000356818	chr9	+	5_prime_UTR	GATGTGAAGCCGGTAGAGAAATAAAGCATCGCCCCTCTGCGCGCCCCTCCCCGTCTGCTAGA	135484449	135484510	[]	[]	[]	[0.]	18	1.5395e-06	177	20	0.622	1.334	61	5	0.724	1.334	7	3	7	4
PRRC2B	ENST00000683519	chr9	+	5_prime_UTR	ATCGGGAGCGGTGCCGAGAAAAATTTCCTTACTAGATGACATTTCATCGCA	131430094	131430144	[]	[]	[]	[0.]	13	6.26227e-07	144	16	0.529	1.291	50	3	0.697	1.679	7	3	8	5
PRRX2	ENST00000372469	chr9	+	5_prime_UTR	GCGTGCACCAGCGGCTCCGGAGCGAGCGGCCGTGGCTGAGAAGGGGAGGGCGGAAAGTTTGTTTCCCCGACGTCAGCGCCGGGCGGGCCGCGAGGCTAGGAGGCGGCGGGAGCTGGGCAGAGCGCGGGGCGGCCGGGGCTCTCGCTCCGACCCGCGCCCGCGACCCTTCCTGGGACCCGAGCCCGAGACCCCCGCCGGCCCCCCCGGGGCCGCTCGCGGGC	129665647	129665867	[]	[]	[]	[0.]	76	2.78371e-06	642	75	0.842	1.226	220	2	0.743	1.226	7	3	7	4
PRUNE2	ENST00000376718	chr9	-	3_prime_UTR	TTGGCCATGCTGGAAGAAGAGGATGCTTTTCTGGTTCATGGTTCTGTTGAAACATATCTACCTGAAAGAGACAGGGCTGATGTTACCTTTTTCCACTTTGCACTACCTGGTGCCATTCTAAATTTCTAAGGGGAAAAATAGAAAGTTTGTTTACTCTTAAGATATTTTATGAAATTGTGTGTACTTTCCTATTTTGCCAATTATGTGCCTCAAAGATTTTAGTTGAGCCTTAGCAAGAAAGTAGGACCTTCCATTTCAATACTTCATTAACACGGTGTAGTGATACTTTGTCCCTTAGACTGGTGTTTACCAGTAAGATACCTTTAATCCACTGTTAAGTATGAGTGGATTTGTTTCCATAGATTAGCTGGATTTCCTTTTGGTGATTGCATTAGGTTT…	76611376	76614569	[]	[]	[]	[0.]	603	3.23908e-05	9486	1283	0.44	0.503	3193	2	0.503	0.892	0	0	5	5
RAB14	ENST00000373840	chr9	-	5_prime_UTR	ATCTTGGACCAGCCCGAGGAAGATACTGAGGGAGCACAGGAGCAGTCACCGCTGCCACTGCTACTGCCGCTACTGCTGCCGGCGCGTCTGCACCTCTCGGCCTGCCAGTGTACCTGCCGGCGCCTCGGTCGACCGCCCCCGCCCCCTCTCCCGCTGCGTCCGCACTCCTGTTCCTGGTCCTGACGCCCCCCTCCCGCCCGGAAAGCTGCCCAGCCACCAGCAACCCCCCAG	121201639	121201869	[]	[]	[]	[0.]	93	3.18709e-06	681	80	0.983	1.381	230	2	0.59	1.381	8	1	8	7
RALGPS1	ENST00000259351	chr9	+	5_prime_UTR	AGGCCCTGGAGCGGACGGTTCCTACTGCGGCTGGGCACCGGCTCCGCTCCCGCGTCTGCCCGCGCTCCAGCTGCGCCTGGCCCGGCCCCGGCCCGGCTCGGCGTGGCCCCGGCCTCCAAGCGAAGGCGCCGCTGCCGCTGGGCCGCTCCCAGGGCCATGAGGAAGCGGCGGCAGCCACTGCGGCCCGCGTCAAG	126914782	126914975	['C9NOREP119']	['+']	['uoORF']	[0.]	89	2.47539e-06	570	67	1.119	1.584	193	3	0.489	1.584	8	0	8	8
RC3H2	ENST00000357244	chr9	-	3_prime_UTR	AAGGAGGTTCATCTTTCAAATTTGTGACCACACCATGGAAGCATTTACACTAGCTTTTTATATATATAATATATATTATATAATGTATATTTTTTTTAAAAAAAAGATATTACTGGGGGCATCCATTTCCTGTGGACTCTTTGATACTTCAAGCCCTCTTGCATTAGCATTATGAAAAAAAAAAAGAAAATTTACTTTACTAGGGTAACATGTTCACTTTCCAGAAATGATTGGAATTTGGACAACATTTAACTTAAGCTTCAAGCAGCTTTTTATGAGTTTGTAGCAATCCGGTGCAGTAACTGAGCCATTTCCTATTTTAAATGGCTTCTATAGAAAATTAACAACTCAGTTATTAAACTAGCAGGATCCTACAATGATACATCTAGTGAAAGTAGA…	122844556	122849626	['C9RIBOSEQORF78']	['-']	['uORF']	[0.]	920	5.03383e-05	15066	2192	0.398	0.443	5070	3	0.443	1.823	0	0	9	9
RFK	ENST00000376736	chr9	-	5_prime_UTR	ACTTACTTCGGCTGTCTCCGCTGCCCTCCAGCGGAGACGCAGCTCCTCAGGCGCCCGGCGGTATTTGTTGGGTCGGCGGCGTCAGGGATTCGCAGTGGCCTGTGGTCGGCGTCGTCCGGCCACTGGTGCGCCCCCGCGGCAGGCAGAGCTCACGCTCCTGTCCCCCGGCTGGTCCGGGGTCTGGGCGCCGCGTCGACGGCGGCTCCGCAGGACGCGCAGACCGGGCCGCAGCCCATTCCCCGAGCGGACTGCATT	76394172	76394426	[]	[]	[]	[0.]	80	3.71789e-06	735	87	0.768	1.107	254	2	0.571	1.107	6	1	6	5
RNF20	ENST00000389120	chr9	+	5_prime_UTR	AAGTTCTGCCTTGTCTCCGCCGCGGGTCAGGGGTGAGAGCTGGAATCTCTGCACGGGCCTTG	101533853	101533914	[]	[]	[]	[0.]	40	7.792e-07	180	21	1.417	1.978	61	2	0.461	1.978	9	0	9	9
RORB	ENST00000376896	chr9	+	5_prime_UTR	ATCTCTCCCCTCTCTTTCTCTCTCGCTGCTCCCTTCCTCCCTGTAACTGAACAGTGAAAATTCACATTGTGGATCCGCTAACAGGCACAGATGTCATGTGAAAACGCACATGCTCTGCCATCCACACCGCCTTTCTTTCTTTTCTTTCTGTTTCCTTTTTTCCCCCTTGTTCCTTCTCCCTCTTCTTTGTAACTAACAAAACCACCACCAACTCCTCCTCCTGCTGCTGCCCTTCCTCCTCCTCCTCAGTCCAAGTGATCACAAAAGAAATCTTCTGAGCCGGAGGCGGTGGCATTTTTTAAAAAGCAAGCACATTGGAGAGAAAGAAAAAGAAAAACAAAACCAAAACAAAACCCAGGCACCAGACAGCCAGAACATTTTTTTTTCACCCTTCCTGAA…	74497335	74497976	['C9NOREP55']	['+']	['uoORF']	[0.5925926]	149	7.28305e-06	1911	231	0.565	0.739	641	2	0.44	0.739	3	0	3	3
RXRA	ENST00000481739	chr9	+	5_prime_UTR	AGTTTACATTGTTGGGCGACTTTTGCAACAACTCGCCGCGCCGCGGCCTCCGCGCGCCGCCGCCGCCACCGCAGCCGCCGGCTCCCCGCCGCCCGGGCCCGGGCCGGCCGCGCCGGGGGCCGCCGCGCCCGCCGCCCGCTGCCTGCGCCGCCGGCCGGGCATGAGTTAGTCGCAGAC	134326455	134326631	[]	[]	[]	[0.]	85	2.59045e-06	483	57	1.251	1.782	176	2	0.725	1.782	9	3	9	6
S1PR3	ENST00000358157	chr9	+	5_prime_UTR	AGAGGCCGAGGAAGCCGGTTCCGGGGACGGGCAACAGGGACTCAGGGACCAGAAGGCGGCTGCAGGACGCGACCGAGCAGGACCCCAGGCCCGGGAACGACGTCGCGAGCGCTGAGACTGCCGGGCCTCCCAGCCCATCTGGCATTCGAGCGCAGGACCGGGCGCCCCGGCACCGCCGCGCGCCACCCGCTAGGATGCCGGTGGCCCCAGCGCCCTCAGCCGACGGAG	88991468	88991695	[]	[]	[]	[0.]	72	3.21798e-06	678	80	0.744	1.095	227	3	0.516	1.095	6	0	6	6
SEMA4D	ENST00000422704	chr9	-	5_prime_UTR	ACTCTGCTAACACCAGATAGTGGAAAGAAACCATGTGCTGAAATGTTTGACGACACTGATGGTTTG	89455888	89455953	['C9RIBOSEQORF52']	['-']	['uORF']	[0.04761905]	20	6.89325e-07	192	22	0.64	1.321	65	4	0.74	1.844	7	3	9	6
SMC5	ENST00000361138	chr9	+	3_prime_UTR	TAAAAGTAAAGAGAGGGAACTTGGGAATTTTTTTTGTTAAATTCTGTTTATAAGTATGGCTCAACTGAATAAAAGGAGATTCACTAAAACGAAAAGCAGTTATTTTTGGAAACCTGCTTTTAAATACAAATAGGTTGATAATGGAAACTATAATGACCTTTCCAAAATAGCAGCTGGTAGTAAAAGTTAAGTCTTCTTCAGTCTTGGTTGAACTTGAGTTCTTGGCACTCTGACCATGAGTCATTCAGTTCTCATGTTAAAATGTACTTAATATTACAAATCAAAGGTACAGTGGAAGAAGGGTTAATCACAAGAAGTTACTTATATGGTAGCCCTGAGCTTTAATTGCAGAGTAACTTTAATTACTTTTAGAGCCTAAAGATGACTCTAGAGCCTAAG…	70352332	70354873	[]	[]	[]	[0.]	493	2.50174e-05	7557	990	0.463	0.536	2541	2	0.536	1.945	1	1	9	8
SPACA9	ENST00000356311	chr9	+	5_prime_UTR	ATTCCTCTTCTCCTGTAAATGACCACAGAGGAAGACA	132883911	132883947	[]	[]	[]	[0.]	6	3.46093e-07	105	12	0.274	0.987	36	3	0.791	1.217	5	4	7	3
ST6GALNAC6	ENST00000373146	chr9	-	3_prime_UTR	GCCACCCAGCCTGTGGGACCTCAGGAGGGTCAGAGGAGAAGCAGCCTCCGCCCAGCCGCTAGGCCAGGGACCATCTTCTGGCCAATCAAGGCTTGCTGGAGTGTCTCCCAGCCAATCAGGGCCTTGAGGAGGATGTATCCTCCAGCCAATCAGGGCCTGGGGAATCTGTTGGCGAATCAGGGATTTGGGAGTCTATGCGGTTAATCAGGGGTGTCTTTCTTGTGCAGTCAGGGTCTGCGCACAGTCAATCAGGGTAGAGGGGGTATTTCTGAGTCAATCTGAGGCTAAGGACATGTCCTTTCCCATGAGGCCTTGGTTCAGAGCCCCAGGAATGGACCCCCCAATCACTCCCCACTCTCCTGGGATAATGGGGTCCTGTCCCAAGGAGCTGGGAACTTG…	127885321	127886598	[]	[]	[]	[0.]	256	1.42777e-05	3792	473	0.489	0.6	1277	2	0.6	1.724	1	1	9	8
STOML2	ENST00000356493	chr9	-	3_prime_UTR	TGGAGCTGGGCTTGGCCAGGGAGTCTGGGAACAAGGAAGCAGATTTTCCTGATTCTGGCTCTAGCTTCCCTGCCAAGATTTTGGTTTTTATTTTTTTATTTGAACTTTAGTCGTGTAATAAACTCACCAGTGGCAAACCAGAAACTGTCCTCTTTGATTGGGGAATGAAGTTGGGAAAGTCACTAGCATTTTCCTTGGATCCAGTCCTGTCAGCATGATGCCTCCATGAATAAGAGTGAACTTCTTGTAAAGTGAAA	35099778	35100034	[]	[]	[]	[0.]	54	2.51687e-06	765	90	0.482	0.753	256	2	0.753	1.863	3	3	9	6
SVEP1	ENST00000374469	chr9	-	5_prime_UTR	GTTCCCTCCGGAGTTCCCGAGCTGCTGAGGAGTCTGGATTGTGTCTGTCCCCAGTGTCAGATGAAAGGGCGCTGAGGCTCTTGGCCGCTGCCCCGCGCCCAGCTCCGCGCACGCCCCTCTGCGAGTCCGGCCGCCCAGCGCCTCTTCCCGCCCGAGCCGCCGCCTGCGCTCCGGGGCAGCCGCTCTGTCTCCAGCGCG	110579544	110579741	[]	[]	[]	[0.]	54	2.8923e-06	582	68	0.638	0.996	197	2	0.615	0.996	5	2	5	3
TEX48	ENST00000436752	chr9	-	5_prime_UTR	AGTATACAGTCTGGTGGCCAGCATGGCATCGTGCTCAGCAGAACTTCTCCCTCCTCCTCGCTGTTGTGGTCCAGTCCAAACATCCCAGCCCCAACATTCCCTGGTTCCCCAGCTCTGTGACATCACAGACAGCCTTCTGTCTACTCTGCCAGCTGCAG	114682035	114682192	[]	[]	[]	[0.]	24	1.69471e-06	453	53	0.328	0.637	157	3	0.637	0.775	2	2	4	2
TNFSF8	ENST00000223795	chr9	-	5_prime_UTR	GTCATTTTCCTACGCGCCCTCTGACATCAGCCACCTTCTCTGTAGCTAGTTTCTCTGCACACAACTTAATCCCTGGCAATGAAAAATGAACCTCTCCCCCACCCTTGCTGCCGCCTCTCGCCTCACGCCCCCAGAGAAGAGTTTCTCCACCAGGCAGCAGGTGAAGGTTTTTTTCCAAGTCACATGATTCAGGATTCAGGGGGAGAATCCTTCTTGGAACAGAGATGGGCCCAGAACTGAATCAGATGAAGAGAGATAAGGTGTGATGTGGGGAAGACTATATAAAGA	114930304	114930591	[]	[]	[]	[0.]	52	3.07431e-06	852	100	0.416	0.655	287	2	0.476	0.655	2	0	2	2
TOPORS	ENST00000360538	chr9	-	3_prime_UTR	AACTGCCAAAGCATTTCATTGAGAATTATGATGTTATAAAAAGGAAAAAGGAAGAATGTCGTCTACTGCAGTCTATTTAAAGATGACATTTGGTGAAAACTCTCTTCCTCCTTACAATATTTTAAATGATTTTTTTTTTGGTGTTAATTTGTAAAAATCATTATTTGTTCAAAATGTATGTCCCACCCTCAAAGATATGCACTTTTAAGTGAAGAAAATGATACTGCTAGCAGCTTATTTAAAACTTGGGGTCCTTTTTAAATAAGAAAAATTATATAAATTTTAGAAGTTATTTCATAAAGCCATACGGTATTGACATATTTTTAAGGTAGTCAATGAGTATTTTTGAATTTTTTTTTTTTGAGAGTTATTCTGGAAATGTGTTATAAGCTAGGAGAA…	32540544	32541386	[]	[]	[]	[0.]	196	7.83306e-06	2472	299	0.584	0.738	842	2	0.738	1.238	3	3	7	4
UBAP2	ENST00000379238	chr9	-	5_prime_UTR	ACATTGGCAGGTAACGAGCGGCGGCGGCGGCAGCGGGTCTTGGGTCCTCCGAGAGCAGCAGCG	34048825	34048887	[]	[]	[]	[0.]	45	9.36714e-07	183	21	1.546	1.988	62	3	0.902	1.988	9	5	9	4
USP20	ENST00000372429	chr9	+	5_prime_UTR	GCTCCTTGCCAGAGGCCTCCACTCACTCCAGACCCCTATAGCCCGTCGCTGTCAGCTGTCAACAAAGGATGCGAATGCTGGCCGCTTCCTGTGGGCTTCGTGTCACCCAGAG	129849813	129849924	[]	[]	[]	[0.]	26	1.30933e-06	324	38	0.502	0.949	111	3	0.693	1.908	5	3	9	6
VCP	ENST00000358901	chr9	-	5_prime_UTR	AGTCTCAGCGAAGCGTCTGCGACCGTCGTTTGAGTCGTCGCTGCCGCTGCCGCTGCCACTGCCACTGCCACCTCGCGGATCAGGAGCCAGCGTTGTTCGCCCGACGCCTCGCTGCCGGTGGGAGGAAGCGAGAGGGAAGCCGCTTGCGGGTTTGTCGCCGCTGCTCGCCCACCGCCTGGAAGAGCCGAGCCCCGGCCCAGTCGGTCGCTTGCCACCGCTCGTAGCCGTTACCCGCGGGCCGCCACAGCCGCCGGCCGGGAGAGGCGCGCGCC	35072354	35072625	[]	[]	[]	[0.]	104	4.04441e-06	807	96	0.924	1.275	271	2	0.754	1.275	7	3	7	4
VLDLR	ENST00000382100	chr9	+	3_prime_UTR	CTTCTGTGACAAATGTTGACCTTTGAGGTCTAAACAAATAATACCCCCGTCGGAATGGTAACCGAGCCAGCAGCTGAAGTCTCTTTTTCTTCCTCTCGGCTGGAAGAACATCAAGATACCTTTGCGTGGATCAAGCTTGTGTACTTGACCGTTTTTATATTACTTTTGTAAATATTCTTGTCCACATTCTACTTCAGCTTTGGATGTGGTTACCGAGTATCTGTAACCCTTGAATTTCTAGACAGTATTGCCACCTCTGGCCAAATATGCACTTTCCCTAGAAAGCCATATTCCAGCAGTGAAACTTGTGCTATAGTGTATACCACCTGTACATACATTGTATAGGCCATCTGTAAATATCCCAGAGAACAATCACTATTCTTAAGCACTTTGAAAATA…	2653869	2660056	[]	[]	[]	[0.]	1719	6.33379e-05	18480	2825	0.585	0.633	6187	2	0.633	1.572	2	2	8	6
ZBTB43	ENST00000373464	chr9	+	5_prime_UTR	AAGTCAATGTGATTTTAATTTGAAGCAAAACTGAAATGGGTTCTTCTTCCTCATTCTATTCATGTTGCTTTTTGATGGCCATGGCATAAGGAACTCTATCCCAGGAATACAGCTTTGCATTAG	126808793	126808915	['C9NOREP118']	['+']	['uORF']	[1.]	19	1.20559e-06	363	42	0.316	0.664	122	3	0.552	1.953	2	1	9	8
ZNF483	ENST00000309235	chr9	+	3_prime_UTR	TCCTGGAACTACATTAAAGTGGGGGGAATTTAATTCAAATTGTCAGTTACTGAAACCCTGGGATGTAAACTTACAGTATTGATCAGTAGCTGCAGCTTTCGTAAATTGGCAGTTAGGAAAAATATCCTTTTGCCCATTCATCCCTCTTCTTTTCAAGGATGGCAACGACTGGTAAACAGTAATTAGTTGGTAAAGTCACTGGAAAGGGAAGAATGCAAAATGATTCTGAGGCCAGACGAATTGGAAAAGCTCTTTTCTTCAGGGGATTTCTCTCTGATTTCTTCTACTACCATGTAGTGTGATGGAGAGAACTTGACTGCAGTCACATAACTTGGATTCTGTCCCAGTTTGCCAACCAACTTGCTGTATACACCTTGGACAAGTCATTTGACCTTTCAG…	111543171	111555417	[]	[]	[]	[0.]	2524	0.000120873	36054	6696	0.365	0.39	12246	3	0.39	1.89	0	0	9	9
AK3	ENST00000381809	chr9	-	3_prime_UTR	GGAGAAATGTGTGTAACTATTAATAGTAAGATGGGCAAACCTCCTAGTCCTTGCATTTAGAAGCTGCTTTTCCTAAGACTTCTAGTATGTATGAATTCTTTGAAAATTATATTACTTTTATTTCTACTGATTTTATTTTGGATACTAAGGATGTGCCAAATGATTCGGATACTAAGATGCATCGTTTGAAATCATCTAGTGTGTTGTATGCAGTTATCCTCAAAAACATCAGCGATGTCTGAACCTTTAAAACATCTGTTAGAGCAAAATTAAAAGAGCATTTGGTAGTAATCTAACTTTTTGTTCAGTTAATAAGTGGTTGATAAAGTTTCCATATTTTTCTGGAAAAGTTAAAAAAAGTTACATGTCATTTGGAGAAAATACGTAATCAGAAATTTG…	4709556	4712975	[]	[]	[]	[0.]	1158	3.53031e-05	10197	1396	0.791	0.871	3419	2	0.871	1.928	4	4	9	5
ALDH1A1	ENST00000297785	chr9	-	5_prime_UTR	ATCAGAACCAAATTGCTGAGCCAGTCACCTGTGTTCCAGGAGCCGAATCAGAA	72953001	72953053	[]	[]	[]	[0.]	12	5.47206e-07	153	17	0.452	1.144	52	2	0.665	1.144	6	2	6	4
ANP32B	ENST00000339399	chr9	+	5_prime_UTR	CTTTTCCCTCCATGGTTTCTCTCCGCTCCCGTGAGTAACTTGGCTCCGGGGGCTCCGCTCGCCTGCCCGCACGCCGCCCGCCACCCAGGACCGCGCCGCCGGCCTCCGCCGCTAGCAAACCCTTCCGACGGCCCTCGCTGCGCAAGCCGGGACGCCTCTCCCCCCTCCGCCCCCGCCGCGGAAAGTTAAGTTTGAAGAGGGGGGAAGAGGGGAAC	97983341	97983555	[]	[]	[]	[0.]	92	2.56922e-06	636	75	1.036	1.459	214	2	0.728	1.459	8	3	8	5
APBA1	ENST00000265381	chr9	-	5_prime_UTR	CCCAGTGGAGCAAAATGAGAGCGCAGTGAGCCGGGCCCAGCTTCTCTCCTAGCCGTTCCGACTCCCACC	69517211	69517279	[]	[]	[]	[0.]	21	8.42634e-07	201	23	0.648	1.315	68	3	0.599	1.315	7	1	7	6
BBLN	ENST00000372994	chr9	+	5_prime_UTR	CTCTGGGCGGAGATCTGCTGCCGCGTTCTACCCTTCCGGCCCGTGTTCTATCCGCCGCCTCCACCTTCCATCCGGCGCCGGCTTTCGGCGCGACGGTCGCCGCGTTCCATCGTCGCGCGGCCCTTCGGGCGCCCGAGCCCGCA	128160265	128160407	[]	[]	[]	[0.]	60	2.01025e-06	411	48	1.016	1.55	142	2	0.693	1.55	8	3	8	5
C9orf43	ENST00000374165	chr9	+	5_prime_UTR	AGGACCCGAGGCAGGCTCTGGGCCCGCCGGGTCCGTTAATCTCACCGCGCCGCAAGGGGCCACGTTTTACCACTTGATTTAGCAACCCTAAGCGGTTTGGAATCTGCTTTGCTCTCACAGGACCTCAGCCCGTCGTGATCAGATTCTCCCACTTTCTTTTTTCTTTCCTGGAATGGAGTGGGCAGTCTTTTTCCATCTCTACCGAAGTTGATGTTCATTTTTAATCTTTTCGCCCCTCACGCTTTTGTAATAATG	113410747	113411001	[]	[]	[]	[0.]	76	2.88552e-06	744	88	0.718	1.045	254	3	0.67	1.045	6	2	6	4
C9orf78	ENST00000372447	chr9	-	5_prime_UTR	AGCCTGGGCCGCTGCGCAGAGGCGCGGCGGCTGTACAACTCGGCCGTTGTCACC	129835222	129835275	[]	[]	[]	[0.]	52	7.69428e-07	156	18	1.733	1.995	53	2	1.186	1.995	9	7	9	2
CDC37L1	ENST00000381854	chr9	+	3_prime_UTR	TTTGGTTAAGACTGCTGAGGCCAAGTGCTATTTTGTTACAAGAAAGGAAGAACTTGGCTATTTTCTTGACACTTTTATGGGTGCTGCACTTTATTTTTGTTCGGTTTTTGATGGGAGGGAAAGAGTACTGAAATGTTTTGTAAATTTTTTTTAATGTGCTGCTAGGTTTTTTGTTTTGTTTTGTTCTGAAGAGAAGAGTGGTACCATATGTTGCAGGAAGTCAAACTGGACTTTTTGTGGCTACTAAATTTGCTTTTAATCTTATTGTTCTCAATTTTGGAATCAAGTATGAAAATCTGCACAAATGCAATGTTTACAAGAACTGGTTGATTCTGGGAGGCATCTGCTACAGTCTCTTTTTATATGGATATGTACATGTCCTATTCTACAAAAATGATT…	4706113	4708399	[]	[]	[]	[0.]	612	2.22467e-05	6828	884	0.648	0.74	2286	2	0.74	1.641	3	3	8	5
CEP78	ENST00000643273	chr9	+	3_prime_UTR	AATGACTGGAGAAATATTAAAATAAAAATAATAGCAGAGTTGGAAAACCAGAAATTTGAACAGTGAAATTTCTGGAAGATAAGAAGCAGATGATTTAAGTACCAGTTAATTAAAGGATGGAACAGCTAAGCCATTCCACTCATCTTTGGAGCATCTGATTCTGGAGTTTGCCACCAGGCTAAGAAAGCAGCTATCTGAAGTGGGAGCTCTGACCCAAGAAATGCTGGGATCGGAGAATAAGGGAATTATCCAAAATGGCTCCGAAGAGGAACTGAAGTTAAGCTGCCCACATGATCTCTCTAACTATGATGACCTGCCACTTCCGTTTATAATCACCATATAAGTGCCTGTAATCATTTGTGTTCATTAAAAGTGAACCAGAATTCCCATTTGGATGAA…	78270852	78279690	['C9RIBOSEQORF44']	['+']	['uORF']	[0.]	2058	8.90085e-05	26298	4406	0.451	0.484	8838	2	0.484	1.273	0	0	7	7
CLTA	ENST00000345519	chr9	+	5_prime_UTR	CCGCTTTACCCGTCTCCCTCCTGGCGCTTGTCCTCCTCTCCCAGTCGGCACCACAGCGGTGGCTGCCGGGCGTGGTGTCGGTGGGTCGGTTGGTTTTTGTCTCACCGTTGGTGTCCGTGCCGTTCAGTTGCCCGCC	36190921	36191056	[]	[]	[]	[0.]	58	1.73621e-06	393	46	1.021	1.569	135	2	0.639	1.569	8	2	8	6
CYLC2	ENST00000374798	chr9	+	5_prime_UTR	AGTTTGAACTTACAATACTTAAGTCCTGGCAAGTCATAAGTGGGGAAA	102995333	102995380	[]	[]	[]	[0.]	11	4.40786e-07	135	15	0.462	1.214	47	5	0.844	1.214	7	4	7	3
DPP7	ENST00000371579	chr9	-	3_prime_UTR	GCACAGGACTGGAGGGGTCTCAAGGCTCCTCATGGAGTGGGGGCTTCACTCAAGCAGCTGGCGGCAGAGGGAAGGGGCTGAATAAACGCCTGGAGGCCTGGC	137110546	137110647	[]	[]	[]	[0.]	28	1.12113e-06	294	34	0.61	1.129	101	1	1.129	1.129	6	6	6	0
EPB41L4B	ENST00000374566	chr9	-	3_prime_UTR	AATTCTCCCCTTGTCACCTGGAAGATGGCATGGTGCCTTCTGTCCGTCTTCTTTCTTCGGGCTTTGTGTGCTCACTCTAGCACAGCATACAAGTGTGTGCTCTGTTCGCCCAGGTCTCCATGGTTAGTTGAAGCCAATTTCTGGCTTGACTTTTATGGGAAAAGTTATTTTATGTCTCCTAAGCATTAGAGTTTTTCTATTACTCTATGTAGTTGAGACAGGATTTGATAAGTCTAGGAAAAGAAAGATGGGAAAACGGGATTCCTTTTCAGAAGTACCTGTGTGTATCTGTTAATAACCACAGGGGTTAATATGATGTAGGATCTTTTACTATCAATTTCAACCATTTGATTTTGTATGATTGAAACTTGCACCGAGCTTTGACTGTTTGTTAAAGAG…	109171974	109174553	[]	[]	[]	[0.]	486	2.59833e-05	7596	999	0.452	0.524	2579	2	0.524	1.431	0	0	8	8
FAM120A	ENST00000277165	chr9	+	5_prime_UTR	CTCGGCCTCGCAGCGGCGGCAGCGGCGGCGGCGGCAGGTCCCTCCCCAGACATGGCCCTGGGAGGCGGCAGCACATGGCGGCCGCGGCGGCCATGAGCGCGCCCCCGACCCGCCCCAGTCCCCCCTAGAGGCCGCCGCCCCCGCCCGCCAGCCCGCCCGCGCGCCACGGCCCCACCACCCCCGGCCCCGCCGCCCCCCGCCCGCACCCGCGCCCGCGCCCCCGCCGCCGCC	93451685	93451915	[]	[]	[]	[0.]	116	3.88703e-06	615	73	1.367	1.846	230	2	0.468	1.846	9	0	9	9
FANCG	ENST00000378643	chr9	-	5_prime_UTR	CCTTTCTCGAGGCTGTGGCCTCCGCGAGAGCCGAGCGGGCCGCACCGCCGGCCGTGCGACTGCCCCAGTCAGACACGACCCCGGCTTCTAGCCCGCCTAAGCCTGTTTGGGGTTGCTGACTCGTTTCCTCCCCGAGTTTCCCGCGGGAACTAACTCTTCAAGAGGACCAACCGCAGCCCAGAGCTTCGCAGACCCGGCCAACCAGAGGCGAGGTTGAGAGCCCGGCGGGCCGCGGGGAGAGAGCGTCCCATCTGTCCTGGAAAGCCTGGGCGGGTGGATTGGGACCCCGAGAGAAGCAGGGGAGCTCGGCGGGGTGCAGAAGTGCCCAGGCCCCTCCCCGCTGGGGTTGGGAGCTTGGGCAGGCCAGCTTCACCCTTCCTAAGTCCGCTTCTGGTCTCC…	35079525	35079942	[]	[]	[]	[0.]	98	5.52599e-06	1233	147	0.566	0.789	417	2	0.789	0.838	4	4	4	0
FIBCD1	ENST00000372338	chr9	-	5_prime_UTR	GCCCTCGGGGCCCGCCCCGCGCATGGTGACTTGTGTGAGTCCGGTCCGGGAGGAAGTTTGTGCAGAGGCGCCGCCGGGGGGCTCTCAGGCCCCTCCGGGAGCCAGCAGGAGCCGGGCCGCCCGCGGCTGTTTGCTGCCCTCCGGCCGGCCGCGTTATCTGGGGGCCAGTTCGGCCTCCTTTCCCTAGGTCTTTTCGGAGGCGGAGTTTAGTATCCAAGTCCGCGGGTGTGAGCGCGCGCGTGTGTGTGAGTGTGTCGGGGGAGGCCGAGGGGAGCAATAAAAAGCAAAGAGAGTCCGAGACCAGAAAAGATGCGGAGATTGAGAAGGAGGGAGGAGGGACGAGGGAGGAGAGAGAGGAGCGCGCCGGGGAGGCGCCGGAGCCGGGAGCGGGGACGGCGC…	130938608	130939247	[]	[]	[]	[0.]	242	9.83725e-06	1914	234	0.931	1.15	639	2	0.715	1.15	6	3	6	3
FKTN	ENST00000357998	chr9	+	5_prime_UTR	TAAAGCGGAGCGGCTGCAGCCTGCTGTTGAGTGAG	105558131	105558165	['C9RIBOSEQORF63']	['+']	['uoORF']	[0.]	9	4.0068e-07	99	11	0.493	1.422	34	4	0.398	1.422	8	0	8	8
FSD1L	ENST00000481272	chr9	+	5_prime_UTR	CTTTCACCCTGGCAACCGCGGCGTGACTACGGCGCGCGCGGTCTGGGCGCGGACGGGTGGGGCCGGGCGGTGCCGGTGCGGGCTGGGGCAGTGCAGTGAGTAGCGGTCTTGGGGTGTGCGATCTCGCTGAGCCTCCTCACACGGTTCGTCGTCTCGGGTTCGAGCCCAGTGGGCTTAGCCACTCGCC	105448034	105448220	[]	[]	[]	[0.]	80	2.52734e-06	552	65	1.027	1.482	186	2	0.442	1.482	8	0	8	8
GOLGA1	ENST00000373555	chr9	-	5_prime_UTR	ATCCTGTGTTGCCATAAGCCCTTGGCCCACATTTAAGTGGGAATGCAGCTAGCTTGGATGTCTGAAACTTTGTAGGCGCCTCTGTCTGAATCCTGAACACAGGCACCAGGACTACTGAGAGCTCGTCATCTGTGCAGGATAGCCACACAGCAAAC	124938712	124938866	[]	[]	[]	[0.]	26	1.6687e-06	459	54	0.353	0.668	154	4	0.621	1.807	2	2	9	7
HRCT1	ENST00000354323	chr9	+	5_prime_UTR	AGTGACTGAGAGGGCTGAGCGGAGGCTGCTGAAGGGGAGAAAGGAGTGAGGAGCTGCTGGGCAGAGAGGGACTGTCCGGCTCCCAG	35906202	35906287	[]	[]	[]	[0.]	16	1.03262e-06	252	29	0.374	0.838	85	2	0.734	0.838	4	3	4	1
IFNA10	ENST00000357374	chr9	-	5_prime_UTR	CAAGGTTATCCATCTCAAGTAGCCTAGCAATATTTGCAACATCCCA	21207098	21207143	[]	[]	[]	[0.]	18	4.61282e-07	132	15	0.828	1.74	45	2	1.215	1.74	9	7	9	2
IFNE	ENST00000448696	chr9	-	5_prime_UTR	CTTAGATATTAAACTGATAGGATAAGATATAAAATAATTTAAGATTGCTGATATATGTTTTAAAATTAATTATTTGCTCAAGCATTTGTGACAATTTACAGTTCTAATTGAGGTTTTAAATTTAGTAGTTTGTAGGTATTTTAAGTTTTGCCCCTGAATTCTTTATAGGTGCTGATAAGCCTTTGGTAAGTTTTACTCCATGAAAGACTATTACTGAAAAAAACGTAATCTCAATAAAAGAACTTTAATAAGCTTGACTAAATATTTAGAAAGCACATTGTGTTCAGTGAAACTTTGTATATAATGAATAGAATAATAAAAGATTATGTTGGATGACTAGTCTGTAATTGCCTCAAGGAAAGCATACAATGAATAAGTTATTTTGGTACTTCCTCAAAA…	21481695	21482313	[]	[]	[]	[0.]	129	6.05349e-06	1851	222	0.504	0.673	618	2	0.673	0.693	2	2	3	1
JAK2	ENST00000381652	chr9	+	3_prime_UTR	AAGAAATGACCTTCATTCTGAGACCAAAGTAGATTTACAGAACAAAGTTTTATATTTCACATTGCTGTGGACTATTATTACATATATCATTATTATATAAATCATGATGCTAGCCAGCAAAGATGTGAAAATATCTGCTCAAAACTTTCAAAGTTTAGTAAGTTTTTCTTCATGAGGCCACCAGTAAAAGACATTAATGAGAATTCCTTAGCAAGGATTTTGTAAGAAGTTTCTTAAACATTGTCAGTTAACATCACTCTTGTCTGGCAAAAGAAAAAAAATAGACTTTTTCAACTCAGCTTTTTGAGACCTGAAAAAATTATTATGTAAATTTTGCAATGTTAAAGATGCACAGAATATGTATGTATAGTTTTTACCACAGTGGATGTATAATACCTT…	5126792	5129948	['C9NOREP6']	['+']	['intORF']	[0.]	832	3.04011e-05	9306	1248	0.63	0.706	3156	3	0.706	1.379	3	3	8	5
KIF24	ENST00000402558	chr9	-	5_prime_UTR	GTTCGAACTGGCGCTTGGCGGCGTTGCCATGGAGATGCGGCCTGGCCGCCGCCGGTGGCTCCCGGGTTGACGGGACTGTTAGGTTGCGGGCTTTGGGGCTCACTCCCGACGGCATTGTCTTCTCCTCTTCTCAGACAGGGCAGACCGAGGAGTTTGGACCGAG	34329106	34329268	[]	[]	[]	[0.]	66	2.28127e-06	483	57	0.95	1.421	162	2	0.769	1.421	8	4	8	4
KIF27	ENST00000297814	chr9	-	3_prime_UTR	ACATTGAATAATAGAACTTTTAGTAGATATGTAAAAAGATTCCTTTTTCTAACCTGTTAAAAACTAAAGCTCAAGTTCACTACCTCTTTCCTCAGAATAAAGGAAGAAGGGGAGGAAGGAATCCCTAATTCTTTTATATGCTATAGATGTGTACATCTTCTATATATATTTGGGGAGTTTTAGTTTATATTCCCATAGTAATCAAACATGTTTTCCAATACTTGATAACATTTAAATATTTATAAATACGCTTAAATGTTTTTCCAGGCATATTTGAAGATTAAAACTAGTAATAGACTAAAATATCTATCAAGTATGTATTATTATATAATATAAATGTACATCATAAAAGTATGTTACAATATAACTATATTATTGTTATTCTCAAATACAAGTATA…	83834099	83837000	[]	[]	[]	[0.]	581	2.90461e-05	8565	1142	0.475	0.545	2901	3	0.545	1.963	1	1	9	8
LCN12	ENST00000371633	chr9	+	5_prime_UTR	ACCTGCCCATGGCCACTTCCTTCTCTCTGTCCCTGTGGGCCCAGCAGCTGCCAGG	136952273	136952327	[]	[]	[]	[0.]	17	5.97666e-07	159	18	0.646	1.416	54	2	0.773	1.416	8	4	8	4
LCN6	ENST00000341206	chr9	-	5_prime_UTR	ACTGCACATCCTGGGCCTGCGGCGCAGTGTAGACCTGGGAGG	136748484	136748525	[]	[]	[]	[0.]	16	5.0408e-07	114	13	0.83	1.792	41	2	1.026	1.792	9	6	9	3
MIGA2	ENST00000684074	chr9	+	5_prime_UTR	CTCTGTGGAGGGGCCCTCTGGTATGTGTGTCCCTGTCCTTCTGGGGCGTGGATGGTGCCTGGGACCCAGCTGGCAACCAGTTGAAGACGTTCTCCTTGGAAGCTCTTGGCCCTGAGGACTTTGCCTGGGGCATTGGCCCTGCC	129040452	129040594	[]	[]	[]	[0.]	29	1.59352e-06	420	49	0.441	0.807	142	3	0.642	1.959	4	2	9	7
NOL8	ENST00000442668	chr9	-	5_prime_UTR	AGAAGTTAGGGGCTGCAGCGGCGCTGGCTTTAGGTGAACGACGTG	92325306	92325350	['C9RIBOSEQORF54']	['-']	['uoORF']	[0.]	16	5.72086e-07	123	14	0.773	1.704	44	3	0.492	1.704	8	0	8	8
OBP2A	ENST00000371776	chr9	+	3_prime_UTR	CAGCCCCCGGGTCTGCACCTCCAGAGCCCACCCTACCACCAGACACAGAGCCCGGACCACCTGGACCTACCCTCCAGCCATGACCCTTCCCTGCTCCCACCCACCTGACTCCAAATAAAGAGCTTCTCCCCCA	135549837	135549969	[]	[]	[]	[0.]	31	1.74968e-06	390	45	0.518	0.93	132	2	0.572	0.93	5	1	5	4
OLFM1	ENST00000371793	chr9	+	3_prime_UTR	CTCCCTCCTCCTGGAAGCCAAGGGCCCACGTCCTCACCACAAAGGGACTCCTGTGAAACTGCTGCCAAAAAGATACCAATAACACTAACAATACCGATCTTGAAAAATCATCAGCAGTGCGGATTCTGACATCGAGGGATGGCATTACCTCCGTGTTTCTCCCTTTCGAGCCGGCGGGCCACAGACGTCGGAAGAAACTCCCGTATTTGCAGCTGGAACTGCAGCCCACGGCGCCCCGGTTTTCCTCCCCGCCCTGTCCCTCTCTGGTCAAACAACATACTAAAGAGGCGAGGCAATGACTGTTGGCCAGTTCTCACCGGGGAAAAACCCACTGTTAGGATGGCATGAACATTTCCTTAGATCGTGGTCAGCTCCGAGGAATGTGGCGTCCAGGCTCTT…	135120179	135121180	[]	[]	[]	[0.]	226	1.31092e-05	2928	363	0.559	0.695	1001	2	0.695	1.055	3	3	6	3
PALM2AKAP2	ENST00000374530	chr9	+	5_prime_UTR	GTCCCACGTCCTCGGCTGGCGCGGCCGGCGGCGGCGGCGACCGGGAGATGCAGTGAGCGGCGGCGCTGGGGCGCAGCCAGGCGGCCGGGAGGGCGGGGGCCAGAGGCTGAGCCCGGGCGAGCCCGCCGTGCGCACAGCTCTGCCCGCCGCCCCTGGAGCGGATCCCCAGCCGTCCCTGGGCGTTCTCCCGGGTTCTAGCAAAGCCCCCCGGGGTGCCCATCAGTTTCCTTGGGTGACTACAGCGTGTGTTTTTTCTTTCCTCTTTCCCCTGCCTGTGTGCCCTTCTCCAGG	109780198	109780488	[]	[]	[]	[0.]	46	3.82237e-06	867	103	0.353	0.571	290	2	0.561	0.571	1	1	1	0
PHPT1	ENST00000247665	chr9	+	3_prime_UTR	GCACTCCCAGCCCGGGGCCTGCTGCCTCCAGCAGCCACTTCAGAGCCCCCGCCTTTGCCTGCACTCCTCTTGCAGGGCTGGCCCTGCCTGCTCCTGCGGCAGCCTCTGGTGACGTGCTGTCCACCAGGCCTTGGAGACAGGCTAGCCTGGCCACAGAATTAAACGTGTTGCCACACC	136850848	136851024	[]	[]	[]	[0.]	50	2.44539e-06	522	61	0.653	1.037	176	1	1.037	1.037	6	6	6	0
POLE3	ENST00000374171	chr9	-	5_prime_UTR	GCCACGTGGGGCGGAACGGAAACCTCGCAGGGTCAGACCGTAGCGACGCGGGAAGTCCGGACGCAGTAGCTCCCTGAAGCGGAGGCGAAGGGGAGTTTAAGCCCCAGCGGCGGCA	113410294	113410408	[]	[]	[]	[0.]	41	1.7081e-06	339	39	0.819	1.364	114	3	0.619	1.364	7	2	7	5
PRKACG	ENST00000377276	chr9	-	3_prime_UTR	GGGTGTGCTTGTGCCCCTGTGGGTTTTCTTTCCTTTTTGTTTTTGGTGGTTTGGGGGATGGGAGGGTTGGATTGAACAGCCAGAGGGCCCCAGAGTTCCTTGTATCTAATTTCATCCTCACCCCACCCTCCAGGGTTGGGGGAGCAGGAAGCCCAGATATTTGGAGGAACAGAAACACCAGCTGCTCCCTCACCCCCCCCCATGCCTTCCTGGTCCCTCTGTGCTTCTCTCTTTCTCCTCCCACAGGGTCCCCCTTGCCCCAGCCCCCTTCTGCCTGTTTTAAACGAGTTTCTCAGCTCTATTCAGGCCAGGTCTTGCTGTTGTATCAAGGGACACGGTGTGGAAAGAGGGGCTCAAACTTAACTCCAGCCCTGAACAGGCACCACTTACTAAGAGAGG…	69012504	69013036	[]	[]	[]	[0.]	154	5.60743e-06	1593	191	0.707	0.922	532	1	0.922	0.922	5	5	5	0
RIC1	ENST00000414202	chr9	+	5_prime_UTR	ACACTCGGCCCCGTCAGCTTGGGGGTGCCTTCGTCGCGCAGCCTTGCGTCGGCCCGGCCCGGCCAGGCCAGCGGGCAGATGCCCCGAGCTGCCGCCGCCGCCGCCGCCGACTCGGCCGGTGGCGGTGTGGGAGGTGGGCGACCAGCCCGGGGCCGCTGAGTGTGACGGACGCAACTGGGGGCGCCGGGGGCTCCGCACGGACC	5629107	5629309	[]	[]	[]	[0.]	109	2.84899e-06	597	70	1.333	1.82	202	2	0.776	1.82	9	4	9	5
SAXO1	ENST00000380534	chr9	-	5_prime_UTR	AGTCAGCCGCTCCAGGTGCTTAAGTCTGGACTGCGGAGGCCGGGGCGGTGGCGTGCAGGGTGAGGTCTCCCGGGCTGGCGCGCGTGCAAGCCCCCTGCTGCTACCTCGCGCTAGGCCAGCTCCAGGAGGGCAACAGACGACAGGACATTGCAAAAGGGCCACTTAAATTTTCCTTCGAGTAAACAGAACACCTGCCAAGACCCTCGAGCCTGGGCGTGCCCCAAGACAGGTGGTTGGGGTCTAGGAGTCGGCTGCAGCTGGCGATGCTCTGAGGGGACGTCAGGGCCTCAGGATCGCCCCT	19032909	19033209	[]	[]	[]	[0.]	102	3.76448e-06	867	103	0.844	1.167	300	2	1.059	1.167	7	6	7	1
SETX	ENST00000224140	chr9	-	5_prime_UTR	AAATGTTCTTTTGGGGCCAGAGTCTGGGCATATATGAATGCAAATCCGTGTTTGTTCACAACTAAGCCCAGCTGAGACGATCACTTTTCTGTAGGCCATTTGTCCAG	132353649	132353755	['C9RIBOSEQORF99']	['-']	['uORF']	[1.]	23	1.13348e-06	306	35	0.473	0.931	106	3	0.608	1.962	5	1	9	8
SLC24A2	ENST00000341998	chr9	-	5_prime_UTR	AGTCTCCTCCCGAACCCAGCCCGGCTGGCGAGAGCGGCAGCCAGTGCGAGCCAGAGCCCGGGCCTCAGAGCGGGTAGGCGGAGGGCCGGCGGACTGGAGCGGCGGGCCGCGCTCGGGGGCCCCGCCGTGTGCGCGTCCTCCCATCTTATCCTG	19788885	19789037	[]	[]	[]	[0.]	72	2.4253e-06	450	53	1.123	1.652	152	3	0.654	1.652	8	2	8	6
SMIM27	ENST00000692500	chr9	+	3_prime_UTR	CTCTTCTGGATTTAATTATCTGAAAATACAGTTCTTTCCCTCATGCTTATGTAGATATAAAAATAAAATTCATAATGCAAAGTT	32552924	32553007	[]	[]	[]	[0.]	16	8.01103e-07	246	28	0.387	0.868	83	2	0.868	1.529	4	4	8	4
STXBP1	ENST00000373299	chr9	+	3_prime_UTR	AAAAATAAGTCGCCCCTCCAAAACACGCCCCCATCCCACAGCGCTCCGCAGCTTCCCACCACCGCCCGCCTCAGTTCCTTTGCGTCTGTTGCCTCCCCAGCCCTGCACGCCCTGGCTGGCACTGTTGCCGCTGCATTCTCGTGTTCAGTGATGCCCTCTTCTTGTTTGAAACAAAAGAAAATAATGCATTGTGTTTTTTAAAAAGAGTATCTTATACATGTATCCTAAAAAGAGAAGCTCATGTGCAATTGGTGCACAGCAGGAGAAATTTCTGGACTGTTAGGATGAATGGACGCCTTCTCCCCGTTATTTAAGATTTGTGACCTTGTACATAACCCTGGGTGACGTGCACATTGCTTGGGTATGGAACGGTAGAAATTTGGGTGTTTTTAAAACCTT…	127690858	127692699	[]	[]	[]	[0.]	792	2.08264e-05	5520	710	1.052	1.183	1841	2	1.183	2	7	7	9	2
SUSD3	ENST00000375472	chr9	+	5_prime_UTR	ACTCCCCTGGCAGACCCCGCCAAGCGCCTCGGAGCGCGCAGG	93058701	93058742	[]	[]	[]	[0.]	22	5.9971e-07	117	13	1.171	1.955	41	2	0.644	1.955	9	2	9	7
TAF1L	ENST00000242310	chr9	-	5_prime_UTR	CCCCGCCTTTATTCAGCTTCCGGTAGACGCTGGTAGGGTAAGGGAGCTAAGTAGATCACTTCCGGGCGACTGTTGTTTTATTTCCGGTTT	32635580	32635669	[]	[]	[]	[0.]	31	1.05598e-06	252	29	0.803	1.443	89	2	0.702	1.443	8	3	8	5
TAL2	ENST00000334077	chr9	+	5_prime_UTR	CCCTGAGGGCCCTTTCTCTTTCCATCTCAGGAACTCAAAC	105662457	105662496	[]	[]	[]	[0.]	7	3.58887e-07	111	12	0.332	1.096	39	2	0.773	1.096	6	4	6	2
TBC1D2	ENST00000465784	chr9	-	3_prime_UTR	CTTGGCCACCTCCCCTCCCCACAGCCTTCCTCACCCTTGGCTGGCAGACCCACTGGAGGTCAGGCACGGACCAGTGGCCCAGCCCTGGGTGTCCCATCACCATGTGACCTTGGACATGTCCCTTCCCCTCTCTGGCCCTCAGTTTCCCCACTGGGACATTGTGTGCTGCAAAGCCATTGGTTGGGCTACTTCTTCATAGGCACTTACTTACCCAGGGATGCCACCCTTTCGTCACCTCTTCCACAGAGCACTTTGGCATGTAAACAAGCAAGAGCACTGCCTCTATAGGGTAACCTGGAACATTCTCTAGGTTATATCAATATAAAACAATGTAAATGGTGGAAATCATTCATAAGCTTTGGAACTTAAA	98199011	98199380	['C9NOREP82']	['-']	['intORF']	[0.]	61	4.02296e-06	1098	130	0.382	0.581	369	2	0.581	1.285	1	1	7	6
TDRD7	ENST00000355295	chr9	+	5_prime_UTR	GAGGTGATTCCCAAGCCGCGGGGCGGCTCCGGTGGTGCGGGGAAACCGAAAGTGGGCGGCGGCCGCGGCGGGGCCCCTGGCGGAGACGGCGGCAGGAGCTGGGCCCAGAGACGCGGGGACGGGCCGTGGGCCCCCGGAACGAG	97412096	97412238	[]	[]	[]	[0.]	54	1.94646e-06	411	48	0.904	1.411	142	2	0.78	1.411	8	4	8	4
TEK	ENST00000380036	chr9	+	5_prime_UTR	CTCTGCCCCTACAGCAGCAGCAAAAGCAGCAGCAGAAGCAACAGCAACAGATAAGTGTTTTGATGAATTGCGAGATGGATAGGGCTTGAGTGCCCCCAGCCCTGCTGATACCAAATGCCTTTAAGATACAGCCTTTCCCATCCTAATCTACAAAGGAAACAGGAAAAAGGAACTTAAAACTCCCTGTGCTCAGACAGAAATGAGACTGTTACAGCCTGCTTCTGTGCTGTTCCTTCTTGCCTCTAACTTGTAAACAAGACGTAGTAGGACGATGCTAATGGAAAGTCACAAACCGCTGGGTTTTTGAAAGGATCCTTGGGACCTCATGCACATTTGTGGAAACTGGATGGAGAGATTTGGGGAAGC	27109225	27109590	['C9NOREP22' 'C9NOREP21']	['+' '+']	['uoORF' 'uORF']	[0.7592593 1. ]	87	3.80008e-06	1092	129	0.567	0.806	365	2	0.806	0.807	4	4	4	0
TNFSF8	ENST00000223795	chr9	-	3_prime_UTR	ACAGTTTCTCTTGGCCTTCAGGAAGAAAGCGCCTCTCTACCATACAGTATTTCATCCCTCCAAACACTTGGGCAAAAAGAAAACTTTAGACCAAGACAAACTACACAGGGTATTAAATAGTATACTTCTCCTTCTGTCTCTTGGAAAGATACAGCTCCAGGGTTAAAAAGAGAGTTTTTAGTGAAGTATCTTTCAGATAGCAGGCAGGGAAGCAATGTAGTGTGGTGGGCAGAGCCCCACACAGAATCAGAAGGGATGAATGGATGTCCCAGCCCAACCTCTAATTCACTGTATGGTCTTGATCTATTTCTTCTGTTTTGAGAGCCTCCAGTTAAAATGGGGCTCCAGTACCAGAGCAGCTAGCAACTCTGCCCTAATGGGAAATGAAGGGGAGCTGGG…	114901145	114903930	[]	[]	[]	[0.]	482	2.79969e-05	8220	1091	0.41	0.476	2785	2	0.476	0.655	0	0	2	2
TUBB4B	ENST00000340384	chr9	+	3_prime_UTR	AGCCTTCAGTCACTGGGGAAAGCAGGGAAGCAGTGTGAACTCTTTATTCACTCCCAGCCTGTCCTGTGGCCTGTCCCACTGTGTGCACTTGCTGTTTTCCCTGTCCACATCCATGCTGTACAGACACCACCATTAAAGCATTTTCATAGTG	137243557	137243707	[]	[]	[]	[0.]	110	1.56966e-06	447	52	1.709	1.993	150	2	1.993	1.999	9	9	9	0
TYRP1	ENST00000388918	chr9	+	5_prime_UTR	AACAGTTCTGACGTGAGAGGACAAGAAACACAAGCAAATATAAAACATTCAATTCTAAGAGAAGTTCATCAGAGACATCCTTCAGGATTGTGAG	12693385	12693478	[]	[]	[]	[0.]	16	9.19599e-07	276	32	0.339	0.759	93	3	0.759	1.164	3	3	7	4
UBAP1	ENST00000297661	chr9	+	5_prime_UTR	GGGAAGTAGGACTTCAACATGGCGGCTGCGGCACTGGCGGTGGCTACGGTGACGGCCTGGCCCGGAGCGGGCAGAGTTGGAGGTGGTGGCGTTCGCTCTCCCTAGGGGCTGTCGGGAGCTCAGCGGGGACCGAGCCTGGGAGGCCGGCCGGTGCCAGCACCTTTCGGCTTCTGAGACGGCGGCAGCAGCGGCATTCAG	34179043	34179240	['C9RIBOSEQORF16']	['+']	['uORF']	[1.]	50	2.47764e-06	588	69	0.578	0.917	197	2	0.906	0.917	5	5	5	0
VPS13A	ENST00000360280	chr9	+	5_prime_UTR	GCCTCCGTCTCTCGCTGGGCTCGCTAGGGCTGCGCGTTGGGCCAGCGGGGGCGCCGCAGCTGAAGCCGCCCCGGAGCCGGTGAACCGAATTACCTCGAGGGAGGGGCGTGGGGAAGGCGGCGGGAGGAGGAGCGCACGGGCCGGCTGCCGTGCCCACCACGGCTGAGGAAC	77177534	77177704	[]	[]	[]	[0.]	64	2.39446e-06	501	59	0.887	1.336	170	2	0.522	1.336	7	0	7	7
ZNF484	ENST00000375495	chr9	-	3_prime_UTR	TTAGAATTATGAACATCTGGATCATATAGCTGATGTGTAGTTACACATATGGGGAGACACTTTTGAGAGTGTTTAAGCAATGTATAGTGGCCATCTTTGGTTACTTGATATTGGTGTTGTCAAGCTCCTGCAAATAATAGTAAATGTGCAAGGAGATGATTGGCAGTCTTTCTTGTTTCACTTTTTGGGCAAACAGTTTTATAAATTCATGGCTGTTGAGTTTTTCATGTTCTGGGTACCACAACTATTCAATATTGACCCGCAAAAATTCATAATGAGTAGTATGATGAGATAATTTTACATTGTCTAAGCAGCCTAAGGACACTGAGATCAAGGCAAAGAGAGGGCAATTTAGGTCTATAATGAAAGTGAATCAGCAGTTTTTGTGAAAACACTAAA…	92844182	92846227	[]	[]	[]	[0.]	338	2.0291e-05	6132	787	0.393	0.47	2045	2	0.47	0.999	0	0	6	6
ANGPTL2	ENST00000373425	chr9	-	3_prime_UTR	GCCAGCTCCCCCTCCTGACCTCTCGTGGCCATTGCCAGGAGCCCACCCTGGTCACGCTGGCCACAGCACAAAGAACAACTCCTCACCAGTTCATCCTGAGGCTGGGAGGACCGGGATGCTGGATTCTGTTTTCCGAAGTCACTGCAGCGGATGATGGAACTGAATCGATACGGTGTTTTCTGTCCCTCCTACTTTCCTTCACACCAGACAGCCCCTCATGTCTCCAGGACAGGACAGGACTACAGACAACTCTTTCTTTAAATAAATTAAGTCTCTACAATAAAAACACAACTGCAAAGTACCTTCATAATATACATGTGTATGAGCCTCCCTTGTGCACGTATGTGTATACCACATATATATGCATTTAGATATACATCACATGTGATATATCTAGAT…	127087348	127088938	[]	[]	[]	[0.]	342	1.7446e-05	4767	604	0.518	0.619	1590	3	0.619	0.775	2	2	4	2
ARPC5L	ENST00000353214	chr9	+	5_prime_UTR	CCAACCTAGAAGTTCTCTGGGGACAGAACCTTGGCGGACAACTGAATTAATTGTTCTAGTCTCCAGGCCCAGTACATGGATGCTTGTTGGATGAATTAATGAACCTTGACCCACACCAAG	124863988	124864107	['C9NOREP117']	['+']	['uORF']	[0.]	25	1.24891e-06	354	41	0.444	0.852	119	4	0.852	1.117	4	4	6	2
ARRDC1	ENST00000371421	chr9	+	3_prime_UTR	CCCCGTGCTGCCTTCTCCAGGCAGGCCTGGCCTCTGCCCTGGGACTGGGGCGCCCAGGGCCTCGTGCCTTCTCTCTTGGCCTAGCCTGGCCCACTCAGGACCTGCCCAGCCTCTGCCAGCTCCTCTGGCATCCGCCCTCTTCTCCCTGGGGCTGGGGTGGGGGTGGCAGGGAGCTGGGACCTGGAGAGACAACTCCTGTAAATAAAACACTTTATTTGTAGA	137615139	137615360	[]	[]	[]	[0.]	63	2.56258e-06	660	78	0.659	0.996	221	1	0.996	0.996	5	5	5	0
CD274	ENST00000381577	chr9	+	3_prime_UTR	TCCAGCATTGGAACTTCTGATCTTCAAGCAGGGATTCTCAACCTGTGGTTTAGGGGTTCATCGGGGCTGAGCGTGACAAGAGGAAGGAATGGGCCCGTGGGATGCAGGCAATGTGGGACTTAAAAGGCCCAAGCACTGAAAATGGAACCTGGCGAAAGCAGAGGAGGAGAATGAAGAAAGATGGAGTCAAACAGGGAGCCTGGAGGGAGACCTTGATACTTTCAAATGCCTGAGGGGCTCATCGACGCCTGTGACAGGGAGAAAGGATACTTCTGAACAAGGAGCCTCCAAGCAAATCATCCATTGCTCATCCTAGGAAGACGGGTTGAGAATCCCTAATTTGAGGGTCAGTTCCTGCAGAAGTGCCCTTTGCCTCCACTCAATGCCTCAATTTGTTTT…	5467863	5470554	[]	[]	[]	[0.]	627	2.76675e-05	8007	1061	0.554	0.631	2691	2	0.631	1.852	2	2	9	7
CD72	ENST00000259633	chr9	-	5_prime_UTR	GCAGTCACAGAGGGAACACAGAGCCTAGTTGTAAACGGACAGAGACGAGAGGGGCAAGGGAGGACAGTGGATGACAGGGAAGACGAGTGGGGGCAGAGCTGCTCAGGACC	35618304	35618413	[]	[]	[]	[0.]	22	1.24071e-06	321	37	0.425	0.849	109	2	0.849	0.919	4	4	5	1
CEMIP2	ENST00000377044	chr9	-	5_prime_UTR	AGTTGAGTACGAGCGGCAGCTGCGGGCGCCGGCAATCGAGTGGCTTCCTGGCCATGGAGAGGAGATCTGGACCCGAGGACGCCAGGGACTCCTCTCCGTCTCCCTGGACCGCTGTGTAGGCACCTGAGTTAACGGACGCTAAGCGGGGTAGGGGAAG	71768357	71768513	['C9RIBOSEQORF42']	['-']	['uORF']	[1.]	50	2.00286e-06	450	53	0.752	1.194	156	2	0.558	1.194	7	1	7	6
CERCAM	ENST00000372838	chr9	+	3_prime_UTR	GTCCAGGTGATGACTGCAAAGCAGTGTCCAGGAGCAGGCCACTACTGCCCAGAGAGCAGAGGAGGAGGTTGTTGGCAGGGACTGCAGATCCTGTCAGACCTGGCCACCACCTTGGGCATGGCCACTCTGCCCTCTGGACCTGTCTTTCATCGGGAGAAACCACTCAGAGATGGATCCCATTCCCTAAAGGTCTCACAGCAAAGGAGCAGGACTCCCAGGCCCCTGTACCCTGCCTGGCCTGATTCAGGGCCTTGTGGCCCCCAGCTTCTGTTTCAAGCTGGGCAGACCCCAGGATCCCTTCCCTCCCTAAGGACTCAGCTGAGGGGCCCCTCTGCCCCCTTCTACCTCCACCTCAGCACCCTCCCCCAGCTTGATGTTTGGGTCTCCCCAGCACCCTCC…	128436849	128437347	[]	[]	[]	[0.]	91	5.37708e-06	1473	176	0.436	0.615	498	1	0.615	0.615	2	2	2	0
DIRAS2	ENST00000375765	chr9	-	3_prime_UTR	AGGCCCTTCCTGCGGGAGGAGCAGCTGTGTGTCCCCGGCACCTCACTCCCCCAAAATGACACCCACCGTCGTCAGGGTAGCATGTATAATGCCCACGTGTTAAACATTGCATTTAATCGAGATGCGTCCTATTGTCCTTAAGAGGGCGTTTCACACCACCAACAGTAAGCCACCCACTCTGGAGTCACAGAATCTGCCAGGCGGTTCAAGTGAAAACCAACACACTCAGCATCCCTGGGAACTGAGAGGTGCCAGCAATTGCTGAAGGTGGCGATGAACACCCGAAGGTGGGAGGGAGGACTGGTACCCACAAAGCAACATGTACCGAGAGGACTAAATGTCATCTACGTGCATGTGAGAGCGTGTTAACCTAGAGTTACCTGCACCAACCCCAGACAG…	90609832	90613227	[]	[]	[]	[0.]	703	3.56739e-05	10068	1380	0.479	0.542	3395	3	0.542	1.309	1	1	7	6
DMRTA1	ENST00000325870	chr9	+	5_prime_UTR	AACTTAGCGCCCGGGGTCTCTGCCAGGCTCACGGGACAGCTGCACCTCTCAGCGTCTCCAGCTCCAGGACGCGGTCGTCCCAACTCCTTCCGAGTGGAAAGAGTGTAAAACTTTTGTCCGTGCGCGGGTGGAGCTCAGTAGGACCACGGCGCGTCCTGCCCCGGCTTCCCCAGCCTCCCAGCAGGGTTAGCTGCGGTCAGCGCACTTTCCACTTGGGACTCCCGGCCAGAAATTTCTCGGGA	22446824	22447065	[]	[]	[]	[0.]	65	2.88372e-06	702	83	0.641	0.963	241	2	0.584	0.963	5	1	5	4
ENSG00000187186	ENST00000421828	chr9	-	5_prime_UTR	GTTTCCGGGGTGGAGCCAGGGAGGGCGGGAGTTTAGGCTGCGCTGACCCCTCTCAGCCCCCCCTCCAGGTGACCCCAGCCCCTGAAAATCCTCACCCAGGGCCCCAAATCTCCCAGCCCCATGACCGCCAAACCTCTCGCCCTGGCCCCCTAAATGCCCCAGGCCCCGGAGATGACCGGCCTCCTCACCCCTTAACTTCCAGTGCCTCCCAAATCTCCAAGCCCACCCTGTCCCGTGGTGGCAACTGAGGCTTCTCGGGGGCATCAGCCTCAGATTACCTGAGAACTGGGCAGCCTCGTCCTGAGAATGACGGAGAAGGGGACCTGGGGCTAGGGAATCCCTGATTCAATCATGCCGCTCCCCAGGAGACGTTCGGAGCCCAGGAC	34665660	34666045	[]	[]	[]	[0.]	100	4.75452e-06	1152	137	0.621	0.862	385	2	0.648	0.862	4	2	4	2
ENSG00000236543	ENST00000430816	chr9	+	3_prime_UTR	GCCTAGGTCTGGCGGTTCTGGAGTCTTCCTGCCTGGGCCCCTCACCCCTCTGCTGCCCTCAGCCTCCCTTCCACCTCCTTCACCTTGGCTTGTGGCCTGGACTGTCCCCAGGTCCCCCTGGAAGCCCTTTTGCATCTCAGGGACTCAAGGAAGCTCCCCAGCTGAGCCCAACCCTGCCTCTCTCCTGGTCCCCTCCCCTGCTGGGAAGGCCTCTTCCCTCTGTGCGTCTCCAGGTCCTGCCAACCACCTGCCAACCAACAGCCAAGGGCCAGCAGTGTGCCCCAGCCTGGCCTGTGGGCCTGGAGCACACCCAGGGTGGTGAGGAGGGGGCACATGGCCCCCTGAGCTCCTGCCCGCAGCGCCAGAGGCCTCCAAAACTTATACAATGAGTGGAGCACT…	135618953	135619893	[]	[]	[]	[0.]	330	1.09344e-05	2796	343	0.879	1.054	940	2	1.054	1.481	6	6	8	2
ENTPD8	ENST00000371506	chr9	-	3_prime_UTR	TGGGAAGGCGGAGGTGGGCCCCCACAGAGCCCACAGGCAGCTGCGTCCCGGATGCTGGAGGCTTCCTGAGCCCTGAGCGCCGTGGGGCCTTGCTCTGTGGCTCTGCCCACGGTCAGGTGACAGCCACCTCCAGGGCACCGTCAGGGTGGTGCTGGCCACAGAGGCTGCATGACCTCCCCTCCCGGCGTCCCTCCCCCAACCTCCTTCCGCAACTGGGCTTCCAGGGCCGTAGGTGCCTTTCTGCACACAGGCCGCCAGGACTCGTGGTGTCTCCAGGCTGTGTGACTGCAGGGCCACATGCTGCCTGCAAACAGGGCAAGACCACGGAGGCACAGGGGTCCTGCTCCTGATGGGGCCTCAGGAGGGGCGGAGAGGGGTGGAAGGGAGGGAGCTGCCCCA…	137434364	137434913	[]	[]	[]	[0.]	170	6.77532e-06	1644	198	0.758	0.975	549	2	0.975	1.162	5	5	7	2
EQTN	ENST00000380032	chr9	-	5_prime_UTR	ATAATGTCCTAGTTAGACACAGGACCTGCTGGGCCACAGAAAGGAGGCTCTGGGTAGACGCACTAGATTACTGGATAAATCACTTCAATTTCCCA	27297056	27297150	[]	[]	[]	[0.]	16	9.85477e-07	276	32	0.339	0.759	94	2	0.759	0.845	3	3	4	1
GLT6D1	ENST00000371763	chr9	-	5_prime_UTR	ATTCTCCTAGATCAAGAAGACTTCCTCATCAAGACCTCATTCTATTTGCACAGCCCTGCAGTGGAGAGATTTATTGCGTTTCTTTCATGCAATCAACGCAGACTTTGATGTGAACACGGGGAGAGACAGTGCACGTGCAGCTGACCCACGGGGAACAGTCAGCCCCGGGCACTTGAAGGAGAACAGAGGCTTCCCTAACTCAAGTCGCTGTCTCCTGCCAGCTGAACATTCTAGAAGCAACCTCTAAG	135639293	135639540	[]	[]	[]	[0.]	49	2.72191e-06	735	86	0.453	0.723	247	2	0.715	0.723	3	3	3	0
HNRNPK	ENST00000376263	chr9	-	3_prime_UTR	TGCAAGATATTTTTTCTTTTTTATAGTGTGAAGCAGTATTCTGGAAAGTTTTTCTAAGACTAGTGAAGAACTGAAGGAGTCCTGCATCTTTTTTTTTTTATCTGCTTCTGTTTAAAAAGCCAACATTCCTCTGCTTCATAGGTGTTCTGCATTTGAGGTGTAGTGAAATCTTTGCTGTTCACCAGATGTAATGTTTTAGTTCCTTACAAACAGGGTTGGGGGGGGGAAGGGCGTGCAAAAACTAACATTGAAATTTTGAAACAGCAGCAGAGTGAGTGGATTTTATTTTTCGTTATTGTTGGTGGTTTAAAAAATTCCCCCCATGTAATTATTGTGAACACCTTGCTTTGTGGTCACTGTAACATTTGGGGGGTGGGACAGGGAGGAAAAGTAACAATA…	83968083	83969406	[]	[]	[]	[0.]	362	1.27472e-05	3861	478	0.695	0.826	1323	3	0.826	1.95	4	4	9	5
IER5L	ENST00000372491	chr9	-	3_prime_UTR	GGACCCCCGAGGGCACAGGGACCCGGGGCCCCGCGGGGCTGGGGCCAGACAAAGACTCGGCAAAGGGGCGAGAGGAGGGAACGAGCGGGCGCCGGGCCACTCGGGGCTGAGCTGGGGGCGAGCGGGGGCAGGCGGCTGATGTTTTATAAATTGTAAAATAAAAAAAAAAGAAATCTAAAATCTTGGACTTTATTTTTGCAGAGAGAAAAAGCGCCTATTTAAGTATGCTTTGTGTTTCTCCTACTCCTTTTTTTCTTTTTATTGTAGTGATTGCAGTGGTGTTTAGCGAGGAGCCTACCACGTGAGGGAGGGCTGCTGCCCGGAGGAGGTGCCGGGCAGCCGGGGGCGAGGCAGGGCGCCCTGGCCGCCGGGGCGCGCCGGGGGCGCAGCTCAGGAGGG…	129175552	129176837	[]	[]	[]	[0.]	519	1.59559e-05	3828	481	1.004	1.16	1285	2	1.16	1.983	7	7	9	2
IFNW1	ENST00000380229	chr9	-	3_prime_UTR	AATGATTCTCATTGATTAATTTGCCATATAACACTTGCACATGTGACTCTGGTCAATTCAAAAGACTCTTATTTCGGCTTTAATCACAGAATTGACTGAATTAGTTCTGCAAATACTTTGTCGGTATATTAAGCCAGTATATGTTAAAAAGACTTAGGTTCAGGGGCATCAGTCCCTAAGATGTTATTTATTTTTACTCATTTATTTATTCTTACATTTTATCATATTTATACTATTTATATTCTTATATAACAAATGTTTGCCTTTACATTGTATTAAGATAACAAAACATGTTCAGCTTTCCATTTGGTTAAATATTGTATTTTGTTATTTATTAAATTATTTTCAAAC	21140632	21140982	[]	[]	[]	[0.]	79	3.49779e-06	1032	122	0.54	0.781	350	2	0.781	0.866	4	4	4	0
IL11RA	ENST00000441545	chr9	+	3_prime_UTR	AGGACCCAGGAGGGCTTCGGCAGATTCCACCTATAATTCTGTCTTGCTGGTGTGGATAGAAACCAGGCAGGACAGTAGATCCCTATGGTTGGATCTCAGCTGGAAGTTCTGTTTGGAGCCCATTTCTGTGAGACCCTGTATTTCAAATTTGCAGCTGAAAGGTGCTTGTACCTCTGATTTCACCCCAGAGTTGGAGTTCTGCTCAAGGAACGTGTGTAATGTGTACATCTGTGTCCATGTGTGACCATGTGTCTGTGAGGCAGGGAACATGTATTCTCTGCATGCATGTATGTAGGTGCCTGGGGAGTGTGTGTGGGTCCTTGGCTCTTGGCCTTTCCCCTTGCAGGGGTTGTGCAGGTGTGAATAAAGAGAATAAGGAAGTTCTTGGAGATTATACTC…	34661499	34661902	[]	[]	[]	[0.]	73	4.3315e-06	1206	143	0.423	0.62	403	2	0.62	1.912	2	2	9	7
JAK2	ENST00000381652	chr9	+	5_prime_UTR	GTTTCAGAAGCAGGCAACAGGAACAAGATGTGAACTGTTTCTCTTCTGCAGAAAAAGAGGCTCTTCCTCCTCCTCCCGCGACG	4985940	4986022	['C9NOREP6']	['+']	['intORF']	[0.]	27	8.45224e-07	237	27	0.737	1.379	82	3	0.706	1.379	8	3	8	5
LCN10	ENST00000497771	chr9	-	3_prime_UTR	GAGCCAGCGTCCTCTGCTCTTCCCTTTCGACGCGTGGTCCTCCCAGACCCGAGGAGCGTTGTTCCAGATGTCAAGTGGAGACCACGGCTTGTTGAGAGGTGTTTGGTGACTCTAGGTCATTGACAGTGTGAAAATCAAGTGGCTCAAGGGATCCTTTATGATCACAGAAAGATGGGGGAAGGAGGATACAGGCTGACCGGGTGGCGAGATGTCAGCCAGGCCCCTTCCCCACTGTCTTCTGGAGCACACTGCAGGCTGCTGCTATTCCCTGTCTGCTGTGAAACAGACCACAGGCCGGCCCAACGCAGTCCTCGCCGTGTGCCTTGCCTCTGCCCTCCACGCCGCCGCCACCCTCCGCGTTCCTTTACATCCTGCACTTTCTCAGGAAGCCGTTCGCAT…	136738170	136739524	[]	[]	[]	[0.]	341	1.57149e-05	4005	503	0.621	0.742	1354	2	0.742	1.202	3	3	7	4
LCN2	ENST00000277480	chr9	+	3_prime_UTR	GGTGCCGCCAGCTGCCGCACCAGCCCGAACACCATTGAGGGAGCTGGGAGACCCTCCCCACAGTGCCACCCATGCAGCTGCTCCCCAGGCCACCCCGCTGATGGAGCCCCACCTTGTCTGCTAAATAAACATGTGCCCTCAGG	128153311	128153453	[]	[]	[]	[0.]	36	1.6887e-06	414	48	0.575	0.99	142	2	0.99	1.062	5	5	6	1
LHX2	ENST00000373615	chr9	+	5_prime_UTR	AATTCTCCCGGTGGCTCGACTCGGCTCGCAGGCTTCGGAGAAACCCCTACTCCAGTCGCCGACTCAGCGCCCAAGAGGGTCGCCTTGGGCTGGGGGCGCACCCCAGGGAGGGGAGGGGTCCAGGCAGCTGGGCCGCCGCGGACACCTAGCGGCTTCAGGGTGAACCCCGACCGCAGCCGTCGCCGCCTCGGGCAGAGTTTGCGCCCTTGCTTTGCGCCCCGGGCGCTGAAGCCGGGCGGGCGATGCCCGCGGCGTGAAAGCGCCCGCGGCGGGCGCCGACCTCTGTCCTAGTCTCCTGCTCCCCCCGCCCCGCTTGTCCCGTGCCCTTGTGACCCTGGCTTTGGCGCCGTCGCCCAGGCGCCCCGCAATGTAGCTGCCCCTGCGCCTCGGCGGGAGGCG…	124011768	124012348	[]	[]	[]	[0.]	174	8.90995e-06	1686	205	0.75	0.963	580	2	0.73	0.963	5	3	5	2
MEGF9	ENST00000373930	chr9	-	5_prime_UTR	AGAGGGAGGTGGCGATGGTGCGCCCGGTGGCGGTGGCGGCGGCGGTTGCGGAGGCTTCCTTGGTCGGATTGCAACGAGGAGAAGATGACTGACCAACCGACTGGCTGAATGA	120714359	120714470	['C9RIBOSEQORF70']	['-']	['uORF']	[1.]	40	1.57025e-06	324	38	0.818	1.37	111	2	0.455	1.37	7	0	7	7
MELK	ENST00000298048	chr9	+	3_prime_UTR	TTGATGGATTCTTCCATCCTGCCGGATGAGTGTGGGTGTGATACAGCCTACATAAAGACTGTTATGATCGCTTTGATTTTAAAGTTCATTGGAACTACCAACTTGTTTCTAAAGAGCTATCTTAAGACCAATATCTCTTTGTTTTTAAACAAAAGATATTATTTTGTGTATGAATCTAAATCAAGCCCATCTGTCATTATGTTACTGTCTTTTTTAATCATGTGGTTTTGTATATTAATAATTGTTGACTTTCTTAGATTCACTTCCATATGTGAATGTAAGCTCTTAACTATGTCTCTTTGTAATGTGTAATTTCTTTCTGAAATAAAACCATTTGTGAATATA	36677338	36677682	[]	[]	[]	[0.]	51	3.44946e-06	1026	121	0.337	0.532	344	3	0.532	1.341	0	0	7	7
MFSD14B	ENST00000375344	chr9	+	3_prime_UTR	ACTCGGCAGAAAGTGGGATTCTGCATACGCCATCTCTGAGAGCCATGGAGGGAGCCACACCCCTGGTGACTTCATGGTGCTGGATGGGAGACGCTAGCGGCATCCTTCAGGGCCAAGTTTGATAAATACCACCGCCATCATTCTGCTCATCCTCCTCCTGTTTTTTTTTTTTCTCTTACATTCTTTTTTTTTTTCCTGTTTATACATTAGAACAAGATAAGATTTGAAATACTTCCTTGCAAATAATGTGCAACTCCCAAGGTGAAACTCAAATAGAAAAAGTCATCTCTCTGGTAGAAAGGATGGCTTTCCTGTAATGACTATAGAGTAAGAGTGGCAGCAATCTTTCCATGCCCTTTTCAGCAGAAGGCACAGAACAGTAGCGGGACTGCCATCTCT…	94459413	94461042	[]	[]	[]	[0.]	496	1.58583e-05	4764	599	0.769	0.892	1629	2	0.892	1.593	5	5	8	3
MRPL50	ENST00000374865	chr9	-	3_prime_UTR	GCAATTCGGAAGAGAAACACATTGAAATCACTGTCTTTCCCTGAGCAAGGGGGCTGCTCATTAGATCTTTTGATACTTTACCATGTGAAATACTACCAGAACTGTTCTCTAAACCCACTTTTTCTGTAGAGGAATGTATCATCTTTTTTTTTCTCATATTACAAATGGACAAATAACGGACTTTCTATTTTCATATTTGCTGAAACCATTTTTTAAATGAAATTAGGTCATTATTTATGAAAAGTTTTGAGAGGGCACTGTCAACTTGGGTTTAAGACAGGAGGACATTGCAAGTTCACACCTTTCATAAGCATAAAGTAGTTGCAAGAAAGTATTTTCATCCTGTTAGGATTCATATCTAAGATAGAGTTATGCATTGCACATACACAAATAAACTTT…	101387633	101390465	[]	[]	[]	[0.]	613	2.84146e-05	8445	1123	0.511	0.584	2832	1	0.584	0.584	1	1	1	0
NACC2	ENST00000277554	chr9	-	5_prime_UTR	ATGAGCCCCGCTAGGGCCGCCCCGCGCTGAGAGCCCAGCCCCGCCGCTGCCCGCCCGCC	136050522	136050580	['C9RIBOSEQORF107']	['-']	['uORF']	[0.25]	24	9.4836e-07	171	20	0.869	1.676	58	3	0.73	1.676	8	3	8	5
NFX1	ENST00000379540	chr9	+	3_prime_UTR	GAAGATCATGATGCACTTAGATAAAAGAATGATTAGGTATAGTGGAGACTTATTTGCCAGCAGATAAATCATGCCCGTTCCCCTCTGCCTGGCAGAATCACAGTCTCACATACTGTCTTGTACTGACACATCCAAAGCATGAGTGTGTCAGAAATCCCTTGTCTATTCCTGTCTGTATAAAGTGTTTCATTATGACCAGATCTCTGATTGTATGGTCACTAGGTATGCAATCACGCATTCAAAGAGGCTCTTTACACCATCACTGTGATTGCTCTGAGAGTTGAGGGACTATTGGGCTTTATTTGGACAAACCAAACTTTTAGCCTGAAACCAACTTTATGCCACTAAGTCATAGCCTCAGTTGTCCCAGTTATTTGTCCTCCTGAAAATGCCTGAAAC…	33369979	33371157	['C9NOREP25']	['+']	['intORF']	[0.]	222	1.20716e-05	3504	433	0.46	0.573	1178	2	0.573	1.748	1	1	9	8
NMRK1	ENST00000361092	chr9	-	5_prime_UTR	CTGGCATCCCTCTAACCCAGGAGGAGCGTGGGGAAAGGGGCTGTGGGCCTCTCGGGGAGCGAGCTGCGGGTAGCGGCGCACTGGGTACAGGCGCGCGCTTGGCTGTCGCCTCTGCCGCTGTGTTTGGGAGGACTCGAACTGGCGCCAG	75088008	75088155	[]	[]	[]	[0.]	48	2.02601e-06	438	51	0.747	1.197	147	3	0.572	1.197	7	1	7	6
PBX3	ENST00000373489	chr9	+	3_prime_UTR	TCTCTGGCCACACTTTTCCCTGAGCTACATGCCTTGATAAGTGCATTCAGAGCAATAGGAGGAAAAGGAAAGCGTTTTTGTAGCCCACCATCTACAGCTTTACTGTAAAACCTTGTCTTATTCGAGAACTTGGTAAATCTGTTTTTTAAGGAATCATAATCATTTGTATTTATACTTAAAAACACACAATGTTAAAAAAAATAAAGCACTTTATCCAATTAGGCCAAGATTTAACATTGTTGACAGTCCTGTAGCTATTTTATCATAATTTATTATCAATATTTTACATTAATGGTTTCACAGTTGCCAATTACTTGGCCTTAAGGGTAAAAAGTACAATATACACTAAACCTCAACCGTTAAAGCAGATGCAAAAATTCACCTCACCTAAATTGAACT…	125965924	125967377	[]	[]	[]	[0.]	313	1.46652e-05	4251	531	0.538	0.647	1453	2	0.647	1.987	2	2	9	7
PLGRKT	ENST00000223864	chr9	-	5_prime_UTR	GTGTGGTTTCCCATAAGGAAGCTCTTCTTCCTGCTTGGCTTCCACCTTTAACCCTTCCACCTGGGAGCGTCCTCTAACACATTCAGACTACAAGTCCAGACCCAGGAGAGCAAGGCCCAGAAAGAG	5436569	5436694	[]	[]	[]	[0.]	35	1.27295e-06	366	43	0.622	1.079	125	3	0.681	1.799	6	2	9	7
PRSS3	ENST00000379405	chr9	+	3_prime_UTR	AGCCCCCGGTCCCTCTGCAGTCTCTATACCAATAAAGTGGCCCTGCTCTCA	33799181	33799231	['C9NOREP28']	['+']	['intORF']	[0.]	10	4.2741e-07	120	14	0.441	1.211	50	1	1.211	1.211	7	7	7	0
QRFP	ENST00000623824	chr9	-	3_prime_UTR	AGGGCCAGGACGCCTTGGAAGGATTTGCTTCTTGGACTCACCCCCATTGTCTTCACTCCTGCCTTCTCCCCCAGTCTCAAAGACCACGACACCCAGATGATGTAGGCTTGGTTACGATGAACGATCCATGGTAGGACAGGTTAGGTGTGTGCTTACTTTTGATTTCCAACTTTGCTGAAGCGAAAAACTAGGCAGTGTCAAAAAGGAGGCTGTCTTGGAGCCTCGGTCGTCCCAGCCTCTCTCTTCCCCTGGGGCTTTGACTCCGAGCAGCCCCCTGGCCCCAGGGGCACGGAGCTGAGGCTGTGGCTGGGCCATGAGTGTGAATAGCAGAGCGAGGCAGCGGGCTGAGTGCTTACAGTTGGGTAATCAAAGTTGTGACAGTCTCTATAGGCACGACTG…	130892707	130893427	[]	[]	[]	[0.]	196	8.25486e-06	2157	262	0.666	0.842	720	3	0.842	1.029	4	4	6	2
RPL12	ENST00000361436	chr9	-	3_prime_UTR	GCACAAAGGAAAACATTTCAATAAAGGATCATTTGACAACTGGTGGA	127447674	127447720	[]	[]	[]	[0.]	13	4.36092e-07	135	15	0.564	1.377	46	2	1.377	1.991	8	8	9	1
RPL7A	ENST00000323345	chr9	+	3_prime_UTR	ATGTACACTGTTGAGTTTTCTGTACATAAAAATAATTGAAATAATACAAATTTTCCTTCA	133351367	133351426	[]	[]	[]	[0.]	27	5.38336e-07	171	20	0.993	1.812	59	1	1.812	1.812	9	9	9	0
SIT1	ENST00000259608	chr9	-	3_prime_UTR	GATGGAGGGCCTGGCACAGCGGGGCGTGCACTGCCCCAGCCCCCCGTAGCAGGGGCATGACTGTTTCCCAACCAGCACCCAAAGACGGGCGCCATTGCCAAGTCACAGGATGTGATCTACCCCGGACTTCCTATCTGAGCTTCAAGGGAGACATCTCAGGGCAAAGCTTTCGTGATGGAGGAGGCAAAGACAGTAGCCCCCTCCTTATTTCTTTTTTCTATCTGTTCCTCTTAGCCCCCAAACTCCCAGGTTCTCACTTCCTTCTTCTGGAGTTTAACCAGATCCTCCCCACCCCCGCTCCCTCATAGTCTACCCCCACGCCTCAGTGTCTCCTCAGGCACAGGAAGTGGGCGGTGGGGGAGGGGTAAGGGCCTGACAGTGGGTGGGTGGGTATATTCC…	35649295	35649847	[]	[]	[]	[0.]	147	6.24488e-06	1641	197	0.653	0.856	552	2	0.856	0.888	4	4	5	1
SLC27A4	ENST00000300456	chr9	+	3_prime_UTR	TTCCCCCCATCCCTCTGAGGGCCGGCGGATGCTGGATCCGGAGCCCCAGGTTCCGCCCCAGAGCGGTCCTGGACAAGGCCAGACCAAAGCAAGCAGGGCCTGGCACCTCCATCCTGAGGTGCTGCCCCTCCATCCAAAACTGCCAAGTGACTCATTGCCTTCCCAACCCTTCCAGAGGCTTTCTGTGAAAGTCTCATGTCCAAGTTCCGTCTTCTGGGCTGGGCAGGCCCTCTGGTTCCCAGGCTGAGACTGACGGGTTTTCTCAGGATGATGTCTTGGGTGAGGGTAGGGAGAGGACAAGGGGTCACCGAGCCCTTCCCAGAGAGCAGGGAGCTTATAAATGGAACCAGAGCAGAAGTCCCCAGACTCAGGAAGTCAACAGAGTGGGCAGGGACAGTG…	128360492	128361470	[]	[]	[]	[0.]	226	1.14189e-05	2895	356	0.57	0.709	978	2	0.709	1.295	3	3	7	4
SLC46A2	ENST00000374228	chr9	-	5_prime_UTR	ACAGGCGCTGCGTGCCCTGGCTCTGCTCGCCACTGGCCGGCGCGCTCCCGGCGCACGGAGCACACTCGCGCTCCCGGCGCACGGAGCACACTCGCGCTCCGGGACTGAAACCTGAGCAGCCGTAGCAGCCGAATTTGGGAGCATATCCTTGTCACTGCAGCCAGAAAGCCCTTCGATCCCCATCAGAGAGGTCAC	112890682	112890876	[]	[]	[]	[0.]	58	2.66489e-06	558	66	0.712	1.094	194	2	0.595	1.094	6	1	6	5
SPATA31D4	ENST00000419782	chr9	+	3_prime_UTR	GGATGCTGTGGGGCCTTCCCCGCAAGATCCGTGAACCCATAGAAATCTTCAAATCAGAAGAGGATATTTCCAATTCCTTTTCCCATTTCTACCTTCCCTCCTCAGCCAGCTTTATTTCTCAGGGAGATTCCAAAGATGGGGTCTCTAAGTCTCATAGACGAAGCACTTTTCAAGGAGAAAAGTTGGGAACAACAAGCTCAGTCCCTGTCCTTAATCATCCTCAGCCTGTCTCCTCACCTATTGGCAAAGAAGGGCAGGGGACCCTGAGAAGACAATTTTCTGATACTGACCATGACCTTATAGAGACAGATGCCAAAGATGGTGCCTCCACGCCCCTTAGAAGAGGCACTACATATTTTCAAGGAGAAAAATTAGAAACAACAAGCTCATTCTCCATCT…	81932916	81934998	[]	[]	[]	[0.]	196	1.73936e-05	5148	652	0.268	0.338	2082	1	0.338	0.338	0	0	0	0
STKLD1	ENST00000371957	chr9	+	5_prime_UTR	GAGTGCCTCGAGGGCGCCGTTCGGGCGGGGAGGATCCCGCGGGTCCCACTGACCCACGCGGGGTGGGGCCAGGGGTGGACGCTCGCCCGTACGCGGTCGCTACTGATC	133376366	133376473	[]	[]	[]	[0.]	35	1.68171e-06	306	36	0.743	1.289	107	2	0.729	1.289	7	3	7	4
TEX53	ENST00000423632	chr9	-	3_prime_UTR	GCATTCTAGCCGGCGGCACCCACGTGGTCCCTGCGGCTGCACAGCTGCTGGGCTTCCATGAGGAAGAGGGCAGTGGACAAGAGTCATGAAGACTGATTCAGAAACTCCCCTGCAGGAGGAGAAGACGTCTGAGCCATCCCTGTGCCACCACCAAGAGTCACTCCAGCTTCTGAAAAAGCCACCGTGGGGGGGAGCCGCCTCCAATTAAAGTCCTTGGTCACATCA	114656304	114656528	[]	[]	[]	[0.]	69	2.6172e-06	669	79	0.719	1.067	224	1	1.067	1.067	6	6	6	0
TMEM210	ENST00000413619	chr9	-	3_prime_UTR	AGGGCTGAGGGCAGCTGGGGGAGGGGAATTAAAGCGTATTTAGTGGCTGTGCACTGTCCTCCCTGCAGGCCCTCCTGAGGGCAGCTGGGGGAGGGGAATTAAAGCTTGTTTAGTGGT	137170858	137170974	[]	[]	[]	[0.]	32	1.27841e-06	345	40	0.604	1.075	116	1	1.075	1.075	6	6	6	0
TSTD2	ENST00000341170	chr9	-	3_prime_UTR	GCAGCACCTTTGGCATTTTCCCAGGCCCTCGGTAAAAGTAGGTTTGGGGTGACTATACAGAGAAAGCATGGCAAGACTGCAGAAACAGAGAAATCGGGAACTTCAGTTCTGGCCGCTGCCACCGTGGCAGCCGTCTACACTTCACAGCGGGAGGGGAGGAGTCACGTTGTCTACCACTTACCTGAGACATTCTGATTTGGATGATGCTAGAGCACAGAAAATAGGTGAGCTGCATGGGATCCCAAAGCTGCTGAGGGATAGAGCCTGAGCCTGGTGGCCACAGCATATGCCCTTTCTGTTCCATGCAGCTGGGGCTGTTAGTAGTCATTGCCCTTGTCAGCAGACCTTCTACCCTGGTGGCAAACACATGAAAGCTGTGGCCCTGGGAGTGGCCTCCTA…	97600080	97602468	[]	[]	[]	[0.]	882	2.53368e-05	7089	930	0.898	1.003	2388	3	0.74	1.211	6	3	7	4
UAP1L1	ENST00000409858	chr9	+	3_prime_UTR	CCCGCCCAGACTGTCCCCAGACTCCCCCGAGACCTGCCAGCCCCGGCATCCTGGAAGTCCCGACTCCCCCCAGACCTGCCAGCCCCGGCGTCCTGGAGCTGGGGGCTACAGCCCAGCCTGAGCTCTGGGTGGGAAAGCAGCCTGCCCCATGCTTCCAGCCTGCAGAACACAGAATGAAACATGCTGGTAGACTCCACGAGGGCAGGGCCTCTCCTGTCGCCTCTGGACACAAGTGGCGACAGCCTGCTGGGGGCTCTGTGGCTCCATTCCTGGCTGTGGGGTCTAGTCAAGAGGCAGAGGGACTTGGGACCTGGGAGAATGGGGCTGAGAGGAGGCTTCGGGTTGGGGCCCAAGGGAGGTGTGGTGTCATCTGGGGAGAACAGGAGGGCATGTCCCTTT…	137082730	137084538	[]	[]	[]	[0.]	424	2.12237e-05	5331	687	0.57	0.669	1808	1	0.669	0.669	2	2	2	0
UBAP2	ENST00000379238	chr9	-	3_prime_UTR	ACCCAGAAGAGAGGGGTGGGCTGGGGCAAGGCTTATCCTGGGCAGGAGAGAACACACGAGCACGTATTTGGGAGCCCAGTGCCCTTTCCTAGAATTCCCGACATGTGTCAGCCATGCCTCTGTGGGGAGTCTGCCTCCCAGACTGGCTACTGTATGTAATGTATTTATGTATGTATTTGTAAATGTGATAGAAGTCTGGGGGGGAGTTGGGGGATGGCGGCAGATGTTAGCCAGGTCTGCCCTCCCCATTCAAGCCCCTTCTCCACTGTAGCAAAATAAGCACCCCCACCCCATCTGCCTTCAGGTCTTCTTCACAGCCTGCACTGCCCAGTGGGCCACTAGGGGCAGTCTCTGGAAGGGCTGGTTCAAGGCTGTTTGGGTATAGGGGTCAGGTACCAA…	33921693	33922503	[]	[]	[]	[0.]	239	8.80982e-06	2427	295	0.729	0.902	810	3	0.902	1.988	5	5	9	4
UBE2R2	ENST00000263228	chr9	+	5_prime_UTR	GCTTCTCGGCTCCGTTGCTCCCGCGGCGCGAGGCGCTCTCGCTCTCCTCCTCCTCCGCCGTCGCCCCTCCCCCCGCGCAGCCCCCGCCGCCACCGCCGCGAGACCCCCGCACGCCGCTCTCCCCCCACCCTCTCCTGCCCCGCGCGCCCTCCGGCCCCTGCGGCCCCCGAAGAGAACGAGAGGGCGAGCGAGCGCGGCGTTCCCGGGCCGGCCCGGCCCCCTCCCTTCACCATCGCCGGCCCTCCGCCGCCTTCCTCCGCTTCCACCTCCTCTCCCCCCCCCCAAGTTGAGGCCCCCTCCGGGGGGGGGAGGCCCGGGACCGGGACCCGTAGCGAATTCTCCTAACTCCCTCGACCTCTCCTCTCGCCCGGCCCGAGTGTGAGGAGAAGGGCCCGGCCC…	33817160	33817757	[]	[]	[]	[0.]	280	8.60741e-06	1656	201	1.264	1.538	597	2	0.713	1.538	8	3	8	5
USP20	ENST00000372429	chr9	+	5_prime_UTR	GCGCTTGACTGACAGGCGGCGGCGGCGCAGTTGCGAGTGCAG	129835458	129835499	[]	[]	[]	[0.]	19	4.79424e-07	117	13	1.007	1.908	41	3	0.693	1.908	9	3	9	6
ZNF367	ENST00000375256	chr9	-	5_prime_UTR	ACCGCGGCGGCAGGTTGTTATTTTTGGGGGCTCAGCGCCGCGCGTCCTGCTTTCCTGTCACCGCAAGGGCCGGGCCGCCCGCTGCTTCCCACCCCTGCAGCCTGCGCTGCGGAGTACAAAGAGCGGAGGGCGCGCTTGACCTGGGGCTGGGGTCCAGCCCTGCCCGCCGGTGCCGTCTGCTCAACTAGTTAGGTGGCTGCTGCGCAGGATTCCGGGAAACGTCAGTCTGCCATGAGCCGGCAGGACTGAGCCTGCGACTCGGAGCAGAGCGAGTGAGGGGCAGAGCGGTGCTCAGGAGTGCGGCCCGGGGCCGCCGGAGCTGGGGGTCGGGCCGGGCG	96418033	96418370	[]	[]	[]	[0.]	112	4.69351e-06	993	118	0.814	1.11	337	2	0.45	1.11	6	0	6	6
ABHD17B	ENST00000333421	chr9	-	5_prime_UTR	AGTCAGTGGCCAACTCCTGGCTCAGTGGGGATTGTGCTCGTCCCCTCCGTTCCCCTCCAGTCTTCCTCCCGCTACCGGAACGAGCCTCGCGCTTGGCAGGCTGAGGAGGAGCAAAGAAAGCAGGATTAAAGAGAAGGAAGACCTGGCTAGGTCTGGGTGGCGTCTGCAGTGCCAGAAAGGGAGGCGGTGGCGGCGGCGGCTGCGACCACGGCCGCGCGGGACGTGAGGCCCGAGAGCAACCGACGGGCAGCGGCGGCCGCTCCAGCGCCCCGCACCGGGGCCGTTAGTCAGCAGAACGCGAGCTCTTGTGGAGGAGCAGGGCCGGCGCGAGGCGAGACTCGGGAGCGTGAGCGGGGCCCCTGGGGCGCCGCCGTCCTTCTTCGCCCCGGCGCCGGGGGC…	71910634	71911193	[]	[]	[]	[0.]	173	8.04588e-06	1656	200	0.764	0.981	559	2	0.544	0.981	5	1	5	4
ACO1	ENST00000309951	chr9	+	5_prime_UTR	GAGGCGGCAGCTGGAACCGCGCAGCGCACGGGAACGCGTCCCGCTGCTTGGGTCAGGTTCGCCGGTCGCGGGAGCCCCGCCGTGCAGTCGGAG	32384643	32384735	[]	[]	[]	[0.]	45	1.29414e-06	264	31	1.142	1.83	92	2	0.626	1.83	9	2	9	7
ALG2	ENST00000476832	chr9	-	5_prime_UTR	GCAGAAGACCCCCATCAGGGTGCGGGGTGCAGTTGCGGCTCCAGGGCC	99221895	99221942	[]	[]	[]	[0.]	32	6.01967e-07	138	16	1.408	1.98	47	2	0.607	1.98	9	1	9	8
B4GALT1	ENST00000379731	chr9	-	3_prime_UTR	CGTTTTGGTACACGGATAAGAGACCTGAAATTAGCCAGGGACCTCTGCTGTGTGTCTCTGCCAATCTGCTGGGCTGGTCCCTCTCATTTTTACCAGTCTGAGTGACAGGTCCCCTTCGCTCATCATTCAGATGGCTTTCCAGATGACCAGGACGAGTGGGATATTTTGCCCCCAACTTGGCTCGGCATGTGAATTCTTAGCTCTGCAAGGTGTTTATGCCTTTGCGGGTTTCTTGATGTGTTCGCAGTGTCACCCCAGAGTCAGAACTGTACACATCCCAAAATTTGGTGGCCGTGGAACACATTCCCGGTGATAGAATTGCTAAATTGTCGTGAAATAGGTTAGAATTTTTCTTTAAATTATGGTTTTCTTATTCGTGAAAATTCGGAGAGTGCTGCT…	33110642	33113453	[]	[]	[]	[0.]	624	2.93987e-05	8193	1094	0.534	0.609	2811	2	0.609	1.051	2	2	6	4
BAAT	ENST00000259407	chr9	-	5_prime_UTR	GGCCTCACGGTCCTGCTGATATGTGACATCACCCCCGGAGGCCCAGCTGTAAATTCCTCTCTTTGTACTCTTTCTCTTTATTTCTCAGACCAGCCGACACTTAGGGAAAATAGAACCTACGCTGAAATTTTGGGGGCAGGTTCTCTTGCTAG	101384855	101385006	[]	[]	[]	[0.]	41	1.651e-06	441	51	0.626	1.043	151	3	0.564	1.043	6	1	6	5
BARX1	ENST00000253968	chr9	-	3_prime_UTR	GGGCGGTATACGGTGCGGGGCCTGGGATGCCCGCGCCACCCGCAGCCCCCTCACTCGGCGGAAACCCGCGAGCCGGCCCTTCCGCGTCCAAGAAGTTTACTTCCTAAGCCTTTTTATTATGATCTTGAATGCGGACAATTGGGGCCAAACGAGGAAGGACACAGACCCAAAAGCCAGACCCAGGTCCCAGCGCGCTTCTGGGCTCTAACCTGGGAGACTCGCATCCAGCCCGGCGGAAGCTACAGTCTCTACCCTGAGCTCCGTGGCGCAGAGCGCTCCACGCGTATTCACGCCCCGCTCCTCGCCTGCACCCCCACCCCGTCTGGGGCCTGCCCTCCCGGCCGGGGAGCCTCCAGGCACACACCCGCTTCTGGACGTCGGGGACCCAGCGGTTGGGCT…	93951627	93952163	[]	[]	[]	[0.]	145	7.44961e-06	1575	190	0.667	0.876	536	2	0.876	1.449	5	5	8	3
CCDC180	ENST00000529487	chr9	+	3_prime_UTR	CCCTCCGCCCCACCATGAATAAACACTTTCTTATACAGACTCCTTCCCTGTCCATCTACCTGCCTACCTACTTTCCGTCCATCCCTCCCTCCCTTCATCCCTCCACCCCTGCTCTGTGCCGGGCACTGTAGCTTTACCAGCGAACAGGACACAGCATGGTCCCTGCCCACGTGGAGCCCTCTTCCCATGAGGAAGGCAAGCATGAAAGGGGAATTCCACGTGGTTAGCAGGGAGGGTGAGTACCAGGAATCAGTCACTTCAAATAGGCACCAGAGCTTCAAAGGACATCACCTCCAAACAGCATGCTGGGCAGGGCACGTCATCTTGAAAAATGAAATAAAGGTCATGGGAAAATGATATTTTAATTTAACAGAATAAACAAGTATGGGTTATAATTGC…	97376895	97378751	[]	[]	[]	[0.]	420	2.01998e-05	5559	713	0.544	0.639	1856	3	0.639	0.989	2	2	5	3
DCAF12	ENST00000361264	chr9	-	3_prime_UTR	TGACAACTCCCCAAATGCAGAGATTTACACTAACTTCCATTCTCAGTTTCCTTGTTTCTTTTGATTTTTTTTTTCCTAATTGTGTGAGGCTCTTGTGTTTTAGTGGGAACACCAAAGTTTGCCTATAGTTTAGGCACTTAATAGGAAGAAGCTCTGTACAGAAATCTGAAAGTTGTTTTGCTTTTTGTTTTCCCCTTTGGTAATCAAAATTTTACTATCTTTTATTATTTCTGGCTTTTCAACCAAACATTGTTGCTAATCCCTATTTTTCTTTAAGTGACACACATTCTCCTGTCTCTGGCTTCTTCAGGCTGAAATGACATAGCTCACCCTTACTTCACTCTTGAGAGGTAGGGCTCCTTTATAATTACATGGTTGCTCTCAGACTTTCTGTGAAAG…	34086387	34088349	['C9RIBOSEQORF15' 'C9NOREP30']	['-' '-']	['uoORF' 'intORF']	[0. 0.]	373	1.93493e-05	5796	740	0.463	0.549	1962	2	0.549	1.166	1	1	7	6
DCTN3	ENST00000259632	chr9	-	3_prime_UTR	TAGCTGCTCCCCATCCCAAAGTGGGCCTGGGCAGTCAGGCTCCAGGGCCCTATGCCAACCTGCCTTTGTTACAAGGCAGAGGAAGCTTTGTATTTATTGGCTTCAAGGCCCACCTCTCTGTACTCTGGGCTCTAAAGTTGGAGGTCAGGTTACCTGAGGTTTGCAATTTGCAACACCCACCCTCCCCCCAATCAGTGTTCTTATTTCAGTGACAATAAACCATAGAGATGACTGGA	34613546	34613781	[]	[]	[]	[0.]	32	2.46922e-06	702	82	0.295	0.524	235	1	0.524	0.524	0	0	0	0
DOLK	ENST00000372586	chr9	-	3_prime_UTR	CTGTTACAGTGCAGCAGCAGTGACGGAGGAAACAGACATGGGGAGGGTGAACAGTCCCCACAGCAGACAGCTACTTGGGCATGAAGAGCCAAGGTGTGAAAAGCAGATTTGATTTTTCAGTTGATTCAGATTTAAAATAAAAAGCAAAGCTCTCCTA	128945530	128945686	[]	[]	[]	[0.]	31	1.57156e-06	465	54	0.431	0.775	156	2	0.775	1.104	4	4	6	2
DYNC2I2	ENST00000372715	chr9	-	5_prime_UTR	GGCGCTGCGACCAATTCAAACATGGCGCCGTCAGCCTCACATTCCCCGTTTTCCGCTCATGGCGGCGTAGGGGCGGAGGTCGCGCCTGAGTGCGTCCGCACGAGAGGGCGGAACCGTCTCC	128656727	128656847	[]	[]	[]	[0.]	42	1.90117e-06	351	41	0.8	1.325	120	2	1.325	1.855	7	7	9	2
ENTPD2	ENST00000355097	chr9	-	5_prime_UTR	CTCCGCCTCCGGCTCCCCGCACTCTCCGGGTCCACGCATCGTCCTCCCGCGCGCCCGCCCGCCC	137053998	137054061	[]	[]	[]	[0.]	25	1.07321e-06	186	21	0.867	1.654	63	2	0.869	1.654	8	4	8	4
FRMD3	ENST00000304195	chr9	-	5_prime_UTR	GCCGCGCCCCGGCCGCTGGGCATGTGTGTCCGCAGGCGCCCGACGCTGCCGATGTCCCGGGGCTGAGCCGCGCCCAGGTGTCCCGGACAGTGCGTGCGAGCGTGTGTGTCCGCGCAGGCGAGCACCGCGCCGGCCCTGAGCCTCCCGCTCGCTCCCCACGGCCGCGGTGC	83538232	83538401	['C9NOREP58']	['-']	['intORF']	[0.]	64	2.53905e-06	498	58	0.902	1.359	169	2	0.538	1.359	7	1	7	6
GADD45G	ENST00000252506	chr9	+	5_prime_UTR	GCACTCGCTGGTGGTGGGCGCGCCGTGCTGAGCTCTGGCTGTCAGTGTGTTCGCCCGCGTCCCCTCCGCGCTCTCCGCTTGTGGATAACTAGCTGCTGGTTGATCGCACT	89605012	89605121	[]	[]	[]	[0.]	41	1.4794e-06	318	37	0.863	1.438	109	2	0.883	1.438	8	5	8	3
GAPVD1	ENST00000297933	chr9	+	5_prime_UTR	GGGTAAGTGTACTGGAGAGAGTTGGTTATACATTCTAGGAATCTCAAAG	125268936	125268984	[]	[]	[]	[0.]	8	4.46314e-07	135	15	0.313	0.962	48	4	0.481	1.555	5	0	8	8
GAS1	ENST00000298743	chr9	-	5_prime_UTR	AGCCGGGCTCAGCGGATCCGCTCCCCGGGCTCTTGGTCACCCGAGAAGCTGCCGCCGAGTGAAGCCAGGGAGCCGCTCTCCGGCAGCGCCGACTTTCTTGTTCTCCCCGCGCTTCCCGGAAAGAGCTCCCCGGAGCTCTGCGGAGGCCGGGGTTGCCGCGGGCGGAGGGGGAGGGGACGCGGGGCGGCCGGGCCGCGGGAAGGCGGGCAGCGCGCGGACGCCGGGCCAGGAAGCGGCGCGATGCGAGAGACCGCGGCGGCGGTGGCGGCGGCGAGGCACTGAGCCCAGGAGGAAGGAGCCGCCGCGGCCGCAGCGCGAGCAGCCGGCACGGGGACAGCCGGCCGCACAACGGATCTGCAGGCGCGGAGCAAAATGCACCCGCCGCGCCGCGCGGTCCTG…	86946780	86947506	['C9RIBOSEQORF49' 'C9RIBOSEQORF50']	['-' '-']	['uoORF' 'uORF']	[0.63076925 1. ]	261	1.07057e-05	2133	262	0.901	1.104	726	2	0.786	1.104	6	4	6	2
GNE	ENST00000642385	chr9	-	3_prime_UTR	ACCTCCAGGAACAGACATGGACCTTCTCTCCAGAGCTCCTGAGTGGAATCAAGTTCTTGTCTTTAGGATGACCGTTTCTTAACAATCAAATCTGGTATTGAACTGCAGGTGACTTTGGCAGAGAAATGTTTTCACTTTTGGTCTCCTCTTCCAGAGTCACCTTTCCCCACTCCTATTTTTGTAGATGCTATTCTTTCTGATGTCTTCTTACTAGGGGTCATTTTAGCTCAAACCCTGTAAGTTACAGTCACAATTTTCTGTGCCAAAGCAGCTACAATAATAGAGAGGAAGCCTTCTTAGAACTCTGCTTACTAATGTATTAATACCACTGAGACCTTCAGGCCTTGCCTGGGATATCACTTCATCCTGAAGTTTGCATTAATAATCCTTCCAGGCCGG…	36214441	36217364	[]	[]	[]	[0.]	3268	3.05491e-05	8646	1160	1.994	2	2923	3	0.846	2	9	4	9	5
GOLGA2	ENST00000611957	chr9	-	3_prime_UTR	AAGCCGGCTACTGTCAGCAAAGCCTGAAGAAGTGGGGCTGGATACCCTGCCCCCACCATATCCCTACCATCCCTTCTCAGTCAACCCTTTACCCTTACAGTAGCAAGCATAGACCCCTGTCTAACGGGGGTAGACAGGTGCAGATGAGGTGAAGATCACTGTCATCTAAAAGCTGGCCACTAAATTAAAAAAAAATTAAAAGTTATGGGATTAAAAAAAGTTATGGGATAAAAAAGGTTATGGGTAACTTATGGTATAAAAGTTATGAAAAAAGGCCAGGTGCAGTGGCTCACGCCTGTAATCCCAGCACTTTTGGGAGGCTGAGGTTGGGAGTTCAAGACCAGCCTGGTCAACATGGTGAAACTGTGTCTCTACTAAAAATACAAAAATTAGCCAGGC…	128255829	128257066	[]	[]	[]	[0.]	325	1.3633e-05	3708	461	0.644	0.773	1237	1	0.773	0.773	4	4	4	0
GOLM1	ENST00000388712	chr9	-	3_prime_UTR	ATTGAACTGGAATCACATATTTCACAACAGGGCCGAAGAGATGACTATAAAATGTTCATGAGGGACTGAATACTGAAAACTGTGAAATGTACTAAATAAAATGTACATCTGAAGATGATTATTGTGAAATTTTAGTATGCACTTTGTGTAGGAAAAAATGGAATGGTCTTTTAAACAGCTTTTGGGGGGTACTTTGGAAGTGTCTAATAAGGTGTCACAATTTTTGGTAGTAGGTATTTCGTGAGAAGTTCAACACCAAAACTGGAACATAGTTCTCCTTCAAGTGTTGGCGACAGCGGGGCTTCCTGATTCTGGAATATAACTTTGTGTAAATTAACAGCCACCTATAGAAGAGTCCATCTGCTGTGAAGGAGAGACAGAGAACTCTGGGTTCCGTCG…	86026146	86027816	[]	[]	[]	[0.]	512	1.71308e-05	5007	633	0.752	0.87	1670	2	0.87	1.957	4	4	9	5
HEMGN	ENST00000616898	chr9	-	3_prime_UTR	CAATGCTCAACCATAAAGTTGTGGTCCAATGGAACATACAGCTTAATAGTTTATGCGTGATTTTCTCAAAATATTGTAAAACTTTTGACAATGCTCATTAATATTATTTTTTCTATTTGTAGACCATATCTGAAAGAAATAACATTTTTTAAGGCTCTACCACATAGACAATATCATGCTAGAATGTGTGTGTGTGTGTGTGTGTGTGTGTGTGTATGTATGTATAGGTCGGGGAGAGGATAGTGGTGGGAACAGACAAATAAGGAAGCGGGGAGGACTGGATAATTGGTTTTCCCCCCTAAGAACATTTATTTACGTCTTAAGAGCAGATAAGTGACTAAGACTGAACACATACATTTTGTGGAGTATATAGTTTTCTTGTAAATGCTGTTCAATTAT…	97926791	97927383	[]	[]	[]	[0.]	140	5.93839e-06	1734	208	0.587	0.774	592	2	0.774	0.832	4	4	4	0
IFNA7	ENST00000239347	chr9	-	5_prime_UTR	TACCCACCTCAGGTAGCCTAGTGATATTTGCAAAATCCCA	21202166	21202205	[]	[]	[]	[0.]	15	4.05608e-07	114	13	0.77	1.731	39	2	1.132	1.731	9	6	9	3
INPP5E	ENST00000371712	chr9	-	3_prime_UTR	AGTTTGCTGAACGAGGACTCACAGCTGCAACGTGGGGTGATTGTATTGATCAAAACCCACTGGGAAGGACAAAGAGTTTGCCGCCTTTCGGGGATCCGAGGGACTGTGGCGACCGTGCCTCTGTGCCAGCGTCCCAGGAAGGAAGCCAACCCTGAGCGAGCCTGTCCTCTGTGGCAGGTCCACACGGTGTGGGTGGGCAGGGCTTGGACCCCCGTCTCCATGGCAGGTCCATACAGCATGGGTGGCAGGGTTTGGACCCGCCCAGCAGCACCACGGACCCCAGCCACTCTCGGGGGCAGACGTCAGAATCCGTTCCTGAGCAGCTCCTGTGCCCTGGGGGCAGTCACAGAGCCCCCCAACACCCCCGTGCTCTGCACCAGCCTCTCCCTCCACACCCGA…	136428619	136429674	['C9RIBOSEQORF109']	['-']	['uORF']	[0.]	294	1.23945e-05	3114	385	0.694	0.841	1055	2	0.841	1.22	4	4	7	3
KDM4C	ENST00000381309	chr9	+	3_prime_UTR	TCTGCATACATCGCTGCAGGCCACAGAGCAGCTTGGGTTGGAAGAGAGAAGATGAAGGGACATCCTTGGGGCTGTGCCGTGAGTTTTGCTGGCATAGGTGACAGGGTGTGTCTCTGACAGTGGTAAATCGGGTTTCCAGAGTTTGGTCACCAAAAATACAAAATACACCCAATGAATTGGACGCAGCAATCTGAAATCATCTCTAGTCTTGCTTTCACTTGTGAGCAGTTGTCTTCTATGATCCCAAAGAAGTTTTCTAAGTGAAAGGAAATACTAGTGAATCACCCACAAGGAAAAGCCACTGCCACAGAGGAGGCGGGTCCCCTTGTGCGGCTTAGGGCCCTGTCAGGAAACACACGGGGACCTCTCTCTCTAGCTCCAGCAGGTGGCACCTCGGTA…	7174730	7175648	[]	[]	[]	[0.]	232	9.63517e-06	2751	336	0.62	0.77	918	2	0.77	1.805	4	4	9	5
LCN8	ENST00000371688	chr9	-	5_prime_UTR	AGCGTCCACCGCTGTCCATATGCCAGGAGGGTGGCTGGGCAGGCTGCTGTCTAGGCCAGGCTAACCCCTGCGGTGGGCGTGGGTGTCACCAGGGCCGATGGCGCTTGTGCAGAAACCCACGTCTCTGAGCTGCCAGCAGCCAAGCTGTCCTGATGACATTCCCGGGTGGGCGCACAAGCCTGCACTGTCCGTATAGAATCGGCCCAGGCTGTGCAGCAGGGGAACCCGGAGCCCGGACCCCGCCACGGAGGCCAGGCTGCCGTGCACCATCCTGGGTGTCCTCGTGGTGCTCCGGGCGCAGGTGGCAGCAGCC	136757931	136758243	[]	[]	[]	[0.]	99	4.42109e-06	933	111	0.758	1.054	312	2	0.964	1.054	6	5	6	1
LRRC8A	ENST00000372600	chr9	+	5_prime_UTR	GGAGGCAGCGTCCATGGAGCAAAAGGAATGCCAGGATCCTGCACAGGCAGACGCGGGCCAGCCTCAGCACCGACAGCCGACGCGCAGATAGCAGAGCCATCCTTGGG	128886015	128886121	['C9RIBOSEQORF87' 'C9NOREP131']	['+' '+']	['uORF' 'dORF']	[1. 0.]	27	1.39315e-06	315	37	0.538	1.006	106	3	0.716	1.985	6	3	9	6
LRSAM1	ENST00000300417	chr9	+	5_prime_UTR	GTTGTGGGCAGGCGCCTGAGGCTGACGGCTGGCAAGCAGGGCACCGCGGTGCGCTGAAGCTAGAGATTCCGAAAGGGGGTTCGGGTAGTTCGCTCCGGAGAAGTCTGAGAAGGGTGGCTCCGGTGATCCCAGCCCTAGCTGTTTCCCATATTCCTTTATC	127451510	127451669	[]	[]	[]	[0.]	31	1.87095e-06	468	55	0.424	0.761	159	3	0.711	0.761	3	3	3	0
MIGA2	ENST00000684074	chr9	+	5_prime_UTR	GGTTGCGCAGCCGCCGGGGAAGGAGACGCTGCCCTTCCGCAGCGATGGCATCCCGG	129036626	129036681	[]	[]	[]	[0.]	31	8.2684e-07	162	18	1.263	1.959	55	3	0.642	1.959	9	2	9	7
MTAP	ENST00000644715	chr9	+	5_prime_UTR	CTCCGCACTGCTCACTCCCGCGCAGTGAGGTTGGCACAGCCACCGCTCTGTGGCTCGCTTGGTTCCCTTAGTCCCGAGCGCTCGCCCACTGCAGATTCCTTTCCCGTGCAGAC	21802636	21802748	[]	[]	[]	[0.]	66	1.44541e-06	327	38	1.411	1.959	112	2	0.614	1.959	9	2	9	7
NAIF1	ENST00000373078	chr9	-	5_prime_UTR	ATTACGCTGCTGGCTGGCAGCGGCCGGGCCGGTCGGGGCTGGGCCCTACGCACTTTGCGTAGCGAGGGGGGTTACCAAAGGCCTAGTGCTTGGCCTCGAGCAAGCCTGGCCTATCCCCTGTAGGGGGTGGGTGAGGGGCGAGGCTGAGGAAGAAGAGAAGGGGAATTGGGGCGCTTGAGGGGATTATAATTTCTTTAAAAAGAGGGGAGGGGAGAGGCC	128067102	128067320	[]	[]	[]	[0.]	78	2.74251e-06	651	77	0.844	1.223	218	2	0.606	1.223	7	1	7	6
NUP214	ENST00000359428	chr9	+	3_prime_UTR	GGGCGTGTCAGCAGGCCTTTCGATCCCTGGGACCAACCGCATCCTCAGCTTCTTCCCCGAGAAATGCTGGAGCAGGCTGTTCAGACCGACGTTGCCATCAAAACACATACACCCAGAAAGAAACAACAGAAACCAAAACTCACAAGGCGCATGATTACTTGTTTTATATTTCATGTTGGGTTTTCCCTCCCACTATTAAACAGTCTGTTTCCGTACAGAACGTATGTGGGTTTTTTCAGATCACAGCCAAGAAGATTGCCCCGTTTCTGTGGCTCTGAGAAGCCAGCAGAGCCTCCATCAGCCAGAACACTGTGTCTTCAAGGATGGCATCAGAAGTCACCAGCGTCGGGTGTTGATAAACAGCATCGAATGTGCCGTGGTCTCACTTGGACCTAGCGC…	131233488	131234663	[]	[]	[]	[0.]	259	1.32979e-05	3504	435	0.538	0.66	1175	2	0.66	1.95	2	2	9	7
PLIN2	ENST00000276914	chr9	-	5_prime_UTR	GCTTTGACCGGGTCGTGGCAGCCGGAGTCGTCTTCGGGACGCGCCTGCTCTTCGCCTTTCGCTGCAGTCCGTCG	19127419	19127492	[]	[]	[]	[0.]	25	1.14619e-06	207	24	0.759	1.454	73	2	0.661	1.454	8	2	8	6
PTGDS	ENST00000371625	chr9	+	5_prime_UTR	GCTCCTCCTGCACACCTCCCTCGCTCTCCCACACCACTGGCACCAGGCCCCGGACACCCGCTCTGCTGCAGGAGA	136977504	136977578	[]	[]	[]	[0.]	18	1.32068e-06	219	25	0.498	1.068	74	2	0.894	1.068	6	5	6	1
PTGES2	ENST00000338961	chr9	-	3_prime_UTR	ATGTCCCCGCGCAGAGCAGAGGGAAGGCAGCGGAAGACGCCAGCTGCCAGGGCCTGGGGCCACTGGGCCAGCGCCTGGCGATACTGGTTGGGGGCAGGATCATTCTGCCCCTTGTCCACGCACCCCCACCAGCCCTCTCGCTTCTAACACAGGGCACCTGCTGGGGCTCAGGGATGTTAGGGACGAGTTCCAGCCCTGCCACTGCCCTGGGGCGACCCCTCCCTGTCCCTGCCTCCCTGCTCTGCCGCCCCTCTTCCTGGACCCTCAGTGGCTGTCCCATGGCTACATCCTGTGGGTGGGGGCCCTCGACAGGACAGCAGGACGGTTTGTTTTCAGTGGAATCCCATCCCTGGGTTCCCCTGGTTCCCACTCTTCCCAAGCCTCCCGGGACTGGGACAT…	128120693	128121144	[]	[]	[]	[0.]	126	5.53993e-06	1344	161	0.677	0.907	451	1	0.907	0.907	5	5	5	0
RABGAP1	ENST00000373647	chr9	+	3_prime_UTR	GAGCAGCTGCCGCCTCCCGACACCTTCAGAAAACACGACACCTTTTGTTGCCTTCTTTGGCCAGATGTGTGATTCTGTGACTTGTCCCAGGACCAGAATGTACCTAAGTCAGATCCATAGACGCATGTTGGTAGGTCACTGGACCAGAGCTTGTGAAGCAGGCAACCTCTGGGGTAAGACTACTGATACTAACAGGCCTGCTAGCTCAGCCGACGCTCTGGACACTCTAGAAATCACTCCTCAGTGTGACCTCCCAGGCCTCTTCCCCGTGTACGTCAACACCTCACCCAGCCTAAAGGCTGAGTTTACATGATCAGAGTTAGGGGATCCTTCAGTCTGTTGATTTTTTTTCTAAACCTTTTTTTTTTAATATACATATATATATATATATATATATAT…	123103214	123104866	[]	[]	[]	[0.]	449	1.66062e-05	4653	587	0.708	0.827	1652	3	0.657	1.992	4	2	9	7
RALGPS1	ENST00000259351	chr9	+	3_prime_UTR	GTCTCTGCAGGACGTGGCATGACTTCAGAGGCTTCTGGGAACCCAGGCTGGGCCTGGTGGTGAAGAGCAGTCCTGGGCACAGGCTGTGAGCCAGGGTGCTGGGAAACTCACAGCTGGACTCAGGGGACACGGCCTGTGGCCTCACCATCCCAGAGGGCTTCACCAGTGTGGGATCCACCTGTCAGTCCCCAGCGACTCTCATGACACTCATTCTGCAGCACCGCCTCTTGGGGCAGTGGTCAGACCCCACACGCCCTCTCTGGGCCCACCACCTGCATCTGCGACTAGAGAGCACCCGGCCCACGTTGGGTTCTCAGTGCTTTCTACTGCACAGAGTGGACAGCGCTAACTAACCTGTGAGAGGGGCCCGAGAGAAGGAACAGCTGTGGAACAGGCTTT…	127218770	127223166	['C9NOREP119']	['+']	['uoORF']	[0.]	866	4.64374e-05	13089	1875	0.437	0.489	4396	3	0.489	1.584	0	0	8	8
RALGPS1	ENST00000259351	chr9	+	5_prime_UTR	GACTTCTCCAGACAGGTTATGTTACCTGCAGAGGCTGCCCTGAAGCTCCCTGTGGCCTGGAGACT	126962225	126962289	['C9NOREP119']	['+']	['uoORF']	[0.68115944]	10	6.74296e-07	189	22	0.28	0.771	64	3	0.489	1.584	4	0	8	8
ROR2	ENST00000375708	chr9	-	5_prime_UTR	GGTCCGCCCCCCGCGCTCGTCCTGGCGGCCGGCGGGACGCCCCAGCCCGCGCCAAGGAACCTCCCCAGCCAGCCCTTGCCGTGGCCGGAGCCGAGCGGCGCATCCGGGCCGGAGAAGAGGACGACGACGAGGTCCTCGAAGTGGACCCGTTTGCGAAGCGCCAGGGAGAAGGAGGAGCGGACGCATCGTAGAAAGGGGTGGTGGCGCCCGACCCCGCGCCCCGGCCCGAAGCTCTGAGGGCTTCCCGGCCCCCACTGCCTGCGGC	91949964	91950228	[]	[]	[]	[0.]	85	4.2034e-06	780	92	0.775	1.107	264	2	0.675	1.107	6	2	6	4
RPP25L	ENST00000378959	chr9	-	5_prime_UTR	ATCTTGGCTCCGGATCGTGCGTGAGGCGGCTTCG	34612064	34612097	[]	[]	[]	[0.]	22	4.94123e-07	96	11	1.309	1.977	33	3	0.814	1.977	9	4	9	5
S1PR3	ENST00000358157	chr9	+	3_prime_UTR	TCGTCTCCATGCGCCCTGCTCTGCGGCTGTGTTCTTATTTATTGCATGCGTCGCTTCCACAGGGGCCCCTCAAGAGCTGTGACTCGGGAGAGCTACCTTACTTTGACCAACAGCCTGCCCAGTGTGGATGTCTCTTACAGAGGGGGCCCAAGGAATCACCACCCCGCTTCAGTGTAAACAACGTGCCTTGTCCACTTTGGGCTCCAGAGTCTTTCAGATGTACTAAGCTGCTGACATCATCCACTGCCTTCTGCTGCATCCTAGACACCCTCCCTGTTGTTCACAGAGAGGGAAGGTCGTGGGCCACACAATGCTGTGTGACCCTCTCCGTGTGCCTCTGAATGGTGTTTTGATGATTTTACACTACATTTCCTGTGCGTAGAATGGATGCTTGTATAT…	89002338	89005155	[]	[]	[]	[0.]	537	2.97038e-05	8358	1117	0.448	0.516	2817	3	0.516	1.095	0	0	6	6
SET	ENST00000322030	chr9	+	3_prime_UTR	ATAGAACACTGATGGATTCCAACCTTCCTTTTTTTAAATTTTCTCCAGTCCCTGGGAGCAAGTTGCAGTCTTTTTTTTTTTTTTTTTTTTTTTTCCCTCTTGTGCTCAGTCGCCCTGTTCTTGAGGTCTCTTTTCTCTACTCCATGGTTCTCAATTTATTTGGGGGGAAATACCTTGAGCAGAATACAATGGGAAAAGAGTCTCTACCCCTTTCTGTTCGAAGTTCATTTTTATCCCTTCCTGTCTGAACAAAAACTGTATGGAATCAACACCACCGAGCTCTGTGGGAAAAAAGAAAAACCTGCTCCCTTCGCTCTGCTGGAAGCTGGAGGGTGCTAGGCCCCTGTGTAGTAGTGCATAGAATTCTAGCTTTTTTCCTCCTTTCTCTGTATATTGGGC…	128694665	128696396	[]	[]	[]	[0.]	569	1.65341e-05	4917	620	0.857	0.984	1731	2	0.984	1.812	5	5	9	4
SHB	ENST00000377707	chr9	-	3_prime_UTR	GCGGACCAGACCTGCCCTGCTCTGTGACAGAGCCTGAGACTTGGAGGTGCCAGAGGCCCCCCACCAACCAGCCCAGCCACTGTTGCTGGCTGTGTCGTTTGTGTTGTGTGTATGGTACTAGCACACCACTGCATGTCTCTAGAATGCTGTTGCCACTTACGGGGGCTGGAGAAGGCCTGGATAAAGACAGAAGGGCGGCAACACACCACCCCAGCCCCCACCCCCACCCTCTCCTTGAGTTTCTGTGAATTAAAATATTTGCAAATCCAAAGAGATGCCTTCCAGGATGAACAAAGGCAGACCAGCTCCGAGGGGCGGGGTAGGGTGGGGCGGGAGCTCCCTGGCTGACATCTCTTTGTTCTCCAGCTGTCTCAAATTCACACCTCTGTACAGGGCAAA…	37915898	37919820	['C9RIBOSEQORF36']	['-']	['uORF']	[0.]	990	4.28535e-05	11367	1605	0.586	0.65	3922	2	0.65	1.322	2	2	7	5
SLC2A8	ENST00000373371	chr9	+	5_prime_UTR	GCACTCGCAGGGCCCGTGGCGGTTCAGGCGCCAGAGCTGGCCGATCGGCGTTGGCCGCCGAC	127397169	127397230	[]	[]	[]	[0.]	41	1.017e-06	180	21	1.446	1.98	61	2	0.887	1.98	9	5	9	4
SPACA9	ENST00000356311	chr9	+	3_prime_UTR	CTCAGAGCCAGGAGCTCCGTCGGCGGAGAGCTTTGCTGTTTAATTTGGATTTTACTGGTTGGTCCTTTTTTCACTGGTACCCATGGACCCTGCCACTTACTAACCCCAAGGGAATCAGCCAATATATTACTGAGACTTCCTCTCTCTCTTCTTGCTTTAACTTCTTTTTTTTTTGAGACGGAGTCTCGCTCTGTCGCCCAGGCTGGAGTGCGGTGGCGCAACCTCGGCTCACTGCAACCTCCGCCTCCCAGGTTCACGCCATTCTCCTGCCTCAGCCTCCCAAGTAGCTGGGACTACAGGCGCCCACCACCTCGCCTGGCTAATTTTTTGTATTTTTAGTAGAGACAGCGTTTCACCATGTTAGCCAGGATGGTCTCAATCTCCTGACCTCATGATCTA…	132888612	132890030	[]	[]	[]	[0.]	389	1.62957e-05	4251	535	0.669	0.791	1418	3	0.791	1.217	4	4	7	3
STX17	ENST00000259400	chr9	+	5_prime_UTR	GCTCCTGCGCCTGCGCCGTGCCCACCGACCGGCCTCGAGCGCCCCGGCGGGAG	99906654	99906706	[]	[]	[]	[0.]	23	7.9002e-07	153	17	0.97	1.837	52	3	0.422	1.837	9	0	9	9
SUSD1	ENST00000374270	chr9	-	5_prime_UTR	ATCTCTGCACCCTGAGGGCCCCGGGAGGAGGCGCGGGCGCGCCGGGAGGGACCGGCGGCGGC	112175236	112175297	[]	[]	[]	[0.]	28	9.8844e-07	180	21	0.986	1.791	61	2	0.581	1.791	9	1	9	8
SVEP1	ENST00000374469	chr9	-	3_prime_UTR	CCACTGCACGACCATCTGGCTCTCCCAAAAGCAGGATCATCTCTCCTCGGTAGTGCCTGGGCATCCTGGAACTTATGCAAAGAAAGTCCAACATGGTGCTGGGTCTTGTTTAGTAAACTTGTTACTTGGGGTTACTTTTTTTATTTTGTGATATATTTTGTTATTCCTTGTGACATACTTTCTTACATGTTTCCATTTTTAAATATGCCTGTATTTTCTATATAAAAATTATATTAAATAGATGCTGCTCTACCCTCACAAAATGTACATATTCTGCTGTCTATTGGGAAAGTTCCTGGTACACATTTTTATTCAGTTACTTAAAATGATTTTTCCATTAAAGTATATTTTGCTACTAAATAATATTTTGCTGGATAGTACCATTTTATGAGGTGGCCA…	110365248	110366538	[]	[]	[]	[0.]	263	1.30412e-05	3819	474	0.502	0.615	1290	2	0.615	0.996	2	2	5	3
TLR4	ENST00000355622	chr9	+	5_prime_UTR	AGACGGTGATAGCGAGCCACGCATTCACAGGGCCACTGCTGCTCACAGAAGCAGTGAGGATGATGCCAGG	117704403	117704472	[]	[]	[]	[0.]	18	8.4268e-07	204	23	0.541	1.161	69	2	0.388	1.161	7	0	7	7
TRAF1	ENST00000373887	chr9	-	3_prime_UTR	GGTGGGCGGGGCTCCTGAGGGAGCTCCAACTCAGAAGGGAGCTAGCCAGAGGACTGTGATGCCCTGCCCTTGGCACCCAAGACCTCAGGGCACAAAGATGGGTGAAGGCTGGCATGATCCAAGCAAGACTGAGGGGTCGACTTCGGGCTGGCCATCTGGTTAGGATGGCAGGACGTGGGCTGGGCCCACAAAGGCAAAGGGTCCAGAAGGAGACAGGCAGAGCTGCTCCCCTCTGCACGGACCATGCGACACTGGGAGGCCAGTGAGCCACTCCGGCCCCGAATGTTGAGGTGGACTCTCACCAAATGAGAAGAAAATGGAACCAGGCTTGGAACCGTAGGACCCAAGCAGAGAAGCTCTCGGGCTAGGAAGATCTCTGCAGGGCCGCCAGGGAGACCT…	120902393	120905019	[]	[]	[]	[0.]	525	2.82544e-05	7731	1027	0.476	0.549	2626	3	0.549	0.745	1	1	3	2
TRIM32	ENST00000450136	chr9	+	5_prime_UTR	CAGGAATTTGACCCTCTAGGGCATGAATACTGTGCTGTTCAGTTCTGAGCTGTGCTAGCAATACCCTTCAAAGGAAGAGCA	116697662	116697742	[]	[]	[]	[0.]	10	8.01942e-07	237	27	0.228	0.628	80	3	0.628	1.98	2	2	9	7
TRMT10B	ENST00000297994	chr9	+	3_prime_UTR	TGGGCCTAAGATTGCAGCTGCGTGGCCAGGTGCTCACGCCGTAATGCCAACACTTTGGTAGACCGAAGTGGGCAGATCACCTGAGGTCAGGAGTTCACGACCAGCCTGGCCAACATGGTGAAACCCTTCTCTACTGAAAATACAAAAATTAGCCAGGTGTGGTGGCGCATACCTGTAGTCCCAGCTACTTGGGAGGCTGAGGCAGGAGAATCACTTGAACTCGGGAGGCGAAGGTTGCAGTGAGCCGAGATTTCACCAGTGCACTCCAGCCTGGGTGACAGAGCAAGACTCCATCTCAAAAAAAAAATAAATAAAAAAAAATGCAGCTGCAGGAGTGAGGCGCTTGGAGGTACCTTGACCCAAAGAGCAGGGCAGAGGGTGGCAGTGGCACATAGGCAA…	37777708	37778972	['C9RIBOSEQORF33']	['+']	['intORF']	[0.]	339	1.34084e-05	3717	462	0.672	0.803	1264	2	0.803	1.992	4	4	9	5
TRPM3	ENST00000677713	chr9	-	5_prime_UTR	ATTCTGGAGCAGGCTGCTTTGACTCCGACCACAGGCTGTTTTGTGCAGGCTGTCCCTCTTCTTCAAAATCGTGCATCCCCTCCCCGAAGCAGCAGGCAGTGTGCCTCCATTCAGCCACATTTGGTATGCATGAGCACGGCTGCAGAGAGAGGGGAGGTGGCTGTTTTAAGAAGGTTCAGGGGCTCAGGCAAGGCTACTTGACTAGTCTTCCAAGTTCCAGGAAGCCTCTGCCCTAATGGAATTTGCAGGTGTGGAGATGACCATGGG	71121355	71121621	[]	[]	[]	[0.]	63	2.92973e-06	795	94	0.547	0.827	266	2	0.507	0.827	4	0	4	4
ZDHHC12	ENST00000372663	chr9	-	5_prime_UTR	GCGCTTCTTCCGGGTGGGGCCCCGGGCCGAGGCG	128724094	128724127	[]	[]	[]	[0.]	16	5.11406e-07	96	11	0.968	1.913	33	2	0.763	1.913	9	3	9	6
ABHD17B	ENST00000333421	chr9	-	3_prime_UTR	AATATTCTGTAAATTTGCTACTGGGTTTTCCTTTCTTGCTGAACTGCACTCTTTGGTAAATAACATAAAACCTGAAGGTTTTGTTTGCAAATCATGTCAGTTGCCTTCATAAATGTACAGGTAATGATTTGTTAACAGACTTAATGAAGGTTTTAATTACCAGAACTAAAAACTGGAAATAACAGTACCGTGCAGTCAGGCTGTGTAATTTATATTTTTTCTGTGAATTTTTTTTTAACATCAAGATGAGTACTGTATGAGATTTTAATTCTATAAAATCAAATGCTGTAAAAGTATTGCCAAATGCTTTTGCATACTAGAAACAAATTTATAAATATTTTTAAAACATCTCAATATATTAAATCTTATCCTGGAATACAACTGTAATATTTTGAAAAA…	71865152	71866786	[]	[]	[]	[0.]	300	1.62254e-05	4818	607	0.45	0.544	1634	2	0.544	0.981	1	1	5	4
ABITRAM	ENST00000322940	chr9	+	3_prime_UTR	GGATTGACATGGAACAAAAAGCAAAGTGGGATTCTTGTTACCTGGCCTAAACCATCAGGGTACTAAAGGAGAAGAACCAGTATATGTAAAGCATACCTAACAGCCAGCCATATGCAGGGGAGGCCTAGTGCTTCACTTAGTTTTCCCTCTCTGTCTTCATAATGAGCCTTGGTTCCCATTTGTCTACAGCCTGCCAGATCTGGCCTGCCCATGTACTCACACTGTTCTCTTGCATCTCTCTAACAACTGGCATGCAAGGCATGTTTTTCTGATTAAAAACAAACAAAGCTCTTTGAAGAAGATTTAGAAAATACAGAAGAGTTTTAAGTAGCCAAGTAAAAATAATTTACCCATCATCCCATAATCCAGAAGTAAATACATTTGACCCTTGAGCAACAT…	108939687	108940954	[]	[]	[]	[0.]	230	1.29598e-05	3771	468	0.441	0.548	1267	2	0.548	1.996	1	1	9	8
ACER2	ENST00000340967	chr9	+	5_prime_UTR	GCCGCGTTTTGCCTCCGCAGCAGCTCTGGGCTCTTCTCAGCTGCGCGAGCAGCTGCTCCAATGCCCCGGAGTGGCC	19409009	19409084	[]	[]	[]	[0.]	23	8.57941e-07	222	26	0.637	1.253	75	2	0.675	1.253	7	2	7	5
AMBP	ENST00000265132	chr9	-	3_prime_UTR	CAACTGGCCGGTCTGCAAGTCAGAGGATGGCCAGTGTCTGTCCCGGGGTCCTGTGGCAGGCAGCGCCAAGCAACCTGGGTCCAAATAAAAACTAAATTGTAAACTCCTGAAA	114060127	114060238	[]	[]	[]	[0.]	30	1.24296e-06	327	38	0.591	1.071	111	2	0.975	1.071	6	5	6	1
B3GALT9	ENST00000689072	chr9	+	5_prime_UTR	GCACTTCCGGTCCCCGCCCGGAGGTGGGTGGTGGGAGGCTGGAGGCCGGGAGTAGGGGTGGGGAGAAGAGCGTCCCGGGAAGCTGAACGCGTGCCGCGCGGCCCTCACGGTGCTTAGGCTGGGTGCAACCTAGAACGGAGGTTCCTTTCGTACCGTACATCCAGGTTTGCACAGCGCGCTTATGTCCCTCCTCCAATCTGATCTTGCACCAGCTCTGCAGTAGTTTTTCTTATTATCCTCATTTTACGGAGGAGAGGGAGCTGTGGCTTAGAGAAGTTAAGAGACGTGTCCAAATTCATACAACCTGTTGGGCACCTCTTTATCCCGAACGCTGTTCTAGGGGATAGGGTTAGTGAACAAAAAACGCAAAAGCCCCTGACCGCCTGGGCCTTACATCTA…	120793467	120793922	[]	[]	[]	[0.]	122	5.45056e-06	1341	160	0.658	0.886	455	3	0.599	0.886	5	1	5	4
BRD3OS	ENST00000603928	chr9	+	5_prime_UTR	CAGCACCTTTGGGGAGAGACGAGACCTGAACAAACGCTGGGGCTGGATCCCCAGGGTGGGTCAGAACAGCCGTTGCCCTGAAAGCTGGCCCGGACAGATGCGTGCGGGGCGTGCCACCGGAGCTCCTTCCAGCTTGCGTCTGGGGCCACCATGTCCCTTCCTCAGGGCACTGGATCCATCTCTTCAAGCTCAGTGGTCCAGGCCATGGTGGCAGAATCACCCCCCAGGGTGTGACGCCTCGTCCCTGTCAATTCCACACAGCTGCACCCGGAAGAGCTGTGGCCGGGCGCCGCTCTGACCTGTGTGCGGTCCCCTGAATGGGTCTCAGGTGTCTTCAGAATGGTGAGGCCGCCTCATTTCCTCACCACACAACCCTCCTGAGGACGTTGCCTGCAAATG…	134026208	134026747	['C9RIBOSEQORF103' 'C9NOREP156' 'C9NOREP155']	['+' '+' '+']	['uORF' 'uORF' 'uORF']	[0. 1. 1.]	112	7.55231e-06	1614	195	0.493	0.672	539	4	0.672	1.982	2	2	9	7
CARD19	ENST00000375464	chr9	+	5_prime_UTR	CAAAAGGGGCGGGCGAGCACGGCCCGCGGGCGGCGTTCGCTGGAGCTGGTGGACCGGGCGGCTGACCGAGGGGCGGACGCGCGGCGGGGCAGACCGCTGGGGACTGCGGGCGGCGCTGTGTCCGTCGCC	93096217	93096345	[]	[]	[]	[0.]	42	2.20621e-06	375	44	0.746	1.235	128	2	0.849	1.235	7	4	7	3
CDKN2A	ENST00000579755	chr9	-	5_prime_UTR	ACCTCTGGTGCCAAAGGGCGGCGCAGCGGCTGCCGAGCTCGGCCCTGGAGGCGGCGAGAAC	21994332	21994392	[]	[]	[]	[0.]	18	8.89417e-07	177	20	0.622	1.334	60	3	1.334	1.498	7	7	8	1
CNTFR	ENST00000378980	chr9	-	3_prime_UTR	GCCCGGCACCCCATGAGGACATGCAGAGCACCTGCAGAGGAGCAGGAGGCCGGAGCTGAGCCTGCAGACCCCGGTTTCTATTTTGCACACGGGCAGGAGGACCTTTTGCATTCTCTTCAGACACAATTTGTGGAGACCCCGGCGGGCCCGGGCCTGCCGCCCCCCAGCCCTGCCGCACCAAGCTGGCCCTCCTTCCTCCCTCAGGGGAGGTGGGCCATGCAGCTAACCCACCCACCAAAGACCCCCTCACCCTGGCCCCTTGGGCTGGACCCTCCAATGCCAGCGACTCCCAGGAGCCCTTGGGGGACGTGAGGGGAGCCTCTCACATCCGATTTCTCCTCCTGCCCCAGCCTCCTGTCTATCCCAGGGTCTCTGTTGCCACCATCAGATTATAAGCTC…	34551433	34552070	[]	[]	[]	[0.]	166	7.3806e-06	1857	224	0.653	0.843	637	3	0.64	1.577	4	2	8	6
COQ4	ENST00000300452	chr9	+	3_prime_UTR	GCTCCTGAGCCAGCGGGGCCTGGCCTACCTCCCCCATCCCCTGCTTCCCTTGGAGGCAGAGGGCTCCCTTGACTACCTTTGTTCCTCTTCTTTGAACACTGACCCTTGGACAACATTTATCATAATTTGTCATAACCACTGCTGAGTGGCCTTGAGGACGAACCCCGCAGGGAGCAAGCAGTACAGTGGCATTCCCAGGGGGACCAGCAGCTACCCAAGGAGAACCATGCATGAACAGTATCAGTCGTCTGGGCTCATGCTGGGATGTCGCAGTGCTCCTGTTGCAACTCCTCCCAGCCAGCCAGGTTTGCTGGGGGCCAGGCTGGGTGTCCTCACAGGAGTGAGGGCTACACCCAATTCCAAAAGCCTGAGAAGAGAGAAGTGGAGGGGGAGGCGAGT…	128333646	128334072	[]	[]	[]	[0.]	95	4.76066e-06	1272	151	0.533	0.746	426	1	0.746	0.746	3	3	3	0
CYSRT1	ENST00000650725	chr9	+	5_prime_UTR	AGGCACTGGGACCTAGAGCTCAGAAGACCGAGAGGACAGACTGCCGTGTTGCCACCACAG	137225174	137225233	[]	[]	[]	[0.]	17	6.90577e-07	174	20	0.582	1.275	59	2	0.914	1.275	7	5	7	2
DAPK1	ENST00000408954	chr9	+	5_prime_UTR	GCTTCGGAGTGTGAGGAGGACAGCCGGACCGAGCCAACGCCGGGGACTTTGTTCCCTCCGCGGAGGGGACTCGGCAACTCGCAGCGGCAGGGTCTGGGGCCGGCGCCTGGGAGGGATCTGCGCCCCCCACTCACTCCCTAGCTGTGTTCCCGCCGCCGCCCCGGCTAGTCTCCGGCGCTGGCGCCTATGGTCGGCCTCCGACAGCGCTCCGGAGGGACCGGGGGAGCTCCCAGGCGCCCGG	87497867	87498107	['C9RIBOSEQORF51' 'C9NOREP62']	['+' '+']	['uORF' 'uoORF']	[0.73333335 0. ]	129	2.99487e-06	717	84	1.331	1.776	240	3	0.589	1.776	9	1	9	8
DNLZ	ENST00000371738	chr9	-	3_prime_UTR	CTCCTGCGCTCCCCGGCACTGTGGGACTTCGGCCTTCCAGAAGGAGGTTTTGGCCCTGGGCCTCTCTGGACGTGGCCTGTTTTCTATCAATAAACAGACATTACTTCCAGATGCTGGGGCCTGTGGCCCTCGTGGCCTTTCTTTTTCTGGAGTTAGAACGATTGCTCTGAATCCCTGGTGCTGCTGGGTGGGACATAGGAGCCGCAGGACCTCTCGCCTCACCACAGTTCCTTCTACACAGAGTCACCCAGCTCTTGCCCACAGAGGCCACAGTCGCGTGGAAAGGGGGCTGGATGTGGCGTCAGAGCCCTTCCTGGCTGTCGCTGCGTGACTTTGAGCAGGTCACCACCCCTGTGAGCCTCAGCCTTCCTCTGCAAGGCCCTTGCCGCCCCCCTGGCC…	136359483	136362011	[]	[]	[]	[0.]	921	3.24488e-05	7575	1024	0.852	0.95	2528	1	0.95	0.95	5	5	5	0
DNM1	ENST00000372923	chr9	+	5_prime_UTR	AGTCTGGGCGCGCGGCTGCAGCGGCGGAGCCGGAGTCGGAGCCGGGAGCGCTAGCGGCAGCCGGATCGCAGCCTGCGGGGCCCGCCGCAGCC	128203379	128203470	[]	[]	[]	[0.]	43	1.22651e-06	267	31	1.086	1.774	91	2	0.796	1.774	9	4	9	5
FBXO10	ENST00000432825	chr9	-	5_prime_UTR	ACATGACGGCGGCGGCTCCGCACGATCCCCAGGCAGCTGTCCGCCCCCGGGCGGGGCTGGCCGCACGCCGCAATCCTACCGGCTGCTGCGGCTCCAGCGGGGGCGGCGGGTGGCTTCCAGGGCACCGGCGGCCGCGGCCCGGACTCCGCGGTGGGCGAGCGCCCTGTGAG	37576211	37576380	[]	[]	[]	[0.]	48	2.51867e-06	492	58	0.657	1.053	169	2	0.667	1.053	6	2	6	4
FBXW2	ENST00000608872	chr9	-	5_prime_UTR	GCGCCATGGCTGCGGAGCGGACCCGGCCGCTGCAAGGCTCTGGCGGTCCGAGCGTGCCTAGTAGCTGTGAACCCGGCGCGAGGTCCCGGGCCCCGGGGCGCTCGCTCAG	120793149	120793257	[]	[]	[]	[0.]	38	1.73051e-06	321	37	0.793	1.346	108	3	0.451	1.98	7	0	9	9
FCN1	ENST00000371806	chr9	-	5_prime_UTR	GTTAGAGCTGGGGGACTCTTCAGAGTCAAAGGCCAGAGAGC	134917872	134917912	['C9NOREP159']	['-']	['dORF']	[0.]	7	3.79153e-07	117	13	0.306	1.011	40	2	0.545	1.011	6	1	6	5
GNA14	ENST00000341700	chr9	-	3_prime_UTR	AAGCTGCTGCCCACTCCTCCCCTATAACAGAAGATGTGATTTGCAAACTCCTTGTTTTATTTGCAAGTGCTTCTGACATCACCAGAGCCAGCCCCATGCCAGGAACTAAGGATGTCATGTAGATCGTGGGGACAGAGATGGGTGATGGAACTTGGAAGATATTTGAGTTTACCAACATACTTTAAAAGTCCTTACATCCCAAATTGTGTTTATAATTATTTTCTTGACTTTTGGCTATAAGATTTTGTGTAATTTTTGAATTTGGTGTTTTCTAGAATTTTTAAAAGCCACTTTGATTTAGTTTTAAATATGTTTAAAAATAGCGATTAAAATTATGTAAGCAAGGAGCCTGTTAGTTTATAGATCATGCCTTCAAACCTCTAGAGTTAATTTGGGTGA…	77423079	77423978	[]	[]	[]	[0.]	165	8.95448e-06	2646	322	0.452	0.583	899	2	0.583	0.83	1	1	4	3
GOLGA1	ENST00000373555	chr9	-	5_prime_UTR	GACAGAATGCTTTGACCTCCAAGCTGTTTTAAATCTAGTAGATAAGCCAG	124940106	124940155	[]	[]	[]	[0.]	6	4.59883e-07	144	16	0.205	0.74	49	4	0.621	1.807	3	2	9	7
GSN	ENST00000432226	chr9	+	5_prime_UTR	GTAGTGCTCATAGCTCTCTTTGTCCAGTGCTTCGGCCTTGGTCCCAGCGCCTTCCCACGGAGCAGCACTCTTCACCCTGCACAGCCTTGTTAG	121281470	121281562	[]	[]	[]	[0.]	17	1.03224e-06	270	31	0.375	0.823	92	3	0.823	1.152	4	4	6	2
HSPA5	ENST00000324460	chr9	-	3_prime_UTR	ACACTGATCTGCTAGTGCTGTAATATTGTAAATACTGGACTCAGGAACTTTTGTTAGGAAAAAATTGAAAGAACTTAAGTCTCGAATGTAATTGGAATCTTCACCTCAGAGTGGAGTTGAAACTGCTATAGCCTAAGCGGCTGTTTACTGCTTTTCATTAGCAGTTGCTCACATGTCTTTGGGTGGGGGGGAGAAGAAGAATTGGCCATCTTAAAAAGCGGGTAAAAAACCTGGGTTAGGGTGTGTGTTCACCTTCAAAATGTTCTATTTAACAACTGGGTCATGTGCATCTGGTGTAGGAAGTTTTTTCTACCATAAGTGACACCAATAAATGTTTGTTATTTACACTGGTCTAATGTTTGTGAGAAGCTTCTAATTAGATCAATTACTTATTTTAGG…	125234853	125236591	[]	[]	[]	[0.]	461	1.79528e-05	5208	661	0.646	0.753	1738	2	0.753	1.228	3	3	7	4
KANK1	ENST00000382297	chr9	+	3_prime_UTR	TTGTATGCAAATAGCCCTTTATTTACATGCCACTATTAAGCTGCTAATTGTTCCTGTTGGGGTGACAGATACTGAATGTATACGTATTGTGCCTGAGCTCACCAGCAAACAGAAGCATCAAGCCCAGGGGTAAAGGCTGAAGCTTTCACAGTGCAGAGACTGCTAGCCTGGGCACACACACCTCCTTTCTGGCCGTCTTCTGTGTAGGGCACACTTTAACCCAGTCTCTGTTGCTGTTGAGTCTCTGCTCCGTTTTGTACAGTCACAGGGAATTCTGATCTGAAGGGGCACCTTCTGTTCACTCCCACAAAGTGGTGTCTGGTTCTCACTGAGACGTTTTAAGATTTTTCCACAAATATTTATATGTACTAAATGTGGAACCATTAGAAAGTTCTTCCA…	745236	746103	['C9RIBOSEQORF1' 'C9RIBOSEQORF2']	['+' '+']	['uoORF' 'intORF']	[0. 0.]	330	8.85557e-06	2577	313	0.964	1.155	867	3	1.155	1.992	6	6	9	3
KANK1	ENST00000382297	chr9	+	5_prime_UTR	GTTGAATGCCTTTGAGAACTTGATGCATAAAATTTGCATGACTCCTCACTCCTTTCTGGATCTCTCATTGGACTCAAGCCAGC	676890	676972	['C9RIBOSEQORF1' 'C9RIBOSEQORF2']	['+' '+']	['uoORF' 'intORF']	[0.72619045 0. ]	27	7.89499e-07	243	28	0.711	1.33	82	3	1.155	1.992	7	6	9	3
KIF24	ENST00000402558	chr9	-	3_prime_UTR	AGCCAGACCCTGTGCCGAGATGGTGGGGGCCCTGCAGGAGTCTGTGCTGGGCTCTCAGGCTGGAGGAGCCTCTGCCAGGTCCTCCCTGCACACACCAGAACCCACACGCTGGTCCTGCCTATGCTAGCGTCACCCCAGCCCCACGTGGCTTCAGATAGGTCCCAGCTTCTCCCTCAGGGACAGGCCCCTGTCCCTCAGTTCCATGCACAGGAGTGCCTCCAAGGGTGGGCCAGGCCGAAGAACCTAATGCCTTTCCCTTGTGCCTAGAGAATATGATTAACTAACCCCTTGCCTGTGGGAATATATTTGGGTCTAATAACCCTGAAGTTTCTAAGTTTGGGGATCAGAGGATGGGGTGGTCAGTGGTAGCCTAGAGGTCAGAGGTCACAAGACAGAGAA…	34252380	34254379	[]	[]	[]	[0.]	553	2.14466e-05	5979	771	0.669	0.769	1999	2	0.769	1.421	4	4	8	4
KLF9	ENST00000377126	chr9	-	5_prime_UTR	CTTACTCATTTGTGTTTATTCTTGGACTTATCCTGACATAATGGGGTTTTTTTAATTATAGATTCACACTGCATTTATTCATCACCCCTGTCCTCTCATCCATAACTCAAATTTACTACCAGCAACACAAAATACAAAGATGTGTCCAGTTTCACTACAGCTCTTCGCGTTTACAAGTGTCGAGCGCTTGCTTTCGGAACGCCCTTGTGATTGGCCGAGCCAATGCCAGTGACATCAACCAACTTACTTTTGATTGGAAGGCTGGTTGCTGGGACTGTAGCGTTTGCAGGAAGTCACTTAACTGTTTGGGAGCTGGAAAACCGAAGCTGAAGTTCTCTTTTGCCATAGGAACGAGCGCAACTGACTAGGAAAGATGTGTCCCAAAGCTCCGCAAGCTGG…	70413364	70414657	['C9NOREP51' 'C9RIBOSEQORF41' 'C9NOREP52' 'C9RIBOSEQORF40']	['-' '-' '-' '-']	['uORF' 'uORF' 'uORF' 'uORF']	[1. 1. 1. 1.]	363	1.74794e-05	3819	484	0.688	0.818	1293	2	0.524	0.818	4	0	4	4
LCN2	ENST00000277480	chr9	+	5_prime_UTR	ACTCGCCACCTCCTCTTCCACCCCTGCCAGGCCCAGCAGCCACCACAGCGCCTGCTTCCTCGGCCCTGAAATC	128149453	128149525	[]	[]	[]	[0.]	17	8.81883e-07	213	24	0.485	1.062	72	2	0.99	1.062	6	5	6	1
LCNL1	ENST00000408973	chr9	+	5_prime_UTR	AGGCCCAGGTCCCCATCCAGGCCAACTTTGATGCCAGCCAGGTGTGCCCAGCCCTGTTTCCTCCTCATCTCCAATGAGTCCTCCCGGCTTTGGTGCTGCACCCCGGGTCCCTGTCCACACCCTCTTTGATCCAGGCTCAGCAGGGCTAGGGGCAGGGGAAACCCCCACCTCACCCGCTCCGTCTGACTGGAGTAGGGGTTGGCTGGGGAAGACTGCAGCCTCCATCCTACCTTTTCAGTTGCATCCCCCAACAATCCCCAGGGCCCAAAATAGGGACAAGTTGGTTGCCTGTGCCTCACTGTCCCCCACCCACCCCACAAAGACCTGTGACCTTGCCACAGCCCCACCCATCCAGCCGTACCCCCTGGGTGCCAGCTGCAGACAGGCCGGTGCTGGGCT…	136982993	136983586	[]	[]	[]	[0.]	141	7.63049e-06	1776	215	0.572	0.754	593	2	0.754	0.838	3	3	4	1
MRPL41	ENST00000371443	chr9	+	3_prime_UTR	CTGGGCGGGGGAGGGGCGGCCTGCCCTCATCTCATTTCTATTAAACGCCTTTGCCAGCTA	137552496	137552555	[]	[]	[]	[0.]	22	7.41167e-07	174	20	0.786	1.567	59	2	1.567	1.969	8	8	9	1
NMRK1	ENST00000361092	chr9	-	5_prime_UTR	GAAATATTAGGAAGCTGTGATTTTCAAAGCTAATT	75083116	75083150	[]	[]	[]	[0.]	2	3.01747e-07	99	11	0.074	0.572	34	3	0.572	1.197	1	1	7	6
NXNL2	ENST00000375854	chr9	+	5_prime_UTR	AGAGGCGGGTGCCGCGCTGTCGCCCAGGTATCTGGGGTCTCTGGTGTCTGAGTGTCTCATTGTCGGCGCGAACACAATTGCTCCAGCCACAGGCGAGGCCTGGCCAAGGTGTGGGCGCATCTGGGGCAGGTCTTGAGAGGTCCAGCGCCCGGTGGTGCGGACAGAGGCGGGGCACCGCGGCGCTCGCCGCCGCCTCCCCGCAGGTGATCATCCTCCTGCAGGTGTCCTCGGGTCTCAGGTGGCTGCGTGTCTGCGCC	88535178	88535434	[]	[]	[]	[0.]	67	3.48611e-06	750	89	0.618	0.923	256	2	0.562	0.923	5	1	5	4
OGN	ENST00000375561	chr9	-	5_prime_UTR	ATTCACCCTCCCACTTGGGGCTAATGCACAGACATGAACATCTATTGAGGAAAACCACAAAAAACTTCAAAACAGCTACAACG	92404496	92404578	[]	[]	[]	[0.]	22	8.2146e-07	240	28	0.561	1.122	82	3	0.457	1.122	6	0	6	6
PHF24	ENST00000242315	chr9	+	3_prime_UTR	CATGGAGCAGAGAAGCTCGGTTTGAGGACAGTGACATCCTCTCCCTCCTTTCCTTTCTCCCTTCCCCCACCAACCTCTGGCACAGAGACTCATGGGGTTGGGACACTGCCAGCGTCTTAACTTGTCACTAAGCTTTAAGGCACTGAAATCACCATTCCCCTCACAATAGAGGCAGTGAATGCATTGCCACAAGGAGAAGCCCTGGGAGCTGTGGCAGCATCCTCTCCTGGACCGCCCCTGCCCCACATCATAGACGGGACCTGCCACCACACTTATATACATGTGCACATGCTGCCCAGCTGTCCATGCCTTCAGAAGCCTGGTTCTTTTTGGTTGAGAAAGGACCAAAGTCCCTTTGTGAAGCCCCTGGTATAGAGGAGGGGGTCTCTACTCACCCCT…	34978112	34982544	[]	[]	[]	[0.]	828	4.69802e-05	13107	1881	0.416	0.466	4432	2	0.466	0.727	0	0	3	3
RABGAP1	ENST00000373647	chr9	+	5_prime_UTR	GGTTTGGGAGGCCCAGGCGGCGGAGCCTCCGGGACGGCGAGCGGCGGGCGGCGGAGGAGGAGACGGCAGGTCGG	122941020	122941093	[]	[]	[]	[0.]	58	1.1783e-06	216	25	1.657	1.992	73	3	0.657	1.992	9	2	9	7
RIC1	ENST00000414202	chr9	+	3_prime_UTR	CAGTGAGGTTCCATCACAAAGGGGCAGTATTAATTAGCAGCAGCGTGCAGCTCAGTACGTTGTAACATAGTTGGATGATTTAACAGGAGAACTCAGTTCAGAGACTCTTCGGTAAGTATTAGTAGATTTTAACTAATTCTTTCTTGTCTAAGAAATCTTTTTGACTCCATAAAAATGTGATATAAAGCATCTTTCATAAAAAAATTTTAAGCTGCAGTGAAAAGTAAATATTGTACAGATGTACATGAGAATATTTTGGTTTTACTCAAAGGTTGGTAGCTCTTAAACCACAGGAATTGTTTTGCCCCAGGTGAGCTTACTTTTTCACTACTTACATCTTCTCACATTTCCCGGTTCTGCATTATGTCCAGATTGCTTTTTAAAAAATAAATGCTAAGG…	5774247	5776557	[]	[]	[]	[0.]	651	2.29949e-05	6897	895	0.682	0.776	2310	2	0.776	1.82	4	4	9	5
RNF183	ENST00000489339	chr9	-	5_prime_UTR	CGAGGGGATGGCAGGAGATCAATCGGACCCAGAACAGAGGCCTGCAAGGATGAGCGCACTTGATCCCCTCAGAGAAAAAGCCAGAGTGACTCACAGGAGAAAGACAAAGCAACCAAAGCTTCCAGGGTGTACAGGAGGTCCAAAGTCACCAGAAGGAAGAAGAAAACCTGAAACAGCGAGAGCTGGCCAAACGCTGCTAAGACCTATGCAAATAAGACCCACCCACGCTACCTGGAAATCGGGCCTGGGAAGTCAGAAAACAAAGCACATGCGTGCAGGGCTGCACGAACGGAGGCGGAGGAGGCGGCTCCGAGGGAGCAG	113303056	113303376	[]	[]	[]	[0.]	74	3.69929e-06	951	113	0.543	0.795	320	6	0.622	1.529	4	2	8	6
RUSC2	ENST00000361226	chr9	+	3_prime_UTR	GGCCCTGTGCATGCTGGTGGCCTCAGGGACCCTCATAACCCCCAGACTCAGAGCCCGAGAGCCCTTCCCAAGCCATTGGCTTGGCTGCAGAGTAGACTGAGAGCTGGGGCCACGTATCCCTGTGCTGGCACCTGCTCCCTGTGCTCAGTATTAATTACGCCCCCTTAACTGTCCCAGTGACCTTGTCCAGACCTCCACCCAGGAGAGGGATGGGACACAGCACTGGGCTGCCAGGATTCCCCTGGCCCGTCTGGGCCAACCCTTCCATGGGTGAAGACAAGCAAGTCCCCCTGGAGGCGGGTGGCCCAGAAAGCCATCTACAGGGTTCCCTAGGCCAGGTGGAGATGAGGATGGGTAACAGTATTGGGGCCAGATCCCTAAGCCCCCCAGCTGTAAATA…	35561383	35561895	['C9RIBOSEQORF23']	['+']	['uoORF']	[0.]	156	5.80847e-06	1530	183	0.748	0.974	512	3	0.587	1.986	5	1	9	8
SLC34A3	ENST00000673835	chr9	+	3_prime_UTR	CGGGCAGTTGCTGAGCAGACCGCCCCACCCTCCCCGGCTGGGAGGGCTCTGGAGGGCCCTGGAGGGGGGGTCCCCGCGGCAGCTGACCTCCGGTCACCTGCTTCCCCTTCTGTGCAAATAAACCAGGCTGTTATCTGGG	137236417	137236555	[]	[]	[]	[0.]	74	1.74632e-06	411	48	1.277	1.851	138	3	0.987	1.851	9	5	9	4
SPAAR	ENST00000443779	chr9	+	3_prime_UTR	CGCCCGAGTCCCCAGGATTTGCTGTGCTGATGGGTCAGACTCACCCGCTCCTCAGCAAGCCTTCCCTGGCCTTCCCCTCCTCCCAGGGCCTTCTCCCTGTCCTTCCCCTCCAGTAACCTGTGAACTTCCCGTCTCCTCCCATTCCAGCCTTCTGTGCCCTCCAGCCTCAGGGATCCTTGTTATTGGGACAGCCCAGCTGGGGTTGACCCACAGGATGGGGCTTAGGAGAGCTCTGAGGAGTGAGTGAACAGACAGCGCCGGAGTGCACGGTGGGCCGGCTCTGCTGATCTACACCAGGAACTGAAATATCACTGGAATTTATTGTAAACGGTGTGCCTATGATGCTGGTTCTGTTGCCACCTGGGCACGCAGCACCCTCAAGTGGACATTTCTAGAAAC…	35910692	35911686	[]	[]	[]	[0.]	285	1.05946e-05	2979	365	0.709	0.861	994	3	0.861	1.068	4	4	6	2
SPIN1	ENST00000375859	chr9	+	5_prime_UTR	AGTGCTTGTGATTTCACGTATTTTTGCTGAACTCGTAAAAGAGACACTTGGATGGTGGATTAACCAGAACACTAACATTCTGTGAAAAGTTTCAAATTGGAGAATATTGAATTTTCACCCTAGTCCAGCAGCTCCGCTGCTCACTTAAATACAGATGA	88426382	88426539	['C9NOREP63']	['+']	['uoORF']	[0.07843138]	24	1.6e-06	465	54	0.322	0.625	157	3	0.565	1.877	2	1	9	8
SPTLC1	ENST00000262554	chr9	-	3_prime_UTR	GCAGAGTCCCGGGACCATGGCCTCCTGCCACACAACACGCAGAGAGGACTCAAGACTCCCGCTGGCCATGGAGTGGCCTGAAAGAGAGCAAGAACATGTGGATCTTTGATAGGATTGTTACCAAATGGTGTCAGTATGGACCAATTGTGTGACCATGAGAAGGATGCTTATTTTTTTTAAAAAGAAAACACATCTAAAAGCCCAGGAACTGATTTTTTTAAGAGGAAAACTAATGACAGTGTATAACTGATGTTTAAATTGTGCATTTAGTACTATTTAAATGTTTTCTTATACTAGTATTTTATATTCTTTTGTTGTCGTTTAAAACTGGAGCTTCAGTGTCTCTTCCCTCCCTCTAATAGTAATGGTTCAGTAAGCACTCCTTAACTCCTTAGTATT…	92031147	92032464	[]	[]	[]	[0.]	227	1.30855e-05	3900	484	0.421	0.524	1317	2	0.524	1.211	0	0	7	7
ST6GALNAC4	ENST00000335791	chr9	-	5_prime_UTR	GTGCCCGGCTCCCACCCCTTCCCAGCCCCAGCCCTGGAGACAGCAGCCCCTAGACTACTGAGGGACAGCGACAGC	127916420	127916494	['C9RIBOSEQORF82']	['-']	['uORF']	[0.]	9	9.72183e-07	216	25	0.217	0.628	74	3	0.628	0.993	2	2	5	3
TLR4	ENST00000355622	chr9	+	3_prime_UTR	AGAGGAAAAATAAAAACCTCCTGAGGCATTTCTTGCCCAGCTGGGTCCAACACTTGTTCAGTTAATAAGTATTAAATGCTGCCACATGTCAGGCCTTATGCTAAGGGTGAGTAATTCCATGGTGCACTAGATATGCAGGGCTGCTAATCTCAAGGAGCTTCCAGTGCAGAGGGAATAAATGCTAGACTAAAATACAGAGTCTTCCAGGTGGGCATTTCAACCAACTCAGTCAAGGAACCCATGACAAAGAAAGTCATTTCAACTCTTACCTCATCAAGTTGAATAAAGACAGAGAAAACAGAAAGAGACATTGTTCTTTTCCTGAGTCTTTTGAATGGAAATTGTATTATGTTATAGCCATCATAAAACCATTTTGGTAGTTTTGACTGAACTGGGTGT…	117714649	117724735	[]	[]	[]	[0.]	1955	0.000101773	29901	5227	0.36	0.388	10086	2	0.388	1.161	0	0	7	7
TOMM5	ENST00000321301	chr9	-	3_prime_UTR	AGACAGGACATCACATATGAATGCACGATATGAAGAGCCTGGTTACAGTTTCGACTCCTCTCTGCAAGTGAATAGGCCCAGAAAGGTGTAAGAGACTCTTTGAATGGACATAAAATTCTGCTTGTTAAGAACAAGTTTGGCTCTGGTAACTGACCTTCAAAGCTAAAATATAAAACTATTTGGGAAGTATGAAACGATGTCTCGTGATCTGGTGTACCCTTATCCCTGTGACGTTTGGCCTCTGACAATACTGGTATAATTGTAAATAATGTCAAACTCCGTTTTCTAGCAAGTATTAAGGGAGCTGTGTCTGAAATGGCACTGTCTTGTCAGTCATTTCTGTTTACCTTTTTCTTCTGCCCAGAGTGTATTTGTGAAGAGTCTCTTATATTATGTTTT…	37588413	37588897	['C9NOREP43' 'C9NOREP42' 'C9NOREP41']	['-' '-' '-']	['dORF' 'dORF' 'dORF']	[1. 1. 1.]	81	5.03229e-06	1437	171	0.396	0.57	484	2	0.57	1.965	1	1	9	8
TOR4A	ENST00000357503	chr9	+	5_prime_UTR	GGAGGGCGACCTGTATGCGGAGCGCCGTTCCTGCGAC	137278653	137278689	[]	[]	[]	[0.]	7	5.60547e-07	105	12	0.332	1.096	36	3	0.643	1.146	6	2	6	4
TRPM6	ENST00000360774	chr9	-	5_prime_UTR	AGAGTTTCTGCCTCCACAGTTAAAAGCTCAGACAGGGCTTTGGGAGCAGGGCCTGCAAATCAAAG	74887857	74887921	[]	[]	[]	[0.]	9	6.19907e-07	189	22	0.247	0.714	64	2	0.659	0.714	3	2	3	1
TSTD2	ENST00000341170	chr9	-	5_prime_UTR	GAGGTATTTAACTGAAAGGAATATCTGCTTCACTGTTGCAACCAAACCAG	97627563	97627612	[]	[]	[]	[0.]	6	4.64695e-07	141	16	0.205	0.74	49	3	0.74	1.211	3	3	7	4
ZDHHC21	ENST00000380916	chr9	-	5_prime_UTR	GTTCTCATGGAGAACTGTTATTGAAGAGAGATCCATTTGGTGGGATATAATTAAAAAAAATGAATCAAAAGAAAATCTCTAAATGCAGATTCCAGAAAAATTACAGCACATCTCAGTGAATTTGCAAGTG	14680033	14680162	['C9RIBOSEQORF9' 'C9RIBOSEQORF8']	['-' '-']	['uORF' 'uORF']	[0.33333334 1. ]	37	1.19543e-06	378	44	0.647	1.106	129	5	0.485	1.578	6	0	8	8
ZNF169	ENST00000395395	chr9	+	3_prime_UTR	CCTTTCCTTTCCCCGTGAGTGTGAAGCTGGCAGAAATCACTAGTAAATGCTTCAGTTTCCTGAAATGGAATGGAAAAAAAAAAATGTTGCTTTCTTTCATCGATCATGAGATAGTTGATTTTTGGTTTACTTTCTATATTCACAATTTGTCTTGGCTTGCTAGGGGTTCCATAACAAAGTACCCCAGGCTGGGTGATTTTGACAACGGAAATATATTTTCATATTTATGGAGGCTGGAAGTCCCAGATGAACGTATTGGTAGGTTTGGCTGCTGCTTAAGCCTCTCTGTTTGGCTTGCGGATGGCTGCTTTCTGGCCACGTCCTCACGTGGGCTTTTTTCTGTGTGTATGCTTTCCTGGTGTGGCTTCCTCCTCTTCTAGGGACACCAGTCATTTTGGA…	94301371	94301829	[]	[]	[]	[0.]	81	4.8367e-06	1353	161	0.42	0.605	458	3	0.605	1.585	1	1	8	7
ZNF367	ENST00000375256	chr9	-	3_prime_UTR	CTTGGACACTGACTCTTCCACTGTACAAAAGTACTGCCCAGCATACTTAAAAAGTAGATCCTTGGGCATAAGCTAAGCACCTTATTTGCTTATCATAGGCTGCTATTCTGTAGAAATTTATGAAGAATGTTATTGCCCCAGAATATGGGGTGAGAGAGAACTGCACTTTTTTAATATGGAAATGAATTCATCGTAAAGTTTAAAATATTTTGTAAATATGGACTGCACAGTACAGGGTAGAAAACTACATATTGTGGGAAGCTAGATTTTGCAAGTTTAATGCATTCATTGGAAGCAGTTCTCACAGGAAGCACTTTCTGAATAAGACACTTGTTTGAAAAACAGAATGGTACAAATAGCCAAAGAAGATTAAAACAGATTATTTATAAGATCATTTTT…	96385941	96388236	[]	[]	[]	[0.]	368	2.24683e-05	6882	891	0.379	0.45	2295	2	0.45	1.11	0	0	6	6
ZNF483	ENST00000309235	chr9	+	5_prime_UTR	AGGCTTGCGCGCGCACTCGCTGCGGGACAAGCTTCTGGAAGCTCTTTGCGGTGGCGTTGGTGCTGTTTGCGGATGCTGATGCAG	111525179	111525262	[]	[]	[]	[0.]	41	1.03139e-06	237	27	1.179	1.89	83	3	0.39	1.89	9	0	9	9
ABCA1	ENST00000374736	chr9	-	3_prime_UTR	AGAATCCTGTTCATACGGGGTGGCTGAAAGTAAAGAGGAACTAGACTTTCCTTTGCACCATGTGAAGTGTTGTGGAGAAAAGAGCCAGAAGTTGATGTGGGAAGAAGTAAACTGGATACTGTACTGATACTATTCAATGCAATGCAATTCAATGCAATGAAAACAAAATTCCATTACAGGGGCAGTGCCTTTGTAGCCTATGTCTTGTATGGCTCTCAAGTGAAAGACTTGAATTTAGTTTTTTACCTATACCTATGTGAAACTCTATTATGGAACCCAATGGACATATGGGTTTGAACTCACACTTTTTTTTTTTTTTTTGTTCCTGTGTATTCTCATTGGGGTTGCAACAATAATTCATCAAGTAATCATGGCCAGCGATTATTGATCAAAATCAAA…	104781006	104784314	['C9NOREP90']	['-']	['uoORF']	[0.]	624	3.25737e-05	9738	1318	0.443	0.506	3308	3	0.506	1.533	0	0	8	8
AMBP	ENST00000265132	chr9	-	5_prime_UTR	AGTTCACAGCTGCCCTGTTGCAGGGAGGCGGTGGCCCTTCTGTTGCTAGACCGAGCCTGTGGGATATACCAAGGCAGAGGAGCCCATAGCC	114078210	114078300	[]	[]	[]	[0.]	21	1.06375e-06	267	31	0.48	0.975	90	2	0.975	1.071	5	5	6	1
ANXA1	ENST00000257497	chr9	+	5_prime_UTR	AGTGTGAAATCTTCAGAGAAGAATTTCTCTTTAGTTCTTTGCAAGAAGGTAGAGATAAAG	73151865	73151924	[]	[]	[]	[0.]	13	4.99929e-07	171	20	0.423	1.033	59	2	0.751	1.033	6	3	6	3
ASB6	ENST00000277458	chr9	-	5_prime_UTR	GCGGCTTGGACTGAGGAGCGGACCCGGCCGGGCGCAGGGGCTGGACTGGCGGAGCAGGTGGGGTCCGCGGCCGCCGGAGCGTTCCGGTCGGCGTCTGGGCATCTCGGCCTCGGCAGAAAGCGCGACGGCCCTGCTGCGCGGGGCCCGCGGCG	129642000	129642151	[]	[]	[]	[0.]	68	2.38737e-06	438	51	1.097	1.631	151	2	0.866	1.631	8	4	8	4
B3GALT9	ENST00000689072	chr9	+	3_prime_UTR	GATTTCTTTAATTTTCCTTATGAGTCTACTATTTTAAAGTTACCTTCTACCCTGTTATGGAAAGCATCCCTTCTTTCCCATGTTTTATGTAGGTTCTCTGAATCTTTAATTTTATTTGCAAAGGTACAAAATGTTTTCTGTGCTCTGGTGTGCTCAATTACTGAGATCTCAAATTTTTAAAAAATTTAAGTTGGTGTAGCATAATTCTTTTCAAAATGAAATATTTCTCTCAAAAGAGAGAACATTATGTTTCATTGTTTATTTAGTTTTCGTTTTTTTTTTTTCTTTTGAGACAGGGTCTGGCTCTGTCACCCAGGCTGGAGTGCAGTGGCGCAATCTCGACTCACTGCAACCTCCACCGCCTGGGCTCAAGGGATCCTCCCACCTCAGCCTTTTGAG…	120799679	120801787	[]	[]	[]	[0.]	437	2.15304e-05	6120	789	0.512	0.599	2108	3	0.599	0.886	1	1	5	4
B4GALT1	ENST00000379731	chr9	-	5_prime_UTR	GCTCCCAGGTCTGGCTGGCTGGAGGAGTCTCAGCTCTCAGCCGCTCGCCCGCCCCCGCTCCGGGCCCTCCCCTAGTCGCCGCTGTGGGGCAGCGCCTGGCGGGCGGCCCGCGGGCGGGTCGCCTCCCCTCCTGTAGCCCACACCCTTCTTAAAGCGGCGGCGGGAAG	33167170	33167336	[]	[]	[]	[0.]	47	2.33949e-06	489	57	0.653	1.051	166	2	0.609	1.051	6	2	6	4
BARX1	ENST00000253968	chr9	-	5_prime_UTR	GCAGTCCCGGGTTCGACCGGCCGAGCCCCGCGCGCCCCGCCCGCGCCCTGCGCCTCCGCCCGGCCGGCCGGCGGGGGAGGGGGCATGAGCCGGCGCCCGCGCGCCGCCCCGAGCTGCGGGCCGGCCTAGAGCCCCGCGCGGGCCCCGCGCCGGAGCCAAGCCGTCGCCGCCGCCGCCGCCAAACCGCGGGCGCAGCAGTGGGCGCCGCG	93955147	93955355	[]	[]	[]	[0.]	86	3.80182e-06	597	71	1.018	1.449	208	2	0.876	1.449	8	5	8	3
C5	ENST00000223642	chr9	-	3_prime_UTR	AATTCCTGAAGTTCAGCTGCATACAGTTTGCACTTATGGACTCCTGTTGTTGAAGTTCGTTTTTTTGTTTTCTTCTTTTTTTAAACATTCATAGCTGGTCTTATTTGTAAAGCTCACTTTACTTAGAATTAGTGGCACTTGCTTTTATTAGAGAATGATTTCAAATGCTGTAACTTTCTGAAATAACATGGCCTTGGAGGGCATGAAGACAGATACTCCTCCAAGGTTATTGGACACCGGAAACAATAAATTGGAACACCTCCTCAAACCTACCACTCAGGAATGTTTGCTGGGGCCGAAAGAACAGTCCATTGAAAGGGAGTATTACAAAAACATGGCCTTTGCTTGAAAGAAAATACCAAGGAACAGGAAACTGATCATTAAAGCCTGAGTTTGCTT…	120952335	120952738	[]	[]	[]	[0.]	66	3.97264e-06	1197	142	0.381	0.57	403	1	0.57	0.57	1	1	1	0
CCDC107	ENST00000426546	chr9	+	5_prime_UTR	GCTCGCGTGCGCGTGCGCGTTGGGGCGGCCGGCCAATGCCGGACCGCTTCGGCACCGCCCGCCCGATCCCTCCACCCGTGGGCCGGCA	35658292	35658379	[]	[]	[]	[0.]	55	1.13057e-06	252	29	1.479	1.979	87	2	1.244	1.979	9	7	9	2
CCIN	ENST00000335119	chr9	+	5_prime_UTR	CTCTCTTCTCCCTGGTCAACCGCTCTGCAAACAACCATCAATCTGATCCCACAGGCCTGAGAAAGTCTGCTCTCCAGTACCTGCTGCTGATCTGTTTCAGCCGACAAGAGGCACC	36169388	36169502	[]	[]	[]	[0.]	33	1.17568e-06	330	38	0.658	1.161	114	2	1.042	1.161	7	6	7	1
CCL21	ENST00000259607	chr9	-	3_prime_UTR	CCCAGTGAGCAGCCTGGAGCCCTGGAGACCCCACCAGCCTCACCAGCGCTTGAAGCCTGAACCCAAGATGCAAGAAGGAGGCTATGCTCAGGGGCCCTGGAGCAGCCACCCCATGCTGGCCTTGCCACACTCTTTCTCCTGCTTTAACCACCCCATCTGCATTCCCAGCTCTACCCTGCATGGCTGAGCTGCCCACAGCAGGCCAGGTCCAGAGAGACCGAGGAGGGAGAGTCTCCCAGGGAGCATGAGAGGAGGCAGCAGGACTGTCCCCTTGAAGGAGAATCATCAGGACCCTGGACCTGATACGGCTCCCCAGTACACCCCACCTCTTCCTTGTAAATATGATTTATACCTAACTGAATAAAAAGCTGTTCTGTCTTCCCACCCAA	34709005	34709393	[]	[]	[]	[0.]	86	4.24503e-06	1146	136	0.531	0.757	388	2	0.757	1.004	3	3	6	3
CER1	ENST00000380911	chr9	-	5_prime_UTR	AGAGAATGAGCCTCTCCTTTGGGCCTCATCATTTACAAAAGAAGCTTGGGCCCCTGACAGC	14722673	14722733	['C9NOREP14']	['-']	['intORF']	[0.]	13	6.0226e-07	177	20	0.423	1.033	60	2	0.914	1.033	6	5	6	1
CFAP77	ENST00000393216	chr9	+	5_prime_UTR	GCCCGACGTGGGGAAGCGCGCCCAAACCAGCCCGCGGGCCGGCTCCCCGGCGACCTCAAGG	132410211	132410271	[]	[]	[]	[0.]	19	7.84467e-07	177	20	0.663	1.394	60	2	0.662	1.394	8	2	8	6
CORO2A	ENST00000375077	chr9	-	3_prime_UTR	GCAGAGACCTCTGCCCTCCTCACCCTCAGGGACACCACTCGGCTCCATGGGGAGGTTTAGAACCAAACCACAAGTCCCCTCAAGGACAACCACTATTTCTATATTTTTTACCAGAAAACAAAACTCTCCATCGCTGAAAGAGATTCCAGTGGGACATGGTGCCGTTTTTCTGTTTGCCTTCTTGCAACAACAGTTTCTGAATTGACTTTGTTTTCAGATGATGCCTTCTGTTGAATTCTGTTATTAAGGGCCCATGATGAGCTGTAACTTCTCAAGAGGAAAGAACACAGTAGAAAACTAGAGCTGGAAGGATCTAGGTTGACCTGTCTGTGATTTTCAAACTGTGGTCCAGAGAATAGGGGAAGACTGGGCCAGACGCAGTGGCTCATGCCTGTAATC…	98120975	98124773	[]	[]	[]	[0.]	873	4.04309e-05	11361	1588	0.52	0.581	3798	2	0.581	1.766	1	1	9	8
CTNNAL1	ENST00000325551	chr9	-	5_prime_UTR	GACTGGCGGCAGGCTCGCCGCGGCGCGGAGTCCCGGCTGCGGGATAGACCGAGGGCC	109013443	109013499	[]	[]	[]	[0.]	21	8.2755e-07	156	18	0.827	1.666	56	2	0.726	1.666	8	3	8	5
CTSV	ENST00000259470	chr9	-	5_prime_UTR	ACCAGACCGCGGACGTCTGTAATCTCAGAGGCTTGTTTGCTGAGGGTGCCTGCGCAGCTGCGACGGCTGCTG	97039071	97039142	[]	[]	[]	[0.]	40	9.03344e-07	204	23	1.325	1.962	71	2	0.542	1.962	9	1	9	8
DAB2IP	ENST00000408936	chr9	+	3_prime_UTR	CCTGCCTGAGGAGGGAGGAAGCTACCCAAGGAGAGGGGGACTATGGTGGCCAAGGGCAGGGTCTCGGCCTGGGGAGGCACCCACGGTTGCAGCCCCAGCGCGGGTGTCAGGAGGCCGAGCCTCCCCTCCCTGCCGCTGTCCAGGAGGCGGCCGCAGAGGGAGCCACCAGAGACTGAAGCAGCGTGAGGCGAGGTCACCAGCCGCTCCCTGTGGGGTGCGGGCAGAAGAGACTGCACGCTGGGGAGTGGGGACAGCCTGATGGGGCAGGGGGCCTGCCAAAAATATGTCTGTTGGTTCCTGAATGTGGTGTGTCCTTGTCCTCCTGGATCTGGCCGAGTGCATGTGTCCCCCCACACCTGTGCCAGGGAGGGGGCTTCCTGGAGGGGGGATTCAAGGGCT…	121782499	121785530	[]	[]	[]	[0.]	919	3.71804e-05	9033	1246	0.699	0.779	3031	2	0.779	1.292	4	4	7	3
DNAJB5	ENST00000682809	chr9	+	5_prime_UTR	GTCCGGCACCTGCTGCGCCAGACAGGCCTTGCTGGGCACGCGCCTCTGAGAGTCCAAGGAGGTGGCTTCCAGAGCTGCAGCACTTCAGGCCGGCTCCGGTGGAGCGATCAGAGGTGAGGGGCTTGGCTGGGC	34990499	34990630	[]	[]	[]	[0.]	24	1.97756e-06	390	45	0.386	0.75	131	3	0.549	1.204	3	1	7	6
DOCK8	ENST00000432829	chr9	+	3_prime_UTR	GAAAAGCCATCTTCATTCGTGGAGACTGTGGCCCTGCAACCCTGGAGAAGGACTTGCTGGTACTTAAAAAATGGGACATTTGCCACCCAGGACTGACTGTACACTCCCTGATCAGCCAGCACTCTGGAAGCTTTGGGATCCCAGGAACCATGGAATTATTCCCAAATGGACTCTGACCAGATTTTTGCCATACTGGGGGGTGGCGGGATGGAGGATGGGTACTCAGGCATGACTGCGTATTTATTAAAGTGTGTTTTTCCACAATGTACCAAACAAGGCATAAGCAGCTTCTCCTGCTGACTGGCCAATCACTGCCCATCTGAGAGATGATTTCCTCTGGCCCATATTTGAATTTATTGGAGTAACTCAAATTGCCTGAGGAAAAATGGAAAAATTATC…	464220	465255	[]	[]	[]	[0.]	253	1.05803e-05	3102	380	0.601	0.739	1035	2	0.739	1.43	3	3	8	5
DOLPP1	ENST00000372546	chr9	+	3_prime_UTR	CCAGTGGGTGTGGCTGGGTCCAGCCTCCAGATCTGGCCCGCACGATGCCTTGCAGGATGGACAGGATGACAGACAGGGACGAAGCAGAGACCTCTACAGACCCAAGTCACCAAGTGGAGCCTTTTTTTTTCTTATTTTAATTTTAATGAACAAGGTGGACCAAAGGGCTGAACCAGCCCCTCAACCAGGACCCTGGGGGGCCTGCTGCCTGGGGGCCGTGGCCAGAGACCCTCGCTGTGCTGCTGCCAGCCCCTGGCTGGGCAGAAAGTGCCCTCGGCATGGGCACCTGGGTGTGGGGTGGAGGAGGAGGGCTCGCGCCTCTGGTCTCGGGGCCAGGAATTCCAGGTGGCGTGAGAAGTACACACTATTTATTTTTTGGTTTTGTCAGAGGCAGGCAGG…	129089008	129090438	[]	[]	[]	[0.]	322	1.67232e-05	4266	538	0.547	0.656	1430	1	0.656	0.656	2	2	2	0
EDF1	ENST00000224073	chr9	-	5_prime_UTR	CTCTAGCAGCTGCCGCTGAGCCGCCGGACGGACGCTCGTCTTCGCCCGCC	136866259	136866308	[]	[]	[]	[0.]	36	7.65853e-07	144	16	1.526	1.988	49	2	1.032	1.988	9	6	9	3
ERMP1	ENST00000339450	chr9	-	3_prime_UTR	TCTTGTGGATGAGCTCTAAGTACATGCCCAGTGGATACTCCATGTGACATGGTTTCTCCCTATGTTACGTGGATGTTTGTAACGTAAGTCAATGAATTTTAATGATCATATGTTCAAAGAGCTTTCTGGGTTAACGCTTTTCAGGGCCAAGCACTATAAGGGTTTAGCTGTGGCGCAGTGATGCATGGCCTGTTGACACTTGAAAATGCCAGTCTTTTGGCACTTCAGCACATGTGGGTACTGCCACTACACACACGTCATTTTATATGACCTTAAGGACAAAGCCAACAATCCACTTCAATAGCTGCCCCTTTAGGATCAAGAAAGATGTACACTGTCAGAGCATTGTTAATGAGACAAAAGTTGTTTCCAATTTAAGCCCCAAAACCATTTGTTGTA…	5784572	5787143	[]	[]	[]	[0.]	796	2.65855e-05	7710	1017	0.739	0.83	2571	2	0.83	1.973	4	4	9	5
FAM163B	ENST00000673969	chr9	-	5_prime_UTR	AGCGCGCGCCCTGCGCTCGGGACCAGGCTGGAGCCGCGCGTGCAGCTCGCAGGGAGCCAGCCGGGGCGTCCGGAGTCGCGGCCGCAGCGCGGAGCTGGCAGGGGTGCCCGCCTGGGCACGCAGTCGCCTCCCCGGGGGCCTCCCGGGCTTCTCAGCGCCCGCCTCGCCCGCCCAGCCACACCAGGCGCCACCGCCGTGGCCTGGGCATGAGCGGCCGCCGCTAGCTGCGCCCTGCCCGGGTCGGACGCCCGCCCGCCCCGTCACGTGCGCCCAAGTCCTCGCGGCCGGGGCAGCGCGGTTCCCATGCTTCAAG	133609077	133609389	[]	[]	[]	[0.]	116	5.15258e-06	933	111	0.899	1.219	312	2	0.915	1.219	7	5	7	2
FAM189A2	ENST00000303068	chr9	+	3_prime_UTR	ACCCTGGAAGACAGAAGGCCACTCCAAGGGGAAGGATCCCTCTCCTCTCTGCCATTTCTTGGCTGGGAGCTGTGGTCCACCTCAAAAAAAAGGAGCACTCTGGAGGACACGTTTTCCCACCTGTTGGCTCCCGTGTCTGCTGACTGAGGGCATTCAGGAGTAAATGCACAGGTCGGTCCAGGCCCGTCTGGGTTTGGGATGCACTGAGTTGGAGGTTATGAAAGCTTTGATCCTCTTCTTCCTCTGCTGGGCCTCGCAGCATTCCCAAGGGTCACATGCCCTGGCATGGGCAGAAACTGGGCTAATGATTCTTTGCCCACTTCACCCCTCGTGTCTCTCTTTGTTGCTAAGTTCTTTCCCTCTTGGAAGGACAGATCTGCCGGGCTGCTATTTATAGTT…	69391805	69392456	[]	[]	[]	[0.]	142	6.89748e-06	1935	233	0.532	0.701	651	2	0.701	1.205	3	3	7	4
FBP1	ENST00000375326	chr9	-	5_prime_UTR	CTGGCCCAGTTGCACCACGAGCGCTGCGGACACTCGGGGCGGCAGTCGGTCTGTCAGTCCTCCCGCCAGGTCCCGCGGCCCGCACCTGCCGCCCGCACCTGCAGCTCCGCACCTGCGGCCAGTGCCTACTGCCCTCTCTTGCCGCCCGCACCTGCAGCCCCGCACCTGCCGCTTGCACCTGCAGCCCCGCGCTCTACCCGGTTCAAGC	94639311	94639518	[]	[]	[]	[0.]	66	2.96183e-06	597	70	0.773	1.157	207	2	0.397	1.157	6	0	6	6
FNBP1	ENST00000446176	chr9	-	3_prime_UTR	AGGGGAGTGCCTGCGAGCCTCGGGTGAGCCTTCCTGGAGGAGCCTCCGTCTGCTTGTTCCCACAGGCCTCCAGCGCCCTGCCCTGTGGACAGCCCACCCCTCCGCAGCCCCATCCCTGCGGGGCGGTCTCTCTCTCTCTCCAGCATGCTCCCTGCGGCCCTGCCCTCCCGCCCAGCCCGGGCCACCTCGTGGGGGACAAGTCTCGCCAGCGCCCACCCCCATGGCTCGGGTCAGTCCTCATCGCTCCCCCTCCCCACCCCGCGCAGGCCACTGAGACGGTGGGACACACGCCCCTACCTGCTCCTTCCTGGGCCCTCAGTCCACCCGGGCTCGTCCTGGCAGCCCTTCCGCGCTTCACACAGTGCCTTTTGTGAAAGTGTCATCACGGGTCCCCTGAGG…	129887187	129890538	[]	[]	[]	[0.]	946	3.88188e-05	9864	1370	0.655	0.729	3351	2	0.729	1.02	3	3	6	3
FOXD4L6	ENST00000622588	chr9	-	5_prime_UTR	GAAGACCATCATCCCTGGACTACGTTAGGAGGAAGTGGCACCGCTCCGAGGTAGGGGAAGAAGGGTTATAAAGGGGGGAGTCCACCACACATGGTCTTGAAGAAGCTTTTATAAAAGGCAAAGGCATCTTTGCCGGACGTTGTTGCAAAGGAGTAGAAACAAGCAGACGAAAACATCCCAAAGGGTAACCACTAGCGTTCCTGCTTCTTGCAACATTCATCCCAGGCTTCCAGCTCAGCCCGCCCCAGGCTAGGTGATCGGTCGCCACATCCCCTGCGACTGAAGCACCTGCTCCTCC	41128384	41128681	[]	[]	[]	[0.]	15	1.53418e-06	381	44	0.228	0.525	297	2	0.525	1.026	0	0	6	6
FREM1	ENST00000380880	chr9	-	5_prime_UTR	GATTAGAAAAGCACTTGGGAAGCCCATTAATCTTGCCGGCGTTGTCAGGAGTGATCAGCGAGTTTTATTAAAAGCCCTGGGATTGCCTGAAAGGCCCCCTTGTCTGACTTTGAAATGAAAGGGGCATGTTAAGATCTCGGGGCACATTGTCAGGACCCCTCACCCTGCCCCTTGGACTATGAGCTGACCCTCCAGGAGGAAGCACAGAAGCCCTCCTTTGTTAAAGGGATTTCGCCGGTGGACAGAGAAGAGTTGGGCCCTGTCAGC	14868978	14869244	['C9NOREP15']	['-']	['uORF']	[0.]	63	2.9074e-06	780	92	0.559	0.845	266	3	0.845	0.951	4	4	5	1
GKAP1	ENST00000376371	chr9	-	5_prime_UTR	GCGCTCTCCCCGCCCCTCACCGCAGCCTGCAGCCGCGCTCACCTCCGCGGTCCGCCCCGGCGCCCCGGGACCCGTTAGTGCCCAGCCTGTGGGCCGACCGCGACCCCCGCCCGGCGCGAGCCTGCCCCCAGCTCTGCCGACACTTGACCCAGACCAGTCCCAACGCCCAGTGCGGCCGCCCGGGGAGCCGCGGGAGAGGCGGCGGCGGGGGGAGGAGGGAGAGGAGGGCCGAGCCGGCGGCACGGGAGGCCCG	83817517	83817769	[]	[]	[]	[0.]	129	4.03534e-06	747	88	1.271	1.696	252	4	0.619	1.696	8	2	8	6
GNE	ENST00000396594	chr9	-	3_prime_UTR	ACCTCCAGGAACAGACATGGACCTTCTCTCCAGAGCTCCTGAGTGGAATCAAGTTCTTGTCTTTAGGATGACCGTTTCTTAACAATCAAATCTGGTATTGAACTGCAGGTGACTTTGGCAGAGAAATGTTTTCACTTTTGGTCTCCTCTTCCAGAGTCACCTTTCCCCACTCCTATTTTTGTAGATGCTATTCTTTCTGATGTCTTCTTACTAGGGGTCATTTTAGCTCAAACCCTGTAAGTTACAGTCACAATTTTCTGTGCCAAAGCAGCTACAATAATAGAGAGGAAGCCTTCTTAGAACTCTGCTTACTAATGTATTAATACCACTGAGACCTTCAGGCCTTGCCTGGGATATCACTTCATCCTGAAGTTTGCATTAATAATCCTTCCAGGCCGG…	36214441	36217364	[]	[]	[]	[0.]	3268	3.05491e-05	8646	1160	1.994	2	2923	1	2	2	9	9	9	0
GPR21	ENST00000616002	chr9	+	5_prime_UTR	ACATTCCTGCTTTGCAAGGCTTTCTGCTAAGGATGTATTGTGGCTTTTGTTTGGATTGCAGCATGCAGAATTACAG	123033667	123033742	[]	[]	[]	[0.]	14	7.47675e-07	222	26	0.356	0.842	75	3	0.735	1.985	4	3	9	6
GRIN3A	ENST00000361820	chr9	-	5_prime_UTR	AGTCGCGTTGCTCCTCCGAGGAAGCAAGCGGCGGTGGCGACTCGGTGGAAAAATAACGAAAGAAAGGCAGAGAGGAAGTAGCGAGAGAAGAGAGAAAATGAAGTCGGCGCTGGGGGAGCCTGCAGGAGGGTGGCCAACAGTGGAGGAAGGTGGATTTGGCTTCTTTTCCGCACCCCGGGCGTGAAAGCCCTCTCCAACGCGACCCCAGGAAATAAGTGGGTCTCGCCTGGGCAGAAAAGGAAAAGAATCCAGGCGAGAGCGCGTCGCTCCTCTGTCACTGCTGCCCCCGAGGAACTCCGGCTGCTTCTCATCCCGGCCGCCTCGCGGGGCCGGACGCAGTGCCCGAGGCGCCCTGCAGATGGGGCGGGCAGGGAACGGGCGCTCCAGCTGCGGGTGACA…	101737980	101738647	[]	[]	[]	[0.]	193	8.86255e-06	1959	238	0.721	0.914	667	2	0.526	0.914	5	0	5	5
HMCN2	ENST00000683500	chr9	+	3_prime_UTR	ACGGGAGAGGGCATTGGCGGCCGCCCTGGCGTGACCCCCGAGGAAGGGGTCGAGGAGAAGCTTGGTCCACGCCACCTGCTGTGGCAAGCGGAGCGTCATCGTCTCCCGCCCCGTGCGTCAGCGAGACCTTGGGTCAACACGACCCTGCGCACAGCCTTGACCCCCGACAGCGAGGACCTGACCTCACAGAGGGAGGCGTCCAGGGCGGCCCTTGGGTGGCCAGTCCCGCAGGCAGGGCCCGGGGAAGCCCGGATCAGACCTCCAGGTCTGATCCGCCCCTCAGTGGGAGCGGGACAGGGACACAGGGCACCTGGACGCGCGGGAGAGGGGGCAGACCCCGCGTTAGGGGTGGCAGCAGCTGTCGCCCGGCCACACCTGGTGGTGTCATTCTGAACCCTG…	130433694	130434123	[]	[]	[]	[0.]	119	6.49875e-06	1284	154	0.666	0.9	429	2	0.9	1.489	5	5	8	3
IFNA13	ENST00000610660	chr9	-	3_prime_UTR	CACCTGGTCCAACATGAAACAATTCTTATTGACTCATATACCAGGTCACGCTTTCATGAATTCTGC	21367372	21367437	[]	[]	[]	[0.]	6	7.06969e-07	192	22	0.149	0.538	65	2	0.538	1.472	1	1	8	7
IFNA13	ENST00000610660	chr9	-	5_prime_UTR	GTTCAGAGTCACCCATCTCAGCAAGCCCAGAAGCATCTGCAATATCT	21368011	21368057	[]	[]	[]	[0.]	13	4.33924e-07	126	14	0.604	1.472	46	2	0.538	1.472	8	1	8	7
IPPK	ENST00000287996	chr9	-	5_prime_UTR	AGTCGCCGCGGCGGGGTCGAGCGGGGGCGGCAGCTGACAGGCGCTCCTCCCCCGACCGCAGCGGCTGGTTCCCAGCGAGGCGGGCGGCCCCCAGCTCGCGTCCCCGAGTCCTAGCCCGCGAGGCGCCAGGGCTGCGCCTGGGC	92669989	92670131	[]	[]	[]	[0.]	51	2.49544e-06	417	49	0.831	1.314	142	2	1.117	1.314	7	6	7	1
KIAA2026	ENST00000399933	chr9	-	3_prime_UTR	ATTTAGACTAAAAGAGCCAGTTTTTAAATAATGGGGCATTGTTTTGACTCCCATAAAAATTTTCAATGTTTATTATACTGTTGAAAGCATACTATACATTGTGTGTGTGTGTGTGTGTGTGTGTGTGTGTGTGTGTGTGTTTTAATGTATCTTTTCATTAGCTTGCAACAAGGCTTTGTTTTCTTGGGGAGGGAAAGATCTGTTCCATTTCACTTACTGTTCTGAGGAGGGTTTCAAGGTTCTGTGTTTAAAGTCAGGATTTACCTGTCTGTAGAACATAAAGTGAACAAAGTTTGAATAGTTTAGAGTAAGCTAGCCTTTTGCACATTTACATTGACATGTTTCTTCTTGAATTTGGACTGTTGCAGCATATCTATGATATGGTATTCAGTGTCATTA…	5919022	5919683	[]	[]	[]	[0.]	236	6.30132e-06	1899	228	0.931	1.153	661	2	1.153	1.688	6	6	8	2
LCN12	ENST00000371633	chr9	+	3_prime_UTR	AGGATGAAGCAGCTCCTGTCCGGCCCAGCCCTGCCTCACAGCTGTGCGAGCTCTGCCCTCCTCAGCTCTCAAACCTGAATAAATGCACCAAGCCCAGA	136955400	136955497	[]	[]	[]	[0.]	17	1.42683e-06	288	33	0.353	0.773	97	2	0.773	1.416	4	4	8	4
MSANTD3	ENST00000395067	chr9	+	5_prime_UTR	CTCGGCGGCGCCGACGGACCGGCAGGCGGCGGGCGGTCCGCGAGGGGGCGGCGGCGTCCGGGCTTTGTGGCCGCGGCGCGCGCGGCGGGGCCTGGCCGGCCGGGGGCGCGCCGCCGCCGCCGCCGCCGCCCGGCGTTCGGGAGCCCGCGGCCCTCCCGGCCGCCCTGCTTGCGAGAGGAGCCCAGGCCGCCCGCCCTCGCGCCTCGCCGGCCCCTCCCCCGGTCGCCGCGGCTGCCGCGCCGCCGCTGCAG	100427143	100427393	['C9NOREP87']	['+']	['intORF']	[0.]	134	3.84022e-06	726	86	1.354	1.796	250	2	0.968	1.796	9	5	9	4
NEK6	ENST00000320246	chr9	+	5_prime_UTR	GCGGTGGCGGCGGCGGCGGAACCGAGCTGACGGGCGTGCGGCCGCTGCGCCGCAAACTCGTGTGGGACGCACCGCTCCAGCCGCCCGCGGGCCAGCGCACCGGTCCCCCAGCGGCAGCCGAGCCCGCCCGCGCGCCG	124257949	124258085	['C9RIBOSEQORF80']	['+']	['uoORF']	[0.]	56	2.10885e-06	369	43	1.051	1.626	136	2	0.67	1.626	8	2	8	6
NR4A3	ENST00000395097	chr9	+	5_prime_UTR	AGCCCACTGCGGAAGAGGGCAGCCCGGCAAGCCCGGGCCCTGAGCCTGGACCCTTAGCGGTGCCGGGCAGCACTGCCGGCGCTTCGCCTCGCCGGACGTCCGCTCCTCCTACACTCTCAGCCTCCGCTGGAGAGACCCCCAGCCCCACCATTCAGCGCGCAAGATACCCTCCAG	99825659	99825832	['C9NOREP84']	['+']	['uORF']	[0.]	38	2.60754e-06	516	61	0.481	0.817	173	3	0.449	1.095	4	0	6	6
NR5A1	ENST00000373588	chr9	-	3_prime_UTR	GCCTGGGCCGGGGGCGGGGCCGGGACTGGGGGCGGGACTGGGGGCGGGGCCTGGGCGGGGCCGCAGCCACACCGCTGGCTCCGCATGGTTCATTTTCTGATGCCCACCGAGGAGCCCCAGCCCCGTCCCAGAGGCCGCTGCCCCTGAGTTCTGACACTGTGTGTTTGGGAAGGTGGGTGAGGCTGGGCAGGGCCTGGCGGAGGTGGAGTGGCCACTGGCACTTGCCTGCTGCTTGGAGTGCCCCAAGGAGGTGGCTGTTAACCACCCGCCCCGCCCCCTCCCTGCTCCCAGCTCTCTCTCCTGGAGTCTGAAGCCTGCAGGTCCGGGGAGGAGGTTCGGGATTCCCTGGTGGGCCTCGACGTCCCTTGGATCAGAGGTCATCCCTTCCTCCTCTCCTGG…	124481236	124482757	[]	[]	[]	[0.]	422	1.7854e-05	4521	574	0.679	0.797	1521	2	0.797	1.367	4	4	7	3
OGN	ENST00000375561	chr9	-	5_prime_UTR	GGAAAAAGAGAGTTTTGTCCCACAGTCAGCAGGCCACTAGTTTATTAACTTCCAGTCACCTTGATTTTTGCTAAA	92403408	92403482	[]	[]	[]	[0.]	7	6.81564e-07	219	25	0.159	0.526	74	3	0.457	1.122	0	0	6	6
PABIR1	ENST00000394264	chr9	+	5_prime_UTR	AGATTCTCGGTGGCGGCGGCAGCGGCGGCGGCCCTGGACTGCGGGGAATGGGAATCCTAGGTCCCTGACTGAGCACCTCCCCCGCCTCCCTGCCCCCGAC	68780065	68780164	[]	[]	[]	[0.]	57	1.43082e-06	294	34	1.345	1.945	99	2	0.472	1.945	9	0	9	9
PGAP4	ENST00000374848	chr9	-	5_prime_UTR	CTCTCCGCAGCTCGCGGGTCACATGGCCCGCCTGAGCAAGGGGAGCCCTGCGCCTGAGCTGCGAGGCGGGAGGAGGTGAGGCTCCGGCGCACACCCAAACCGCGCTGCGCCCGCTCCTTCCGGGCCCCGGAGATGGCGCCTCCACCGGGATGAGCTAGCCAGCCTGGGCAATACCAGAGGCGGCCCTCGGCGCGCGCAGGGGACCGAGCTGGTCGCCCCAACCGG	101486949	101487173	['C9NOREP89']	['-']	['uORF']	[1.]	69	3.50287e-06	669	79	0.719	1.067	224	3	0.518	1.067	6	0	6	6
PLGRKT	ENST00000223864	chr9	-	3_prime_UTR	AATCATGCTTACCAATCAAATCTCAAAGCACAGAATTATTGACTTGAATCATGGTTTTTACAGTTTTTTAAATGCTCAAGATTTTGATATTATAGATTTTATTTTAAAATATTAAAATGCAAGATAGTTTTGAGCTATTTTAAAATAAAATTTATAACATTCAACACAAAATCATGGAGGTGCTCTAAATAACTTTTAGATTTCCTCTCTCTGTGTGCATTACCAATATCTAAGTGTAAAATTAATAAATTGTTTTGAATTCCTGGAA	5357971	5358238	[]	[]	[]	[0.]	50	2.50638e-06	795	93	0.428	0.681	267	3	0.681	1.799	2	2	9	7
PTPA	ENST00000393370	chr9	+	5_prime_UTR	ACCGACATGGCGGCCGTCTTCGCTGTGGTGACTTTAACTCTCGGTTTTCGGTTATAGCCGGCCGGCGCTCACTTGTCTTCAGGAAGCTCGGAGCCTTTGGTGGAGCCGGGGAGAGGAAGGGTGGGTGCAAGAGTGAAAGGCGAGAGGGGACTGCAAGCATCCGGGTCGGCTCCTGGCCGGAGCAAG	129111415	129111600	['C9RIBOSEQORF89' 'C9RIBOSEQORF90' 'C9RIBOSEQORF91']	['+' '+' '+']	['uORF' 'dORF' 'dORF']	[1. 0. 0.]	47	2.32459e-06	552	65	0.572	0.922	185	2	0.814	0.922	5	4	5	1
PUM3	ENST00000397885	chr9	-	5_prime_UTR	GGAGAGGCGGTCGGGATCCGCTGCGCGAGCTGTCTCGGTCCCACGTGTGCG	2844045	2844095	[]	[]	[]	[0.]	36	8.1262e-07	138	16	1.526	1.988	50	2	0.894	1.988	9	5	9	4
RFX3	ENST00000617270	chr9	-	5_prime_UTR	CCCTCCCCCACCCCTCCCCGTGCGAGTGTCTCCCTCTCCCTCTCGCTCTCTCTCTCTCTCCCTCTCTCTCTCTCTTTTGTGAGTTATAGCAACCGTTGCCTTGTGAATCAAGCGCCATAGTCACCGTAGTCCTGGCGACTGTTACCCATCAACAACAACTACTCCTCTCCTCCTCCTCCTCCTCTTCCTCCTCCTCCTCCCCACCACCACCATCTCCATCACCCACCAACAACACCACAATAATCCACAGCCAAG	3525747	3526001	[]	[]	[]	[0.]	107	2.67292e-06	702	83	1.102	1.514	254	2	0.546	1.514	8	1	8	7
RMI1	ENST00000445877	chr9	+	5_prime_UTR	AACTGGGAGCGCGCCGCGGCGGTTCCTGTCCTTACAGTTGCGCTGCCCAGGGACCGATGTTGCGCGAGGAAAATGCGGGACGCCCAG	83980805	83980891	['C9NOREP59']	['+']	['uORF']	[0.4920635]	38	1.19655e-06	240	28	1.047	1.763	86	4	0.626	1.763	9	2	9	7
RNF224	ENST00000445101	chr9	+	5_prime_UTR	ATCTAGTTTCAAGGCTTTGTGGCTGAAACGGGAGCCCACGCCCGCCACAGCTGGCCACCTGCCTCTCTCCTGACTCCCGTGCAAGGCCAGTAATGCAACCCAGGAGGGAGCCGCAGGGCGCCCTGGGTCCCCCACTCCCTTCTCCGGCCACCCCGTGGCTGTGCATAGCTGCCCAGCAGAGCCC	137228152	137228335	[]	[]	[]	[0.]	56	2.4804e-06	546	64	0.706	1.093	183	3	0.846	1.093	6	4	6	2
RPS6	ENST00000380394	chr9	-	5_prime_UTR	CTCTTTTCCGTGGCGCCTCGGAGGCGTTCAGCTGCTTCAAG	19380196	19380236	[]	[]	[]	[0.]	35	5.18553e-07	117	13	1.616	1.992	40	2	1.331	1.992	9	7	9	2
SETX	ENST00000224140	chr9	-	3_prime_UTR	GAAAGCCCAGTGACATGGGCCAGCAGCCACAGCATATTGTAAACTGAAGATGACCAGCTCGTGGGACCATCTAGATAAGCTTGTTTTTTGTAAGGAGTTTGTGTGCTGTTGGAAAACATGGAAAATGCATCCTTAACACCTGAGCCTCTGGTCATCTTCAGTATTTTCTGTCATTTGCAAAAGCTTTCAGAGGGCATTGTGTATCCGTAATAATGTCCTTGAAGTCAGAGACTGGAAATGTTGATCTCTTAGTCTTCTATAGACAAGGAGGTCAGACTGGAGTGAATGTTGTAAAAGTTGAAATGTATATTTGTATAGCAAATAACAAAATCCTTTTAAAATTTAATCTAGTAGACCGCTTTTCTTTCCCCCTGTTTAAAATGTTAATCAGTTTTCAAC…	132261356	132264238	['C9RIBOSEQORF99']	['-']	['uORF']	[0.]	649	2.96665e-05	8526	1139	0.534	0.608	2882	3	0.608	1.962	1	1	9	8
SH3GL2	ENST00000380607	chr9	+	5_prime_UTR	GTCAGAGTGTTTCTCCGCAAGAGCCCGTGTCCCGCTAGGCTCCGCGCCCTCGCGCCCATAGCCCCGGCGGCGGCACGACCAGAGGCGGCCAGGGGAGCGCGCCGCCCCGCTCGGCCCTCCAGTCCCCCTCCGCCTCCTCCCTCCCGCACAGCAGCCGCCAGCGCGGCCTCCTGCACC	17579066	17579242	[]	[]	[]	[0.]	122	2.56486e-06	510	60	1.689	1.991	176	2	0.762	1.991	9	3	9	6
SLC35D2	ENST00000253270	chr9	-	5_prime_UTR	CTCTTCCCCGGCCCGGCCGGGCGGGACCAGTGCGCAGCCGGGGCTGGCGGGCGGCGGGGTCCGCGGGGCCGCAGGAG	96383635	96383711	[]	[]	[]	[0.]	32	1.22131e-06	219	25	0.966	1.709	76	2	0.783	1.709	8	4	8	4
SPIN1	ENST00000375859	chr9	+	5_prime_UTR	GAGGCGCCGTCTGGCTCAGGCTGGGGCCGGCGGGAGCGCGAACGAGCGACGGCGGAACCCGTGGGCCTGTGGACTGCAGCCTCGGCGGTCAGCAG	88388444	88388538	['C9NOREP63']	['+']	['uoORF']	[0.]	47	1.46819e-06	270	31	1.197	1.877	94	3	0.565	1.877	9	1	9	8
STRBP	ENST00000348403	chr9	-	3_prime_UTR	CAAATGACAGAAGCTAATTCCTATTGAACAACAATACAGTACAACACAGAATGTTAGAGAAAAAGCCTTTTTATCCTGCTTTCTTTGAACACATACTTGATCAAAATTATTTGTAAAGAACATCTTTCCTACTTTTTGATTTTAACAAATGCAAATTTAGTTCTCTAAAACTTGAAAAAAAAAAAAGAAACCAGTTCTGTGAAAACGGTACCTCATTTCTGGAAAATAACTTATACCAGCCCTTCTGTTCTAGGGAAATAAAAGTCTAGCAGTTCAAAGTTTAAGTTTTAAGAGACGTATCAGATTATGTAAAATTAAATTTGTGAAGGATGTATAGAGTCTCAAACACTGATCACAAATAAACTGCTTTGTTGTAACACAGAGTACTGCCTGGTTCCT…	123121617	123125596	['C9RIBOSEQORF79']	['-']	['uoORF']	[0.]	734	3.92656e-05	11664	1623	0.426	0.481	3979	4	0.481	1.757	0	0	9	9
STX17	ENST00000259400	chr9	+	3_prime_UTR	AAACCAAATTTCAGTATTATTGGTGCCAACATGTCTATCCTGAGGACCTTTGCTGCTGTTGGACACTCCGTCACCTTTTGGAACACAAGTATATCAAGATAGTGGCTACTGATGTTCAAGTGGGATTGAAGTGTGATAAATGGATATATTTTGTTGTTTGCTGGGGTGTTCATGGAGATGTTAAGAGATTGAGGCCCTGGGCTGAGGGTATATAATGTATGTCAGGTAAAGTTTGAAGACTGCCAAGGAGCAGATTTTCTCCCTGGAAATGTGAAAACTGAACCTATAACTCTGATAAGGACTTGAGATGTGTAGAAACGTTGGGTTATGGAAGACTAGTTTCTTCCATAACCCTGAATTGGAGACCTTAATGCTAAGTGTAGATTATTGAGGTTTGTT…	99968674	99974534	[]	[]	[]	[0.]	1046	5.86432e-05	17358	2607	0.381	0.422	5860	3	0.422	1.837	0	0	9	9
SUSD3	ENST00000375472	chr9	+	3_prime_UTR	CCACGCAGTGAGGCTGGTGCCCATGCTCCACACTGGGAGGCCAGGCTGACCCCACCAGCCAGTCAGCTACAACTCCACATCAACTCCACATGCGCCCAGCTCGAGACTGATGAGTGGAATCAGCTTCCAGGTGTAGGGACCCCTTGAGGGGCCGAGCTGACATCCAAGGCTGAGGACCCCAGTGGGGAGTGTTCTGTTCCGGCATATCCTGGCCGTAACGATTTTTATAGTTATGGACTACTTGAAACCACTACTGAGGGTAATTTACTAGCTGTGGCCTCCCACTAACTAGCATTCCTTTAAAGAGACTGGGAAATGTTTTAAGCAAATCTAGTTTTGTATAATAAAATAAGAAAATAGCAATAAACTTCTTTTCAGCAACTACA	93084748	93085133	[]	[]	[]	[0.]	72	4.20929e-06	1149	136	0.438	0.644	385	2	0.644	1.955	2	2	9	7
TMC1	ENST00000297784	chr9	+	5_prime_UTR	GATGCCAGAAGCCTCAAAAATGGAAAACCCCCTGTGCTTCACATCTGAAAATCTCTGCTGGGGGCAGCAACTTTGAGCCTGTGGGGAAGGAACTGTCCACGTGGAGTGGTCTGGTGAATGCTTAAGGAGCTGCAGAAGGGAAG	72627921	72628063	[]	[]	[]	[0.]	26	1.44659e-06	414	48	0.397	0.752	142	6	0.547	1.069	3	1	6	5
TMOD1	ENST00000259365	chr9	+	5_prime_UTR	GAGCTCGTCCAGCCCCGCGCTGCGCTCGCCCGCCCGCTGCCCGCCGGAGCACCGCGGCCTCCGCCCGCGTCCATCTGCCCGCCGCCCGCGCCTGTTCCGCAGCCCGCGTCCGCGCCGGCCCCACAGCTCTGCGTCCGG	97501666	97501803	[]	[]	[]	[0.]	43	1.67002e-06	399	46	0.732	1.205	137	3	0.789	1.205	7	4	7	3
TOMM5	ENST00000321301	chr9	-	5_prime_UTR	GGGCGCGAGGCGGCCACCGTGGAGAGCAGAGCGCGGCGGCTGGAAGCTGCTAAGTCAGAGCCGCG	37592533	37592597	['C9NOREP43' 'C9NOREP42' 'C9NOREP41']	['-' '-' '-']	['dORF' 'dORF' 'dORF']	[0. 0. 0.]	37	9.27589e-07	186	21	1.323	1.965	64	2	0.57	1.965	9	1	9	8
TOR1B	ENST00000259339	chr9	+	3_prime_UTR	GCTCCTATCCAGATGGGGTAGGAGACAGCTGGGAGGCTCCGCACGCCAGAGGCCTTGCCTTTCAGAAGAACCCTGAAGACCGCTTTGGGGTTTTGCCTGTTTGCACCTTAGACTTTTGGGTATAGAATCTTTTTTTTGAGAAGAGGTCTCACTCCGTCATCCAAGCTGGAGTGCAGTGGTGCAATCCTCAACTCACTGCAACCTCCGCTCCCGGTTTGAGTGATTCTCATGCCTCAGCCTCCCGAGTAGCTGGGATTACAGGCATGAGCCACTGTGCCCAGCTGGGATATAGAATCTAAGAGTTGATTGTGGAAAACACGTGAATCTATTGCGCGCATTTGTCATTTAGCAAGATGGCAGCAGTCCAGCTGTTCTTTGCAGCTGGAGATGAACTTTTAA…	129809584	129811281	[]	[]	[]	[0.]	421	1.85558e-05	4941	629	0.618	0.726	1697	1	0.726	0.726	3	3	3	0
TRMO	ENST00000375119	chr9	-	3_prime_UTR	GGAGCCTCCCTCATGTCTTTAAGGTAGCATCATTGATCTTTGGATGTGGCTTTTGGATTTTCTGAACAAGCTAATGTTGTGTCGAGAAGCAACACTTTGTGATCTCATGGCTTTGATTGATTTGGGCTGTTCAAAATGTTTATTTGAAAAACGTATACATTAATAAACTTAACAAAGAGATATAAAATACAGAGAAATCACCAAATGCTTTTTGATCTGTTGATATTAAAGAATCAAAAGGTGA	97904489	97904732	[]	[]	[]	[0.]	45	2.39258e-06	717	84	0.422	0.687	243	1	0.687	0.687	3	3	3	0
TSC1	ENST00000298552	chr9	-	5_prime_UTR	GTACGTCCAAGATGGCGGCGCCCTGTAGGCTGGAGGGACTGTGAGGTAAACAGCTGAGGGGGAGGAGACGGTGG	132944543	132944616	['C9RIBOSEQORF100']	['-']	['uORF']	[0.]	30	1.31983e-06	216	25	0.898	1.624	73	4	0.514	1.624	8	0	8	8
WDR38	ENST00000373574	chr9	+	5_prime_UTR	CCTCTGCCCAGTCCTGGGGTCCCGCGGCCGCCTAGGAGGGAGCCCGCCGGGGCGGGGCGGGGCCGGGTGCCC	124853460	124853531	[]	[]	[]	[0.]	17	1.13188e-06	210	24	0.485	1.062	71	2	0.868	1.062	6	4	6	2
WDR5	ENST00000358625	chr9	+	5_prime_UTR	ACTGCCTCTGTCACCGGGTCCCTCCACCCTTGTCTCCTGTGCGGCCAGCGTCAGAGCC	134139820	134139877	[]	[]	[]	[0.]	14	1.21982e-06	165	19	0.487	1.152	57	3	0.738	1.989	6	3	9	6
ZBTB26	ENST00000373656	chr9	-	5_prime_UTR	CTCCCCCTTCCCGGAGCCCCGAGGGGCCGGAGCTCCTGGCGGTGCCGGATCCTGACGGCGGCCTTCCCCCGGGTCT	122931437	122931512	[]	[]	[]	[0.]	29	1.15342e-06	222	26	0.831	1.52	75	2	0.503	1.52	8	0	8	8
ZDHHC21	ENST00000380916	chr9	-	5_prime_UTR	AATGAAGAACTTTTTCACTTACTGCAGGATTTTCAGCTTCAGCAAGCAG	14690337	14690385	['C9RIBOSEQORF9' 'C9RIBOSEQORF8']	['-' '-']	['uORF' 'uORF']	[0.6666667 0. ]	3	4.09219e-07	138	16	0.085	0.485	48	5	0.485	1.578	0	0	8	8
ZFAND5	ENST00000376962	chr9	-	3_prime_UTR	ATTACTTCTTGTGAAGAGACTGAAACTTTGTTTTTATTTTAATATATCGTAGGAAAACATTAAAGAGCAGATGCATGGCCATTTTTCTTTGATGTTCTCCAGAGTTTTACATTACACTTGTCTGTCTTATAATTGATATTTTAGGATGTTTGGGTGTTTGTTACAGGCAGAATTGGATAGATACAGCCCTACAAATGTATATGCCCTCCCCTGAAAAAAATTGGATGAAAATCTGCACAGCAAAGTGAAACACACAGATAATAGGAACAAAATGTAGTTCCCATGTGCCAAACAAAATAAATGAAATCTCTGCATGTTTGCAGCATATCTGCCTTTTGGGAATGTAATCAAGGTATAATCTTTGGCTAGTGTTATGTGCCTGTATTTTTTTAAAATGGT…	72351413	72355952	[]	[]	[]	[0.]	1224	4.57773e-05	13335	1905	0.613	0.674	4539	3	0.674	1.323	2	2	7	5
ZNF189	ENST00000339664	chr9	+	5_prime_UTR	GGTCATAGCGTTACTTGGCTGCAAGGAGGAGGAACTGGCAGCGGGGAGGAGGCTCTAGCGAGGCCTGAAAGGCTGCGTAACCAGGCAGGAGTAGGGGTTGGGGTTCGGGGTTGGGGGACAGCCAGGGATCGCGTCTGATATGCTGTTGGGGTCGTGACCGTCTGGGGGCCGAGGCAGGCACTGGCCAGACCCAGCCAGGGATCCTCGTATTCGTCGAGCCTAATTTCCAGCAGCCGGGTAGGCCTCACCAGAGGCTCCTTTCCGTGAGGCCGCCCCCAATTCCTGCCCCTATTCTCTGCCTGGGAG	101398851	101399156	[]	[]	[]	[0.]	79	3.96106e-06	912	108	0.61	0.882	305	2	0.571	0.882	5	1	5	4
ZNF618	ENST00000374126	chr9	+	3_prime_UTR	GACTTGACTTCGGGGGAAAAAAAAAGAAAAAGAGAAGATAACATTAGAAAAAAACCACACAACACTGTCACAAAGAAAAGGAATTTAAGTTCTAAACACTGTGGACCTCATTATAAATGCCCCCTGGAAACTTAAGTGCTTTTTTTATATGTGTGTGTGTGCGTGTATGTACACAGCCACACGTGTGTGCACGTGTCTGAACACGTGCTGTGGTTGTGGGGGTGTGGGGGGGTCTCTGTGCTCATCTCCATGGCCAGAGAAACTTTGCACACACGCACACACACACACACACACACACACACACACACGACCCTGGTGCGTGTACATACGCCTGTGCTTGGACGGGTGTGCATTGAACTGGGCGTGTCAGGAAAGCTGAGCGATTGGGAAAGAGGGAGA…	114050168	114056593	[]	[]	[]	[0.]	1701	7.14984e-05	19041	3000	0.545	0.59	6425	2	0.59	1.824	1	1	9	8
ABL1	ENST00000318560	chr9	+	5_prime_UTR	GTTAACAGGCGCGTCCCGGCCAGGCGGAGACGCGGCCGCGGCCATGGGCGGGCGCGGGCGCGCGGGGCGGCGGTGAGGGCGGCTGGCGGGGCCGGGGGCGCCGGGGGGGCGCGCGGGCCGAGCCGGGCCTGAGCCGGGCCCGCGGACCGAGCTGGGAGAGGGGTTCCGGCCCCCGACGTGCTGGCGCGGGAAA	130835254	130835446	[]	[]	[]	[0.]	83	2.41823e-06	441	52	1.335	1.885	192	2	0.727	1.885	9	3	9	6
ADAMTSL1	ENST00000380548	chr9	+	3_prime_UTR	AGATAGGGTGTGGGGAAAAACTCTACCCTGGCCACACGAAGGACTCACGCAACCACCTCGGACAGAACCTAAGCTTTCTTCATTTTATTTATTTATTTCCCCCTCCCCACTCCACACACACCCTTCCAACCTCCTCCACCTCCACCTTCAAGCATAAGGACGTCCGCGTGTTTTCTCTTTCAGTTAGCTGGAGGACAGGATGTTGGGAAAGGAAAGGACAGATGTCTAAAGGAGGTTGCAGAGCAGGCCAGGCAGACAGTGGGGGCTCCCTTGAAGAGCTTCCTCCCTCCCAAACCTGGGTCTCAAAGACCTAGAAAGAGGCAGGCACAGCCCCTGCGGACAGCAGGGAGCCAGAAGGTTTGTAGCCTATTGGTGCAAACATTGGACAAATTCCTGTGT…	18908549	18910950	[]	[]	[]	[0.]	708	2.62755e-05	7197	948	0.702	0.795	2401	2	0.795	1.033	4	4	6	2
AKNA	ENST00000374088	chr9	-	3_prime_UTR	CTTCACTGGGGGCCCAGAGGCAGATGGGTGGGTGGGTGGGCAGGTGGCCTGCCAGGCCAGGAGTGGGCTGGAGCTGCTGAGGCCCAGAAGGCCCGCATAGTTCCTCACCAGGAGGGTCTCCCTCCAGCACAGGTCCCGCCTGCTCAGTCCCTGTGCTTTCCAAGTGGAGGGGGTGTCAGCTCGGTCACCAAGAGAAGTGACTTCCCAGGAGCACCAGTCCCCTCACAGAGGTGCTGTGAGCGAGGCCTCCTTCGGTCCAGGCAGAACCTCAGGCAGTCTCTCCTGGTCCTGCATGTGTGCAACTCCAGCTAATAATAGGTATTTTATATACAGATGGACAGATATTTTTTTAAACTGGGGAGTTTTCCTGATCTTGGGTCCTCTTTAGGGGGCCAGACA…	114334156	114337053	['C9NOREP100']	['-']	['uORF']	[0.]	900	3.20785e-05	8613	1163	0.733	0.818	2897	3	0.745	1.213	4	3	7	4
ANKRD18B	ENST00000684830	chr9	+	3_prime_UTR	AAGATCATAAAACTTTATTACTGGGCTATTTACATGAAATTTTAATTGTTTCTCATAAAATATAAAACATCACAATCTTTACTAAAGTAGAATATTTTCATATCATATGATGTATATTTATATGTTATTTTAAATGATTTTTTTAGCCTCCTTAAGTTTTAAGTGGATCTTGCAAATGAACACCAGTGTTATTGAGTTTGACCTACTCAAATTGCCTGAATGTCAGCTGTTTAAACAGCCAAACAACCAAGTCATCATTGATACTGTAGTAAAGGTCATCTTTGCATTTTACACTTTTTATTACCATATATAGTAGGAGACTTAAAGAGTATCTGCCAGGTTTGTCCATACTAGTGTTATGATTTTCTTTTTGTAGTTCAATAGTATTTTGTGTGGAGA…	33572435	33573013	[]	[]	[]	[0.]	116	5.57747e-06	1707	204	0.489	0.663	578	2	0.663	1.558	2	2	8	6
BNC2	ENST00000380672	chr9	-	3_prime_UTR	TCTCAGAATGGACACTACAAATGCCAGCTCTCACCAGATGGCCTACGTGTTTGAACTGCCATAGTCAGTGTGCGCTTATGTACTTGGGGTGTGTGTGTGTGTGTGTGTGTGTGTGCATTTATGTATGCTCTGTGGCTACATATACACACACGTATTTCCTTGAGATAAACAAGATAAACACTAGGTGCTTTTGAATTTTTTTCACTTCCCTTTATAGTTTTGGGAAAGGAGTGGGATCTTTGATTTCAGGGTGAAAACAGAGTACCCCTTTAAACACACACACACACACATGCACATACACACACACACACACACACACACACAGTGTGCAACTAGCCCCAGTTTTGACAGAATAATTCTTGGTCTTCCCCAAAGAGACAATTTGTTGTACCCATGACT…	16409503	16418988	[]	[]	[]	[0.]	2611	9.56832e-05	28008	4799	0.527	0.562	9485	1	0.562	0.562	1	1	1	0
BRD3OS	ENST00000603928	chr9	+	3_prime_UTR	TTCCGATGTGAGCACCTGAACCCAGGACCACACTTTGAGGAAAACAGACCTGAGTTTCATTCAGTTGTCTTGTTGATTTCCAATCCTTGCTGGAAGATTTTGAATAATGAACGTGAAGATCAAACTGTGGTGTAAGAACCCAAGAAGCGCAGAATTGGCCCCCGAACCCCTCAGCACAGCCGCGGTGTGACTGGTGCACAGGACACTTCCCCTCTAGAGTCCCCTCCGTGGTCAGCTGTTGTGACATTTGAATTCTCCAGGTGCTGCTAGGGACAGCATAGGCCCGGGCACTGCTAGATGCTTGGTTTAAACCAGGCCAAGAGTAACCCTCCCATCCCCATTACAAACCACCTTTTCAAGTTTTTTAGGTTTTAGTTTTTTGTTTTTAGCATAAATGGC…	134027003	134031587	['C9RIBOSEQORF103' 'C9NOREP156' 'C9NOREP155']	['+' '+' '+']	['uORF' 'uORF' 'uORF']	[0. 0. 0.]	1614	5.20328e-05	13620	1994	0.777	0.843	4584	4	0.672	1.982	4	2	9	7
C9orf153	ENST00000339137	chr9	-	5_prime_UTR	GGGGCTGGGCCTTGGGGCTGCTGGATGAATGAGACCCAGCCTCTGCCCTGGGAGTGCAGAGACTCAAGACAGATATGACCACGTGAAGAGACAACTGTAAAACAAGTG	86259550	86259657	[]	[]	[]	[0.]	20	1.14559e-06	312	36	0.391	0.807	107	2	0.565	0.807	4	1	4	3
C9orf50	ENST00000372478	chr9	-	5_prime_UTR	CTCTACCAGCGGTGATGCGGTGATGCCGTTTCACGGCTGCAGAGAGGCAGGTGCTGCTATTATCCCCATTCTGCAGACCAGAGCCCCCAGGGAAGGCAGAGGGAAGTTAATTGGCTTGGCCAAGGTTACAAAGCTAATAAGTGGTGGAGCTGGGACTAAATCCTAAATAATAATAACTTTGAAATACTAAGAATGGCAGCTAGTCTATGTGTAAGCTTGGCCAGCGTGCCTGGCACTGTACCGAGCTTGCTGTTCTAAGACTGGCATGTACTTGCTCATTTAAACGTCACAGCAACCCCCAAAGTTGGCTACTCTTGCTGTCACCATTTTTCAGGTGAGGAAACAGAGGCTCTGGGAGCTCTCGCCTGAAGCCACTCGCTGTCCGCCGGGCCGGTGGCG…	129620575	129621101	[]	[]	[]	[0.]	45	6.48799e-06	1569	189	0.188	0.305	526	2	0.305	0.738	0	0	3	3
CCDC171	ENST00000380701	chr9	+	5_prime_UTR	ACCTCAAATCATCTAACGTGAAGCCACAGACATCTTGGGCAATTTTAATCATCAAGAAAGAAATATGTCATTAAGAAATAGCAGGGTATTTTGAAAGAGTTGGAAAACATC	15563978	15564088	[]	[]	[]	[0.]	30	1.07127e-06	315	36	0.623	1.13	110	3	0.616	1.229	6	2	7	5
CDK5RAP2	ENST00000349780	chr9	-	3_prime_UTR	GAAGAACTTTCAGCCAATAAAGCTTGTGCTTCCCCCACCGAGCTCACGCTGTCTCTTTGTTCCAAGTGTGGTTCCTATTTATTGAGGAAGAAAGAGCTGTCTGGCCAAAGGAAATCTATTTTTTCCCTTCATGTTTTCTCTCTGAAAGTTGGCTTGAGAGTTGTTGTCAGAAAGGTGCAGGTGCTCCACAAACGGGTGGTAAAAAGGCCTCGAGCTCTTGGATGTTGTATTTCAGATCAGGGGCAGGCACCGGAGTTGAGGCTGTGCGCCTTGGTGGGCTTCACGTCTTCCCCTGGATTTGCTTAGTACTCAGCCAGTGCCACAGTTTGAAGATTCTCATTAAATGATTCATTTCATTTCA	120388875	120389235	[]	[]	[]	[0.]	77	3.7747e-06	1071	127	0.504	0.733	360	2	0.733	1.39	3	3	8	5
CFAP77	ENST00000393216	chr9	+	3_prime_UTR	CCCCTCCCTCCCCTGCCACAAGAAGCCATCTTGACATAGTGGAAAATTCCCAGAAGGACTCCCTATCTTGCCCCAACCCTGACATTCCCCCATTTTTATGCAGGTTCTGCTTCAAGGAGCTCAGATTCAAGTCTTAGGCTAATTGTTTTTGGTAAAAGTCCCCCCTTTTAGGTTAGCCAACATTAGTCTCCACTTAGCCCCAGTGACCCTCTACCTGGAGCCTCCTCCTCTCCTCCTCCTTCTCCTCCTAGGGCAGGCTCACCCTGCCTCTTCTCAAGCCCTCACCTGCCAAGACAAGCCCAAATTACAAGACAATTTTTTAGACTCCAGGCTAAGGGTCGATTCCATGGCTCTGCCCATTAAGTGTTAAGAACGACCTGTGTATTTGCTGCAGAAAGC…	132572511	132573319	[]	[]	[]	[0.]	167	8.38253e-06	2367	287	0.513	0.662	808	2	0.662	1.394	2	2	8	6
CIZ1	ENST00000372938	chr9	-	3_prime_UTR	TAGAGGGACCTCCCTGTCCCTGGCCTGCCTGGGTCCAGATCTGCTAATGCTTTTTAGGAGTCTGCCTGGAAACTTTGACATGGTTCATGTTTTTACTCAAAATCCAATAAAACAAGGTAGTTTGGCTGTGCA	128166065	128166196	[]	[]	[]	[0.]	17	1.32282e-06	387	45	0.259	0.567	131	2	0.567	1.45	1	1	8	7
CKS2	ENST00000314355	chr9	+	3_prime_UTR	AGTTTATCTGGGGATCGTCAAATCTTTTTCAAATTTAATGTATATGTGTATATAAGGTAGTATTCAGTGAATACTTGAGAAATGTACAAATCTTTCATCCATACCTGTGCATGAGCTGTATTCTTCACAGCAACAGAGCTCAGTTAAATGCAACTGCAAGTAGGTTACTGTAAGATGTTTAAGATAAAAGTTCTTCCAGTCAGTTTTTCTCTTAAGTGCCTGTTTGAGTTTACTGAAACAGTTTACTTTTGTTCAATAAAGTTTGTATGTTGCATTTA	89316426	89316703	[]	[]	[]	[0.]	54	2.66733e-06	810	95	0.457	0.713	277	2	0.713	1.996	3	3	9	6
DAPK1	ENST00000408954	chr9	+	5_prime_UTR	GACTGGAGACTGATGCATGAGGGGGCTACGGAGGCGCAGGAGCGGTGGTGATGGTCTGGGAAGCGGAGCTGAAGTGCCCTGGGCTTTGGTGAGGCGTGACAGTTTATC	87498970	87499077	['C9RIBOSEQORF51' 'C9NOREP62']	['+' '+']	['uORF' 'uoORF']	[0.26666668 0.9583333 ]	18	1.32146e-06	318	37	0.336	0.721	107	3	0.589	1.776	3	1	9	8
EXD3	ENST00000340951	chr9	-	3_prime_UTR	GGACAGCCAGACAATAAACATGGAAAGTGCCCGACTGCTGGGCCCATGGCCGTG	137306896	137306949	[]	[]	[]	[0.]	16	6.62957e-07	156	18	0.602	1.35	53	3	1.214	1.969	7	7	9	2
FKTN	ENST00000357998	chr9	+	3_prime_UTR	GATAGTAGGTTGAAATGGGAGAATTTCTCTTTTGGAAAAAAAGGTAGATAACTGTTTAAAAAATACATGTCTATTTGTCAAACATAAGTGGGAACCAAAGAAAAAATGTGACAAGTTTGAAGACACAGAAAGAGTCATCTGATGTAATTCTCTCACTTAGTACTGAGGAATTTTCATGTGCCACATACAATGCTAGGTTACAGTGGAGAAGCCTAGATGAATGAGACAAATACCTACTTCTTTTATTCCTCCTTTTGGTAAACAACTCAATTTTCCTTTGAGGGAACCCTCCCCCACCCTTTGAAGAGTTCAAGTTCTGTACAGGTTTTTAAAACGTGAAGTAATGTTTGAACTGGAAGATGAGCTCACCAGGCAAAGCTAAGGAAGGATATACTAGTT…	105635265	105641118	['C9RIBOSEQORF63']	['+']	['uoORF']	[0.]	983	5.78839e-05	17376	2602	0.359	0.398	5853	4	0.398	1.422	0	0	8	8
FREM1	ENST00000380880	chr9	-	5_prime_UTR	AGTACAAAACTAGTAGTGAGAAAGGAAGCTGGGAAGAGACTGGGAAGAGGCAACCGACCTCATTAACAAAAGCTCAGTTTTGTCCCTGCGGACCCAACCAGCAGAAGGCACGGGGCTAGCGGTGGCTGTCCGCCAGGGAGGTCGGGCTCTGTGTAAACAGTAGAAGGCATCTTTATCATGCCCTTCTCACAGGGAGTCCTGAGGCTTGGCGCTCAGGAAGTTTGCAAAGCTGCAGCAGCTGCCTTGGAGAAGACCAGCAAAGAAAGTGGAGTGTGTATGTGAACTTCAATTCTGTATTTTCTGTGAGGTGGGTTAATGGATTTTTAGTAAAAAGAAATCTCAAACACAGCTGACCTGAAAGACTGGAATTTCAGCTCTCTTCCTTCCCGGGGTTCTTTT…	14909914	14910428	['C9NOREP15']	['-']	['uORF']	[1.]	153	5.4091e-06	1539	184	0.729	0.951	514	3	0.845	0.951	5	4	5	1
GCNT1	ENST00000376730	chr9	+	5_prime_UTR	CGCTTTCTGCGCAGCACAGGCACCCTCGCCTGTCACGCCTCCCTCTCCTCTTCCCGTCTCCCAGCGTGGATGAGGGCGCCTGCAGATCCCGGCTAGGGCACGGACCGCCTAGGCCGAG	76460060	76460177	['C9RIBOSEQORF43']	['+']	['uORF']	[0.]	27	1.63986e-06	348	40	0.498	0.931	117	5	0.518	1.507	5	0	8	8
GPR21	ENST00000616002	chr9	+	3_prime_UTR	AGTGGCTCAGTTACGGGGTTCCCGTGTGTGTGTGTGTGTGTGTGTGTGT	123035617	123035665	[]	[]	[]	[0.]	25	4.37487e-07	102	11	1.434	1.985	48	3	0.735	1.985	9	3	9	6
GPR21	ENST00000616002	chr9	+	5_prime_UTR	CTGTTCAGAGGAGACTCATTACAACTCCTGCTGAAGCTCCTAATCTTCTTCCCTTCTCTTCTACCCTTTCCCCCTACCCTCACTTGGCCTGAAGACGTTCTCCCCAGAGTTTACCTTGCTCCCCTGGTGCTATGTGTATGGTGAACCTGGCACTATGGCCGCGTCTGGGACTGGCCAGACAACTGCTGCTGGCTCTCCTTATTCCAGGAAGGATTTAAAGGGGAATTGCACTGCAGGCAATGCACCAGAGCAGCAGCATCAGGAGCTTGGGGAGTAAGGCTCCTCTGGCATTATTACACACATGCAAAGCTGACCGCAATGACAGCAGCTGCTTCTTTGAACTGTTGGCAGCAGCCAAGCGGCAGCATGAAGTGACAGATCACTCCTGAGCTCAAG	123034171	123034566	[]	[]	[]	[0.]	86	4.26317e-06	1182	140	0.516	0.735	395	3	0.735	1.985	3	3	9	6
GRHPR	ENST00000318158	chr9	+	3_prime_UTR	CCAAACAGTAGAGATGGAGGGCCGGGAAGCAAACCGTGCCCTGGTATTGTCAGACACACCCAGGCTTGATTTGGATCCACAGGCAGAGCCAAGGGAAGGTGTGATTCTCTGAGGAAAGAGTGATTCTGATATATGTACTTGTCACATTGGTGTTGGACACATTTGCGCCAAAAGTATGGTAATTCTATTATTAAATAATTCTCTGAGA	37436783	37436990	[]	[]	[]	[0.]	48	2.42533e-06	618	73	0.522	0.836	207	2	0.836	1.989	4	4	9	5
INSL4	ENST00000239316	chr9	+	5_prime_UTR	AGTCTGGAGCCCAGAAGGGACACACCAGCACAGTCTGGTAGGCTACAGCAGCAAGTCTCTAAAGAAAGGCTGAGAACACCCAGAACAGGAGAGTTCAGGTCCAGG	5231419	5231523	[]	[]	[]	[0.]	33	1.02361e-06	300	35	0.715	1.261	104	2	0.749	1.261	7	3	7	4
KLF9	ENST00000377126	chr9	-	3_prime_UTR	GGTGCTGCCCGTGGAAGCCAGGGAGGGATGGACCCCGAAAGGAGAAAAGTACTCCCAGGAAACAGACGCGTGAAAACTGAGCCCCAGAAGAGGCACACTTGACGGCACAGGAAGTCACTGCTCTTTGGTCAATATTCTGATTTTCCTCTCCCTGCATTGTTTTTAAAAAGCACATTGTAGCCTAAGATCAAAGTCAACAACACTCGGTCCCCTTGAAGAGGCAACTCTCTGAACCCGTCTCTGACTGTTGGAGGGAAGGCAAATGCTTTTGGGTTTTTTGGTTTTTGTTTTTGTTTTTTTTTCTCCTTTTATTTTTTTGCGGGGGAGGGTAGGGAGTGGGTGGGGGGGAGGGGGGTAAGGCCAAGACTGGGGTAGAATTTTAAAGATTCAACACTGGTG…	70384604	70387775	['C9NOREP51' 'C9RIBOSEQORF41' 'C9NOREP52' 'C9RIBOSEQORF40']	['-' '-' '-' '-']	['uORF' 'uORF' 'uORF' 'uORF']	[0. 0. 0. 0.]	616	3.1579e-05	9324	1256	0.459	0.524	3171	2	0.524	0.818	0	0	4	4
KYAT1	ENST00000302586	chr9	-	3_prime_UTR	CCCTGAAGTCACGCCTTGGCCCTGACATCCCCACATGCCCGCAGAGATCCTCTTTGAGTGTCTGTCTTTGTCCAGGTTTCAGACATTTCTAGGTTGGGGAAGATGCTATTGGGAAACCTCTTCTCCGTGACACAGAATGTTCTGGGTGGGAGCCGCCCTTCTTCATCTTAGAGAACCAAGTGCCTCCTGTCTGAAAGGTGAGGGTGGCCTGACCTGGGCCTCTCCCTGCCCCTCCATAGGTGGGTTTGTAGGGTCTTGTGTTGCTTCTGGTCTCTCCAGGCTTGGCTGAGACGGACGGTAGACTTCCACCATGTACCGATCACATCCCAGCTCTGCATGGCCCCTGCTAAGGCTCAGGTATAACCTCACCTTCCCTGGCTCATCTTGGCCTTGGGGAGT…	128832942	128833583	[]	[]	[]	[0.]	121	6.89928e-06	1878	226	0.462	0.623	641	2	0.623	1.35	2	2	7	5
MAMDC2	ENST00000377182	chr9	+	5_prime_UTR	GACCTCTCCTCTCCCAGCCAGTCGTGGCTGGCCTTTCAAAGTGTGCAGTTGTCTCCTCCCTGTCCAGCCCCATCGTCGCCCAGGACCAGCTGGGCCGCGGTCTGACCTGAGGCTGCTGCTCAGCGCCGGGGCGCTGGCGCTCTCCATTCGAGCACCTTCCAGCATACCGCTCGGCTCCGGGAGCCGCTCTGCAAAGTTGGGCAGCTCAGAGCGCAAGCTTTGCCTCTCGACTTCTCCCTCCTTGGGTCCCCGGCGCCCCCGCCTCCCACGATCCCTTTCACTAGGAGCAGCCAGTCCCAGCGGGCTGGCAACTTGCACCCCTTCCTAGTCATCCTCCCTGAAACGCGACC	70043848	70044197	[]	[]	[]	[0.]	77	4.171e-06	1038	123	0.521	0.757	349	2	0.53	0.757	3	0	3	3
NPR2	ENST00000342694	chr9	+	3_prime_UTR	ACCCCCATTCTTTCCAAGTCAGATAGTCTTCTGCTGCTGGTACCTGGGTGGGCAATGGCCACCATGTCTGCACACACCAGAAATGGACATTTTCATATGCAATGGAAAACAGCCACAAAAAAACCTACCTTATATGGAAGTTGTAGCCCTCTGCAGCTCAGCCCTGTACATATACCTGTCCCTCTCTGGCTTGGTCCCCTTCCTCCCTACTTTCTGTAAATATCTGTATCTAAACCAGAATATTTTGGTCAAATATAAAACAATAATAAAAAAAGTTCTGATGTCA	35809446	35809731	[]	[]	[]	[0.]	40	2.99835e-06	852	100	0.311	0.521	285	2	0.521	0.807	0	0	4	4
OBP2B	ENST00000372034	chr9	-	5_prime_UTR	TTGTTCAGACGCCCAGTGACCTGCCGAGGTCGGCAGCACAGAGCTCTGGAG	133209200	133209250	[]	[]	[]	[0.]	4	5.23481e-07	123	14	0.141	0.654	50	2	0.654	0.714	2	2	3	1
OR2K2	ENST00000302681	chr9	-	5_prime_UTR	ATTAAATGAAGGGAATAGTACTGGAAGAAATATAGATGAAAGAAAGAAA	111328434	111328482	[]	[]	[]	[0.]	7	4.40103e-07	141	16	0.249	0.822	48	3	0.761	0.822	4	3	4	1
PHF2	ENST00000359246	chr9	+	5_prime_UTR	ATTGTGTGGACGCGCCTGGCCGGGAGCGCGCGCGGGGGCTGTCGTGCGCCCCCGTCCCCGTCCCCTCCCGGCCGCGGCGCCGCCTGCGCCCCGCCGCCCCCGCCGCCCCCGCGCGGCCCGGCCCCCGGCCCGGCCCGGACCGACCCGGGCAGCGCAGCGGCGGGGCCGAGCGGCGGCGCGGCGCGGCAAC	93576584	93576773	[]	[]	[]	[0.]	81	2.82596e-06	528	62	1.092	1.572	189	2	0.607	1.572	8	1	8	7
PIP5K1B	ENST00000265382	chr9	+	5_prime_UTR	AAACCTGGCAAAGAAAACGGTCTCGACAATGAGTAGGCCACCCATCACTACTAACTACAGATGACTTGCCATTTCATTTACAAAG	68818461	68818545	[]	[]	[]	[0.]	17	8.95958e-07	246	28	0.416	0.911	84	4	0.543	1.343	5	1	7	6
PIP5K1B	ENST00000265382	chr9	+	5_prime_UTR	CTCTCTGCGCCTCGCTCCGACTCCGGCGCGCACCAAGCGGGAACCCGCGCCCGAGCCCGGCGGGCGCCGCTGCTGCTCCTCTCGGTCCCCGGTTCCCGGTCCCCGAACGCGCCGCGGCGAGGCTGCGCCCGGCAGTGGAGCCGCTCGGAGCTGCTGGGCTTTGGCGGCCGCTCGCTGCTCCGTCTGGCCGGAGGACCGGCGGGGAAGGAAGGGGAAAGCGGGGACACACACACTCGCCGCGGCGCGCGCGCACTGCACACTCGTAGCCGCGCGCCCCCGCCAAGGCGCGTCCGGAGCGAGTTTGGCCCCGCGGCTCCAGCCCCGGCACCTGCCCGCCCTCAGCGTTGCCCCCGGCCCCGGCCCCGCCCGCCGCCCCCTCCGCCCTCCCGCCCCTCCCGC…	68705240	68705762	[]	[]	[]	[0.]	216	7.68106e-06	1488	180	1.074	1.343	522	4	0.543	1.343	7	1	7	6
PIP5KL1	ENST00000388747	chr9	-	3_prime_UTR	CGGGCGCCCGGCCCCACTCTCCGGATCTGGACGATGGGCTCACGCCAGGAACGCCGGTTCCCCCGGGCCCGGGCATCTCGCCTGCGCTTCCTCCTGATGGTCGCCAGAGGGCAGCATCCCCTAACTAATACCGTAACCGCGCAGTCCCGTTTGACGGTGGTGCCGTGCCCAGCATCGTGCCAAGGACTCCCCTACTTTAGCTCATTTAATCCTCAAAAAATGCTATTATTCTCTTTTTACAGACCATGAAATGGAGGCTCAGGGGGTGAAGGGACTGATCAAGATCATTCAGCAATAAATGCTGGAACCAGGACTCAACCATGGCTTTTGGATTCCGGAGCCTGTATTCTTAACCACCAGCTCCTGCAGCTTGGTCCTCATGATCTGGGCAAGGGGGGA…	127920881	127921846	[]	[]	[]	[0.]	218	1.14602e-05	2892	356	0.548	0.685	965	1	0.685	0.685	3	3	3	0
PKN3	ENST00000291906	chr9	+	5_prime_UTR	ATCCCTGTCCCTAACTGGCCGGCTCCCGCGGGCGCGCGGCGGGGAAGGCCAGAGGACCTGGGCGCGGGCGATGTGCCTCCTGAGCGTCCAAACCGGGGGTGAGGCGCGGTCACGCCCAGCGGGAACCGCAGGCGCCGAAGCCCGGGTACTGGGCCCAGAATCCCGCGGAATTTTGGATCCGAGGGAGGCGCTGGGGCGCGGGACCTCGGGCGTGGGGTCCCGGGCGCTGGATCGGCGCGGACGGGAGGCGGCGCTGGTCCCGCGGGCCAGCGGGTCTCGGGAGGGGGCGCCCGATCCCGCGTCTCCGGCGCCGCTTCCCGGGAAGTTTCAAGTTTGAAAGTCCTGGCGGAGGGTCTGCGGCTTCCGGGACCGGAGTGGCTGAGAGAAGGGCCCCAAGCG…	128702503	128702915	['C9RIBOSEQORF86']	['+']	['uORF']	[1.]	100	5.23041e-06	1212	145	0.587	0.814	412	2	0.743	0.814	4	3	4	1
PTPRD	ENST00000381196	chr9	-	5_prime_UTR	GCTTGGACTCCTTGATCTTCTGGTAACTTCAAAAATCTG	9734533	9734571	[]	[]	[]	[0.]	4	3.2304e-07	108	12	0.164	0.763	38	12	0.763	1.821	3	3	9	6
PTPRD	ENST00000381196	chr9	-	5_prime_UTR	GTGAAGAAGTGAAGAATCAAGGAAGTAAAGGACCTGTCTCAAAGTCACACAACTA	10340963	10341017	[]	[]	[]	[0.]	13	4.82039e-07	159	18	0.47	1.148	54	12	0.763	1.821	6	3	9	6
RBM18	ENST00000417201	chr9	-	3_prime_UTR	TGGTTGTGAATTACTGTAGCAGCAAAAGCAAATTGGTCTCCACACCTAAAATCGTCTGCCTGTGTACTTTGTAGATGTGAATGGTACTATTCAACGGAGCACAATCACATGTTAGCATTTGGTAACATAATGTTTTTGGATGTTCTTATGGATGTTTCTTCCCTAAACTATGTATGGAATTGAGCATCATCCAGAATAAATAGCGTTGTATCCCAAATTGTGATTTGAACCCTGGGATGCTCTAATTGGCTGGTTGGTTTGGATTTGTAACTCCAGAAACATTCTATAGTGTGCCAGAGCAAAAGGCAAATACACAAAATATTATTTAAATCAGGAAACTAAAAATATTAACATCTATTAAAAAATTGAGCATTTTTCTACGCTCGTGTGTCTTTTACA…	122237622	122241883	['C9NOREP112']	['-']	['intORF']	[0.]	851	4.31256e-05	12606	1782	0.451	0.505	4261	2	0.505	1.316	0	0	7	7
RC3H2	ENST00000357244	chr9	-	5_prime_UTR	CTTACAAAACACTACACAGCAAAATAATGATCTGCTAGACTGCTAACCCGAGCATCCAGCTTCCACA	122897510	122897576	['C9RIBOSEQORF78']	['-']	['uORF']	[0.]	12	6.90867e-07	195	22	0.35	0.884	66	3	0.443	1.823	5	0	9	9
RCL1	ENST00000381750	chr9	+	3_prime_UTR	TAACCATCACAAGATAAGGCCCCAATGCCTACAGACAAAGCAGAAGCTGCCACGGACACCAATGGGACCAAGTCCAAATGGATTAATCCAGGACAGAATAGCCACTTGCTTAATTTTCTGTGAAGAAATATCAATATACAAATAAAAGACATCCCTGTAGCATATGGTTTCCAGCTGTTTCTCCAGTGGCATTGCCATTGCCCAGGAGGGGCCCAGTCACCATGAGAGCTCCCTTGCCTTACCTGGAGGAAGAATGTGCCTTCAGGCCACAGTCGTGCTGCTAGAACAGTCTCGTAGCTGCAGTTCAGCTGTGCTTCCTCAGCCTACTATCATAGGCTTCCTCAGCCCTCTGTCATATGGCTGTTTTGCAAACCTGTGGAGTCTGTTACTGTTCTTTCT…	4860276	4861066	[]	[]	[]	[0.]	214	8.38218e-06	2364	287	0.667	0.835	790	2	0.835	1.488	4	4	8	4
REXO4	ENST00000371942	chr9	-	3_prime_UTR	CAGTCCTGCCCTGCTGCTGCTGCCGCCCCGCTACAGAGGCAATGTGACCAGTCACAGGGACAGATCACATCTCCCCAGAGTGGCAACTCTGGTGAAACCTTTTCAGAATCATGGCAGAGGGGCGTGGCGTGGTGCTACTGAGAAGGTCCTCCTTCCTCTTGACTTTGTGGTCTGAAACCTGGTCTTACTGTCCATGTGTGTTTGGGCCCGGATGGTCAGGGTGGGGAGCAGGGACGGCCATGGGCACGCCTGGCCACGCTTTACCGACTGCTGACCCCCTGGGCCAGGTGAGGTTGGGGCCTGTGGGCCGCCAGTCCATACGGTGCTGTCACTGCCCATCTTCGGTGACACCCTGGGGTGAGGTGCTCAGCACCTTCCTCTCGAGGAGCCACATTTTCC…	133406062	133406952	[]	[]	[]	[0.]	193	1.02765e-05	2610	320	0.536	0.68	890	2	0.68	1.225	2	2	7	5
RMI1	ENST00000445877	chr9	+	5_prime_UTR	GTAATAGATGCATATTATTTCTTTTATTTAAAAGAA	84000951	84000986	['C9NOREP59']	['+']	['uORF']	[0.]	5	3.22996e-07	102	11	0.238	0.956	35	4	0.626	1.763	5	2	9	7
RUSC2	ENST00000361226	chr9	+	5_prime_UTR	GTGCCAAGCTCTCCTGATGAAATGTGTTCTGCCCCACTGGGCTCCAGGGACAGTGTCTGGTGCTGTTGAAGCCCTTATTCGAACTTTCCAGA	35546430	35546521	['C9RIBOSEQORF23']	['+']	['uoORF']	[0.9047619]	11	9.67494e-07	270	31	0.223	0.587	91	3	0.587	1.986	1	1	9	8
SLC24A2	ENST00000341998	chr9	-	3_prime_UTR	CAGGAAAAGCCATATCTTGCACCAGCAGCATGAATGGTCCCTCCACACTCTGGGCTCTGGGCTCCTTGACCTCTTGAGAAGAGGCAGCTGGCACACAGCCCTGGGTGCCAAGTGTCCCTCCTTGGTGAATTTGAGGAGAGATGGATTCACACTGGGCCCATTCACTTCACAGGCTGCTTCCACCCTGCCTACTGAAATGACTTCATGTAAAAGACAAAGAGAACCGTCAATACAGGGCTTCTCCCTATTCACCACTGACAAGTACACCTCGCTGGTCGGAGGTACAGTCGATGCAAACAAGGACACAGGCTATATATATCTATAAATACACATATTATAAATATACGCACATGAACACACAAATCCTGCCTGTTCCTGTACTATACCTCTCCTTGCATA…	19507455	19516152	[]	[]	[]	[0.]	2708	8.86962e-05	25533	4273	0.614	0.654	8697	3	0.654	1.652	2	2	8	6
SLC31A1	ENST00000374212	chr9	+	5_prime_UTR	AATCTTCTGCTGACTCTCAACTTTTCCTGGAAAAA	113256114	113256148	[]	[]	[]	[0.]	8	2.87297e-07	99	11	0.427	1.31	34	3	0.563	1.31	7	1	7	6
STKLD1	ENST00000371957	chr9	+	3_prime_UTR	ATGTTTGTATGGAACTGACCTTGATCTCCACGTGTATAGTTTTCAAGACTGCTCTCCTGCCTGCCTATTATCCCATCTCTATGACTGGGCCAAAATCAATCTTAAACGGGAGGGGTAATCAGACCTCTCCAAAGAGTTTCCTGTCCATGACTGCTGGATTGAGTCACATGAGTAACTGCTCCTGGACCCGGGGACTGTCCACGAAAACTGACTTGCCTGCTTCCTCCTTCCAGGAACTGGTTTCTTGCGCGGAAAAAGTGCTCTTGAGGCTGGAGGCAGCCACCTCTCCCAGCCCACTGGGTGGGGAAGCAGCTCAGCCCTGATGCGGGGGAGAAGACAGATACCCCACAGGCCCCTCCCTCCACGTGTGCCCTCTCCCTGTCCTTCCTTTCCATGGGC…	133405422	133406096	[]	[]	[]	[0.]	155	7.4077e-06	2016	243	0.56	0.729	674	2	0.729	1.289	3	3	7	4
STOM	ENST00000286713	chr9	-	3_prime_UTR	TGTAGAGATGAGCGCTAGCCTTCCAAGCATGAAGTCGGGGACCAAATTAGCCTTTAACTCATAAAGAGAGGGTAGGGCTTTTCTTTTTCCATATGTCAATTGTGGTGTTCCCAGAATGTATAGCAGTTATAAAAATAGGTGAAAGAATTGTTAGCTTGTAAATACTGAGAGATTGGTGATTTATATAAGGTAATCTGTTAGTCTTAAAATAGTTAAAAGTTTGTATTTTTAGATTATTATGTAGTAGGTTAGATCCCTCTTGTTTTGACTTCCACTGACTCATTCTGAACCCCCTAAGCACCCAGGCCAGAGGCAAGAACCTGGGCTGTAACTGCCACCTGACACCGCTGACTGGCTAAATGCTTTGCAGAAAGTGATGACCTTACACCACAACCAGCT…	121338987	121341201	[]	[]	[]	[0.]	393	2.23755e-05	6537	846	0.428	0.505	2214	2	0.505	1.749	0	0	9	9
SURF4	ENST00000371989	chr9	-	5_prime_UTR	ACTTCCTGTGGAGGCCGCAGCGGGTGCGGGCGCCGACGGGCGAGAGCCAGCGAGCGAGCGAGCGAGCCGAGCCGAGCCTCCCGCCGTCGCC	133375970	133376060	['C9NOREP153']	['-']	['dORF']	[0.]	59	1.45734e-06	267	31	1.496	1.98	90	2	0.771	1.98	9	4	9	5
SWI5	ENST00000418976	chr9	+	5_prime_UTR	AGTTCACACTCCGGGTCAGAGTTCCTGGCCCGGTGCACCTGAGAGGTCGCTCTCCGACTCCCGCG	128276276	128276340	['C9NOREP127']	['+']	['dORF']	[0.]	31	6.95724e-07	189	22	1.056	1.842	64	2	0.685	1.842	9	3	9	6
TUT7	ENST00000375963	chr9	-	3_prime_UTR	GGGAAGGAAAATGCAGCACTCTAAATGGCCACTCAGGCGTTCCTATTCACTCGGAAAATTAGGTTCATTTCACAGGACACAGCAGTGTAGATCAGGCTTCAACTTAACATTTAAGGGAAATGTCAGATTTTTTTTTAATTTAATGAAATTGTTAATGAGGAAAAATTTTTAATATAGTCTTATCTACCACACATCCCCATAGATTTAAGGATTTTAATAGAAAGACATGATGTATGTATTTAAGCCACGTTAAAAGAAAAAATATAACTATGGACCGGTATTCAGTGAATACAGTTTCATGGTTTTTAATTCTTTCAAAGCACATTAAAAATGGTGTGCTGATAAACCCCAAGTAAATTAACCCTTTTTCCGTATAAATCCATTTTTTGTTTTGAAGAG…	86287733	86288676	[]	[]	[]	[0.]	164	9.3116e-06	2724	332	0.435	0.562	943	2	0.562	1.318	1	1	7	6
ZNF658	ENST00000621410	chr9	+	3_prime_UTR	GGGAATGCATACCTTACCACATAACACGTAGTGCAGAAACTCATGTGACATAGGCTGGGAACTTGTTTCCCTTATCCATTTCCTTTTTCATTAGGCTCATAGTTTGTGGAAAAATCCCAATATGCCGTTTATTCAGGTGGGGCTGACCATGGGATGTGGTGCTAATGATAAATATTACATTTACCCTTGGCCCTTAAAAAAAAAAAAGAAAAACCCTCACAGTCTTCCTGGTTCATAAGATGGATTTGGAGGTTATTTCTGCAGCAAACTTGGGTCCTGTGTGTTCAAAACCATAGAGCACAAGGTCAAGGAAGCTAGAGTCTGAAAAACGAACAATTCACTTCCAGGTCTTCATCAGGGTTTTGTTTTTGTTGCTTTAAAGCAAGAGTTAAGTTTATA…	66920747	66921426	[]	[]	[]	[0.]	134	6.24324e-06	1881	226	0.515	0.684	679	3	0.684	1.285	3	3	7	4
AK8	ENST00000298545	chr9	-	3_prime_UTR	TGGGTTCAGAGCCAGGAGCGCTGCCCCAGGGAAAGAGTTAATCCCCTGCCCCCAGCCCCCCAGCCTCGGCACAGCTCCCCTAAAAAGCCAATAAAGCCTGCTGGATACAG	132725578	132725687	[]	[]	[]	[0.]	31	1.22825e-06	321	37	0.63	1.131	109	1	1.131	1.131	6	6	6	0
ALDOB	ENST00000647789	chr9	-	3_prime_UTR	GGTCCAATGCCCGCCAGCCTAGCTCCAGTGCTTCTAGTAGGAGGGCTGAAAGGGAGCAACTTTTCCTCCAATCCTGGAAATTCGACACAATTAGATTTGAACTGCTGGAAATACAACACATGTTAAATCTTAAGTACAAGGGGGAAAAAATAAATCAGTTATTGAAACATAAAAATGAATACCAAGGACCTGATCAAATTTCACACAGCAGTTTCCTTGCAACACTTTCAGCTCCCCATGCTCCAGAATACCCACCCAAGAAAATAATAGGCTTTAAAACAATATCGGCTCCTCATCCAAAGAACAACTGCTGATTGAAACACCTCATTAGCTGAGTGTAGAGAAGTGCATCTTATGAAACAGTCTTAGCAGTGGTAGGTTGGGAAGGAGATAGCTGCA…	101420560	101421808	[]	[]	[]	[0.]	244	1.2479e-05	3741	463	0.475	0.586	1248	2	0.586	0.939	1	1	5	4
ANKRD18B	ENST00000684830	chr9	+	5_prime_UTR	ACTGGGCTCACTCTATCGAGAGGTCGGAGGCTGCGAGTGTCGCTGCTGAAGGCTGTAGTGGACCGGGCTGGATCGCGGATTCTGAGCTACATCGCGGGTTTGGGGGTGCATCTTGGATTTAGGGGTGGATCGCTGGGTGGGGAGGGGGATCTCGAATTTGGAGCTGGGTGGGGGTGGAAAGGCCACGAGGAGCCGCGGCGTCTCAGGAGCGGGTGGTGGGCATCTGAGAAGTCGCCACC	33524251	33524489	[]	[]	[]	[0.]	96	2.86005e-06	624	73	1.115	1.558	238	2	0.663	1.558	8	2	8	6
ANKS6	ENST00000353234	chr9	-	5_prime_UTR	ATCCGGGGGCGGAGCCGACGCGGCCGGCGGGGCGGACGGGAGCGGGCCGCGCGTGGCGGCGGCG	98796492	98796555	[]	[]	[]	[0.]	38	1.16904e-06	177	20	1.404	1.977	63	2	0.526	1.977	9	0	9	9
AOPEP	ENST00000375315	chr9	+	3_prime_UTR	GAAAGACCACAGCAAGATTCTTTCATTCGTCTCCTCCTAGCCTGGGGGACCAGGCTCGAACTGACCCTGGACATCAAAGGAGGGATTATGTGGCTGCTAAAGCCATCGGCCCACAGCCCTGTTCACATCTTGGTGCTTCTCTTTCCCAGAGGCTGGTCCCAGCCAGGCACACACAAAAGGCAGATTCTCGTAAACGCAGCCTCCCTCCCTGGAGGCTGCCTCCTGCCCTGGATCTGGAGTGGAGCTGCTCTGAGATTTTGAGTTCTTCTGCAGAGATGATTAAATATATCCAAGAGACATTGGAAAACCTGCTGAACATTTTACATTGGTCTGCTCAGCACATGGCTGGATGCGGATATTTCTATAATTCCAGAAAGTCACACAGCTCCTCTGTATGAG…	95086682	95087159	['C9NOREP73' 'C9NOREP72']	['+' '+']	['dORF' 'intORF']	[1. 0.]	113	5.10067e-06	1413	169	0.574	0.782	477	3	0.502	1.428	4	0	8	8
ASS1	ENST00000352480	chr9	+	5_prime_UTR	CCTGCTCTGCCGCCTGCCACCGCTGCCCGAGCCCG	130444961	130444995	[]	[]	[]	[0.]	9	3.8325e-07	99	11	0.493	1.422	34	2	0.719	1.422	8	3	8	5
C9orf43	ENST00000374165	chr9	+	5_prime_UTR	AGCACTAGAATGCTGCAGGGTTGGCCTTTGGCCTAAACCATTTCTAGCT	113413445	113413493	[]	[]	[]	[0.]	9	4.93678e-07	141	16	0.339	0.982	48	3	0.67	1.045	5	2	6	4
CACFD1	ENST00000316948	chr9	+	3_prime_UTR	AGGGCTGGGCGCCCCTCCCTCCCTGTCCCCTCTTCTGGCTCTGTGTGGGTCCAAGTGAGGCCTGGACTGTCCACGCTGAGGCACAGCCTGGAGAGGGGCCTTTGCACGTGTCCCTACACCTGGAGTCCTCTGCTCCTTTCTCCAGACTGGCTTAAGCCAGGAGCCACTGGCTGCTGGTGTGAGGGTCTGGGCTGCTGGACTTGAGGCAGAGCCTGCAGCAGCTGTGTGGACACTACCCAGCCCTACTCCTCTGCTGGGTGGGTCTGCAGATCTCACACCACAGACAGGGCTGCCTGTGACCTGCTGTGACCTGGGAGCAGCTTCCCCTGGAGATGCTGGTCCTGGCTTGAGGGGAGGGGCAAGTGGGACCCTGCCACCTGGGCACTGAGCAGAGGGACC…	133468654	133470848	['C9NOREP154']	['+']	['dORF']	[1.]	594	2.61921e-05	6453	849	0.654	0.749	2194	2	0.749	1.958	3	3	9	6
CCIN	ENST00000335119	chr9	+	3_prime_UTR	ACATTTTAAGTGGGAGAATAAGTAAATGCATTATTATTCACGATTTAATGAGAGAAAGAGAGGAA	36171270	36171334	[]	[]	[]	[0.]	14	6.1584e-07	180	21	0.44	1.042	64	2	1.042	1.161	6	6	7	1
CNTNAP3	ENST00000297668	chr9	-	5_prime_UTR	GCAGAGCAGCGTCAGAGCCGCGCAGGGGACGGGAGTGAGAGCAGGAGCGACGCAGAGCGGCCGTCGCCGTGCCCGGGTCTCAGGGCGCCTGGCTGAAGTGAGC	39288065	39288167	[]	[]	[]	[0.]	7	9.4761e-07	189	22	0.181	0.598	102	2	0.598	0.649	1	1	2	1
CYLC2	ENST00000374798	chr9	+	3_prime_UTR	TCTCGCTCTGTTGCCCTGGCTGGAGTTCAGTGACATGATCTCAGGCTTACTACAGCCTCCACCTTCAGGTTCAAGTGATTCTCCTGCCTCAGCCTCTCTGGTAGCTGGGATTACAG	103011982	103012097	[]	[]	[]	[0.]	28	1.13085e-06	327	38	0.546	1.01	115	5	0.844	1.214	6	4	7	3
DMRTA1	ENST00000325870	chr9	+	3_prime_UTR	TGTATATGCCCATTCTCTCTTTCTGGAGTTTTTCCAGCATACAATACATGCACGTGCACACACATACACACACATCCATTAATATACTTCAGTAAGTATGTGAGTGGATTATGAGGTCTTAAAATGCTGGGTTTTTTTTTTTTCAAGCAATATAATAGGTCTTAGATCTGAAAACTCTTCATTAGGATTTATCAAGTGAAAGAAGTAAATCTGAACATTATATGTGCCTTGAATAAAGCTATTTCAGGAAATATTTAATGAATTTTCTCCCTAAATTATCATTTGTAAACATTTTTATTTTAAAACTAGTTTTTATTTTATTGAAAAGTGGAATTTTTAGTGATAAAATACATTTGTAAGTGTAAAGCAATACAGCATAATAGAATAGAATATAAACCG…	22451912	22455740	[]	[]	[]	[0.]	867	3.82612e-05	11328	1570	0.522	0.584	3828	2	0.584	0.963	1	1	5	4
ENHO	ENST00000399775	chr9	-	5_prime_UTR	GCTCAGGACTGCAGGTAGACATCTCCACTGCCCAGGAATCACTGAGCGTGCAGACAGCACAGCCTCCTCTGAAGGCCGGCCATACCAGAGTCCTGCCTCGGCATGGGCCTCACCATTGAGGCAGCTCCACTGTCTGTGCTGGTCTGAGGGTGCTGCCTGTC	34521696	34521856	[]	[]	[]	[0.]	33	1.84856e-06	477	56	0.447	0.788	160	3	0.671	1.328	4	2	7	5
ENTPD2	ENST00000355097	chr9	-	3_prime_UTR	GGGCCGACGGGGGCAGCTGCCCCATCCCTCCCCCAACCCCTGTATCCCCACCCCGTACTCCCACCCCTCCCACAACCCCTGTACCTCCCACCCCTGTATCCCCACCCCTCCACCCACCCCTCTCCCAACCTCTCTCCCCGCCCCTGTATCCTGCATTCCTCCACCCACCCTCTATCCCCCACCGCTCCACCCCACCACTGTCTTCTCCATCCTTCCACCCCACCCTCAGCGTCTCTGCCCCTAAGGCAGCCCAGGAAATAGGAACTGAGACTCTGGTACCCACAGGAGCCTGGGTGGGCAAAGAGCGCTCAATCCAGCTCCTTGAACCCCTCCAGCCCGCTTCAGCCTGGGCATCACTGCAGGCCCCGTGCTCCTCCTCCTCCTCCTCAGGGCTGGGTC…	137048107	137048656	[]	[]	[]	[0.]	143	6.2143e-06	1575	189	0.661	0.869	549	2	0.869	1.654	4	4	8	4
GLIS3	ENST00000381971	chr9	-	5_prime_UTR	ACACACATCCACACTCCTCGCCCGGCTGCCTTCCTCCCTCCCTCTTCCCCCTTCCCCTCTCCCTGCAGCCGCGTCCACACTGCGCCGCCCGGGCAGCCCAGAGCGCGGCGCGCACGGGCACCGGCGGCGAGTGCCGCGGCCACTGCCCCTCCCGGGACCCCCTGTACGCCGTCCGCGCCGTCCAGGGTCACACCGGCGACGGAACCCGCCGGCAGCAATTAGCCAGCATCCCGGGGTCGGCCCCCAGAAGCATTCCCCGGCCCAGGACGAGGATGAACAGGACAGGCGAGGCACAAAGTCGCAACTGAACTTTTTAGAAACATTATTTGTGTGTGTATGTGTGTAGCAGGGGAGAATGAGCTGATGCCGAGGGTCCAGCCACCCCGCCTCTGCCTCCTC…	4299421	4300068	[]	[]	[]	[0.]	326	9.23167e-06	1908	232	1.284	1.54	647	3	0.712	1.54	8	3	8	5
IARS1	ENST00000443024	chr9	-	3_prime_UTR	CATGTACTTATCAATGTTGTTCGGTCAGCCCTTCCCTAATTACACCTATCCCCTACACATACATGCACATAGACACACACATGAACACACTGAAGATATTTCCTTCAGGTGTGTGTAAAATATGCTGCTTGGATTGAAATTCAAATGGGATTGATTAGTCAAGTAACTTGAGACCTCACAGTAATCTTCACACTTAACCTTAGACACCTATGCAGTCATGTTGGGAGCAGGTTACAATGTTACTTCAGCCCACAGTTTATTTCTATACTTGAGTTCTTAAGTACAGAAGATAGAAGTGATTTAAATGGCATAGTATATATATCATTTTCTGGCCTTTTAAAATTTATTTGAGACCTCTTGATGAAATGGACATATTATATATTTCTGCCACCTGGATTT…	92210207	92210806	[]	[]	[]	[0.]	106	6.02687e-06	1785	214	0.423	0.582	599	2	0.582	1.778	1	1	9	8
IFNA1	ENST00000276927	chr9	+	5_prime_UTR	AGAGAACCTAGAGCCCAAGGTTCAGAGTCACCCATCTCAGCAAGCCCAGAAGTATCTGCAATATCTACG	21440439	21440507	[]	[]	[]	[0.]	16	6.89631e-07	192	22	0.492	1.105	68	2	0.637	1.105	6	2	6	4
IFNA7	ENST00000239347	chr9	-	3_prime_UTR	AAACTGGTTCATCATGGAAATGATTCTCATTGACTAATGCATCATCTCACACTTTCATGAGTTCTTCCATTTCAAAGACTCACTTCTATAACCACCACAAGTTGAATCAAAATTTCCAAATGTTTTC	21201469	21201595	[]	[]	[]	[0.]	35	1.14506e-06	357	41	0.652	1.132	126	2	1.132	1.731	6	6	9	3
LMX1B	ENST00000373474	chr9	+	5_prime_UTR	AGCCCCAGCTCTAAACCCGGCGGCTCAGCGGGCGCACCATGGCACTGGAGTAGCGCGGGGAGCGCGCCCGGAGCCCCGCGGCCCGCTGCGCCCCGCCCGGGACCCCGCTGCGCCGCGCGCCCCCCCCGCGGCCCGCGGGGCCGCCCCTGCACCCCCACCCCCTCCCCCGCCTGCCGCCGCCGCCACCGCCACCGCCGCCGCCGCCTCCTCCCCGCGGCTCCGTCTGCAGCAGCCGCCGCCGCCGGGTTCCGGGACTGACAAGCAGGTGACAGAGGAGCCGGCGCGCGTGGCTGCAAGTGTCCGGGAGAGCGCGGCGCGGGCTGCAGCCGCCCCGGCCCGCCCGCACGACGCCGGGGCCCGGGGCCAGCGCGTCGCCGCTCCACGATCGCCGGGGGCCGG…	126613928	126614449	[]	[]	[]	[0.]	258	8.34332e-06	1389	168	1.388	1.703	521	2	0.597	1.703	8	1	8	7
MED27	ENST00000292035	chr9	-	3_prime_UTR	CCCCCACGCTGGCCCCAGCCTCAGACCCCACCCAGCACCTTCCCAGACACGCAGGAAGCCCACAGAAGGCTCAGCTGGTTCCTCACTGCCCAGATGTGTACAGCTGCTCCTCCCTTTCATAAAGCAGCGCCATGTGTGCAGAGGCCACTCTTGAAGAGCAGACTCCCTCTGTGGCTGATGGGACTAATTATTCCCACTAGCCAGCGGACTGAAGGCAAAGAAGACCTTTCTAGAACCTGGTAGAAGGAAGCTGTGCAGCATGCTCCTCGTCCATGTGTGTCGGCAGTGCTGGTGTCTGTCGTCTCCGCGAGCTGTTACTGGAATGAGCCCTTGTGTTCATGGGTATCGTCATGCGGGGTTCTTGTGTTTTGTGGGGCTTGGGTTTTGGTAACTTATTTT…	131860112	131860537	[]	[]	[]	[0.]	78	4.84323e-06	1260	150	0.433	0.628	425	1	0.628	0.628	2	2	2	0
NDOR1	ENST00000684003	chr9	+	3_prime_UTR	GGCCCGCGGCTGCCCGTGCCCCCTCTGACAGCCATCCTCCTGGGAGCCCAGGAAGGCATCCACGAGGGAGCTCCTGGCCAGCAGCCGTCATCCTCTCGGACCAGCCAGCTGGTCCTCTGGGAACAGCCAGCTCCCGAGCACAGCCGCACTCCTGTTGACCCTGGATCCCACCCTTTGAGCCTGACCCCACTGCAGCCTCTGCCCAGCCAGCCCTGCGCTCCCCCACCCTGACAGTGAGCTGTGTCCTCGTCCCCCCACCCCCTTCCCAGTCAAGGTGGTGGCCTGGGCCGCTCCACCTCACCGGTGCAGTGACCCAGGACGGCATCAGCAGCCCAGTGAGCACCAGGGGTGGCATAGGGCACCCATGAGGCTGCGCTGCACTCCTCTGCCCTGGGGCCA…	137216417	137219361	[]	[]	[]	[0.]	1388	4.07681e-05	8799	1232	1.078	1.178	2944	2	1.178	1.992	7	7	9	2
NIPSNAP3B	ENST00000374762	chr9	+	5_prime_UTR	CCTGCCTGAGTTCGCCAGTGGTCCAGGAGCCGCTTTTTTCCACTCGGGAAGACTTCAGAGAAGTCTCACAAAGGACTCGGCTGGCTGCTTTTCTCAGTGCCGAAGCCGCGCC	104764129	104764240	[]	[]	[]	[0.]	35	1.30802e-06	327	38	0.703	1.221	111	2	0.45	1.221	7	0	7	7
NTRK2	ENST00000277120	chr9	+	5_prime_UTR	CCTCGAGGTGCATACCGGACCCCCATTCGCATCTAACAAGGAATCTGCGCCCCAGAGAGTCCCGGGAGCGCCGCCGGTCGGTGCCCGGCGCGCCGGGCCATGCAGCGACGGCCGCCGCGGAGCTCCGAGCAGCGGTAGCGCCCCCCTGTAAAGCGGTTCGCTATGCCGGGGCCACTGTGAACCCTGCCGCCTGCCGGAACACTCTTCGCTCCGGACCAGCTCAGCCTCTGATAAGCTGGACTCGGCACGCCCGCAACAAGCACCGAGGAGTTAAGAGAGCCGCAAGCGCAGGGAAGGCCTCCCCGCACGGGTGGGGGAAAGCGGCCGGTGCAGCGCGGGGACAGGCACTCGGGCTGGCACTGGCTGCTAGGG	84670377	84670748	[]	[]	[]	[0.]	113	5.35132e-06	1095	131	0.741	1.008	371	3	0.492	1.234	6	0	7	7
NUDT2	ENST00000379158	chr9	+	5_prime_UTR	TGCGTTTGCTTCTGAGGATCTCCAGTGTCACAACAAACACATGCCAGCCCTGTTTTACAGGGAGCCCTGGAGGAGTTGGGATAGAGGCCACATTGACTGAGGGTAGTTGCCAGGGTCCTGCAGTTATACACAAAG	34338713	34338847	['C9RIBOSEQORF17']	['+']	['uORF']	[0.75757575]	30	1.40574e-06	390	45	0.499	0.904	134	3	0.683	0.904	5	2	5	3
OR1L8	ENST00000641027	chr9	-	5_prime_UTR	TCCAGAAGTTCAGAGGAGAAACATGAGGAAGCTGAGCTTTGGCTAAGAAGCAGAGTTGGAAATCACAGATGTGCAGAAGATCCACTTCTTGAGACACATGGAAGCAAAGGAAAAACGCTGGATACAGAG	122572780	122572908	[]	[]	[]	[0.]	26	1.25486e-06	381	44	0.433	0.82	128	6	0.637	1.507	4	2	8	6
PDCD1LG2	ENST00000397747	chr9	+	5_prime_UTR	ACTCTCATGTTACGGCAAACCTTAAGCTGAATGAACAACTTTTCTTCTCTTGAATATATCTTAACGCCAAATTTTGAGTGCTTTTTTGTTACCCATCCTCATATGTCCCAGCTAGAAAGAATCCTGGGTTGGAGCTACTGCATGTTGATTGTTTTGTTTTTCCTTTTGGCTGTTCATTTTGGTGGCTACTATAAGGAAATCTAACACAAACAGCAACTGTTTTTTGTTGTTTACTTTTGCATCTTTACTTGTGGAGCTGTGGCAAGTCCTCAT	5510531	5510803	['C9NOREP7']	['+']	['uORF']	[1.]	59	2.62999e-06	795	94	0.509	0.78	272	2	0.666	0.78	4	2	4	2
PLPPR1	ENST00000374874	chr9	+	3_prime_UTR	GACGACTGATGTGTCACAAGCTGTTTTTTAAAATCATCTTCCAATTCTATACTTCAAAACACACAGTTGCTCAATGTCAAACTGTGATGACAAATATTACGTTTATCTAGTTAGAAGCTAATGTTTTGTACATTTTTTGTATGAGGAAGTGATGTAGCTTGCCCTGATTTTTTTTTTTTTTTTTTGGTCAGCTTTAATATATTTATGCCAGAATTTTAAAACCAACAAAATTTTCTTGTTCAAGCGTGCATTGAAGAACCACATTTATTCAATGGTTGACGTTGTTTTGTGATATTTGTACACAAATTTTCTTTTCTCAGTTTTATAAACACAGAATATAACAATTCACTTTAAACTTTTATTACCACAGTTGCTGCCTCCTCCAGAATTTTTGAATTT…	101324058	101325135	[]	[]	[]	[0.]	227	1.00704e-05	3114	381	0.535	0.665	1077	3	0.665	1.082	2	2	6	4
POLR1E	ENST00000377798	chr9	+	5_prime_UTR	CTTTTCCGGCCCGCAGCGCGGCCTGGGCTCCCGCGTGTTTAAAAGTGCGCTTGTGGCTGCTGCTGTCTTAACTCCTGTGCTTGGCGGACAGACAGGCGAG	37485948	37486047	[]	[]	[]	[0.]	49	1.32403e-06	294	34	1.145	1.809	99	2	0.793	1.809	9	4	9	5
PRXL2C	ENST00000375234	chr9	-	3_prime_UTR	CTTAAAATGCACTCAGTCACTTTCAACTGGACCTTCTGGAATGTGACCTTCAATGCCTGGGTGTAATATCCTCGTGCAGTGTCTAACCTGCTGTCCCTTCCCAGCCTTTGAGGAGTTAGGGAAGCATAAAGGGGGCTTGAACCTGTTGAATTGCATGCTGGGAAGCATCAGTTGTCAAAATATGTTATATACTTCCATTTTATAACTTTTAACATTTTATACAAAAAAAATGAATATACAAAATATAACTTTAAAAGCTATAAAATCATAAATACTCTAAATTATTTTACATTATGGTATATTCAGTCAATGAAAGAGTTTTTTGGCAATATAAATTCTGACAGTATATAAGGGGACAGGAGAACAACACAAGACCATTATATTCAGTGAAGAAGGCAA…	96639577	96641758	['C9NOREP79']	['-']	['dORF']	[1.]	509	2.15943e-05	6036	779	0.608	0.703	2181	2	0.703	1.977	3	3	9	6
PTPDC1	ENST00000620992	chr9	+	5_prime_UTR	AGTGAAAGTTCCTCACTGAGTGAGTGGGGCTGACTCTTCCTGCCTCCGGCTCTTGCCTCCCAGTGCC	94084464	94084530	[]	[]	[]	[0.]	14	8.07273e-07	192	22	0.42	0.995	66	2	0.439	0.995	5	0	5	5
RAD23B	ENST00000358015	chr9	+	3_prime_UTR	AAGGGACTTTTTTATATCTCACACTTCACACCAGTGCATTACACTAACTTGTTCACTGGATTGTCTGGGATGACTTGGGCTCATATCCACAATACTTGGTATAAGGTAGTAGATTGTTGGGGGTGGGGAGGGAGGGATCTAGGATACAGGGCAGGGATAAATACAGTGCATGTCTGCTTCAATTAGCAGATGCCGCAACTCCACACAGTGTGTAAAATATATACAACCAAAAATCAGCTTTTGCAGGTCTTTATTTCTTCTGTAAAACAGTAGGTAACTTTTCCTAGGTTTCACTCTTTTTAGTGTACTAGATCCAGAAACTTAGTGTAATGCCCTGCTTTATATTTCTTTGACTTAACATTGGTTTCAGAAAGAATCTTAGCTACCTAGAATTTACAG…	107329657	107332189	[]	[]	[]	[0.]	562	2.50678e-05	7422	972	0.54	0.62	2532	2	0.62	1.031	2	2	6	4
RALGDS	ENST00000372050	chr9	-	5_prime_UTR	AGCGGTGGCAAAGCCCAGCCGCGCGGGCCGCGCCGCCGCCCCCGCCGCGCGCCGGGCCGGCCCCGCGCCCGCGCTGCGAGCCTTCC	133121155	133121240	[]	[]	[]	[0.]	105	1.45303e-06	252	29	1.886	1.998	85	2	0.774	1.998	9	4	9	5
RASEF	ENST00000376447	chr9	-	5_prime_UTR	AGTCGCAGGAGGCGCTCCTTGGCGGTGCCTGGAGCCCGGGCGCACCCCACCGCTCCCGGGACCTGTTGGGGGCTGGCCCGAACCGTCGTCGAAGGGAGCCGCTCGGCCACCCCCGACGTTCCTCGCCCCGCCCGACGTTCCCTCAAGTGGCCGAACCAGCCGGACGAGCCAAACTCGCCGGGCCTCCCGGCGGCAGCAGGTGGCCCCGTCCTTCCAGGGAGGGCCCTGCGCCCCGCGGCGCTCCGGAGCCCTCTCGGCCGCCCCCGCCAGGCGGG	83062868	83063142	[]	[]	[]	[0.]	83	4.1581e-06	801	95	0.732	1.049	274	2	0.486	1.049	6	0	6	6
RPS6	ENST00000380394	chr9	-	3_prime_UTR	GATTTTTTGAGTAACAAATAAATAAGATCAGACTCTGATCTCTGTTGACTTTTCATTGCTGATAGAAAACTACATAAATGAAGAGAGGGAAAGTTAGGTCATAGAAAATGGGGATATGTATATATGGTATTCCAATGGTGGATAAAGTCAGACCTATTGTGTGTGGTAGTGGAAGACAAGGTCAGTGTACAGGGGTTCCTTTCAGGGGATGGGTGGCACAGGAAGGGATTCTGAGCATAAGACACCTGCCTCTTCAGAATGGCATGGAACTTAGGGGAAATGATGAGGACTATTAATCTTTTTTATATAGTTTATTTTTGAGGAATATAGCTCTTTAAAGCACTATACACAATTTAATACATGAAAATTGACCTTGTGAAGATGAACATGTCTTTTTTA…	19375715	19376292	[]	[]	[]	[0.]	248	5.70958e-06	1728	207	1.08	1.331	577	2	1.331	1.992	7	7	9	2
SH2D3C	ENST00000314830	chr9	-	3_prime_UTR	CCCCAGGGACATTTCCCCTCTGCAGCTGCGGACAGCGTCAGGGGCAGAGGGGCACACAACTTTCCCCAGAGCACCCCAAGGACACTGTGATCAACCCGAGAATGTTCTGGGTTCAACTCAAGCATCTCCCTTGCACCTCCAGGGTCCTGCGTGGACTCTGGGTTCCATCCCACCTGCTACATGCTCACCAGGTCTCCATTGAGGAAGAACAGGAACGCCGGTTCCCCCACCAGCTTTTGCTGCTCCCCTTCCTGCTGGGGTTCCCTGTTTTCGAGCCATGGGAGGCAGGCTGCTCACGCCTCCTCACTCTCTGTCTGTCCCTCACCAACACCAAGGCCTCCATCTCACTGTAAATAAGTCTCTGTTCTGTAAATAGATGTACAGAAGCCATGTTATTTC…	127738317	127738745	[]	[]	[]	[0.]	81	4.80148e-06	1275	152	0.445	0.641	428	2	0.641	1.202	2	2	7	5
SHOC1	ENST00000682961	chr9	-	3_prime_UTR	AGGAGGAGAAGAGCAATGTTACATGCCATATTCCACTGTTTTTGATGCTAATCCACTAGCGCAATTATTTAGATTTGCTCATACACTAAAGAAAACACAATTGTTCATATATGTCTCAGTATTTCTGTATTAAATATTCATAATATGTATTCTGCCCTATGGTTTGCATCTTTGTAAGTTAAATATTCTAATTTATCAATTAGCAGAATAATTATCATAAGATCCAAAATGTCTTCCAGACACCCCTGCACACAGGCCATTTAAATGAGTCTCCATCACAGTCTGACCCTTTGAGTCAGGAAGTGAAGATCATCACAGTTAACCCTCCCACATCAAGAAAGTTAAAACCTAGGACAAAATTGAAGTTAGAAAACTTCCAACTTAAAGTATCATTTTCTG…	111686171	111686769	[]	[]	[]	[0.]	98	5.95352e-06	1791	215	0.387	0.539	598	3	0.539	1.863	1	1	9	8
SLC28A3	ENST00000376238	chr9	-	5_prime_UTR	AAACTGAAGCAAGCTGTGCCCAGGTCCCTGTAACAGCAGGTGGCTTTCTGACATCAGCAGAGACTGGTGCTTTTTCCCAGGTACAAAGGACCTCCAGACCAGAGCCAGCCAGCAGCAAAAAGAGC	84340634	84340758	[]	[]	[]	[0.]	23	1.2203e-06	360	42	0.394	0.776	124	2	0.5	0.776	4	0	4	4
SLC2A6	ENST00000371899	chr9	-	3_prime_UTR	GTCAAGGTCCCCGCCTGGAGGGGGCCAAACCCCCAGTGGCTGGGCCTCTGTGTTGGCTACAAACCTGCACCCTGGGACCAAGAGGCAGCAGTCATCCCTGCCACCAGCCAGAGCACAGGAAGAGCAGTGTGATGGGGCCTCAGCAGCGGGTGCCCCTGGCTCGGGACAGGTAGCACTGCTGTCCAGCCACAGCCCCAGCCCAGGCAGCCCACAGTGCTGCACGTAGCCATGGGCCGCAGGAGTGCATACAACCCTGCATCCAGGGACACGGCCCTGCTGGGTGACCTCAGGCCTAGTCCCTTTCCCTTGCGTGAAGGACACGCCCCACAGAAGGCTACGGGGAGGACTGAGAGGACAGGGCTGGAGGCAGCCAAGTAACGTAGTCATATCATCGCGCTC…	133471094	133472020	[]	[]	[]	[0.]	299	1.07536e-05	2772	340	0.8	0.968	926	2	0.968	1.842	5	5	9	4
SLC31A1	ENST00000374212	chr9	+	3_prime_UTR	CATCAAACTCTATGGCGTGGCCTTATCGATTGCAGTGGGAAGTTGTTGAAGACTTGAAGACGTGATTCCTGCTCCAATCATCCCTTCTTGCTCCTCTTTGTGCACGTACACACACACACACACACACACACACACACACCCCTGCTCAACAGAGGTTTAGTTTACAGTCTCTGAACTAAAGTAGTAACCTCCCAAATTGTTTTTTCTAATAAGCTGAGATTCCCATTTCTCTTAAGGAGAAGCCACCCATGAGATGTCTTTTCCTTCTCCATCATCTTAGAGCCAAGTTATATGTTCTTGTCTAATCCATGTAGCTTTTTGTTCAATGACTTGATCATCTGCTTCCTTTTTGAATTTTTAACAGATAGTAAGTAAATTTGGTGGTTTTTTCCCCTGGGT…	113260474	113264492	[]	[]	[]	[0.]	895	4.14961e-05	11970	1681	0.504	0.563	4018	3	0.563	1.31	1	1	7	6
SLC31A2	ENST00000259392	chr9	+	5_prime_UTR	GAACTGACTCGGAGCGAGGAGACCCGAGCGAGCAGACGCGGCCCTGGCGCCCGCCCTGCGCACTCACC	113151007	113151074	[]	[]	[]	[0.]	28	1.11271e-06	189	22	0.942	1.728	67	2	1.323	1.728	9	7	9	2
SMU1	ENST00000397149	chr9	-	5_prime_UTR	GTCGTTGGTGTGTTGCGCGACTGGCCTTGAGGGAGAGCTGGGGCCTGCTCCCGGAGAGATACGGCT	33076609	33076674	[]	[]	[]	[0.]	27	8.00238e-07	189	22	0.904	1.682	65	2	0.569	1.682	8	1	8	7
STOML2	ENST00000356493	chr9	-	5_prime_UTR	GTCTCGTTGGTTCCGGAGGTCGCTGCGGCGGTGGGAA	35103095	35103131	[]	[]	[]	[0.]	16	5.52358e-07	105	12	0.896	1.863	36	2	0.753	1.863	9	3	9	6
SURF6	ENST00000372022	chr9	-	5_prime_UTR	GAGAGTCGCACGCGCAGCGGGGAAGGTGTGAGTCGTGAACGGCCCGGGTCTCCGCC	133336133	133336188	[]	[]	[]	[0.]	30	8.0509e-07	162	18	1.224	1.951	55	2	0.76	1.951	9	3	9	6
TPD52L3	ENST00000314556	chr9	+	3_prime_UTR	CATCATATACTTCAGACATCAAATATGGAATCCAAGAGACTATCAACAACATGAACTTGTTCACAAGTTCCTTCTGCTTTTAAACAAAAATATCGTGTTTATTCAAAGCCAATCTGAGACCCTACTCTGTATCAAGAACTGTCCCAGGTTCTGAAAGCATAGAATTAGACATCGTATGTGCCCTCTAGAAACACTTAGACTTTCAAATCATTATAATTCAATGAGTCCTAAAATAGAGCTGTGTGCCAGAGATAAAAGAAGTCCTGAGGAAGGGGTGTTCAACTCTGTCTTGGTAGGTCAGTAAAGACTTTAGAGAGACAGAAAGTCTTAGAGGACTAGGAGAAGTTTGCCAGACAGACAAGAATAGAACATTCCAGACAACATGCAGAGGAACTGAGT…	6331020	6331891	[]	[]	[]	[0.]	198	8.63089e-06	2565	312	0.565	0.714	871	2	0.714	0.847	3	3	4	1
TRIM14	ENST00000341469	chr9	-	3_prime_UTR	GGGCCAGGACCGGCGTGACAGCCTCCAGGTACGCCGCAGCTGCCCAGTCTCGCCTAATCTACCTAGATCAGCGTGGCTGGTCCCCTTACTGCCTGCTTCTTAGGGCCCTCTCCCTGCCCCAGCTTTCCCCGACCAATCACGCCTACAGTGCTTTGAAGGTTTCCTCTCCTAGGCTAGTTTCAAACAGGCCCTAAACAAGTCTGCTGCTGCCCTCTCATCAGACCTCCGCACCCTCACCCCACCATCACTTACACTACTTTAATCCAGTTCCTTCAAAGTGATACCCCCACAGGTAAGCCCTCAGCATCCTGAATACATCATCCGCAGCCTGGGAACCTTCTCCCTCGTACAGCACAGGAACCTGACACATAGTAGGCACACAGTAAACGTTTGTGAATG…	98084353	98087469	['C9RIBOSEQORF61']	['-']	['uoORF']	[0.]	652	3.34412e-05	9345	1269	0.482	0.548	3116	2	0.548	1.422	1	1	8	7
TUBB4B	ENST00000340384	chr9	+	5_prime_UTR	AGCACTCTGCGCGCCCGCTCTTCTGCTGCTGTTTGTCTACTTCCTCCTGCTTCCCCGCCGCCGCCGCCGCCATC	137241287	137241360	[]	[]	[]	[0.]	96	9.47423e-07	195	22	1.894	1.999	73	2	1.993	1.999	9	9	9	0
UCK1	ENST00000372215	chr9	-	5_prime_UTR	GGTTGCCTCCGACCTCGGCGCTGGGCGGGCGCGCCGGGCCTGGGGAAGGGGCGGGCGCGGGGACCCGATGCGCGGGAGCGGAGGCCGAG	131531175	131531263	[]	[]	[]	[0.]	74	1.36579e-06	255	29	1.754	1.995	88	2	0.956	1.995	9	5	9	4
ZDHHC12	ENST00000372663	chr9	-	3_prime_UTR	GGTTGCTGGAGGCCGGGCTACCGTCTTGTGCCTGAAAACCACGGGGCCTGTCCCCAGCTGGGGTGAGCGCTCAGAGGGCCTGGGGCCCTCACTCCTGCCCACGCCTCCCAGACCCCAGAACGGAGCTTCAAGTCAGACAGATCCCTGCCTTGGTGGGCAGTTCTGCCTTCCAAGGAAGAAGGGGAAGAAAAGGACCTGTGGGTGGCTCAGGCCCAAGCAGACCCCGGGCTCCACCCCAGCCCCGCCCAGGCTGCTGCCAGTGCACACTTTTACAAATTTAATATAAAGCAAGTCCAGTCTTAAAAAGA	128720873	128721180	[]	[]	[]	[0.]	68	3.57136e-06	918	109	0.513	0.763	307	2	0.763	1.913	3	3	9	6
ZER1	ENST00000291900	chr9	-	5_prime_UTR	GCAGTGGCTCTGCCAATGATCCTGTGAGTATTCAGGAATCACTGTTGCCCCTGGGGATCCTTGTCCTGGAGTGGCCCACCTGCTTGCCCCCAGC	128755566	128755659	[]	[]	[]	[0.]	12	1.00294e-06	276	32	0.24	0.608	93	3	0.608	1.039	1	1	6	5
ZNF658	ENST00000621410	chr9	+	5_prime_UTR	CTGCGCATGTGTAAACCCAGCCCCACCTCCTGCCGTCTGCCCTCCCGGGCCTGAAAGGGACACGGTGTCCGAGTCTTTAGGTCTGCGCGGGAGCCGAGGCTGCGCACCTGGG	66900725	66900836	[]	[]	[]	[0.]	36	1.55283e-06	321	37	0.746	1.285	111	3	0.684	1.285	7	3	7	4
AKNA	ENST00000374088	chr9	-	5_prime_UTR	GGCACAGGCAGGATGGCCGATGCTGACAGGAACCAGCGGTGACTCTGGGGCCCCTGGCAGCAGCTCTGTCTCCTGAAGATGAAGTGGCCCAGGTGAAGCCCAGGCCAGCCCCA	114381334	114381446	['C9NOREP100']	['-']	['uORF']	[0.]	20	1.312e-06	333	39	0.361	0.745	112	3	0.745	1.213	3	3	7	4
ALAD	ENST00000409155	chr9	-	5_prime_UTR	ACGCGGTCTGTGGGAGACCGGAGCGGGAGACAGCGGTGACAGGAGCAGCGGCCGGGAGCCCTTAGGGAGGCAG	113401212	113401284	[]	[]	[]	[0.]	25	1.00792e-06	213	24	0.759	1.454	72	3	0.594	1.454	8	1	8	7
C9orf153	ENST00000339137	chr9	-	3_prime_UTR	GGGGCTTGCGAAGTGGAGGCGCACTACTGCAATTTCATTCGGAGACATAAAATACAACACTGAGAAGAGATTTGTAGAGAGCCAGGACATGCCTGACGTTATTTTCCCCCCTATAGTTCGCAAGTCTTTGGTCATTTATCCTCAAATTGATTATCAAAATGAAGGAAGTTATTCTCTTAAATGGAATATGTAGTGTATTAAAATATTTTGGACGTAGATTTTTGCTTTTGAGAGCATTGATTTAATACACAAAAAGTAAAGAAGCCAAGTACCCAATAGAACATCTGAAGTGAGTGTGTACAACACACATGAAGGTATATTGTAAAATTAAGCCGTTAATACAGAGCAAAAGGTCCGATTTAATCTGCTAACGTGAGAAGTGGTTTGGACGGTGCAACC…	86220265	86221687	[]	[]	[]	[0.]	267	1.43232e-05	4191	523	0.462	0.565	1422	2	0.565	0.807	1	1	4	3
C9orf40	ENST00000376854	chr9	-	3_prime_UTR	TGTAAGGAGCCGAAGCAGTGGGATTGGCTGATTTGAGGAGATGTCTCTAAGTGAATTCTCGTATTCTTAAGGGAAAAGTTATTTTCCATACTTGAAGTTATATTTCCAAACCTGAGAAATGAAGAAAGATTGTTCTGACATTAAATACCTACAGTTACTACTGAACCTCTTAATAAGGATTTGTCAAGGATAGAGTACAGTTGTAGGGGAAGTATTTTATGTATGCATTCTTAGAGCAAAAAGTTTTGTTTAAATTCTAGAATTGAAGGTACTGATCTTATAAAAAGAAATTCTAGCAGTTTTAGAAATAGGTGGGAAAAACTCAAATATTCCTCCTATCTGCACCAAAAAGTTTATTTGTGGTATATAAAATGAATATTGTTTTATAATAACTTGTTA…	74946583	74948047	[]	[]	[]	[0.]	288	1.42976e-05	4365	545	0.48	0.583	1464	2	0.583	1.175	1	1	7	6
C9orf64	ENST00000376344	chr9	-	5_prime_UTR	GGAAGTGCTTGCGGCCTCTGCCCAGCGAGCTGCCCCGGGGTCTCTCTGGTTTCCTAATCAGGGCAACGCCGCGGGAGAGAACCTTTACCTTGGCTGCACTAAGTTCTCGGTGCCACTCCCTGGCAGGGCGGGACCTTGTTTAGGCCCTGTGATCGCGCGGTTCGTAGTAGCGCAAGGCGCAGAGTGGACCTTGACCCGCCTAGGGCGGGAAGAGTTTGGCCCGCCGGGTCCCAAAGGGCAGA	83956501	83956742	[]	[]	[]	[0.]	76	3.18872e-06	720	85	0.743	1.082	241	2	0.685	1.082	6	3	6	3
CDK9	ENST00000373264	chr9	+	3_prime_UTR	GGGCCGGCGCTTGCCACTAGGGCTCTTGTGTTTTTTTTCTTCTGCTATGTGACTTGCATCGTGGAGACAGGGCATTTGAGTTTATATCTCTCATGCATATTTTATTTAATCCCCACCCTGGGCTCTGGGAGCAGCCCGCTGAGTGGACTGGAGTGGAGCATTGGCTGAGAGACCAGGAGGGCACTGGAGCTGTCTTGTCCTTGCTGGTTTTCTGGATGGTTCCCAGAGGGTTTCCATGGGGTAGGAGGATGGGCTCGCCCACCAGTGACTTTTTCTAAGAGCTCCCGGCGTGGTGGAAGAGGGGACAGGTCCCTCACCCACCCACAATCCTATTCTCGGGCTGAGAACCCTGCGTGGGGACAGGGCTCGCCTCAGGAATGGGCTGTTTTTGGCCTAACC…	127789544	127790792	[]	[]	[]	[0.]	346	1.36717e-05	3672	457	0.694	0.828	1248	2	0.828	1.989	4	4	9	5
DPH7	ENST00000277540	chr9	-	5_prime_UTR	AGTCGCGAGAGAGGCGGCCCGCGCTGACGGTGTCCCTGGGGCTCTGCGCTCGTCCGGCCGGCCCCGGCCTCGCCGCCCCGCGCAGTACCCAGCCCGGCCCCGCCGACCCGCCTCTACTGCCGGCTCCGCGCCCTTCCCCGAGGGCTGG	137578778	137578925	[]	[]	[]	[0.]	63	2.354e-06	432	51	1.009	1.524	147	2	0.65	1.524	8	2	8	6
ENSG00000284976	ENST00000645271	chr9	+	3_prime_UTR	GCAGAGCCCAGGACAGCCCCGCCGCCAACAGGCCAGGGGGCCCAGACTGGCCCACGTCCCCATGCCTGGGTGCTGTGAGGCCTGATGACCAGGCTGGAAAAACCCAAGGTTGGGTCCAGGGCAGTGGCCTTCAATCAAGACCTCCCATTGCTGAACCCACAACCAGGGCTACCCAGAGGCCTGACCCTGCCAGAGTCCATGGCTGCACTGCTGCCCAGACACTAGCTGAACCCAAGGACACCAGCGCCCAAGGACAGCTCCTGGAGGAGGCCAGCCCAGCAGGAAAGTCTGTGAGCAGGACCCCATTCACCCTGCGGCAGACGGGCACCGTACTGGCCACGGGCTGACGCCGGCCACACTTCCCCTCCGAGGGCCAGCTGAGCACAGCAGGCATGAAAG…	137218603	137219361	[]	[]	[]	[0.]	452	9.36995e-06	2271	277	1.511	1.764	758	2	1.764	1.988	9	9	9	0
EPB41L4B	ENST00000374566	chr9	-	5_prime_UTR	AGGGCGTGCTGCAGTCCCGGCGGCAGCGGCGGCGGCGGCGGCGGCGGCGGCTGGAGGTGCAGCCTCCCAGGTGGGAGGCGGGGGCTGCGGGCGCAGGAAAAGGCGCCTTGGGAGCGGGCGCTCGGCGGGGCCTCCTCGGGCCCCGGGCGCGGCGCGGCGAGTGGGAGCGAGCGCGCCAGGACCACGCAGGCGCCCTGCTCCGGCTGGCCCTCGGCCGGCGCGCGGCGCGGGAGCAGCCCGCAGCCCGCCTCCCGCGCCCCCGGCAGCCCCCTGGCAGCCCGCAGCCGCCCGTCCGGAGCAGCCCCTCGGCAGCCCGCGCAGGCCGCCGGCCCGGGAGAGCGCGCGGCGGCGGCGGCGGCGGGACGGCCCCGAGCGCGCCCTCCCGCCTGCGGCCACTCG…	109320447	109321059	[]	[]	[]	[0.]	280	1.00669e-05	1767	216	1.176	1.431	612	2	0.524	1.431	8	0	8	8
ERCC6L2	ENST00000653738	chr9	+	5_prime_UTR	AGAGCCTAGGAAGATTTGGGGGTCGCCTTGCCGGCCTCCTGTCCTCCTCCGGCGGCGGCGGAGCCCGAGAGAACTAGGTGAACACCGCTTTGCCAGCCTCACACAGCGTCCCCTGGCTCTGCCGCCGCTCCGGACGTCGCCCTCCCGTTCTGCTTGGGTCCCCTTAGTCGCTACCTTTGCTGGGATCCCCCTCCTCCATCCTGTGGCTTCGGGTTGCCGAAGAGCGATGCTCGGAGGGCGGCCGGAAGTGGCGTTGGCCGCCATTGGCCTGCCGGCCAGCCACCTTGCTGTCCTCCGCCGCCTTCCGGGTGTTACATGCAGCCGGGCTCGGCCCCTCCCCCTGGCCGG	95875691	95876038	['C9RIBOSEQORF60']	['+']	['uoORF']	[0.5083333]	138	4.27075e-06	1017	121	0.993	1.314	347	2	0.631	1.314	7	2	7	5
ERMP1	ENST00000339450	chr9	-	5_prime_UTR	AGGAGGCGCTGCGGCAGCGACGGCGGCGTCGGCGGCGGCCGGGGCTGTCGCGGGTTGGGGCGGTTGGGCTGGCAGCTGAGGCTCGTGGCC	5833028	5833117	[]	[]	[]	[0.]	53	1.38576e-06	252	29	1.433	1.973	89	2	0.83	1.973	9	4	9	5
FAM120A	ENST00000277165	chr9	+	3_prime_UTR	ACTTATTTTTTATAGAGGGTGAAGGATGCTGGAAGGGTAAGGATTTAGGAATATCTGGAGAGAAAGAGAGCCTGCAGTTATGTACATTTTGTCCTTTCCGTAAGAGAAAAATGAGGACTTTGGAAATTCAGATCCCTCTTTGATATCAGAGATTTAAACAACACATTTTTAGTTTTAACCAGTTGTAGTCAAAATGCTACAATAAAACAAAAAAGAGAAAGAAAATGAAGAGCATTTGACTCCCGCACTTAAAATGAAGTACACATAAAGTTTAAACTGGTTATGACAAAAGCCTTTAGTTGTGTTTCTTGAACTATAAAGAAAACAAATTTTGGCAGTCTTTAAGTATATATAGCTTAAAATATAATTTTTAGCATTTGGCACCATATGTATGCCATT…	93564541	93566112	[]	[]	[]	[0.]	245	1.54642e-05	4638	582	0.379	0.468	1571	2	0.468	1.846	0	0	9	9
FAM120AOS	ENST00000375412	chr9	-	3_prime_UTR	AAAACTAGGGTCAAGTTCTGCAGAGGCATTGAAAGGACAAGAAACCACCCTGATACCCATCGTGTGAGGGAAAATGCTCTATTCACCATTCCTCAGCTTCTGCTTCTGGTTTCAGAGTTCTCTCTATATTGGAGGGTGTTTTAAAGCTAGAGTGGTCTTTATCCACTTTTATTAACACATCTGAATGTGAAGGTCAAGAGAGGAAAGTGATATGTCCTAAGTCAGAGTAGAGTCAACAAGAAAATAAGACAAACAGCGACTGAGCCCCTGGTGTATACTGGGCATTGGCCAGCTACTGGGGATATGGAGATGAAGAAAACATAACCCTTCTTCAAGGAGCCCAACCTACCAAGGTAGACAGACATATAGACAAATAGATACTTGCATAGAAAAAAAGAG…	93443332	93447610	['C9RIBOSEQORF55' 'C9RIBOSEQORF56']	['-' '-']	['intORF' 'uORF']	[0. 0.]	1003	4.34366e-05	12525	1773	0.537	0.596	4278	2	0.596	0.695	1	1	3	2
FAM240B	ENST00000637493	chr9	-	3_prime_UTR	GCTCTGCCTGCCTCACCGACTTCAAAGATAGCAAGCGACCACTTTTCTAGGGGAAAAAAACTAACACTCAAGTTGTGCTGATTTACTAAACAGGACGCTCTCTATTTGTGCTTCCATTTGCTAGGGGATTTACATGTGAAACCTCCCCCAGTGCTAATGGGAGTTATTATCCTGCTCAATCCCCTCCGCACAGAGGACAGGATGACCGCAAGTGGGATAGGACGCTTGGGCTATTTAATAAAAGAGCTCTTGGAATTAGCACTCTCCAGGTCTCACAGACCCATGTAGCCTAGTATATTTCCACATTTCCTTGTCATTTTGAAATGTTTCAAGTCTTGAGACATTTGAAGTGTTTTCTCTAAGCTTACCGAGGGCAATGACCTTGATGAAAATTTGGCT…	38694266	38694775	[]	[]	[]	[0.]	103	5.28752e-06	1512	181	0.485	0.67	509	2	0.67	0.975	2	2	5	3
FAM240B	ENST00000637493	chr9	-	5_prime_UTR	AGGACAGCATCTGTGGCCTTCCTGAGCCGGACCTGAGGAATCAAGAGCAGGCCCGGGAGTCTTGCCCTCCTTTGCACCCTAGCCGGGTATCACCTGCAAATTCATCTTTAAG	38720022	38720133	[]	[]	[]	[0.]	26	1.22946e-06	321	37	0.515	0.975	111	2	0.67	0.975	5	2	5	3
FREM1	ENST00000380880	chr9	-	3_prime_UTR	ATATAACAGACCCTACAGGGGGCCACCTGGAGTTTGTCACCTATTTATTCACAGGATCTGTGAATATTGCTCCATAGAAAACAAATTGTTATGATTGAGTGGGTATACCTTTGTGATTCTGTCTAGTGAAAATGGGACATTTTTAATAGTGCCAGAAAGATTGATAAATAAATATTTTTTACAAGATAAGATACAATTTTTGTATCTCAATACCTTTTAAAATAAATGCCAGCAGTATTATAAA	14737152	14737395	['C9NOREP15']	['-']	['uORF']	[0.]	65	2.43138e-06	720	85	0.626	0.94	243	3	0.845	0.951	5	4	5	1
HINT2	ENST00000259667	chr9	-	3_prime_UTR	ACCTGCCAACTGATTAAAGGACACCAGACTCTGGATGCTTGGATGGAAAGGGAAAAATGGACCCTGTGATGCTAATAAAACTGTTCTCCCTTAA	35812960	35813053	[]	[]	[]	[0.]	25	9.29073e-07	273	32	0.569	1.091	93	2	1.091	1.791	6	6	9	3
INPP5E	ENST00000371712	chr9	-	5_prime_UTR	GCGGCGGCGGTTGCTGGGTCCCGGCCGGGCTGACTCCGCTTCTGGGCGGCCGGGCCTCCGCGAGTACCGGGTCGACTTCGGAGTCTGCGAGCCCAGCCAGGGGTGCCCGCTTCCCACCCCTCTCCCCGAGCGGCGTCCCCGTCGGGGTCGAACCTCCCCCGCGACAGGCGCCCAGCCGCCTGTTCCCCCAGGCCTTGCCTGCGGACCGCCCTGGGAACGGCGTCTGGGAGCCCCGAGGGGCTGGCGGGACTCGGGGCCCGGGCCATGCGGCAGCCGCCCCCGCCCCTCCGCGACCATCCCCGGCCCAAGCGGGAGCCGCAGCGGCGTTTCTGCTCCTCGCTGCGCCGGCGACCCCGGACCCGGCACCCGTGACCCCTCGCGCTGCCTGCGGCCTCGCGC…	136439420	136439845	['C9RIBOSEQORF109']	['-']	['uORF']	[1.]	164	6.91912e-06	1272	153	0.944	1.22	425	2	0.841	1.22	7	4	7	3
KANK1	ENST00000382297	chr9	+	5_prime_UTR	GAGCTCCGGGTCCGCGGCGGAGCGAGCGAGCGGCCGGCAGGTTGGGAGGAGCGGCCGAAG	504695	504754	['C9RIBOSEQORF1' 'C9RIBOSEQORF2']	['+' '+']	['uoORF' 'intORF']	[0. 0.]	48	8.66667e-07	174	20	1.635	1.992	59	3	1.155	1.992	9	6	9	3
KLF4	ENST00000374672	chr9	-	5_prime_UTR	GGCAGTTTCCCGACCAGAGAGAACGAACGTGTCTGCGGGCGCGCGGGGAGCAGAGGCGGTGGCGGGCGGCGGCGGCACCGGGAGCCGCCGAGTGACCCTCCCCCGCCCCTCTGGCCCCCCACCCTCCCACCCGCCCGTGGCCCGCGCCCATGGCCGCGCGCGCTCCACACAACTCACCGGAGTCCGCGCCTTGCGCCGCCGACCAGTTCGCAGCTCCGCGCCACGGCAGCCAGTCTCACCTGGCGGCACCGCCCGCCCACCGCCCCGGCCACAGCCCCTGCGCCCACGGCAGCACTCGAGGCGACCGCGACAGTGGTGGGGGACGCTGCTGAGTGGAAGAGAGCGCAGCCCGGCCACCGGACCTACTTACTCGCCTTGCTGATTGTCTATTTTTGCGTT…	107489173	107489769	['C9RIBOSEQORF64']	['-']	['uORF']	[1.]	224	7.81685e-06	1680	203	0.99	1.233	596	2	0.69	1.233	7	3	7	4
LCNL1	ENST00000408973	chr9	+	3_prime_UTR	CTTACCCGCCCTCCCCACCTTCAGCTCGAGCGCCCGAGCTGTTTCCCGAAGGCGCCCAGAAGATGCAGCTACTGGCGCCCCAAGTGGGCCTGAGCCCCAGCCAGGGCGTCCTGCTGCCGAAGTCGGGTGAGCGGTGCCGGCAGCCCTGCTGGGAGGGCCAGGCCCCGGGTCACACCCCTGCTGGAAGGGCCAGGCCCTGGTCACTCCACTGATCTCAGATTCGGGACAGAAGTGCCCGGGGCAGACCCAGCCTGTCTGGGTCGGGGGAGGGCGAGACGTTGCCCAGGCCGGTGTTCCCAGGAGGAGATCGCCTTGGGGCAGGTCGGGGGCCTCCGTCCCAGGGAAGGGGGCGCGGGGTGGCGCCTCAGGCTCGATCTCTCTGCAGACCAGTGTGCGGGC…	136985012	136985758	[]	[]	[]	[0.]	206	1.20986e-05	2235	276	0.666	0.838	746	2	0.754	0.838	4	3	4	1
LHX6	ENST00000394319	chr9	-	5_prime_UTR	GTCGGGACCTTCTTCCGAGGCAGCGGCGGCAGCAGCCAGGGAGGCCGGGGCTGCGCGCGGGCCGGGGGCGGGGGCTGAGGCCGGGCCCGGGGCGGCGGGGCCGGCGCCTCGGCTCTCCTCCTGCTCCTGCAGCAGCCTCTGCTCCCACTGCGGCTGTGGTCCCCCTCGGCGCAGCTCTCCGCGCTGCGCGCCCGCTGAGCCCGAGGTTCCCCGGCCC	122228741	122228957	['C9NOREP111']	['-']	['dORF']	[0.]	75	3.28345e-06	636	75	0.83	1.212	216	2	0.512	1.212	7	0	7	7
MSMP	ENST00000436428	chr9	-	5_prime_UTR	GAGGGCAGGGAGATAGTGTGAGACAGGAGCCCAGGGGAGAAAGACAGAAACTAAGACTCAAGGAGCAACGCAAAGCAAAGTCAAGGAGTCAAGACCAGAGTAGCTGAGCAGAGGCCAAGAAGGGTCTGAGAGGGCTGTGCAGCAGCA	35754130	35754276	[]	[]	[]	[0.]	38	1.48446e-06	435	51	0.575	0.977	146	2	0.64	0.977	5	2	5	3
MYORG	ENST00000297625	chr9	-	3_prime_UTR	CCCAGCCCAGGGCCCGGTAACCGCAAAGCCCCCAGTCTTCATGCAGACCTTGAACCCTCCGTCACACCCGCACCATGTACTCCCAGGAACCTCCCACCTCTATACCACCCATTAAGTGGCTGCTGACTTAAATGTGCTGGAACCAGCTGCTGAAGGTGGGGCCTAGGGAGGGGGCACTGAAGCAATCTCCTGCTCCAACGCACAATCCTTACTGTGCCCTTTCCACCCCCACACTCACACCAATCTGCAGAAACCTCTTCCCTGGGGTGGAAGCCAGAGAGCTTAGAGGAAAAAGGTCAGCTCTCTTCCTGTTATACATGGTTATACATGGTTGGGGTTTAAAAGCACAAAGAGAAACCTCCCCCTCCTGGCTTTCGTGGCCATCTTTGTCCATCTTAG…	34366666	34370798	['C9NOREP31']	['-']	['uORF']	[0.]	826	4.37189e-05	12225	1732	0.451	0.505	4132	3	0.505	1.415	0	0	8	8
NTNG2	ENST00000393229	chr9	+	5_prime_UTR	GCTGGAGGGTTGTTTTGCCGTTGTGTTGAGCACGTCACCCATTAAGAGCCCTTTAAAGACCTGGATTGATTGGAAGGACAAAAATTAAAAGCAATCTGATCCAGCCTCATGCAGGATCCCTGCGGATTTTCTCCTTATCCCATTTCCATCCACTGTCACAATTTGAGAATCTGCCTGATTTGATCAGATTCACCTCCAGGGGAGGTGTGATACCAGGGTTAGGAGGACGTGAAGTTATGGGCAACTTTCTGATCTGTCCATCAGCAGTCTGAGAAACGCTGGCTCTGAATTTTCCGTGTCGGCCTTTTGGAAACAACAAGTTCCTCGCTGTTTGCAAAGCTTCAGTGCTCGGGTCCCTGGGACACCCCGGCCACCCTCGCCTGGTAGATGTGGCATTTC…	132166349	132166831	[]	[]	[]	[0.]	98	5.58068e-06	1431	171	0.487	0.678	482	3	0.652	1.659	2	2	8	6
ORM2	ENST00000431067	chr9	+	3_prime_UTR	CAGGACACAGCCTTGGATCAGGACAGAGACTTGGGGGCCATCCTGCCCCTCCAACCCGACATGTGTACCTCAGCTTTTTCCCTCACTTGCATCAATAAAGCTTCTGTGTTTGGAACA	114333135	114333251	[]	[]	[]	[0.]	30	1.24745e-06	345	40	0.561	1.017	116	2	1.017	1.422	6	6	8	2
PRPF4	ENST00000374198	chr9	+	3_prime_UTR	ATGACAATGGGAAAAGGACTTGAACCTCAAGCTCTCTCTAAGGAGCTGTTTTCCTCAAACGAGAAGAATTGAAGTGTTTAGTTCTATCATGTTTTCTGCCAATTACCATGCATAGACCCTCAGTAGAATTGGATTTCCATGTCAGCCCCCACTCCAGGAAGGCAGCCCAATCCCTAGGTGATGGGGAACCCCTCTCACGGTTGAAAATTTATTACCTTTTTACGCCCTGCCACGAACTGTGTAGACATTGTTTTTATTAATCTTTTGTTTGGCCGGGCGTGGTGGCTCACGCCTGTAATCCTAGCACTTTGGGAGGCCGAGGTGGGTAGATCGCTTGAGCTCAGGAGTTCAAGACGAGCCTGGGCAACATGGCAAATGCCGTCTCTGCAAAAAAATACT…	113291661	113292905	[]	[]	[]	[0.]	285	1.37132e-05	3681	458	0.565	0.686	1244	2	0.686	1.796	3	3	9	6
PRRT1B	ENST00000636672	chr9	+	5_prime_UTR	AAACCTGAGCCCGCGGCGCAAGCGGAGCCGGCCCGACGGCAGGCGCCGGGCCAGGGAGCCGCGCAGCCCTTGCAGCCGCCGCGGGCTCGGACC	131545523	131545615	[]	[]	[]	[0.]	25	1.90598e-06	267	31	0.588	1.126	92	2	0.153	1.126	6	0	6	6
PSAT1	ENST00000376588	chr9	+	5_prime_UTR	GCAGACTCTCACCGCAGCGGCCAGGAACGCCAGCCGTTCACGCGTTCGGTCCTCCTTGGCTGACTCACCGCCCTGGCCGCCGCACC	78297125	78297210	[]	[]	[]	[0.]	29	1.19251e-06	249	29	0.745	1.363	85	2	0.591	1.363	7	1	7	6
RGP1	ENST00000378078	chr9	+	3_prime_UTR	AACTGGCCCACCCTGGTGCTAGTTCCTTCCGGATACTGAGAACTCAGCACCTGGACTCTAATGGGACCCACTTTTTCCACCTGGGGTCCAATGTCGTGGACAGTGAGAGTCGGGCTTTCAGCTATAGCATTAATTTATTTGTTCAGAATACATTGGCAGCTGCTAGTGGTTTCCCTGGAAGTGGCAGCAGCAGTGAGCAGTCAGCAGATGGATGATCAGTTGAGTTTAGCTGGAGTGGGGAGCAGGAGCCCCAGGAACAGGGGTGTTGGCTGAGCCCCATTCTGGGTCAGGCCCTCCCCCTTTGCAGGGCAGCCGAGGGTCAGATTTTTGCACCAAGGAGAACTGGCAGGTTCCTGCCTCCTGACGTACCTCACACCCAGCCGGGAAGTCGATGGGATG…	35752875	35758585	[]	[]	[]	[0.]	1182	6.29422e-05	16929	2584	0.436	0.48	5710	2	0.48	1.325	0	0	7	7
RNF20	ENST00000389120	chr9	+	3_prime_UTR	TCTAAGTCAAGAGAAGAAGAGGAGCTGGCTAGTCAGGAACTTATTCATTAACCACCAAACCTCTACCTCTTCTCTCCTTGACTGTCACCTGTAGGACAGTTTATCAGTCAACTACCTTTCCTCCAGACTTTACTTCCAGGCTCTCCTCTTCAGTAGCTGGATGACTTTAGCAGAAAGGACTGGTAAATACAAGCCTTGGGTTTCAGAATGAATTAGAAACAAATAACTCTTACTGTCTTCCCTCCCAGCTTTGTTTATTTTGTGCTTTTAGACTTTTCAGTGTTTTCTTTTTCCAGCCCACTGTATAAACTTGGATTGTCCATTCCTCCTGAAGAAATCAAGTTGGTATTTTTGATGTGGAAAAGGGAACAAAAGTGGAAACATGGCTACTTTTGGGGA…	101562423	101563344	[]	[]	[]	[0.]	133	8.78682e-06	2739	333	0.347	0.461	921	2	0.461	1.978	0	0	9	9
SEC16A	ENST00000684901	chr9	-	3_prime_UTR	GCTTGCCCTGCTGTGAACTTGCACTTGGAGCCCTGACGCTGCTGTTCTCCCCGAAGAACCCGACCGACCTCCGCGATCTCCGTCCCGCCCCCAGGGAGACACAGCAGTGACTCAGAGCTGGTCGCACACTGTGCCTCCCTCCTCACCGCCCATCGTAATGAATTATTTTGAAAATTAATTCCACCATCCTTTCAGATTCTGGATGGAAAGACTGAATCTTTGACTCAGAATTGTTTGCCGAAAAGAATGATGTGACTTTCTTAGTCATTTAGGATGATTTAAGGATATAGTATTCCTGGTCATTTAAGAATGTTCATTCATTGAAGCCGGAGCTGTCTCTGCCACAGGAGAGCCACATGGTCGGTAGTAACCAGGGCCTCTCCAAGCCCAGCTGTGAGT…	136440105	136441754	[]	[]	[]	[0.]	405	1.84298e-05	4902	623	0.599	0.706	1649	4	0.706	1.52	3	3	8	5
SEC61B	ENST00000223641	chr9	+	3_prime_UTR	ATTCAGTTACATCCATCTGTCATCTGAAGAAGGAGGAAAAAACCCAACATTTCTTGGACCAAAAGTATAGTGACTATCTGTTCATGAGAGAAATTTTCTGTAAGCTTGCTGTTTTACAGGGGATTTATCAATAATTGATTTTGAGGAATCAGTTTTTTTCTATGGCTAATAAACTTTTTAATTCACTTATA	99230425	99230615	[]	[]	[]	[0.]	29	1.77244e-06	558	65	0.332	0.608	190	2	0.608	1.913	1	1	9	8
SHB	ENST00000377707	chr9	-	5_prime_UTR	AGTGGCAGCGACAGGCGCCGCCGGGACGGGCACGGGCGCGCGGGCTCCGGCGGGCGCCGGCTGCCTTCCTCCGTCGCTCGCTGTCTCTCCCGGCCGCATTCTCCTCCGCTGCGGGGCCGAGCTCTCCCCAGCGCTCGCAGGAAGGAAGAAGGGAGCCGAGGACGCCGAGAAGTTCCCGCGGCAGCCGCGGATCCCGGCCAAGGCGGAGGCTGCGGCTCCGACGGGGCAGGAGCGCGATCCACGGCGAGGGGCGTACGGCCAAAGGGTCCGCGGCGTGGAGCGCTCGGACCTTCCGCTCTCCCCCGGGCGTGGGCCGGGACCCCATGAGACGCGCCCACGAGGGGCGCGAGATTCCTAGCTTGGGCGGCGCTAGGCGGAGGGAGGTGTTGCAGCCGCCGG…	38068646	38069227	['C9RIBOSEQORF36']	['-']	['uORF']	[1.]	245	9.06942e-06	1695	206	1.072	1.322	581	2	0.65	1.322	7	2	7	5
SLC1A1	ENST00000262352	chr9	+	3_prime_UTR	GGCCCCTGGCTGCAGATGACTGGAAACAAGGAAGGACATTTCCGTGAGAGTCATCTCAAACACTGCTTAAGGAAAAGAGAAACACTAATGGCCAAGTGTACATTTGATTTGATATACAGACCTCCAGATTATTTTCTATATTTGGATTCACAGCCTTTGCGCTCTGGGTTTTGGGATTTGGGTGTGGGGTAAGTTGAAGGGAAATCAATTTAAAGGAAAGTTCTATTATCTGGGTTTTAGAAATTCTATAAGAGACAAAGTTTGGAAGTACATAAAGTAATAACTGTTAGAATTAGGTAATGGATATGAAAGAGAAAATGCTTTCTCATGCATAGACAAGTGTTTTGGGTTTTTAAAAAAAATATTCTGTCATTGGTTACAAATTTTTACTCAGGCTTT…	4585559	4587469	[]	[]	[]	[0.]	421	1.92607e-05	5655	722	0.538	0.632	1910	2	0.632	1.2	2	2	7	5
SLC35D2	ENST00000253270	chr9	-	3_prime_UTR	AGAGTCTGCAGCAGGATTGGAGACTGACTTGTGACTGCGGGCTGGGGGGGCATTCCCAGTAGGAATGTGAAGCCAGAGGTTTCGGATTCGTGACATCCACCCCCTGGGCAAGTGAGAGCATCTGCAAAATGCAAAGAGAACTACCTCATATGCAGGATGAGCCAATGGCAGTCTCAAGAAATGTACTCGGGCGACACCTTACCTGTGGAAAGCAAATCTTTTCAAAATAAGCCACTGGGACTCGGTAGGTGGAGCCCCAGCTGCTCTTCTAGGGACCTATGGGGCCTTCGTGGCATCTCTGTGCTGTGTGCTGGGGAGGAGGTTGATGTAATGGTGACTCTTTTCTGATCAGCACCTTGGCCGTGATTCCCAAGGTCCCAGCCAAAGCAAAGGGCCAGT…	96320710	96321241	[]	[]	[]	[0.]	127	5.64784e-06	1569	188	0.585	0.783	531	2	0.783	1.709	4	4	8	4
SMIM27	ENST00000692500	chr9	+	5_prime_UTR	GTGCCCGGCTAAAAGATGGCTGCTGGCGCCTGGCAGCCACCGCCTGGGAGGTTACTGTAAGGCCCGCAGCTCCCGCCAGCTCCCGCGGACTGCTGCCGCCTCCTTACC	32552327	32552434	[]	[]	[]	[0.]	44	1.42377e-06	318	37	0.934	1.529	107	2	0.868	1.529	8	4	8	4
SNAPC4	ENST00000684778	chr9	-	3_prime_UTR	GACAAGCACTTTCTCAGAAGCCCGTGGCCCTGCTGACGAGAGACAGCCCACCCCCAGCCTGCAAGAGAGGCAGCCAGAGGCCAGGTATCTGCTGGCCGCTGACTGACCAGGTCCGCAGTGAACAGAGGCGGGCCTGCCGACTGACTGTGTGGCATGGAGCATGGCTGTTCCCCAAGTGCACACCTGAACACTTGGAGGAATAAAGTTCTGTTTTTAATTGTGGAGCTGGA	136375571	136375800	[]	[]	[]	[0.]	59	2.5775e-06	672	79	0.606	0.928	229	2	0.928	1.988	5	5	9	4
STRBP	ENST00000348403	chr9	-	5_prime_UTR	GTGTGTTCCAGAGAACAAGCCTTCAGACATTTGCTATATTGACGCTGAGCTGTCAGGGGACTCAGGCTTATGAGGAGGTATTGTTACACAAAACAGTGTCTAGTGAAGACGACAAGAAAGAGGGGAAAGGATCGGAAAAAGAAGCTAAAATACTATAGAAAACC	123184135	123184298	['C9RIBOSEQORF79']	['-']	['uoORF']	[0.969697]	32	1.6786e-06	480	56	0.431	0.768	163	4	0.481	1.757	4	0	9	9
TLE1	ENST00000376499	chr9	-	3_prime_UTR	AAACATTATGTGGTTTAACGTTTATAGTTGAATTGGGCCAAAATGTTTCGAATTTATAGAAATAGAAAAGTTGTAACTTTAAAAGAGAAAAAAAATTACAAACACCTGTTTCCAAACCTTGACAGAAAACTACTTTGAGTCTACAAAGAGGAGGCGACAAGTCCATCAGCAGAAAGTCACCTGTCTACATAGACCAAATGGAGCACCAAGGCCAAGCGGACAGAGGGGCCATGGGTTGTAGGATTGAGGAACGGAATCTGCCGACTCACATGACAGCCCATTCTTTCTTTCTGGGTGATCTGGGGATCACGCCTTGCCCAAGTGTGAGATTACCTTTCTGTTCCTTGCAGTTCACCTCACTTTCCGTCCTTTGTAGAGCAGTGGTGTCTCCAATGAACT…	81583683	81584197	['C9RIBOSEQORF45']	['-']	['uORF']	[0.]	124	5.31633e-06	1530	183	0.586	0.787	514	2	0.787	1.353	4	4	7	3
TMEM252	ENST00000377311	chr9	-	3_prime_UTR	GGCAGAGAAAGCTCTCCAGCACTCATGATGCCACCACTGTGGGGAGCAGCTACTGATAATAAAGGCAAACGAGGGACTGTGGGAGGAAAAGCCACACCAGGGACCCCACAAGAGAGCTTGGGGAGGGGATGACAGCCCTGAATTCCAGACATAACTGGCCATGCCAGGGCAGGGCAGGCCAGGGGCCCTGGAAGGGTGTGGCCAACACCAAGCAGACATTTCAGAGCATTCACACTAATCTTAACCCCGGCTGGCCTTGGGTCCCCAAAGGTGTCACTCTGAGAGCTCTGCTTACAGAGATTCTTTCTGCTGTCACTCAATTTCCCTCCCATCACCTCAACTCCAGCCAGGGAGGAATAGATGCTGGTTGTCAGGACAGCCACATGCCTTCCTGTTCTA…	68536580	68537258	[]	[]	[]	[0.]	120	7.13008e-06	2016	243	0.426	0.575	678	2	0.575	1.004	1	1	6	5
TMEM268	ENST00000288502	chr9	+	3_prime_UTR	CCTAGGGATGAAGGTACTCATCTTCCTTCAAGACTGAGCAGTCAGGAAGGCTTCAGGAGCCCAAGATGGCCAATGGGGAGCCCCAGGTGAGGAGAGAAGCATCTGGGGGCACTCCAAAAGGGGCCTGTGATGTCAGCCACTGGGGTGTTGTGCTCACTTCAGGGCCCAGCACAAAAATCCTTGTTTGACATCTCATGCTGACCCCCTGGCCTTTGCAGAAGCTGATGGTTACAGAGCTAGTCCCACCAAAGCTACTCTCTCTGCTGCTTAGAACTGTGGACACGTATGGAAAGACTGGACCCCCATTGCTTTCATTGTTCAGAGAACCCAGGAGACATGAAGATGACCAGACTGGGCAAATTATGTGTCCAAAACTTGGCCTCAGATGATGTTTCCATC…	114643314	114646422	[]	[]	[]	[0.]	573	3.16289e-05	9180	1237	0.433	0.496	3108	3	0.496	1.64	0	0	8	8
TNFSF15	ENST00000374045	chr9	-	3_prime_UTR	GAGGAGAGCAAATATCATTATATGAAAGTCCTCTGCCACCGAGTTCCTAATTTTCTTTGTTCAAATGTAATTATAACCAGGGGTTTTCTTGGGGCCGGGAGTAGGGGGCATTCCACAGGGACAACGGTTTAGCTATGAAATTTGGGGCCCAAAATTTCACACTTCATGTGCCTTACTGATGAGAGTACTAACTGGAAAAAGGCTGAAGAGAGCAAATATATTATTAAGATGGGTTGGAGGATTGGCGAGTTTCTAAATATTAAGACACTGATCACTAAATGAATGGATGATCTACTCGGGTCAGGATTGAAAGAGAAATATTTCAACACCTTCCTGCTATACAATGGTCACCAGTGGTCCAGTTATTGTTCAATTTGATCATAAATTTGCTTCAATTCA…	114784652	114790451	[]	[]	[]	[0.]	1293	5.97502e-05	17325	2613	0.473	0.518	5799	1	0.518	0.518	0	0	0	0
TPM2	ENST00000645482	chr9	-	5_prime_UTR	AGTCCCGCTCCGTCCTCCTCGCCTGCCACCGGTGCACCCAGTCCGCTCACCCAGCCCAGTCCGTCCGGTCCTCACCGCCTGCCGGCCGGCCCACCCCCCACCGCAGCC	35689818	35689925	[]	[]	[]	[0.]	47	1.74558e-06	318	37	1.005	1.619	107	2	0.787	1.619	8	4	8	4
TXNDC8	ENST00000374511	chr9	-	5_prime_UTR	AGGCAGGATACTGTAATAAATAGGAGACAGCTACAGTGATCCAACTAAACCAACAGGGGATTTTCATCAGCACTTCCCTGGTGTAATC	110337797	110337884	[]	[]	[]	[0.]	7	6.80595e-07	198	23	0.173	0.572	87	1	0.572	0.572	1	1	1	0
ZFP37	ENST00000374227	chr9	-	3_prime_UTR	AGTTAATGTGGGAAATTTGTTAACTAAATTTAAGGTTTTGTTGAACCTTGGAAATATGCTGATTTTAAAGAGTGTTAGAAAGCCTTTAGCAAGATGTCACACCTTGTTGTACATGAGAAACTTTGAAAATGGATCTTCATATAGAATCAGTGGATGGAAACAAGGGTTTAAACTTGATACAAAACCTTTTATAAAAAATATTGTTTTAACTACTCAATTATTATAAATGATCTACATGTTCAGATTGAAATTGAAAGCTTTAAAAATTGTGAATTATTTGAATATTCAAAGCAATGGAGAAACAAGTTATATATGCTGACAGTTCCTGTGTTTCTTCTTGTTTTGTACTTAAGCACCATATATTAGAGTTGAATTTGCATATCTGTTTATTGCCTTATG…	113038377	113042724	[]	[]	[]	[0.]	839	4.33028e-05	12792	1809	0.438	0.491	4347	2	0.491	1.933	0	0	9	9
ZNF782	ENST00000481138	chr9	-	5_prime_UTR	ATGCCATACTGCTGTTAACATATGTGACACTGGAGACTTTGTCCCTACCTCATAGAATCCCATGCATGATGATACATGAAGGGTTTTCCGTGGCTATCTACTTCTGATTCTTTTGAAAGCTTTAAAGACATTGGGCATGAAAGGTTCAGTGAGTTTCCGGGGATCCCTCGTTTGTGGTAGAGCCAGGAGGAAAACAGTTCCGTTCATTCTTTCACAG	96852853	96853069	['C9NOREP80']	['-']	['uORF']	[0.17799352]	47	2.37273e-06	645	76	0.489	0.789	216	4	0.576	1.555	4	1	8	7
ABL1	ENST00000318560	chr9	+	3_prime_UTR	CAGCAGTCAGGGGTCAGGTGTCAGGCCCGTCGGAGCTGCCTGCAGCACATGCGGGCTCGCCCATACCCGTGACAGTGGCTGACAAGGGACTAGTGAGTCAGCACCTTGGCCCAGGAGCTCTGCGCCAGGCAGAGCTGAGGGCCCTGTGGAGTCCAGCTCTACTACCTACGTTTGCACCGCCTGCCCTCCCGCACCTTCCTCCTCCCCGCTCCGTCTCTGTCCTCGAATTTTATCTGTGGAGTTCCTGCTCCGTGGACTGCAGTCGGCATGCCAGGACCCGCCAGCCCCGCTCCCACCTAGTGCCCCAGACTGAGCTCTCCAGGCCAGGTGGGAACGGCTGATGTGGACTGTCTTTTTCATTTTTTTCTCTCTGGAGCCCCTCCTCCCCCGGCTGGGCCT…	130885684	130887675	[]	[]	[]	[0.]	523	2.57524e-05	5886	773	0.63	0.727	1991	2	0.727	1.885	3	3	9	6
ACO1	ENST00000309951	chr9	+	3_prime_UTR	GAGACGTGCACTTGGTGCTGCGCCCAGGGAGGAAGCCGCACCACCAGCCAGCGCAGGCCCTGGTGGAGAGGCCTCCCTGGCTGCCTCTGGGAGGGGTGCTGCCTTGTAGATGGAGCAAGTGAGCACTGAGGGTCTGGTGCCAATCCTGTAGGCACAAAACCAGAAGTTTCTACATTCTCTATTTTTGTTAATCATCTTCTCTTTTTCCAGAATTTGGAAGCTAGAATGGTGGGAATGTCAGTAGTGCCAGAAAGAGAGAACCAAGCTTGTCTTTAAAGTTACTGATCACAGGACGTTGCTTTTTCACTGTTTCCTATTAATCTTCAGCTGAACACAAGCAAACCTTCTCAGGAGGTGTCTCCTACCCTCTTATTGTTCCTCTTACGCTCTGCTCAATGA…	32450112	32454769	[]	[]	[]	[0.]	1159	4.7316e-05	13509	1942	0.569	0.626	4657	2	0.626	1.83	2	2	9	7
ACTL7A	ENST00000333999	chr9	+	5_prime_UTR	AGGCCTTGAATCCAGTGGGATTGAGAACTTTCTAAGAGTGGTGCGGCTCTTGACAAC	108862266	108862322	[]	[]	[]	[0.]	12	5.69191e-07	165	19	0.405	1.023	56	2	1.023	1.29	6	6	7	1
ANKS6	ENST00000353234	chr9	-	3_prime_UTR	TCCTCCTTCCCGCAGCCACCAGCGTGAGCTCTCTGAATCCCGGGACCCCTTCACGTGGCCACAGCCCCAGCCCTGCCCCCGTCACACTGCTGTGCCTTAGTCATGTTGTTCCCTTTGCTCGGGATGCCCACTTCACGTCGACGGCATTCATTGGTAGTACTTCTTGCTGCAACAAACTTCAACACACAGAGACAGATTCCCATGTAACAGTCCAGTGGGGGTGCTTCTGCTTGGCAGGTTGGTTCACACAGTGATGCAGGGACTCAGCTCCTTTCATCCTGTGCTCTGCCCTCCCCGGGAGCCTCAGAGTTTGCTTCTGGCTGGCGGCAAGGGAAAGGGACGATGGAGAAGGCACGGCTGCTTCTTACCTGCCTTGCTCTTAACTGACACACATCACTC…	98732009	98736518	[]	[]	[]	[0.]	964	4.86941e-05	13374	1933	0.473	0.526	4509	2	0.526	1.977	0	0	9	9
ARID3C	ENST00000378909	chr9	-	5_prime_UTR	AGCGCGGCGAGTGAGCGCACAGCCGCCAGAGGAGCACAGGGCGGCGGGAGCGCACCGCCGGGACCCAGCCGAGGCCAGGGCCGCCTGGGAGGCGGGCGGAGCAAAGGCAGCGCCGTGGAGACGCCAGGGGCAGCGGGCCACGCCAGGCAG	34628917	34629066	[]	[]	[]	[0.]	0	2.29196e-06	444	52	0	0.057	149	3	0.057	1.211	0	0	7	7
ARPC5L	ENST00000353214	chr9	+	5_prime_UTR	ATTCACGGCACCCCTGATAGCGAGGTCGGCGTCACGGTGTAGGCGCGCAGTTGGGGAAACCGAGGCCCAACGTGGGCGGCAGCTACCAGAGATGGCACACGGAGGACTCAAATTCGTCCATTCAGTCATTCGTTCATTCATTCCTTCGGGAAACCTTGCAGATCTCCCAATCTGGGCAACTCTGAGCTGGGCGCCAGTAGTCTGGGGGTGCTGACGGGAGGAGGGGCCAGAGTTTTCAAAGACGATTAACCGAGGCTCACGTCGCGGAG	124862130	124862398	['C9NOREP117']	['+']	['uORF']	[1.]	86	3.57629e-06	801	95	0.76	1.083	268	4	0.852	1.117	6	4	6	2
ATP6V1G1	ENST00000374050	chr9	+	5_prime_UTR	GTGTCAGCTGACCCAAGGGGCCTTCGAGGTGCCTTAGGCCGCTTGCCTTGCTCTCAGAATCGCTGCCGCC	114587769	114587838	[]	[]	[]	[0.]	36	8.31646e-07	198	23	1.191	1.92	69	2	0.637	1.92	9	2	9	7
B3GALT9	ENST00000689072	chr9	+	5_prime_UTR	TCAGCAGGTATTCTAGGATAAAAGCTCAGGTTGATTGGCAAGAAACCTTATCCTCAAAAGTTGAGGCACAAAGTACTTTACTGCAATTGCTGTTAGACTAGAGTGATCCTGAGATGCGTTTGGGCATAATTGGCACCTGGACTCAATAATTTCTAAGACCCTGAAGTTGCTCACAGGCAAC	120796423	120796603	[]	[]	[]	[0.]	30	1.80149e-06	537	63	0.356	0.646	180	3	0.599	0.886	2	1	5	4
C9orf50	ENST00000372478	chr9	-	3_prime_UTR	ACACTCGCGAACCCAAGGCCAGGGGCACACATGGGCCAGGCAATGAGGAGCGTCCTTCCTTGCCCCACAAATAAAGGCACATCCCAGGTGGCTGGGACCTGCCAGTAGGTGTCACACCACAA	129612225	129612346	[]	[]	[]	[0.]	21	1.42204e-06	354	41	0.363	0.738	121	2	0.305	0.738	3	0	3	3
CCL19	ENST00000311925	chr9	-	3_prime_UTR	CCTATGACCGTGCAGAGGGAGCCCGGAGTCCGAGTCAAGCATTGTGAATTATTACCTAACCTGGGGAACCGAGGACCAGAAGGAAGGACCAGGCTTCCAGCTCCTCTGCACCAGACCTGACCAGCCAGGACAGGGCCTGGGGTGTGTGTGAGTGTGAGTGTGAGCGAGAGGGTGAGTGTGGTCAGAGTAAAGCTGCTCCACCCCCAGATTGCAATGCTACCAATAAAGCCGCCTGGTGTTTACAACTAA	34689570	34689818	[]	[]	[]	[0.]	49	2.80812e-06	726	85	0.458	0.731	248	2	0.731	0.86	3	3	4	1
CDKN2B	ENST00000276925	chr9	-	5_prime_UTR	ACTCTGCCAGAGCGAGGCGGGGCAGTGAGGACTCCGCGACGCGTCCGCACCCTGCGGCCAGAGCGGCTTTGAGCTCGGCTGCGTCCGCGCTAGGCGCTTTTTCCCAGAAGCAATCCAGGCGCGCCCGCTGGTTCTTGAGCGCCAGGAAAAGCCCGGAGCTAACGACCGGCCGCTCGGCCACTGCACGGGGCCCCAAGCCGCAGAAGGACGACGGGAGGGTAATGAAGCTGAGCCCAGGTCTCCTAGGAAGGAGAGAGTGCGCCGGAGCAGCGTGGGAAAGAAGGGAAGAGTGTCGTTAAGTTTACGGCCAACGGTGGATTATCCGGGCCGCTGCGCGTCTGGGGGCTGCGGA	22008954	22009305	['C9RIBOSEQORF12']	['-']	['uORF']	[1.]	126	4.83017e-06	1044	124	0.879	1.178	351	2	0.585	1.178	7	1	7	6
CENPP	ENST00000375587	chr9	+	3_prime_UTR	TTCCAAAACAGTGAACGTGGAGGATGAAGATGCTGCGTGGAGGAACATGCAATTTTATTCAATATAAACATTTGCTATTTTCTGCTTAGAAACCACACCCTGAAGACGTGCTGTCTATGCAGTTATGGCACATTATATGGAAACTCTCATGACATGAAAAATAAATACAACTAGTTAAGTATAAAATGCCAAATAAAAGTGACACGTACAATGTGGTTTATAAAAATAAGCTTAACATCTGAGAAAATGTACCAAGTGGTTGTGTGTCCTCAGATGTGTGGGGAGGATCCATCCCCCACCCACTGCAGCCTCACACCGAGTCCACCTTGGACATGGTGGCCACATTACTCAGCTGGGAGAAGCCACCCTTATCCTGGTTCCTGCCTCCTGGGGGCTCTG…	92613150	92620529	[]	[]	[]	[0.]	2209	8.68966e-05	22050	3667	0.582	0.624	7379	2	0.624	1.967	2	2	9	7
CRB2	ENST00000373631	chr9	+	5_prime_UTR	GCGGAGCCAGCCAGGCCGCCCTCCCGTTCTCACAGCAGCCGAGCAGAGCGCAGAGCGGGCTGCC	123356197	123356260	[]	[]	[]	[0.]	26	8.71827e-07	159	18	1.053	1.883	63	2	0.835	1.883	9	4	9	5
DYNC2I2	ENST00000372715	chr9	-	3_prime_UTR	GGGGTCCCGGGAGGCGGGTGCAAGCCTTCGCTGTGCCGAGCCTTGTGTTTCTGACGCAAGCCAAATGAAGAAAAGCAAAGCTTTGGGGGAA	128633653	128633743	[]	[]	[]	[0.]	46	1.09297e-06	267	31	1.17	1.855	90	2	1.325	1.855	9	7	9	2
ELAVL2	ENST00000397312	chr9	-	3_prime_UTR	TGAGCTCTTGTCCTCAGTCCATTTATATATGAAAACTATACAACAAAGGCAAGTTAAGAGAAACTTTATACATTAGTAAATGTCTTTGTAAGTCAGTGTTGAGATGGGGATAAAATGACTACTTAGCATCCTAAGAAATATGTGAGATTTTTTATTGCTAGTATTTGAATTAAAACTTCTTAAATATCTTTTATGTTTGAATATGGACAAGAGGTACAGGGTTTTTACCTGTCACATTGCATTCTATTGCCTTCTTTGAAGAAGGTGGACCTTTTAAAGTGTTTCAGCTAAGGGAAGACATTTCTTTTCTTTTTACATAACTGCCTTGAACCTGTGAGTAAATATTGAGGCTTTGTGTTGTAATTCTTCAGTTGGTTGTGTCTTTTTTTTCCCCCCTTT…	23690104	23692556	[]	[]	[]	[0.]	644	2.39579e-05	7266	947	0.638	0.726	2452	2	0.726	0.88	3	3	5	2
FBXW5	ENST00000325285	chr9	-	5_prime_UTR	CTCGGCCATCGATGCCTCGGGGCTCGTGGCGTCGGGCCTGGCGGGCTCCCCGTTGGGCGGGGGCGGCGGTCCGAGCGGCTGCGGCAGCGGAAGCGGGTCCGGGTCGCGCAGGGCGGGGGCGGCGCAGCGGGCGGAGGCGGCCGTG	136944594	136944738	['C9RIBOSEQORF113' 'C9NOREP163']	['-' '-']	['uoORF' 'intORF']	[0. 0.]	95	2.36894e-06	414	48	1.622	1.987	144	2	1.279	1.987	9	7	9	2
GADD45G	ENST00000252506	chr9	+	3_prime_UTR	CAGCCCGGCGGGGACCTTGGTCTGATCGACGTGGTGACGCCCCGGGGCGCCTAGAGCGCGGCTGGCTCTGTGGAGGGGCCCTCCGAGGGTGCCCGAGTGCGGCGTGGAGACTGGCAGGCGGGGGGGGCGCCTGGAGAGCGAGGAGGCGCGGCCTCCCGAGGAGGGGCCCGGTGGCGGCAGGGCCAGGCTGGTCCGAGCTGAGGACTCTGCAAGTGTCTGGAGCGGCTGCTCGCCCAGGAAGGCCTAGGCTAGGACGTTGGCCTCAGGGCCAGGAAGGACAGACTGGCCGGGCAGGCGTGACTCAGCAGCCTGCGCTCGGCAGGAAGGAGCGGCGCCCTGGACTTGGTACAGTTGCAGGAGCGTGAAGGACTTAGCCGACTGCGCTGCTTTTTCAAAACG…	89606080	89606555	[]	[]	[]	[0.]	129	6.92967e-06	1401	169	0.662	0.883	475	2	0.883	1.438	5	5	8	3
GALNT12	ENST00000375011	chr9	+	3_prime_UTR	AGCCTCGTGTATCAAGGAGCCCATCGAAGGAGACTGTGGAGCCAGGACTCTGCCCAACAAAGACTTAGCTAAGCAGTGACCAGAACCCACCAAAAACTAGGCTGCATTGCTTTGAAGAGGCAATCATTTTGCCATTTGTGAAAGTTGTGTTGGATTTAGTAAAAATGTGAATAAGCTTTGTACTTATTTTGAGAACTTTTTAAATGTTCCAAAATACCCTATTTTCAAAGGGTAATCGTAAGATGTTAACCCTTGGTATTTAGAAAATTAAAACCTTATAATATTTTTCTATCAAGATGTATATTTTACAGTCGTGCCTTTTACTCTCATTAGCAAAAAAGATAAAGATTTTATTTTGGTATTTACAAGAATTCCCAGGTACGAAGATATCTGCATGGG…	98849093	98850081	[]	[]	[]	[0.]	164	9.93696e-06	2931	358	0.404	0.521	988	1	0.521	0.521	0	0	0	0
GFI1B	ENST00000372122	chr9	+	3_prime_UTR	GGCTGCGCCGGCTCCCAGCTCCTGGCCAGCCTGCCCTGCGGTCCTGTCACCTGGAGGCCAGCCTCACATGCCCAAATCTCCAGTCTCCTGGAGGTGGGACTGGACAGGAGTCTACCAGCTTGTTTTGAGACTCATGAAATTGCTGTGTGACCTTGGGCAAGTCACTTACCCTGTCTGGATCAACATTTCTCCTGCTGCCAAGTGTGGGAGCCTGGCTGGGTCTTTCTCAGCAGAAGTTGTTTCCAGGTGTGCTCAAGTGCCTTCCTCTAGCAGAGCACAGAAAGCTAGAATACCCCCAGGGAGACAGGGATGCCAAGAGTAGACCAGAGCTGGGACCCACAGACAGAACCTCCACCTGCCTGCTGCCCACTGAGCTGGGACCTGGTCACCTTGGATTTT…	132991051	132991687	[]	[]	[]	[0.]	128	7.13365e-06	1872	226	0.491	0.656	636	2	0.656	0.888	2	2	5	3
GLIPR2	ENST00000377960	chr9	+	3_prime_UTR	CTTGTTAAATGTAATGGGAAGGTGGCAGACTTAAGAACGTGGATATGAAGTGCCTAGAACCACCACAACCTGGCTGTGCGTCTGTCCCTGTGGGTGTATGTGCTTGTGTGTGTGATGCATGTGAGCGTCTCTGGCACACACACTTGGACATACAGTTCTGTGTGCGCTCATTCTTATTACAGGAGTGAGCAAAGGAAGCATTTACCCCGATGGTTACCTAGACCACGATTATTTGGATTGGGGGGAGGGGGGATCCGTTTTTTTTTTTTAATTTTTTGTTATTTCTAAGCAAACCTCTTTTGTACTTTTCTTACTTCTAATATCCATCCCTGGACTTTTTGTATTCCAAATGTTTGTGATGCTGAGAAGTGAAGTTCATTTTATGTGATCTTCATGCGT…	36162523	36163906	[]	[]	[]	[0.]	295	1.49728e-05	4104	514	0.522	0.632	1383	2	0.632	1.472	2	2	8	6
GLIS3	ENST00000381971	chr9	-	5_prime_UTR	GCTTATAACCCACACCATGGATAACTTATTGGACTTTGCCTGAAAGGAGTCATTAGTGACATTGGATATTTGACCGTCTTGGCCACAGGTTTTTCAGA	4286426	4286523	[]	[]	[]	[0.]	26	1.03398e-06	288	33	0.578	1.093	97	3	0.712	1.54	6	3	8	5
GOLM1	ENST00000388712	chr9	-	5_prime_UTR	GGAGACGCGGCGGCGCTGGACGCGGAGGCGCTGGGCGCACGGCGCGGAGCCGGCCGGAGCTCGAGGCCGGCGGCGGCGGGAGAGCGACCCGGGCGGCCTCGTAGCGGGGCCCCGGATCCCCGAGTGGCGGCCGGAGCCTCGAAAAGAG	86099411	86099558	[]	[]	[]	[0.]	89	2.53845e-06	438	51	1.461	1.957	147	2	0.87	1.957	9	4	9	5
HNRNPK	ENST00000376263	chr9	-	5_prime_UTR	GCTACTGCAGCACTGGGGTGTCAGTTGTTGGTCCGACCCAGAACGCTTCAGTTCTGCTCTGCAAGGATATATAATAACTG	83978373	83978452	[]	[]	[]	[0.]	19	8.92645e-07	234	27	0.491	1.033	79	3	0.826	1.95	6	4	9	5
IFNA14	ENST00000380222	chr9	-	3_prime_UTR	AAACTGGTTCATCATGGAAATGATTCTCATTGACTAATACATCATCTCACACTTTCATGAGTTCTTCCATTTCAAAGACTCACTTCTCCTATAACCACCACAAGTTGAATCAAAATTTTCAAATGTTTTCAGGAGTGTAAAGAAGCATCATGTATACCTGTGCAGGCACTAGTCCTTTACAGATGACCATGCTGATGTCTCCTTTCATCTATTTATTTAAATATTTATTTATTTAACTATTTTTATTATTTAAATTATTTTTTATGTAATATCATGTGTACCTTTACATTGTGGTTAATATAACAAATATGTTCTTCATATTTAGCCAATATATTAATTTCCTTTTTCATTAAATTTTTACTAT	21239002	21239365	[]	[]	[]	[0.]	125	3.53873e-06	1059	125	0.865	1.16	363	2	1.16	1.416	7	7	8	1
IFNK	ENST00000276943	chr9	+	3_prime_UTR	AATCATCTACCTTCAAGCAAGAATTAACAGAGATTGTGGCTACGCAAATGCACCAAAAAAGGGTGAAATATATCTGAAATGTACCTGGTTCTGCCCTTGGAAGCCATTTCCTGCTCATGCCACTAACAGCATGCTGCCAAACTGTTCAGATTCAAGATTATTCCAAGCGCAGGGCCCAAATGTTATAGCCAAAGAAAGTCTTATGATAAAAGTGAGGCAAATTTCAGCCAAGAAGTTAGAAGAGATGTTTAAAAGAACAAGAACAAATTGTGGATCATGGTATATGCAGGCTATCAGCAGAAGGATCAGACAATAAAATGAGTTAGTGCAAACCATTTAGTAAAAATAACTATCAGCAGAGTTGTTCCAGATTAAAAATAGTACTACAAGCTTGTAAAG…	27526007	27526498	[]	[]	[]	[0.]	117	4.92288e-06	1470	175	0.576	0.78	491	2	0.78	1.456	4	4	8	4
IFNW1	ENST00000380229	chr9	-	5_prime_UTR	TATTGACACAGCTGAAGTTTACTGGAGTTTAGCTGAAGTCTAATGCAAAATTAATAGATTGTTGTCATCCTCTTAAGGTCATAGGGAGAACACACAAATGAAAACAGTAAAAGAAACTGAAAGTACAGAGAAATGTTCAGAAAATGAAAACCATGTGTTTCCTATTAAAAGCCATGCATACAAGCAATGTCTTCAGAAAACCTAGGGTCCAAGGTTAAGCCATATCCCAGCTCAGTAAAGCCAGGAGCATCCTCATTTCCCA	21141571	21141832	[]	[]	[]	[0.]	64	2.57383e-06	777	91	0.575	0.866	261	2	0.781	0.866	4	4	4	0
INSL4	ENST00000239316	chr9	+	3_prime_UTR	TAGAGTAATCATGGACTGGACATCTCATCCATTCTCATATGTATTCTCAATGACAAATTCACTGATGCCCAATTAAATGATTGCTGTTTATTAGAACATGAGAATCATTATTAGTATTCACATGTTTCACTTGCTCTGTACTAATATAGTCTCTCCAAATGGAGGAAGTTAGATAGATGGAATAAGTTCTAGTAGTTGATAGTACAATGGGGAAATTATACTTAACAATAATTCACTGTATATTCCAAAATAGCTAGAAGAGAATTGTAATGATTCCAACACAAAAAAGATGAATGTTAGTTTGGATGCATATCCCAATTACCCTGATTTGATCATTACACATTATATACACGTATCAAAATATCACATGTACTACAAAAATGTGTATAACTGTAATAT…	5233878	5235304	[]	[]	[]	[0.]	361	1.4483e-05	4212	526	0.63	0.749	1426	2	0.749	1.261	3	3	7	4
LAMC3	ENST00000361069	chr9	+	5_prime_UTR	GAGCGGGGCCGGCAGAGCGCGCGGCGTCGGTGCCCTTGACC	131009174	131009214	[]	[]	[]	[0.]	17	4.6474e-07	111	12	0.958	1.897	40	2	0.722	1.897	9	3	9	6
LCN1	ENST00000371781	chr9	+	5_prime_UTR	AGCCTCTCCCAGCCCCAGCAAGCGACCTGTCAGGCGGCCGTGGACTCAGACTCCGGAG	135521440	135521497	[]	[]	[]	[0.]	11	9.2578e-07	168	19	0.364	0.958	57	2	0.958	1.094	5	5	6	1
LHX3	ENST00000371748	chr9	-	5_prime_UTR	AGTGGCTCCCGGGCTCCCTGCCCCGCACGACGCGGCGGGACTTGGGAGCCCCGAACCCTCCAGGGGACGCTGACCTAGGAGGAGCGCGTCTCGCGCCACTCGGCCTGGTGGCCGCG	136205013	136205128	[]	[]	[]	[0.]	41	1.93827e-06	342	40	0.798	1.33	115	2	0.785	1.33	7	4	7	3
LPAR1	ENST00000683809	chr9	-	5_prime_UTR	GTACACAGCTTCTCCTAGCATGACTTCGATCTGATCAGCAAACAAGAAAATTTGTCTCCCGTAGTTCTGGGGCGTGTTCACCACCTACAACCACAGAGCTGTC	110972118	110972220	[]	[]	[]	[0.]	26	1.12775e-06	303	35	0.545	1.031	102	5	0.589	1.273	6	1	7	6
LURAP1L	ENST00000319264	chr9	+	5_prime_UTR	AATGACTTGGATCAAACAGCCTAAATGGGAAGAAGGACATTTTTGCTGCATCAAGGAAGCCGTTAAACTCCTGCTAAGCTAACTAGCTCTTTTTTATGGGTCCATGCACACGACCGAACTCCTCTTTCACTGACCAGAGATTATTTCTGACAACCCAGGATATCCCGAAAGCTTGGAGGCATATGGCTGGAAAATGAAACGACCCAGGACATCGTTTCTGGCTGCATCATTATTTTGTGTCGCGTAGTACCAGATGGGCAGTCAGTGAGCGGCGCAGGGATGTGAACGGACGGTTTTATAATGTGAAAATTTTCCCTTGGTAAAGCTAAAACAGATTTAATTTCCCTCTCTTTTCTTTCACTACTTCCCCCTCTTTATTCCCCCTCTGTCTGCAATATC…	12775020	12775715	['C9NOREP10' 'C9RIBOSEQORF6']	['+' '+']	['uORF' 'uORF']	[1. 1.]	206	7.96928e-06	2061	250	0.736	0.925	695	2	0.705	0.925	5	3	5	2
MUSK	ENST00000374448	chr9	+	3_prime_UTR	GGTTGAAGACGTTCAAATAAAATGCTGCAGTTTCCTCTCAGACTCTGTGAGCCAGGGGAATCCTACACCAGAGGCCCAACAAGACCCACATAGGAAAGAGTAAGAGTAAACATGAGTAGTGTGTTGTTTGCTTCCCAGGGAGAGCAAAGACAGTGCAAAACCCATGTGGTAGACGGACCCATTGAAAGCCAGTGATTGGAAACACAGGCTAGGAAATGTGTCAGATAATGGAGACAACTATTCTTCTTCATGAAGGTTTGTAATACACACTGCACAGGGAAGAATGTCATCCTGTTCAGTTTCCAAAGTAGCTGGTCACAGAGTAAAGCTCTGCTGTATTAAATTTTAATATGAAATGGGATTCAGAGCTTCATTTTTTAATTGAGTTAATTCCTGTCC…	110800989	110806558	[]	[]	[]	[0.]	1099	5.55799e-05	16677	2476	0.422	0.467	5569	2	0.467	0.684	0	0	3	3
MVB12B	ENST00000361171	chr9	+	3_prime_UTR	GGAGCCAGCGGCCACCTGCGGGGAGACCACCGCCGCCCAGACTACTGACGGCAGGGGCTGCTGCCCCCGCCTCCTCCTGCCGCCTCCGCCAGCCCTCCCTCCCACACTGCCCCAGCAGGGCTGGCCCGGAGACTGGGCAGCTAAGTGGGCGCATCCTGTCTTCAGCTGGCCTCACTGACACCCCGGCCTCCCTGGGGACATTGTTCATAACCATGACTAATCTGTGTGTGCTGTAGTGACCAGCGGCTCCTAACGTGTCTGTGTGATGACCAGTTGTCCTCCAAAAACCTCACTCACCACGGAGTCACCCTGAGGGCCCCGGGCAGTTGCCCTGGCCGCCCAGTGACGCCCACCGGCTCCCTCCGCTCCCTCCTGTCACCTACCAGGGCAGACCCCACT…	126503264	126507040	[]	[]	[]	[0.]	982	4.79414e-05	11133	1604	0.581	0.645	3776	2	0.645	1.74	2	2	9	7
MYMK	ENST00000339996	chr9	-	5_prime_UTR	AGCTGCCATCAGAGCCCTGCCCAAAGGGAGCTGGCCTTCCCACTTCGTGCTCCTGTGCTGGGGACCTGGGACACCAGCACCCTCCCCACCCCAGCCAGTGCTTTCCTCCTGGCCC	133524845	133524959	[]	[]	[]	[0.]	24	1.28198e-06	333	39	0.446	0.865	114	2	0.865	1.215	4	4	7	3
NAA35	ENST00000361671	chr9	+	5_prime_UTR	ATACGCATGCGTGCACGCTGCCGGTCGGGCTGGGCTGAGAGGGGAGGGGGCGGCGGCGGCCGAGGCGGCGTCGTTATTTCCGTGGTCCGGACAGTGCGTGGCGGCGCGGGTGACCACGGGAGAAGTAG	85941146	85941273	[]	[]	[]	[0.]	47	1.62447e-06	366	43	0.865	1.394	127	2	0.581	1.394	8	1	8	7
NEK6	ENST00000320246	chr9	+	3_prime_UTR	GCGTGGATGCACCGTGCCTTATCAAAGCCAGCACCACTTTGCCTTACTTGAGTCGTCTTCTCTTCGAGTGGCCACCTGGTAGCCTAGAACAGCTAAGACCACAGGGTTCAGCAGGTTCCCCAAAAGGCTGCCCAGCCTTACAGCAGATGCTGAAGGCAGAGCAGCTGAGGGAGGGGCGCTGGCCACATGTCACTGATGGTCAGATTCCAAAGTCCTTTCTTTATACTGTTGTGGACAATCTCAGCTGGGTCAATAAGGGCAGGTGGTTCAGCGAGCCACGGCAGCCCCCTGTATCTGGATTGTAATGTGAATCTTTAGGGTAATTCCTCCAGTGACCTGTCAAGGCTTATGCTAACAGGAGACTTGCAGGAGACCGTGTGATTTGTGTAGTGAGCCTTT…	124350948	124353307	['C9RIBOSEQORF80']	['+']	['uoORF']	[0.]	580	2.55452e-05	7062	927	0.585	0.67	2359	2	0.67	1.626	2	2	8	6
NIPSNAP3A	ENST00000374767	chr9	+	3_prime_UTR	TTTTCTACTGAAATACAAAACATTTCATTAACTGCTATAGGATCTGTCTGCTAATGGTGCTTAAATTCTCCCAAGAGGTTCTCACTTTTATTTGAAGGAGGTGTTAAGTTAATTTGCTATGTTTCTTGCATTATGAAGGCTACATCTGTGCTTTGTAAGTACCACTTCAAAAAATAGTTCTGTTTACTTTCTGCATGGTATTTCAGTGTCTGTCATACATTAAAAATACTTGTCACTGTTTTAAGATCTTGACTCTTCATTTGTTTCAGAATAGCTCTTCTACTGTATTCTGACAACTCTTTGCTTTATAGCATTTTGTTGTATTCAAATGATAATGGTAGCATTTCCATGCTTGTGACAGCATTTTTAAGTTATTAATATATTTTATCAACCTTTCCA…	104759339	104760120	[]	[]	[]	[0.]	144	7.71424e-06	2340	283	0.444	0.584	781	2	0.584	1.131	1	1	6	5
NTRK2	ENST00000277120	chr9	+	3_prime_UTR	GGCCCTTTTCCCCAGACCGATCCTTCCCAACGTACTCCTCAGACGGGCTGAGAGGATGAACATCTTTTAACTGCCGCTGGAGGCCACCAAGCTGCTCTCCTTCACTCTGACAGTATTAACATCAAAGACTCCGAGAAGCTCTCGAGGGAAGCAGTGTGTACTTCTTCATCCATAGACACAGTATTGACTTCTTTTTGGCATTATCTCTTTCTCTCTTTCCATCTCCCTTGGTTGTTCCTTTTTCTTTTTTTAAATTTTCTTTTTCTTTTTTTTTTCGTCTTCCCTGCTTCACGATTCTTACCCTTTCTTTTGAATCAATCTGGCTTCTGCATTACTATTAACTCTGCATAGACAAAGGCCTTAACAAACGTAATTTGTTATATCAGCAGACACTCCAGT…	85021438	85027054	[]	[]	[]	[0.]	1161	5.72735e-05	16569	2476	0.447	0.492	5616	3	0.492	1.234	0	0	7	7
NUDT2	ENST00000379158	chr9	+	3_prime_UTR	GCTGACTGGAGCAGAGTCATTTGCTTCAGCAGGATCCTTGTGGGCCTTCTAAGATGAAGCCACCCTCAGGTCCAGGGAAGGTTGTGCTGGTATTTGGCTCATGACAGCCAAGAGCAGATTTGTGAAATCGGCTCAACTCCCAGGTGAGAGCAAGCAAAAATCTTGGCTGGGTGGAAAGGAAGGCAAAAGAGTAAAAATTAAAAAGGCCAGGCCCAGTAAGTGTACCTTGTACTTTATAAATAAACCTCAAGCAGCTCAA	34343441	34343699	['C9RIBOSEQORF17']	['+']	['uORF']	[0.]	49	2.5977e-06	771	91	0.428	0.683	258	3	0.683	0.904	2	2	5	3
OBP2B	ENST00000372034	chr9	-	3_prime_UTR	CAGCCCCCGGGTCTGCACCTCCAGAGCCCACCCTACCACCAGACACAGAGCCTGGACCACCTGGACCTACCCTCCAGCCATGACCCTTCCCTGCTCCCACCCACCTGACTCCAAATAAAGTCCTTCTCCCCCA	133205279	133205411	[]	[]	[]	[0.]	22	1.47381e-06	381	44	0.357	0.714	132	2	0.654	0.714	3	2	3	1
OR1B1	ENST00000623530	chr9	-	5_prime_UTR	TGACTTAAACTGTCTTTCAGGCAGGCTGACTGTCACTC	122629536	122629573	[]	[]	[]	[0.]	9	3.44939e-07	108	12	0.452	1.307	37	1	1.307	1.307	7	7	7	0
OR1N2	ENST00000373688	chr9	+	3_prime_UTR	TTAGACATCTAGACGGTGATGTCTAATCTTGATCAACCCCTCCCTGTCTTCC	122554163	122554214	[]	[]	[]	[0.]	11	5.17267e-07	144	16	0.433	1.138	51	2	0.916	1.138	6	5	6	1
PAX5	ENST00000358127	chr9	-	5_prime_UTR	AGTTCCTTAATCATTTCACGGTGCCTTCGGACGCTTTTTTTCCACCTAAAACGTTTAGTTTCAGCTCAGTGATCAGCTACCCCAGCTCGGCGGGGGAGCGGAAGGCTTGAATTATTCCGACCTGTGAGCGGCCCCTGGCACCAAAAAAAAAAAAAAAAAAAAAAAAAAAAGAAAAAAAAAGGCACAAAAAAGTGGAAACTTTTCCCTGTCCATTCCATCAAGTCCTGAAAAATCAAA	37034032	37034268	[]	[]	[]	[0.]	182	2.08908e-06	594	70	1.883	1.998	236	2	0.464	1.998	9	0	9	9
PDCD1LG2	ENST00000397747	chr9	+	3_prime_UTR	ACCTGTGGTCTTGGGAGCCAGGGTGACCTGATATGACATCTAAAGAAGCTTCTGGACTCTGAACAAGAATTCGGTGGCCTGCAGAGCTTGCCATTTGCACTTTTCAAATGCCTTTGGATGACCCAGCACTTTAATCTGAAACCTGCAACAAGACTAGCCAACACCTGGCCATGAAACTTGCCCCTTCACTGATCTGGACTCACCTCTGGAGCCTATGGCTTTAAGCAAGCACTACTGCACTTTACAGAATTACCCCACTGGATCCTGGACCCACAGAATTCCTTCAGGATCCTTCTTGCTGCCAGACTGAAAGCAAAAGGAATTATTTCCCCTCAAGTTTTCTAAGTGATTTCCAAAAGCAGAGGTGTGTGGAAATTTCCAGTAACAGAAACAGATGGG…	5569960	5571282	['C9NOREP7']	['+']	['uORF']	[0.]	295	1.31875e-05	3930	488	0.55	0.666	1322	2	0.666	0.78	2	2	4	2
PIERCE1	ENST00000429260	chr9	-	3_prime_UTR	GGGGCTGGAAACTCCCTCTAGGAGTCCTCTGACCCCAGGGCCTCCTGGAAAATCATCATCCCTCATCACCCACAGTCGCCCGATTGTGACGGCACAGACTGCGCTGCCTTCCCTGAAAATATTATTCGTCTGCGGAGTAGGAAAATATGCAAACGGGGCCGTGAAGTCCTGCCATTTCACATCTAATAAGTACATGGGAAAGATGCTAATGGTTGACTTTGCATTAAAAACGTTGTCACATCCTGA	135495181	135495426	[]	[]	[]	[0.]	54	2.901e-06	732	86	0.505	0.788	245	1	0.788	0.788	4	4	4	0
PPP1R26	ENST00000356818	chr9	+	3_prime_UTR	GCCCTCGAGCTGTGGGTTCGCGTCCTGGGTTGCGTGCATTCGTGGAAAGCGGCGTAGCCGTGCGTGTGTGTGATGGTTCCGTGGCTGCAAGGAAGGGAAACAGTCTATTATACATAGCCCTGTATATATGTACACCAACATGAAACTTTTATTTAACAGACGTGTCCTGGTAAATATGATTTTTGTAGCTTTTTGTAAATTATTTAAAGTGATGTAAAAGATATTTTTGGAAAATACTGTTGTTCAATTTTGTAGGGTGTTCCTAACTGCAGTTTTCTGTGTTCTGCATACAAGTCTTAGCTTAGGAAACATTTGGTTCTTACCATCACAGCCAGGTTCACAGAGGCTCTGATGCTTTTTGGTTGATTGCTGGTGAGAATGGCCGGCGGTGGCTGCAGT…	135488141	135488892	[]	[]	[]	[0.]	173	8.71932e-06	2226	271	0.564	0.724	751	5	0.724	1.334	3	3	7	4
PTCH1	ENST00000437951	chr9	-	5_prime_UTR	CTGTTTACCCAGGAGGGCTGTGCTGATAGCACGTTCCTCGAGTTTACTTTGCTTTCCTTGAGTTTATTGTAAAGGGGTAAAGTTTTCGGATCCGTCACGTGACCCTGACAGGTCCTGCCTATGGCGCGGCAGACCACCCACGCCGAGGGCC	95516821	95516971	[]	[]	[]	[0.]	37	1.87138e-06	441	51	0.558	0.954	150	2	0.954	2	5	5	9	4
PTPDC1	ENST00000620992	chr9	+	3_prime_UTR	CTTTCACTCGTGGTGAATATTTCAGACCTAAAGATCCAGATAGTATCTCTGTTCATATGTGAATAAGTTGAAGATTGTGGGGCTACTTTTTCTCATAGCACTTTATTTTGAATGTTGTTAGTTTGTGCTGAGAATGGTCGTCCGTATTTGAACCAATTATTTATTTTAAAATATATTTAAGCTACATTTTTGTTTTGAAAAATTGCCATAAATTTGGTGCCACTTTCTTTTATTTATTTGACTGAGTTAATATTATTGTATTAACATTTTAAGTATATGGTGTTTACATTCTTATTTCTTTTGACATTTTGGAAATAATCATAACTTGTCTTTCCAAAATAACCATTTTCTTGATGGAACTCTTCCTAGAGTTTTTACCAAATAGCTAACTTTAGTAGT…	94107945	94109853	[]	[]	[]	[0.]	289	1.89497e-05	5685	725	0.362	0.439	1908	2	0.439	0.995	0	0	5	5
PTPRD	ENST00000381196	chr9	-	5_prime_UTR	GGAAATCTTGAGGAGTCTGATACTTTTCATCCTCCAGCTATAAAATCATCTTGTAGGGGGAAGCTGTACATTG	10033718	10033790	[]	[]	[]	[0.]	24	6.75627e-07	204	23	0.756	1.467	72	12	0.763	1.821	8	3	9	6
PTPRD	ENST00000381196	chr9	-	5_prime_UTR	GTTTCTGTCCTGAGACCACAGCAGAATGTGCCTTGGACAAAG	9766810	9766851	[]	[]	[]	[0.]	10	4.01074e-07	120	14	0.441	1.211	41	12	0.763	1.821	7	3	9	6
RAB14	ENST00000373840	chr9	-	3_prime_UTR	TGACCTCTTTGCTGTGGCCCCTCATTTGACCTTTCACCTCTGTCTGTTGGAAGCAGTACTTTTTACTGCCTCATTGTCTTCTGTACATCTTACTGGGTTTAATTAAAAAAAAAGAAAAAACTCTGTTGTAAAAACAGTTTAACACAATACTAAACTGCTAAACAACTAGATGTAATCAGGTTATCAAAGGCAAGTAGAGTAATAAATCTCTCCTGCATGGTAAATCTAGACTTTTTTTCCCCCTTGTCCTCGTGATAAGTATGTCACCAATATATGATTTAAACCGAGCACTGATGCTGGACTTCATGATTTTTACCCTCCCTTTGGCAAGGCTTTGTCTCACTGTACGGTTTAATTTGGTGATATCTTAAGCCTTTCTTCCCATCCTTAACTGTTCAA…	121178133	121181395	[]	[]	[]	[0.]	727	3.27372e-05	9678	1310	0.522	0.59	3262	2	0.59	1.381	1	1	8	7
RAD23B	ENST00000358015	chr9	+	5_prime_UTR	GAGTCACGATGATGGCGGCCACCATCCTGTGGTGAGCTAGCGGATTCCCTGCTTGTCTCGCCGACCCCCTCGCGCCTTCTGCAGACTCCGTGGCTGGCGCTCGGCGCGTGAGGAAGCACGGCGGCCCGAGTTCGCGGGGAAGGCCGCAGTCGCGGAGGCAGCGGCGCGGTCCGGGGCACGGGCTGGGGGAGAGGCCGCTCCGCTGGGCGAATGTGACAAGCCCCCACCCCCACCGCCTTCCTCCCCAGAGCGCGAGGAGCGCGGGCGACCCCGGGGCCCCGCCAGGCCACAGACCCCGCCCAGCGGCCAGCACCCGGCGCAGGCCCGGCAGCCGAGCTGCGCGGCGGCACC	107283279	107283629	[]	[]	[]	[0.]	109	4.97312e-06	1038	124	0.753	1.031	350	2	0.62	1.031	6	2	6	4
RPP25L	ENST00000378959	chr9	-	5_prime_UTR	TGGGCAGCGAGAGTCACAGACAAGACAGCAAGCAGG	34611297	34611332	[]	[]	[]	[0.]	9	3.7886e-07	102	11	0.493	1.422	35	3	0.814	1.977	8	4	9	5
SAPCD2	ENST00000409687	chr9	-	3_prime_UTR	TCCTTGTGGGCCGCGTGGGCCCCCAGGGCCAGCCTGGCACTCAGCCCTTCGAGGGTGGGCGCCCCATCGCACCCACCCTCTCTGGCTGGAGACCCCCGGCAGGCCCAGGCACAGTCCCGGAGTGGGCGCCTTCCTGCCGCCCTTGCCAGATGGGCTCCCCAGGCCTGCCCCCGGCTGGTCCCCGCACCGAGCGCTTGACTCCGTTTTGGCTCCTGGTGCTGACATGGGCTGGGGCTCTCTTGAGTCCGCATAGTCCGCAGCTACTACTGCCGCTGTCAGTGGACAGTGGGGTACCCCTCCATGAGTTAGCGTCCCCCCGTTTCCAGCGGTGCCGCCCTGGGTCCCATCTTCAGGGAAAGGCACTGCCCACGCCAGGCTGCACTTCCAACAACGGGCAGC…	137062127	137064658	[]	[]	[]	[0.]	655	3.00602e-05	7284	975	0.63	0.717	2531	2	0.717	1.164	3	3	7	4
SCAI	ENST00000336505	chr9	-	3_prime_UTR	AACAAAAACCCTGTTGTCGAAACAAGTTTTCATTTTCCACAAATTTTAAATGGTGCAGTTTTCTAACGTGATAAGACACATAGTGGTGTTACTTAGTTTTTATTTTTTAATTTAGGGCCACCATTTTAAAAACAAACAAAAAAATGTTCACACTTTTAGGGTAACTGTTTTAAAATGCAACCTTTCAGGTCTTTTAAAATCTTAACCTTGGAATTTTTATTTTTTGATTTTGAGGGATGGATATTTACCTCCAACTTCTAATCCTACACTCAAATAGTCACTATTCTCACCCTGAGAAGAGTAAATCATTTATTTTTGTATAATGAGGTAAATCCAACTCTTATACTTGGACCTAAGTTAAATGTCTGGATTTGGAAATATGTAATGGTTCATAATGAT…	124942608	124952806	[]	[]	[]	[0.]	1901	0.000100213	29901	5201	0.352	0.38	10198	2	0.38	1.961	0	0	9	9
SH2D3C	ENST00000314830	chr9	-	5_prime_UTR	ACTCGCAAGCTGGCCAAGGGCTTCACACAATTTGCCAAG	127778628	127778666	[]	[]	[]	[0.]	8	3.92781e-07	108	12	0.391	1.202	38	2	0.641	1.202	7	2	7	5
SHOC1	ENST00000682961	chr9	-	5_prime_UTR	ACCCCAGGAAGAGATGCAGGAGGCGATTTTTACCTCAG	111794900	111794937	[]	[]	[]	[0.]	16	4.07123e-07	108	12	0.896	1.863	37	3	0.539	1.863	9	1	9	8
SLC44A1	ENST00000374720	chr9	+	3_prime_UTR	ACCTAGCCGACGGTTATGGAAACCCATTGACATTCCAAAACAATATATACACATAACTATGTATTTGTGTGTGTGGGTGTGTGTATATATGTATATGTATGTGTGTATATATGTATATGTATATACACACACACACATAAATCAGCCAAAATCAGAGAAAAGGAACAGGGATTTAATACCTTTTTTATGCTTATTTTTGTCAAACATGTACTCCTTTCATACGGGTGGCTTTTACAAGGCAACTTCCGTCATTTAATGTTTTCAACTGTAATTGTCTTAATGGAAATGTTAAAATTCATATCTGATTAACATTTTTAATAACTTAGAGGAGATTTTAACTTTATTTAAAAATAGGTAAAATTATTGTACCTAATTATGTCTAAAGTTTATTCAGGGGTA…	105389057	105397346	[]	[]	[]	[0.]	1653	8.19625e-05	24252	3966	0.4	0.434	8289	2	0.434	1.424	0	0	8	8
SLC46A2	ENST00000374228	chr9	-	3_prime_UTR	AGATGCTTACCTGCAGGAACTGAAAACATCAGCCATGGCCAGGCCCCCAGAAGACAAAAGAAGGGACCAGGGAACTGGTGACCTAAGCAACCCACTGCTTAAGAAACCTGCGTTCCAGCCAGAGTTGGCCTCAGAATGACCTGCTCTGGCTCAGGGATCCCTGGTGGATGGGGAAAAGCACTTTCCTGGTGATGGAAAAACGTTCTCAGCTTTAAGACACCCCCATTAGGCAGACACTGGGTTCTGTGACAGCAGAGCATGACCTTAAGGGTTACAGGCAGGCTGCACACAGCAGTCCCAGGCCCTGTGAGGGGCTTCAGACTCCAGCTACAGCGAGCCTGCCCCTTTTCTTCAAGGGACTGTCTTGAGGGCTCCAAAGTATAGCTAACTAGTCACCTG…	112878920	112879761	[]	[]	[]	[0.]	158	8.61438e-06	2496	303	0.458	0.595	841	2	0.595	1.094	1	1	6	5
SPAAR	ENST00000443779	chr9	+	5_prime_UTR	GGAATCTGTGCTCACGTCTTCCAGGACAGTGCTTCTTCTAGAAGCTGACATGGAGCTGACCACAGCTCTTGGAGGCATGGCCTGAGGCTTAGAAAATAGACAGAGATCATCTGAGATTTCAGCAGTGGGGCCACGTGGCAGCGCCCGAAGGCCTGGAGCAGGAGCGACCCAGGGACTCAGAGCAGCATCTTCTTAGGAGACGGAAGGAGAGCCGCCGGAGGAGCACGGGGCACCTGCGATCGCGAAGAGCCTCCTGTTCTGGATGGGAGCGAAGGCTCCGAGAGGACCTAAGGTTGCTCAGTGGGCC	35910157	35910463	[]	[]	[]	[0.]	88	3.67631e-06	915	108	0.686	0.973	306	3	0.861	1.068	5	4	6	2
[truncated: 39,251 more rows]

## Sheet: UTR_re_analysis_larger_genes
gene	transcript_id	chrom	strand	utr	utr_base_sequence	utr_start	utr_end	sorf	sorf_strand	sorf_transcript_biotype	relative_length_of_sorf_in_utr	observed	mu_rate	possibles	expected	Lower Bound	UTROEUF (Upper Bound)	UTR_length	num_of_utrs	min_UTROEUF	max_UTROEUF	decile	min_decile	max_decile	decile_difference
[truncated: 11,168 more rows]

[truncated: 2 more sheets: UTR_re_analysis_multiple_UTRs, UTR_regional_constraint]
