# Supplementary material for: Mutational constraint analysis workflow for overlapping short open reading frames and genomic neighbors
Source: BMC Genomics. 2025 Mar 14;26:254. doi: 10.1186/s12864-025-11444-w (PMC11909976; doi:10.1186/s12864-025-11444-w)
Supplement: Supplementary file 5 — Supplementary Material 5 [file 12864_2025_11444_MOESM5_ESM.xlsx]

## Sheet: sORFS_gene_neighbors_phenotype
Gene name	Phenotype description	sORFs	type
AOPEP	DYSTONIA 31	C9NOREP73	dORF
BCL2	Acute myeloid leukemia, Anaplastic astrocytoma, Anaplastic oligodendroglioma, Atypical Meningioma, B-CELL CLL/LYMPHOMA 2, B-cell acute lymphoblastic leukemia, Bladder Small Cell Neuroendocrine Carcinoma, Breast Carcinoma by Gene Expression Profile, Breast Diffuse Large B-Cell Lymphoma, Breast carcinoma, Burkitts lymphoma, Central Nervous System Lymphoma, Chromophobe renal cell carcinoma, Chronic …	C18NOREP74	uORF
EEF1A2	Autosomal dominant non-syndromic intellectual disability, DEVELOPMENTAL AND EPILEPTIC ENCEPHALOPATHY 33, INFANTILE EPILEPTIC ENCEPHALOPATHY, INTELLECTUAL DEVELOPMENTAL DISORDER AUTOSOMAL DOMINANT 38, Non-specific early-onset epileptic encephalopathy	C20NOREP99	dORF
ERGIC1	ARTHROGRYPOSIS MULTIPLEX CONGENITA 2 NEUROGENIC TYPE, Neurogenic arthrogryposis multiplex congenita	C5RIBOSEQORF120	dORF
EXTL3	Neuro immuno skeletal Dysplasia Syndrome, Skeletal dysplasia-T-cell immunodeficiency-developmental delay syndrome	C8RIBOSEQORF34	uORF
FGD1	Aarskog-Scott syndrome	CXRIBOSEQORF28	uORF
FGF13	DEVELOPMENTAL AND EPILEPTIC ENCEPHALOPATHY 90, FGF13-related neurodevelopmental disorder X-linked dominant, FGF13-related neurodevelopmental disorder hemizygous, Intellectual developmental disorder X-linked 110, Non-specific early-onset epileptic encephalopathy	CXNOREP99	uORF
FUT1	BOMBAY PHENOTYPEPARA-BOMBAY PHENOTYPE INCLUDED	C19NOREP210	uORF
HAND2	Familial isolated dilated cardiomyopathy	C4RIBOSEQORF123	uORF
HNRNPR	Intellectual disability, Neurodevelopmental disorder with dysmorphic facies and skeletal and brain abnormalities	C1RIBOSEQORF39	intORF
IGBP1	AGENESIS OF THE CORPUS CALLOSUM WITH INTELLECTUAL DEVELOPMENTAL DISORDER-OCULAR COLOBOMA-MICROGNATHIA, CORPUS CALLOSUM AGENESIS OF WITH IMPAIRED INTELLECTUAL DEVELOPMENT OCULAR COLOBOMA AND MICROGNATHIA, Corpus callosum agenesis-intellectual disability-coloboma-micrognathia syndrome	CXRIBOSEQORF37	uORF
KDM6A	Acute lymphoblastic leukemia, Acute myeloid leukemia, Adenoid Cystic Breast Carcinoma, Anal Melanoma, Anal Squamous Cell Carcinoma, Anaplastic Malignant Meningioma, Anaplastic astrocytoma, Angiomatous Meningioma, Appendix Adenocarcinoma, Appendix Goblet Cell Carcinoid, Astrocytoma, Atypical Meningioma, B-cell acute lymphoblastic leukemia, Bladder Small Cell Neuroendocrine Carcinoma, Bladder Squam…	CXNOREP24	intORF
KRT10	Annular epidermolytic ichthyosis, Autosomal dominant epidermolytic ichthyosis, Autosomal recessive epidermolytic ichthyosis, Congenital reticular ichthyosiform erythroderma, EPIDERMOLYTIC HYPERKERATOSIS 2A AUTOSOMAL DOMINANT, EPIDERMOLYTIC HYPERKERATOSIS 2B AUTOSOMAL RECESSIVE, ICHTHYOSIS ANNULAR EPIDERMOLYTIC 1, ICHTHYOSIS CYCLIC WITH EPIDERMOLYTIC HYPERKERATOSIS, ICHTHYOSIS HYSTRIX LAMBERT TYPE…	C17RIBOSEQORF80	dORF
LSM14A	Acute myeloid leukemia, Ampulla of Vater Carcinoma, Anaplastic oligodendroglioma, Atypical endometrial hyperplasia, Brain Stem Glioblastoma, Breast carcinoma, Chronic lymphocytic leukemia, Clear cell renal carcinoma, Duodenal Adenocarcinoma, Endometrial Endometrioid Adenocarcinoma, Esophageal Squamous Cell Carcinoma, Esophageal adenocarcinoma, Esophageal carcinoma, Glioma, HER2 positive breast ca…	C19NOREP118	intORF
MATR3	AMYOTROPHIC LATERAL SCLEROSIS 21, Amyotrophic lateral sclerosis, Vocal cord and pharyngeal distal myopathy	C5NOREP142	intORF
MID1	Opitz G/BBB Syndrome X-Linked, Opitz GBBB syndrome	CXRIBOSEQORF6	uORF
MTSS2	Intellectual developmental disorder with ocular anomalies and distinctive facial features, MTSS2-associated syndromic intellectual disability	C16RIBOSEQORF112	uORF
NOTCH2	Acute lymphoblastic leukemia, Acute myeloid leukemia, Alagille syndrome 2, Alagille syndrome due to a NOTCH2 point mutation, Anal Squamous Cell Carcinoma, Anaplastic Malignant Meningioma, Anaplastic astrocytoma, Anaplastic oligodendroglioma, Angioimmunoblastic T-cell lymphoma, Angiomatous Meningioma, Astrocytoma, Atypical Meningioma, B-Cell Prolymphocytic Leukemia, B-cell acute lymphoblastic leuk…	C1NOREP188	intORF
NUDT15	THIOPURINES POOR METABOLISM OF 2	C13NOREP28	dORF
PPIP5K2	DEAFNESS AUTOSOMAL RECESSIVE 100, Rare autosomal recessive non-syndromic sensorineural deafness type DFNB	C5NOREP99	uORF
RAC1	Acute myeloid leukemia, Atypical Meningioma, Breast Carcinoma by Gene Expression Profile, Breast carcinoma, Chronic lymphocytic leukemia, Clear cell renal carcinoma, Endometrial Endometrioid Adenocarcinoma, Esophageal Squamous Cell Carcinoma, Esophageal adenocarcinoma, Gallbladder Adenocarcinoma, Glioma, HER2 positive breast carcinoma, Hepatobiliary Neoplasm, Hepatocellular Carcinoma, INTELLECTUA…	C7NOREP21	intORF
SH3KBP1	IMMUNODEFICIENCY 61	CXRIBOSEQORF13	uORF
SIAH1	BURATTI-HAREL SYNDROME, Non-specific syndromic intellectual disability, SIAH1-associated neurodevelopmental disorder	C16NOREP74	intORF
SLC20A2	Bilateral striopallidodentate calcinosis	C8RIBOSEQORF45	uORF
SYN1	EPILEPSY X-LINKED 1 WITH VARIABLE LEARNING DISABILITIES AND BEHAVIOR DISORDERS, EPILEPSY X-LINKED WITH VARIABLE LEARNING DISABILITIES AND BEHAVIOR DISORDERS, INTELLECTUAL DEVELOPMENTAL DISORDER X-LINKED 50, X-linked epilepsy-learning disabilities-behavior disorders syndrome	CXNOREP28	dORF
TASP1	SULEIMAN-EL-HATTAB SYNDROME, TASP1-related neurodevelopmental disorder	C20NOREP24	intORF
TBL1XR1	ACUTE PROMYELOCYTIC LEUKEMIA, Acute lymphoblastic leukemia, Acute myeloid leukemia, Ampulla of Vater Carcinoma, Anaplastic Malignant Meningioma, Anaplastic astrocytoma, Atypical Meningioma, B-cell acute lymphoblastic leukemia, Brain Stem Glioblastoma, Breast Carcinoma by Gene Expression Profile, Breast carcinoma, Burkitts lymphoma, Central Nervous System Lymphoma, Chronic lymphocytic leukemia, Cl…	C3NOREP214	intORF
TIMM8A	JENSEN SYNDROME, MOHR-TRANEBJAERG SYNDROME	CXNOREP58	dORF
TMSB4X	ACTH-Producing Pituitary Gland Adenoma, B-cell acute lymphoblastic leukemia, Central Nervous System Lymphoma, Chronic lymphocytic leukemia, Colorectal Diffuse Large B-Cell Lymphoma, Endometrial Endometrioid Adenocarcinoma, Gallbladder Adenocarcinoma, Glioma, HER2 positive breast carcinoma, Hepatobiliary Neoplasm, Hepatocellular Carcinoma, Hodgkins lymphoma, Lung adenocarcinoma, Lung carcinoma, Me…	CXNOREP11	dORF
ZFX	INTELLECTUAL DEVELOPMENTAL DISORDER X-LINKED SYNDROMIC 37	CXNOREP17	intORF
