# Supplementary material for: Mutational constraint analysis workflow for overlapping short open reading frames and genomic neighbors
Source: BMC Genomics. 2025 Mar 14;26:254. doi: 10.1186/s12864-025-11444-w (PMC11909976; doi:10.1186/s12864-025-11444-w)
Supplement: Supplementary file 6 — Supplementary Material 6 [file 12864_2025_11444_MOESM6_ESM.xlsx]

## Sheet: sORFs_genes_neighbors_GO
Gene name	GO term accession	GO term name	sORFs	type
ABI2	GO:0005515, GO:0005654, GO:0005829, GO:0030027, GO:0030175, GO:0042995, GO:0043231	cell projection, cytosol, filopodium, intracellular membrane-bounded organelle, lamellipodium, nucleoplasm, protein binding	C2NOREP239	intORF
AMZ2	GO:0005575, GO:0006508, GO:0008233, GO:0008237, GO:0046872	cellular_component, metal ion binding, metallopeptidase activity, peptidase activity, proteolysis	C17RIBOSEQORF137	uORF
AOPEP	GO:0004177, GO:0005634, GO:0005730, GO:0005737, GO:0006508, GO:0008237, GO:0008270, GO:0046872, GO:0070006	aminopeptidase activity, cytoplasm, metal ion binding, metalloaminopeptidase activity, metallopeptidase activity, nucleolus, nucleus, proteolysis, zinc ion binding	C9NOREP73	dORF
ARL4C	GO:0003924, GO:0005515, GO:0005525, GO:0005634, GO:0005737, GO:0005739, GO:0005829, GO:0005886, GO:0006886, GO:0030175, GO:0032456, GO:0042995, GO:0043014	GTP binding, GTPase activity, alpha-tubulin binding, cell projection, cytoplasm, cytosol, endocytic recycling, filopodium, intracellular protein transport, mitochondrion, nucleus, plasma membrane, protein binding	C2RIBOSEQORF186	uORF
ARMCX4	GO:0005515, GO:0016020	membrane, protein binding	CXNOREP60	intORF
ATG4A	GO:0000045, GO:0000423, GO:0004197, GO:0005515, GO:0005737, GO:0006508, GO:0006629, GO:0006914, GO:0008234, GO:0015031, GO:0016485, GO:0019786, GO:0034727, GO:0035973, GO:0051697	aggrephagy, autophagosome assembly, autophagy, cysteine-type endopeptidase activity, cysteine-type peptidase activity, cytoplasm, lipid metabolic process, mitophagy, piecemeal microautophagy of the nucleus, protein binding, protein delipidation, protein processing, protein transport, protein-phosphatidylethanolamide deconjugating activity, proteolysis	CXRIBOSEQORF60	uoORF
B3GNT5	GO:0000139, GO:0005515, GO:0005794, GO:0006486, GO:0006493, GO:0006629, GO:0006688, GO:0007417, GO:0008499, GO:0008532, GO:0009247, GO:0016020, GO:0016266, GO:0016757, GO:0016758, GO:0047256, GO:1901137	Golgi apparatus, Golgi membrane, N-acetyllactosaminide beta-1,3-N-acetylglucosaminyltransferase activity, O-glycan processing, UDP-galactose:beta-N-acetylglucosamine beta-1,3-galactosyltransferase activity, carbohydrate derivative biosynthetic process, central nervous system development, glycolipid biosynthetic process, glycosphingolipid biosynthetic process, glycosyltransferase activity, hexosyl…	C3RIBOSEQORF172	uORF
BCL2	GO:0000082, GO:0000209, GO:0000278, GO:0000902, GO:0001503, GO:0001541, GO:0001656, GO:0001657, GO:0001658, GO:0001662, GO:0001776, GO:0001782, GO:0001783, GO:0001822, GO:0001836, GO:0001952, GO:0002020, GO:0002260, GO:0002320, GO:0002326, GO:0002360, GO:0002520, GO:0002903, GO:0002931, GO:0003014, GO:0005515, GO:0005634, GO:0005737, GO:0005739, GO:0005741, GO:0005783, GO:0005789, GO:0005829, GO:…	B cell apoptotic process, B cell differentiation, B cell homeostasis, B cell lineage commitment, B cell proliferation, B cell receptor signaling pathway, BAD-BCL-2 complex, BH domain binding, BH3 domain binding, Bcl-2 family protein complex, CD8-positive, alpha-beta T cell lineage commitment, DNA damage response, DNA-binding transcription factor binding, G1/S transition of mitotic cell cycle, T c…	C18NOREP74	uORF
BZW1	GO:0003723, GO:0005515, GO:0005737, GO:0006417, GO:0006446, GO:0016020, GO:0045296	RNA binding, cadherin binding, cytoplasm, membrane, protein binding, regulation of translation, regulation of translational initiation	C2NOREP229	intORF
C14orf93	GO:0003723, GO:0005515, GO:0005576, GO:0010628, GO:0030154	RNA binding, cell differentiation, extracellular region, positive regulation of gene expression, protein binding	C14NOREP14	uORF
CBX7	GO:0000122, GO:0000785, GO:0005515, GO:0005634, GO:0005654, GO:0005829, GO:0006325, GO:0031519, GO:0035102	PRC1 complex, PcG protein complex, chromatin, chromatin organization, cytosol, negative regulation of transcription by RNA polymerase II, nucleoplasm, nucleus, protein binding	C22NOREP68	uORF
CCDC127	GO:0005739	mitochondrion	C5NOREP1	intORF
CDK2	GO:0000082, GO:0000086, GO:0000122, GO:0000287, GO:0000307, GO:0000781, GO:0000793, GO:0000805, GO:0000806, GO:0001673, GO:0004672, GO:0004674, GO:0004693, GO:0005515, GO:0005524, GO:0005634, GO:0005635, GO:0005654, GO:0005667, GO:0005737, GO:0005768, GO:0005813, GO:0005829, GO:0005856, GO:0006260, GO:0006281, GO:0006338, GO:0006351, GO:0006468, GO:0006813, GO:0007099, GO:0007165, GO:0007265, GO:…	ATP binding, Cajal body, DNA repair, DNA replication, DNA-templated transcription, G1/S transition of mitotic cell cycle, G2/M transition of mitotic cell cycle, Ras protein signal transduction, X chromosome, Y chromosome, cell division, cellular response to nitric oxide, cellular senescence, centriole replication, centrosome, centrosome duplication, chromatin remodeling, chromosome, telomeric reg…	C12NOREP90	intORF
CNIH2	GO:0005515, GO:0005783, GO:0005789, GO:0005886, GO:0012507, GO:0014069, GO:0016192, GO:0030425, GO:0032281, GO:0033116, GO:0042995, GO:0043197, GO:0043198, GO:0045202, GO:0045211, GO:2000311	AMPA glutamate receptor complex, ER to Golgi transport vesicle membrane, cell projection, dendrite, dendritic shaft, dendritic spine, endoplasmic reticulum, endoplasmic reticulum membrane, endoplasmic reticulum-Golgi intermediate compartment membrane, plasma membrane, postsynaptic density, postsynaptic membrane, protein binding, regulation of AMPA receptor activity, synapse, vesicle-mediated tran…	C11RIBOSEQORF92	uORF
DPH3	GO:0002926, GO:0005515, GO:0005634, GO:0005654, GO:0005737, GO:0005829, GO:0008198, GO:0017183, GO:0034986, GO:0046872, GO:0050709, GO:0051099	cytoplasm, cytosol, ferrous iron binding, iron chaperone activity, metal ion binding, negative regulation of protein secretion, nucleoplasm, nucleus, positive regulation of binding, protein binding, protein histidyl modification to diphthamide, tRNA wobble base 5-methoxycarbonylmethyl-2-thiouridinylation	C3NOREP24	dORF
EEF1A2	GO:0003746, GO:0003924, GO:0005515, GO:0005525, GO:0005737, GO:0005853, GO:0006412, GO:0006414, GO:0008135, GO:0019901, GO:0043065, GO:0045202, GO:0090218, GO:0098574, GO:1904714	GTP binding, GTPase activity, cytoplasm, cytoplasmic side of lysosomal membrane, eukaryotic translation elongation factor 1 complex, positive regulation of apoptotic process, positive regulation of lipid kinase activity, protein binding, protein kinase binding, regulation of chaperone-mediated autophagy, synapse, translation, translation elongation factor activity, translation factor activity, RN…	C20NOREP99	dORF
ERGIC1	GO:0000139, GO:0005515, GO:0005654, GO:0005783, GO:0005789, GO:0005793, GO:0005794, GO:0006888, GO:0006890, GO:0016020, GO:0016192, GO:0030134, GO:0033116, GO:0043231, GO:0046907	COPII-coated ER to Golgi transport vesicle, Golgi apparatus, Golgi membrane, endoplasmic reticulum, endoplasmic reticulum membrane, endoplasmic reticulum to Golgi vesicle-mediated transport, endoplasmic reticulum-Golgi intermediate compartment, endoplasmic reticulum-Golgi intermediate compartment membrane, intracellular membrane-bounded organelle, intracellular transport, membrane, nucleoplasm, p…	C5RIBOSEQORF120	dORF
EXTL3	GO:0000287, GO:0001888, GO:0005515, GO:0005634, GO:0005783, GO:0005789, GO:0005794, GO:0005886, GO:0006486, GO:0008375, GO:0010838, GO:0015012, GO:0016020, GO:0016500, GO:0016740, GO:0016757, GO:0030307, GO:0045617, GO:0046872, GO:0050728, GO:0051897, GO:0106015, GO:1900016, GO:2000972	Golgi apparatus, acetylglucosaminyltransferase activity, endoplasmic reticulum, endoplasmic reticulum membrane, glucuronyl-galactosyl-proteoglycan 4-alpha-N-acetylglucosaminyltransferase activity, glycosyltransferase activity, heparan sulfate proteoglycan biosynthetic process, magnesium ion binding, membrane, metal ion binding, negative regulation of cytokine production involved in inflammatory r…	C8RIBOSEQORF34	uORF
FAM78A	GO:0005515	protein binding	C9NOREP146	uORF
FGD1	GO:0001726, GO:0005085, GO:0005737, GO:0005794, GO:0005829, GO:0005856, GO:0007010, GO:0007165, GO:0008360, GO:0009887, GO:0030027, GO:0030036, GO:0031267, GO:0042995, GO:0043087, GO:0046847, GO:0046872, GO:0051056	Golgi apparatus, actin cytoskeleton organization, animal organ morphogenesis, cell projection, cytoplasm, cytoskeleton, cytoskeleton organization, cytosol, filopodium assembly, guanyl-nucleotide exchange factor activity, lamellipodium, metal ion binding, regulation of GTPase activity, regulation of cell shape, regulation of small GTPase mediated signal transduction, ruffle, signal transduction, s…	CXRIBOSEQORF28	uORF
FGF13	GO:0000165, GO:0001764, GO:0005515, GO:0005634, GO:0005737, GO:0005829, GO:0005874, GO:0005886, GO:0006814, GO:0007026, GO:0007165, GO:0007267, GO:0007399, GO:0007611, GO:0007612, GO:0007613, GO:0008017, GO:0008083, GO:0014704, GO:0016328, GO:0017080, GO:0021766, GO:0021795, GO:0022008, GO:0030175, GO:0030424, GO:0030425, GO:0030426, GO:0042383, GO:0042995, GO:0043005, GO:0044325, GO:0045200, GO:…	MAPK cascade, axon, beta-tubulin binding, branching morphogenesis of a nerve, cell projection, cell-cell signaling, cerebral cortex cell migration, cytoplasm, cytosol, dendrite, establishment of neuroblast polarity, filopodium, growth cone, growth factor activity, hippocampus development, inhibitory synapse assembly, intercalated disc, lateral plasma membrane, learning, learning or memory, memory…	CXNOREP99	uORF
FLRT2	GO:0003007, GO:0005104, GO:0005515, GO:0005576, GO:0005615, GO:0005783, GO:0005789, GO:0005886, GO:0005911, GO:0005925, GO:0007155, GO:0007411, GO:0008150, GO:0008543, GO:0030674, GO:0031012, GO:0042734, GO:0043005, GO:0045202, GO:0045211, GO:0045499, GO:0050919, GO:0051965, GO:0061343, GO:0070062, GO:0070161, GO:0071711, GO:0098978, GO:0150052, GO:2001222	anchoring junction, axon guidance, basement membrane organization, biological_process, cell adhesion, cell adhesion involved in heart morphogenesis, cell-cell junction, chemorepellent activity, endoplasmic reticulum, endoplasmic reticulum membrane, extracellular exosome, extracellular matrix, extracellular region, extracellular space, fibroblast growth factor receptor binding, fibroblast growth f…	C14RIBOSEQORF95	uORF
FOXF2	GO:0000785, GO:0000977, GO:0000978, GO:0000981, GO:0001093, GO:0001228, GO:0001837, GO:0003677, GO:0003700, GO:0005634, GO:0005654, GO:0005667, GO:0006355, GO:0006357, GO:0009887, GO:0016604, GO:0030198, GO:0032434, GO:0042249, GO:0043231, GO:0043565, GO:0045892, GO:0045893, GO:0045944, GO:0048566, GO:0048596, GO:0048731, GO:0048806, GO:0060021, GO:0140296, GO:1902914	DNA binding, DNA-binding transcription activator activity, RNA polymerase II-specific, DNA-binding transcription factor activity, DNA-binding transcription factor activity, RNA polymerase II-specific, RNA polymerase II cis-regulatory region sequence-specific DNA binding, RNA polymerase II transcription regulatory region sequence-specific DNA binding, TFIIB-class transcription factor binding, anim…	C6NOREP3	uORF
FUT1	GO:0000139, GO:0001936, GO:0001954, GO:0005794, GO:0005886, GO:0005975, GO:0006486, GO:0006629, GO:0006688, GO:0008107, GO:0008417, GO:0009312, GO:0010595, GO:0016020, GO:0016757, GO:0021772, GO:0030155, GO:0031127, GO:0032580, GO:0036065, GO:0042355, GO:1903672, GO:1904906	Golgi apparatus, Golgi cisterna membrane, Golgi membrane, L-fucose catabolic process, alpha-(1,2)-fucosyltransferase activity, carbohydrate metabolic process, fucosylation, fucosyltransferase activity, galactoside 2-alpha-L-fucosyltransferase activity, glycosphingolipid biosynthetic process, glycosyltransferase activity, lipid metabolic process, membrane, olfactory bulb development, oligosacchari…	C19NOREP210	uORF
GARRE1	GO:0000932, GO:0005515, GO:0005737, GO:0005829, GO:0016601, GO:0031267, GO:1905762	CCR4-NOT complex binding, P-body, Rac protein signal transduction, cytoplasm, cytosol, protein binding, small GTPase binding	C19RIBOSEQORF71	uORF
GNPNAT1	GO:0000139, GO:0004343, GO:0005515, GO:0005768, GO:0005794, GO:0005829, GO:0006048, GO:0010008, GO:0016020, GO:0016746, GO:0016747, GO:0042802	Golgi apparatus, Golgi membrane, UDP-N-acetylglucosamine biosynthetic process, acyltransferase activity, acyltransferase activity, transferring groups other than amino-acyl groups, cytosol, endosome, endosome membrane, glucosamine 6-phosphate N-acetyltransferase activity, identical protein binding, membrane, protein binding	C14NOREP49	dORF
GPBP1L1	GO:0003677, GO:0003723, GO:0005515, GO:0005634, GO:0006351, GO:0006355, GO:0045893	DNA binding, DNA-templated transcription, RNA binding, nucleus, positive regulation of DNA-templated transcription, protein binding, regulation of DNA-templated transcription	C1RIBOSEQORF92	uORF
GPR87	GO:0004930, GO:0005886, GO:0007186, GO:0007194, GO:0008150, GO:0016020, GO:0035589, GO:0045028	G protein-coupled purinergic nucleotide receptor activity, G protein-coupled purinergic nucleotide receptor signaling pathway, G protein-coupled receptor activity, G protein-coupled receptor signaling pathway, biological_process, membrane, negative regulation of adenylate cyclase activity, plasma membrane	C3NOREP181	uORF
HAND2	GO:0000785, GO:0000976, GO:0000977, GO:0000981, GO:0001223, GO:0001228, GO:0001525, GO:0001649, GO:0001701, GO:0001947, GO:0001967, GO:0003007, GO:0003151, GO:0003219, GO:0003253, GO:0003266, GO:0003278, GO:0003357, GO:0003677, GO:0003680, GO:0005515, GO:0005634, GO:0005667, GO:0006355, GO:0006357, GO:0006915, GO:0007507, GO:0007512, GO:0010463, GO:0010613, GO:0010628, GO:0010629, GO:0010667, GO:…	DNA binding, DNA-binding transcription activator activity, RNA polymerase II-specific, DNA-binding transcription factor activity, RNA polymerase II-specific, E-box binding, RNA polymerase II transcription regulatory region sequence-specific DNA binding, RNA polymerase II-specific DNA-binding transcription factor binding, adult heart development, angiogenesis, apoptotic process, apoptotic process …	C4RIBOSEQORF123	uORF
HIC2	GO:0000122, GO:0000978, GO:0001227, GO:0001817, GO:0002682, GO:0003677, GO:0005515, GO:0005634, GO:0005654, GO:0005886, GO:0045892, GO:0046872	DNA binding, DNA-binding transcription repressor activity, RNA polymerase II-specific, RNA polymerase II cis-regulatory region sequence-specific DNA binding, metal ion binding, negative regulation of DNA-templated transcription, negative regulation of transcription by RNA polymerase II, nucleoplasm, nucleus, plasma membrane, protein binding, regulation of cytokine production, regulation of immune…	C22NOREP16	uoORF
HMGN1	GO:0000720, GO:0000785, GO:0001674, GO:0003677, GO:0003682, GO:0005515, GO:0005634, GO:0005654, GO:0005737, GO:0006283, GO:0006325, GO:0006357, GO:0010224, GO:0010225, GO:0031492, GO:0032786, GO:0040034, GO:0048597, GO:0050678	DNA binding, chromatin, chromatin binding, chromatin organization, cytoplasm, female germ cell nucleus, nucleoplasm, nucleosomal DNA binding, nucleus, positive regulation of DNA-templated transcription, elongation, post-embryonic camera-type eye morphogenesis, protein binding, pyrimidine dimer repair by nucleotide-excision repair, regulation of development, heterochronic, regulation of epithelial…	C21RIBOSEQORF16	dORF
HNRNPR	GO:0000398, GO:0003676, GO:0003723, GO:0003729, GO:0005515, GO:0005634, GO:0005654, GO:0005681, GO:0005737, GO:0005783, GO:0006397, GO:0008380, GO:0071013, GO:1990904	RNA binding, RNA splicing, catalytic step 2 spliceosome, cytoplasm, endoplasmic reticulum, mRNA binding, mRNA processing, mRNA splicing, via spliceosome, nucleic acid binding, nucleoplasm, nucleus, protein binding, ribonucleoprotein complex, spliceosomal complex	C1RIBOSEQORF39	intORF
IFITM2	GO:0005764, GO:0005765, GO:0005768, GO:0005886, GO:0006955, GO:0009615, GO:0016020, GO:0031902, GO:0032991, GO:0034341, GO:0035455, GO:0035456, GO:0035458, GO:0045071, GO:0045087, GO:0046597, GO:0051607, GO:0060337	cellular response to interferon-beta, defense response to virus, endosome, immune response, innate immune response, late endosome membrane, lysosomal membrane, lysosome, membrane, negative regulation of viral entry into host cell, negative regulation of viral genome replication, plasma membrane, protein-containing complex, response to interferon-alpha, response to interferon-beta, response to typ…	C11NOREP3	uORF
IGBP1	GO:0000122, GO:0005515, GO:0005737, GO:0005829, GO:0007165, GO:0009966, GO:0019888, GO:0032873, GO:0034612, GO:0035303, GO:0042113, GO:0043154, GO:0051721, GO:0060632, GO:0070555	B cell activation, cytoplasm, cytosol, negative regulation of cysteine-type endopeptidase activity involved in apoptotic process, negative regulation of stress-activated MAPK cascade, negative regulation of transcription by RNA polymerase II, protein binding, protein phosphatase 2A binding, protein phosphatase regulator activity, regulation of dephosphorylation, regulation of microtubule-based mo…	CXRIBOSEQORF37	uORF
IGFBP4	GO:0000165, GO:0001558, GO:0005102, GO:0005515, GO:0005520, GO:0005576, GO:0005615, GO:0005788, GO:0007165, GO:0010906, GO:0014070, GO:0019838, GO:0031994, GO:0031995, GO:0040008, GO:0043410, GO:0043567, GO:0043568, GO:0044342, GO:0090090	MAPK cascade, endoplasmic reticulum lumen, extracellular region, extracellular space, growth factor binding, insulin-like growth factor I binding, insulin-like growth factor II binding, insulin-like growth factor binding, negative regulation of canonical Wnt signaling pathway, positive regulation of MAPK cascade, positive regulation of insulin-like growth factor receptor signaling pathway, protei…	C17RIBOSEQORF78	uORF
JTB	GO:0000278, GO:0000281, GO:0005737, GO:0005739, GO:0005813, GO:0005819, GO:0005856, GO:0005886, GO:0006915, GO:0008637, GO:0016020, GO:0019901, GO:0030496, GO:0042127, GO:0045860, GO:0051301	apoptotic mitochondrial changes, apoptotic process, cell division, centrosome, cytoplasm, cytoskeleton, membrane, midbody, mitochondrion, mitotic cell cycle, mitotic cytokinesis, plasma membrane, positive regulation of protein kinase activity, protein kinase binding, regulation of cell population proliferation, spindle	C1NOREP223	dORF
KDM6A	GO:0000978, GO:0001666, GO:0001701, GO:0001843, GO:0003007, GO:0003016, GO:0005515, GO:0005634, GO:0006338, GO:0007507, GO:0010468, GO:0010628, GO:0016491, GO:0021915, GO:0031490, GO:0032452, GO:0032525, GO:0035097, GO:0035264, GO:0036211, GO:0042802, GO:0045793, GO:0045944, GO:0046872, GO:0048333, GO:0048568, GO:0048570, GO:0071305, GO:0071456, GO:0071558, GO:0071560, GO:0072359, GO:1903298, GO:…	RNA polymerase II cis-regulatory region sequence-specific DNA binding, cellular response to angiotensin, cellular response to endothelin, cellular response to hypoxia, cellular response to transforming growth factor beta stimulus, cellular response to vitamin D, chromatin DNA binding, chromatin remodeling, circulatory system development, embryonic organ development, heart development, heart morph…	CXNOREP24	intORF
KLHL34	GO:0005515, GO:0005615	extracellular space, protein binding	CXNOREP16	uoORF
KRT10	GO:0001533, GO:0005198, GO:0005515, GO:0005576, GO:0005615, GO:0005634, GO:0005737, GO:0005829, GO:0005856, GO:0005882, GO:0008544, GO:0009986, GO:0016020, GO:0018149, GO:0030216, GO:0030280, GO:0030855, GO:0045095, GO:0045109, GO:0045684, GO:0046982, GO:0051290, GO:0070062	cell surface, cornified envelope, cytoplasm, cytoskeleton, cytosol, epidermis development, epithelial cell differentiation, extracellular exosome, extracellular region, extracellular space, intermediate filament, intermediate filament organization, keratin filament, keratinocyte differentiation, membrane, nucleus, peptide cross-linking, positive regulation of epidermis development, protein bindin…	C17RIBOSEQORF80	dORF
LSM12	GO:0003723, GO:0005515, GO:0005737	RNA binding, cytoplasm, protein binding	C17NOREP101	dORF
LSM14A	GO:0000932, GO:0003690, GO:0003723, GO:0003725, GO:0003727, GO:0003729, GO:0005515, GO:0005737, GO:0005819, GO:0005829, GO:0005856, GO:0006417, GO:0010494, GO:0017148, GO:0033962, GO:0034063, GO:0036464, GO:0039529, GO:0051607, GO:0060340, GO:0072686, GO:0090307, GO:1990904	P-body, P-body assembly, RIG-I signaling pathway, RNA binding, cytoplasm, cytoplasmic ribonucleoprotein granule, cytoplasmic stress granule, cytoskeleton, cytosol, defense response to virus, double-stranded DNA binding, double-stranded RNA binding, mRNA binding, mitotic spindle, mitotic spindle assembly, negative regulation of translation, positive regulation of type I interferon-mediated signali…	C19NOREP118	intORF
LYRM2	GO:0005515, GO:0005739, GO:0032981	mitochondrial respiratory chain complex I assembly, mitochondrion, protein binding	C6NOREP156	dORF
MATR3	GO:0001825, GO:0002218, GO:0003170, GO:0003281, GO:0003676, GO:0003723, GO:0005198, GO:0005515, GO:0005634, GO:0005637, GO:0008270, GO:0010608, GO:0016020, GO:0016363, GO:0035198, GO:0042802, GO:0045087, GO:0046872	RNA binding, activation of innate immune response, blastocyst formation, heart valve development, identical protein binding, innate immune response, membrane, metal ion binding, miRNA binding, nuclear inner membrane, nuclear matrix, nucleic acid binding, nucleus, post-transcriptional regulation of gene expression, protein binding, structural molecule activity, ventricular septum development, zinc…	C5NOREP142	intORF
MBTD1	GO:0000724, GO:0000786, GO:0003682, GO:0005515, GO:0005634, GO:0005694, GO:0006325, GO:0006355, GO:0008270, GO:0035064, GO:0035267, GO:0035861, GO:0042981, GO:0045892, GO:0045893, GO:0046872, GO:0048706, GO:0051726, GO:0062060, GO:1905168, GO:2000779	NuA4 histone acetyltransferase complex, NuA4 histone acetyltransferase complex binding, chromatin binding, chromatin organization, chromosome, double-strand break repair via homologous recombination, embryonic skeletal system development, metal ion binding, methylated histone binding, negative regulation of DNA-templated transcription, nucleosome, nucleus, positive regulation of DNA-templated tra…	C17NOREP126	intORF
MID1	GO:0000226, GO:0005515, GO:0005737, GO:0005794, GO:0005819, GO:0005829, GO:0005856, GO:0005874, GO:0005875, GO:0005881, GO:0007026, GO:0007389, GO:0008017, GO:0008270, GO:0015630, GO:0016740, GO:0019899, GO:0031625, GO:0032874, GO:0034451, GO:0035372, GO:0042802, GO:0042803, GO:0046872, GO:0051219, GO:0070507	Golgi apparatus, centriolar satellite, cytoplasm, cytoplasmic microtubule, cytoskeleton, cytosol, enzyme binding, identical protein binding, metal ion binding, microtubule, microtubule associated complex, microtubule binding, microtubule cytoskeleton, microtubule cytoskeleton organization, negative regulation of microtubule depolymerization, pattern specification process, phosphoprotein binding, …	CXRIBOSEQORF6	uORF
MID1IP1	GO:0005515, GO:0005634, GO:0005737, GO:0005829, GO:0005856, GO:0005874, GO:0006629, GO:0007026, GO:0015630, GO:0042802, GO:0045723, GO:0046890, GO:0051258, GO:0051351	cytoplasm, cytoskeleton, cytosol, identical protein binding, lipid metabolic process, microtubule, microtubule cytoskeleton, negative regulation of microtubule depolymerization, nucleus, positive regulation of fatty acid biosynthetic process, positive regulation of ligase activity, protein binding, protein polymerization, regulation of lipid biosynthetic process	CXNOREP21	dORF
MTSS2	GO:0001726, GO:0003779, GO:0003785, GO:0005096, GO:0005515, GO:0005543, GO:0005546, GO:0005737, GO:0005886, GO:0007009, GO:0009898, GO:0015629, GO:0030027, GO:0030031, GO:0030864, GO:0031267, GO:0032587, GO:0036120, GO:0042995, GO:0061024, GO:0090630, GO:0097581	GTPase activator activity, actin binding, actin cytoskeleton, actin monomer binding, activation of GTPase activity, cell projection, cell projection assembly, cellular response to platelet-derived growth factor stimulus, cortical actin cytoskeleton, cytoplasm, cytoplasmic side of plasma membrane, lamellipodium, lamellipodium organization, membrane organization, phosphatidylinositol-4,5-bisphospha…	C16RIBOSEQORF112	uORF
MZT1	GO:0000930, GO:0000931, GO:0005515, GO:0005737, GO:0005813, GO:0005819, GO:0005829, GO:0005856, GO:0031021, GO:0033566, GO:0051415, GO:0090307	centrosome, cytoplasm, cytoskeleton, cytosol, gamma-tubulin complex, gamma-tubulin complex localization, gamma-tubulin ring complex, interphase microtubule organizing center, microtubule nucleation by interphase microtubule organizing center, mitotic spindle assembly, protein binding, spindle	C13NOREP43	dORF
NBPF15	GO:0005737	cytoplasm	C1NOREP193, C1NOREP194	uORF
NOTCH2	GO:0000122, GO:0000139, GO:0000987, GO:0001228, GO:0001701, GO:0001709, GO:0001889, GO:0001890, GO:0001947, GO:0002011, GO:0002315, GO:0002437, GO:0003162, GO:0003184, GO:0005509, GO:0005515, GO:0005576, GO:0005634, GO:0005654, GO:0005737, GO:0005783, GO:0005789, GO:0005886, GO:0005929, GO:0006355, GO:0006357, GO:0006915, GO:0006959, GO:0007219, GO:0007275, GO:0007368, GO:0007399, GO:0007411, GO:…	BMP signaling pathway, DNA-binding transcription activator activity, RNA polymerase II-specific, Golgi membrane, NF-kappaB binding, Notch signaling pathway, animal organ morphogenesis, apoptotic process, atrial septum morphogenesis, atrioventricular node development, axon guidance, bone remodeling, calcium ion binding, cell differentiation, cell fate determination, cell population proliferation, …	C1NOREP188	intORF
NUDCD2	GO:0000775, GO:0000776, GO:0000922, GO:0005515, GO:0005694, GO:0005737, GO:0005813, GO:0005829, GO:0005856, GO:0006457, GO:0015630, GO:0045171, GO:0051082, GO:0072686	centrosome, chromosome, chromosome, centromeric region, cytoplasm, cytoskeleton, cytosol, intercellular bridge, kinetochore, microtubule cytoskeleton, mitotic spindle, protein binding, protein folding, spindle pole, unfolded protein binding	C5NOREP187	dORF
NUDT15	GO:0000278, GO:0000302, GO:0005515, GO:0005829, GO:0006195, GO:0006203, GO:0008413, GO:0009217, GO:0016787, GO:0035539, GO:0042178, GO:0042262, GO:0044715, GO:0046872, GO:0047429, GO:0055086, GO:0061136, GO:1901292	8-oxo-7,8-dihydrodeoxyguanosine triphosphate pyrophosphatase activity, 8-oxo-7,8-dihydroguanosine triphosphate pyrophosphatase activity, 8-oxo-dGDP phosphatase activity, DNA protection, cytosol, dGTP catabolic process, hydrolase activity, metal ion binding, mitotic cell cycle, nucleobase-containing small molecule metabolic process, nucleoside phosphate catabolic process, nucleoside triphosphate d…	C13NOREP28	dORF
OSBPL9	GO:0005515, GO:0005768, GO:0005794, GO:0005829, GO:0006699, GO:0006869, GO:0008289, GO:0016020, GO:0031902, GO:0032934, GO:0043231, GO:0120015	Golgi apparatus, bile acid biosynthetic process, cytosol, endosome, intracellular membrane-bounded organelle, late endosome membrane, lipid binding, lipid transport, membrane, protein binding, sterol binding, sterol transfer activity	C1RIBOSEQORF98	intORF
PPIP5K2	GO:0000827, GO:0000828, GO:0000829, GO:0000832, GO:0005515, GO:0005524, GO:0005737, GO:0005829, GO:0006020, GO:0007605, GO:0016301, GO:0032958, GO:0033857, GO:0043647, GO:0052723, GO:0052724	ATP binding, cytoplasm, cytosol, diphosphoinositol-pentakisphosphate kinase activity, inositol heptakisphosphate kinase activity, inositol hexakisphosphate 1-kinase activity, inositol hexakisphosphate 3-kinase activity, inositol hexakisphosphate 5-kinase activity, inositol hexakisphosphate kinase activity, inositol metabolic process, inositol phosphate biosynthetic process, inositol phosphate met…	C5NOREP99	uORF
PRKD3	GO:0004672, GO:0004674, GO:0004697, GO:0005515, GO:0005524, GO:0005654, GO:0005737, GO:0005829, GO:0005886, GO:0006468, GO:0007200, GO:0016020, GO:0016301, GO:0030148, GO:0035556, GO:0036211, GO:0046872, GO:0106310	ATP binding, cytoplasm, cytosol, diacylglycerol-dependent serine/threonine kinase activity, intracellular signal transduction, kinase activity, membrane, metal ion binding, nucleoplasm, phospholipase C-activating G protein-coupled receptor signaling pathway, plasma membrane, protein binding, protein kinase activity, protein modification process, protein phosphorylation, protein serine kinase acti…	C2RIBOSEQORF23	uORF
PSMA5	GO:0000502, GO:0005515, GO:0005576, GO:0005634, GO:0005654, GO:0005737, GO:0005829, GO:0005839, GO:0006511, GO:0010498, GO:0019773, GO:0034774, GO:0043161, GO:0051603, GO:0070062, GO:1904813	cytoplasm, cytosol, extracellular exosome, extracellular region, ficolin-1-rich granule lumen, nucleoplasm, nucleus, proteasomal protein catabolic process, proteasome complex, proteasome core complex, proteasome core complex, alpha-subunit complex, proteasome-mediated ubiquitin-dependent protein catabolic process, protein binding, proteolysis involved in protein catabolic process, secretory granu…	C1NOREP171	intORF
PTMA	GO:0005515, GO:0005634, GO:0005654, GO:0005829, GO:0006351, GO:0042393, GO:0043066, GO:0045944, GO:0140297	DNA-binding transcription factor binding, DNA-templated transcription, cytosol, histone binding, negative regulation of apoptotic process, nucleoplasm, nucleus, positive regulation of transcription by RNA polymerase II, protein binding	C2NOREP283	dORF
RAC1	GO:0001764, GO:0001934, GO:0003376, GO:0003924, GO:0003925, GO:0005515, GO:0005525, GO:0005634, GO:0005737, GO:0005789, GO:0005802, GO:0005829, GO:0005856, GO:0005884, GO:0005886, GO:0005925, GO:0005938, GO:0006954, GO:0007015, GO:0007155, GO:0007160, GO:0007163, GO:0007264, GO:0008045, GO:0008360, GO:0008361, GO:0009611, GO:0009653, GO:0010310, GO:0010591, GO:0010592, GO:0010595, GO:0010764, GO:…	G protein activity, GTP binding, GTPase activity, NADPH oxidase complex, Rac protein signal transduction, Rho GDP-dissociation inhibitor binding, Wnt signaling pathway, planar cell polarity pathway, actin cytoskeleton organization, actin filament, actin filament organization, actin filament polymerization, anatomical structure morphogenesis, cell adhesion, cell chemotaxis, cell cortex, cell migra…	C7NOREP21	intORF
RHEB	GO:0000139, GO:0000166, GO:0000287, GO:0003924, GO:0005515, GO:0005525, GO:0005681, GO:0005737, GO:0005764, GO:0005765, GO:0005783, GO:0005789, GO:0005794, GO:0005829, GO:0005886, GO:0007165, GO:0007264, GO:0012505, GO:0014069, GO:0016020, GO:0016241, GO:0016787, GO:0019003, GO:0019901, GO:0030295, GO:0031669, GO:0032006, GO:0032008, GO:0043539, GO:0045202, GO:0046872, GO:0048709, GO:0048714, GO:…	GDP binding, GTP binding, GTPase activity, Golgi apparatus, Golgi membrane, cellular response to nutrient levels, cytoplasm, cytosol, endomembrane system, endoplasmic reticulum, endoplasmic reticulum membrane, extracellular exosome, hydrolase activity, lysosomal membrane, lysosome, magnesium ion binding, membrane, metal ion binding, negative regulation of cold-induced thermogenesis, nucleotide bi…	C7RIBOSEQORF149	uORF
RHOQ	GO:0003924, GO:0005515, GO:0005522, GO:0005525, GO:0005737, GO:0005884, GO:0005886, GO:0006897, GO:0007015, GO:0007163, GO:0007165, GO:0007264, GO:0008286, GO:0008360, GO:0019901, GO:0030660, GO:0030866, GO:0032427, GO:0032869, GO:0032956, GO:0045121, GO:0045944, GO:0046039, GO:0046326, GO:0051491, GO:0070062, GO:1903077	GBD domain binding, GTP binding, GTP metabolic process, GTPase activity, Golgi-associated vesicle membrane, actin filament, actin filament organization, cellular response to insulin stimulus, cortical actin cytoskeleton organization, cytoplasm, endocytosis, establishment or maintenance of cell polarity, extracellular exosome, insulin receptor signaling pathway, membrane raft, negative regulation …	C2RIBOSEQORF31	uORF
RNF4	GO:0003677, GO:0004842, GO:0005515, GO:0005634, GO:0005654, GO:0005737, GO:0008270, GO:0016567, GO:0016604, GO:0016605, GO:0016740, GO:0030374, GO:0031491, GO:0032184, GO:0042802, GO:0043161, GO:0045893, GO:0045944, GO:0046685, GO:0046872, GO:0051865, GO:0061630, GO:0070534, GO:0070936, GO:0070979, GO:0085020, GO:0090169, GO:0090234, GO:0120186, GO:1990752	DNA binding, PML body, SUMO polymer binding, cytoplasm, identical protein binding, metal ion binding, microtubule end, negative regulation of protein localization to chromatin, nuclear body, nuclear receptor coactivator activity, nucleoplasm, nucleosome binding, nucleus, positive regulation of DNA-templated transcription, positive regulation of transcription by RNA polymerase II, proteasome-media…	C4NOREP10	dORF
RPL39	GO:0002181, GO:0002227, GO:0003723, GO:0003735, GO:0005615, GO:0005737, GO:0005829, GO:0005840, GO:0006412, GO:0019731, GO:0022625, GO:0022626, GO:0050830, GO:0061844, GO:1990904	RNA binding, antibacterial humoral response, antimicrobial humoral immune response mediated by antimicrobial peptide, cytoplasm, cytoplasmic translation, cytosol, cytosolic large ribosomal subunit, cytosolic ribosome, defense response to Gram-positive bacterium, extracellular space, innate immune response in mucosa, ribonucleoprotein complex, ribosome, structural constituent of ribosome, translat…	CXNOREP85	dORF
RPRD1A	GO:0000993, GO:0001111, GO:0005515, GO:0005634, GO:0005654, GO:0031124, GO:0042802, GO:0097550, GO:0099122	RNA polymerase II C-terminal domain binding, RNA polymerase II complex binding, RNA polymerase II promoter clearance, identical protein binding, mRNA 3'-end processing, nucleoplasm, nucleus, protein binding, transcription preinitiation complex	C18NOREP48	intORF
RTL8B	GO:0005515	protein binding	CXNOREP97	dORF
SCML1	GO:0003682, GO:0005515, GO:0005634, GO:0042393, GO:0045892	chromatin binding, histone binding, negative regulation of DNA-templated transcription, nucleus, protein binding	CXRIBOSEQORF12	intORF
SCOC	GO:0005654, GO:0005737, GO:0005794, GO:0005829, GO:0016020	Golgi apparatus, cytoplasm, cytosol, membrane, nucleoplasm	C4NOREP144	dORF
SH3KBP1	GO:0005515, GO:0005737, GO:0005829, GO:0005856, GO:0005886, GO:0005911, GO:0005925, GO:0006897, GO:0006915, GO:0007010, GO:0007015, GO:0007267, GO:0008360, GO:0014069, GO:0016020, GO:0016301, GO:0016477, GO:0017124, GO:0030139, GO:0030659, GO:0031410, GO:0031625, GO:0043005, GO:0045202, GO:0050871, GO:0070161, GO:0098978, GO:0098982	GABA-ergic synapse, SH3 domain binding, actin filament organization, anchoring junction, apoptotic process, cell migration, cell-cell junction, cell-cell signaling, cytoplasm, cytoplasmic vesicle, cytoplasmic vesicle membrane, cytoskeleton, cytoskeleton organization, cytosol, endocytic vesicle, endocytosis, focal adhesion, glutamatergic synapse, kinase activity, membrane, neuron projection, plasm…	CXRIBOSEQORF13	uORF
SHB	GO:0001525, GO:0001568, GO:0001784, GO:0005515, GO:0005654, GO:0005737, GO:0005829, GO:0005886, GO:0006915, GO:0007165, GO:0030097, GO:0030154, GO:0030159, GO:0036464, GO:0042100, GO:0045624, GO:0045931, GO:0048514, GO:0050852, GO:0071425, GO:1900194	B cell proliferation, T cell receptor signaling pathway, angiogenesis, apoptotic process, blood vessel development, blood vessel morphogenesis, cell differentiation, cytoplasm, cytoplasmic ribonucleoprotein granule, cytosol, hematopoietic stem cell proliferation, hemopoiesis, negative regulation of oocyte maturation, nucleoplasm, phosphotyrosine residue binding, plasma membrane, positive regulati…	C9RIBOSEQORF36	uORF
SHROOM2	GO:0002089, GO:0003779, GO:0005515, GO:0005737, GO:0005856, GO:0005874, GO:0005886, GO:0005912, GO:0005923, GO:0007015, GO:0007420, GO:0008013, GO:0008057, GO:0015280, GO:0016324, GO:0016477, GO:0030864, GO:0032401, GO:0032438, GO:0035725, GO:0043010, GO:0043296, GO:0043482, GO:0043583, GO:0045176, GO:0048593, GO:0051015, GO:0070062	actin binding, actin filament binding, actin filament organization, adherens junction, apical junction complex, apical plasma membrane, apical protein localization, beta-catenin binding, bicellular tight junction, brain development, camera-type eye development, camera-type eye morphogenesis, cell migration, cellular pigment accumulation, cortical actin cytoskeleton, cytoplasm, cytoskeleton, ear d…	CXNOREP5	intORF
SIAH1	GO:0004842, GO:0005515, GO:0005634, GO:0005737, GO:0005829, GO:0006511, GO:0006915, GO:0007275, GO:0007283, GO:0007399, GO:0007411, GO:0008270, GO:0009653, GO:0016567, GO:0016740, GO:0030154, GO:0030163, GO:0030877, GO:0031624, GO:0042802, GO:0043065, GO:0043161, GO:0046872, GO:0051402, GO:0060070, GO:0061630, GO:1990000, GO:2001244	amyloid fibril formation, anatomical structure morphogenesis, apoptotic process, axon guidance, beta-catenin destruction complex, canonical Wnt signaling pathway, cell differentiation, cytoplasm, cytosol, identical protein binding, metal ion binding, multicellular organism development, nervous system development, neuron apoptotic process, nucleus, positive regulation of apoptotic process, positiv…	C16NOREP74	intORF
SLC10A3	GO:0008508, GO:0015293, GO:0015721, GO:0016020, GO:0032526, GO:0055085	bile acid and bile salt transport, bile acid:sodium symporter activity, membrane, response to retinoic acid, symporter activity, transmembrane transport	CXRIBOSEQORF77	uORF
SLC20A1	GO:0005315, GO:0005316, GO:0005436, GO:0005886, GO:0006796, GO:0006811, GO:0006814, GO:0006817, GO:0008283, GO:0015293, GO:0016020, GO:0031214, GO:0035435, GO:0035725, GO:0038023, GO:0043123	biomineral tissue development, cell population proliferation, high-affinity phosphate:sodium symporter activity, membrane, monoatomic ion transport, phosphate ion transmembrane transport, phosphate ion transport, phosphate transmembrane transporter activity, phosphate-containing compound metabolic process, plasma membrane, positive regulation of canonical NF-kappaB signal transduction, signaling …	C2RIBOSEQORF74	uORF
SLC20A2	GO:0001618, GO:0005315, GO:0005436, GO:0005886, GO:0006811, GO:0006814, GO:0006817, GO:0015293, GO:0016020, GO:0016324, GO:0030501, GO:0031526, GO:0035435, GO:0035725, GO:0038023, GO:0046718, GO:0055085, GO:0070062	apical plasma membrane, brush border membrane, extracellular exosome, membrane, monoatomic ion transport, phosphate ion transmembrane transport, phosphate ion transport, phosphate transmembrane transporter activity, plasma membrane, positive regulation of bone mineralization, signaling receptor activity, sodium ion transmembrane transport, sodium ion transport, sodium:phosphate symporter activity…	C8RIBOSEQORF45	uORF
SLC35E2B	GO:0001835, GO:0005794, GO:0015297, GO:0016020, GO:0055085	Golgi apparatus, antiporter activity, blastocyst hatching, membrane, transmembrane transport	C1RIBOSEQORF8	uORF
SMIM20	GO:0005515, GO:0005576, GO:0005739, GO:0005743, GO:0016020, GO:0033617	extracellular region, membrane, mitochondrial cytochrome c oxidase assembly, mitochondrial inner membrane, mitochondrion, protein binding	C4NOREP43	doORF
SNRPG	GO:0000245, GO:0000387, GO:0000398, GO:0003723, GO:0005515, GO:0005634, GO:0005654, GO:0005681, GO:0005682, GO:0005683, GO:0005684, GO:0005685, GO:0005686, GO:0005687, GO:0005689, GO:0005737, GO:0005829, GO:0006397, GO:0008380, GO:0030532, GO:0034709, GO:0034719, GO:0036261, GO:0043186, GO:0046540, GO:0071004, GO:0071005, GO:0071007, GO:0071011, GO:0071013, GO:0097526, GO:1903241	7-methylguanosine cap hypermethylation, P granule, RNA binding, RNA splicing, SMN-Sm protein complex, U1 snRNP, U12-type spliceosomal complex, U2 snRNP, U2-type catalytic step 2 spliceosome, U2-type precatalytic spliceosome, U2-type prespliceosome, U2-type prespliceosome assembly, U2-type spliceosomal complex, U4 snRNP, U4/U6 x U5 tri-snRNP complex, U5 snRNP, U7 snRNP, catalytic step 2 spliceosom…	C2NOREP85	dORF
SOX12	GO:0000122, GO:0000785, GO:0000976, GO:0000978, GO:0000981, GO:0001228, GO:0003677, GO:0005634, GO:0005654, GO:0007420, GO:0021510, GO:0030182, GO:0032993, GO:0045591, GO:0045944, GO:1990837	DNA binding, DNA-binding transcription activator activity, RNA polymerase II-specific, DNA-binding transcription factor activity, RNA polymerase II-specific, RNA polymerase II cis-regulatory region sequence-specific DNA binding, brain development, chromatin, negative regulation of transcription by RNA polymerase II, neuron differentiation, nucleoplasm, nucleus, positive regulation of regulatory T…	C20RIBOSEQORF2	uORF
SSTR3	GO:0004930, GO:0004994, GO:0005102, GO:0005515, GO:0005886, GO:0005929, GO:0007186, GO:0007187, GO:0007218, GO:0007267, GO:0007283, GO:0008285, GO:0008628, GO:0016020, GO:0021549, GO:0030900, GO:0038170, GO:0042594, GO:0042923, GO:0043005, GO:0060170, GO:0071385, GO:0071392, GO:0097730	G protein-coupled receptor activity, G protein-coupled receptor signaling pathway, G protein-coupled receptor signaling pathway, coupled to cyclic nucleotide second messenger, cell-cell signaling, cellular response to estradiol stimulus, cellular response to glucocorticoid stimulus, cerebellum development, ciliary membrane, cilium, forebrain development, hormone-mediated apoptotic signaling pathw…	C22NOREP55	uORF
SYN1	GO:0000795, GO:0003779, GO:0005515, GO:0005524, GO:0005794, GO:0005856, GO:0007268, GO:0007269, GO:0008021, GO:0014069, GO:0019901, GO:0030424, GO:0030425, GO:0030672, GO:0031410, GO:0042802, GO:0042995, GO:0044297, GO:0045202, GO:0046928, GO:0048306, GO:0048666, GO:0048786, GO:0050808, GO:0098685, GO:0098693, GO:0098793, GO:0098850, GO:0099504, GO:0106006, GO:2000300	ATP binding, Golgi apparatus, Schaffer collateral - CA1 synapse, actin binding, axon, calcium-dependent protein binding, cell body, cell projection, chemical synaptic transmission, cytoplasmic vesicle, cytoskeletal protein-membrane anchor activity, cytoskeleton, dendrite, extrinsic component of synaptic vesicle membrane, identical protein binding, neuron development, neurotransmitter secretion, p…	CXNOREP28	dORF
SYT15	GO:0000149, GO:0001786, GO:0005509, GO:0005544, GO:0005886, GO:0017156, GO:0030276, GO:0070382	SNARE binding, calcium ion binding, calcium-dependent phospholipid binding, calcium-ion regulated exocytosis, clathrin binding, exocytic vesicle, phosphatidylserine binding, plasma membrane	C10NOREP70	intORF
TASP1	GO:0004298, GO:0005737, GO:0005829, GO:0006508, GO:0016787, GO:0040029, GO:0042802, GO:0045893, GO:0051604	cytoplasm, cytosol, epigenetic regulation of gene expression, hydrolase activity, identical protein binding, positive regulation of DNA-templated transcription, protein maturation, proteolysis, threonine-type endopeptidase activity	C20NOREP24	intORF
TBL1XR1	GO:0000118, GO:0000122, GO:0000976, GO:0001835, GO:0002021, GO:0003677, GO:0003714, GO:0005515, GO:0005634, GO:0005654, GO:0006325, GO:0006357, GO:0008013, GO:0010468, GO:0016042, GO:0017053, GO:0035264, GO:0042393, GO:0043161, GO:0045892, GO:0045893, GO:0045944, GO:0050872, GO:0060612, GO:0060613, GO:0072686, GO:0090207, GO:0090263	DNA binding, adipose tissue development, beta-catenin binding, blastocyst hatching, chromatin organization, fat pad development, histone binding, histone deacetylase complex, lipid catabolic process, mitotic spindle, multicellular organism growth, negative regulation of DNA-templated transcription, negative regulation of transcription by RNA polymerase II, nucleoplasm, nucleus, positive regulatio…	C3NOREP214	intORF
TGOLN2	GO:0005515, GO:0005654, GO:0005768, GO:0005788, GO:0005794, GO:0005802, GO:0005886, GO:0030133, GO:0030140, GO:0030669	Golgi apparatus, clathrin-coated endocytic vesicle membrane, endoplasmic reticulum lumen, endosome, nucleoplasm, plasma membrane, protein binding, trans-Golgi network, trans-Golgi network transport vesicle, transport vesicle	C2NOREP104	dORF
TIMM8A	GO:0005515, GO:0005739, GO:0005743, GO:0005758, GO:0006626, GO:0007399, GO:0008270, GO:0015031, GO:0042719, GO:0042802, GO:0045039, GO:0046872	identical protein binding, metal ion binding, mitochondrial inner membrane, mitochondrial intermembrane space, mitochondrial intermembrane space protein transporter complex, mitochondrion, nervous system development, protein binding, protein insertion into mitochondrial inner membrane, protein targeting to mitochondrion, protein transport, zinc ion binding	CXNOREP58	dORF
TMEM164	GO:0016020, GO:0160020	membrane, positive regulation of ferroptosis	CXNOREP80, CXNOREP82	intORF, uoORF
TMSB4X	GO:0003723, GO:0003779, GO:0003785, GO:0005515, GO:0005576, GO:0005634, GO:0005737, GO:0005829, GO:0005856, GO:0007015, GO:0019899, GO:0030334, GO:0031093, GO:0033209, GO:0042989, GO:0043124, GO:0043536, GO:0050728, GO:0140311, GO:1905273, GO:2001028, GO:2001171	RNA binding, actin binding, actin filament organization, actin monomer binding, cytoplasm, cytoskeleton, cytosol, enzyme binding, extracellular region, negative regulation of canonical NF-kappaB signal transduction, negative regulation of inflammatory response, nucleus, platelet alpha granule lumen, positive regulation of ATP biosynthetic process, positive regulation of blood vessel endothelial c…	CXNOREP11	dORF
TNFSF13	GO:0002376, GO:0005102, GO:0005125, GO:0005164, GO:0005515, GO:0005576, GO:0005615, GO:0005654, GO:0005737, GO:0005829, GO:0006955, GO:0007154, GO:0007165, GO:0008284, GO:0016020, GO:0023052, GO:0048018, GO:0048298, GO:0070062	cell communication, cytokine activity, cytoplasm, cytosol, extracellular exosome, extracellular region, extracellular space, immune response, immune system process, membrane, nucleoplasm, positive regulation of cell population proliferation, positive regulation of isotype switching to IgA isotypes, protein binding, receptor ligand activity, signal transduction, signaling, signaling receptor bindi…	C17NOREP22	uORF
TRIAP1	GO:0002039, GO:0005515, GO:0005634, GO:0005654, GO:0005739, GO:0005758, GO:0006869, GO:0006915, GO:0006977, GO:0015914, GO:0030330, GO:0032991, GO:0034644, GO:0043066, GO:0043154, GO:0045332, GO:0045944, GO:0090201, GO:0097035, GO:0120009, GO:1902166, GO:1990050, GO:2001140	DNA damage response, signal transduction by p53 class mediator, DNA damage response, signal transduction by p53 class mediator resulting in cell cycle arrest, apoptotic process, cellular response to UV, intermembrane lipid transfer, lipid transport, mitochondrial intermembrane space, mitochondrion, negative regulation of apoptotic process, negative regulation of cysteine-type endopeptidase activi…	C12NOREP189	dORF
TRMT2B	GO:0005515, GO:0005739, GO:0005759, GO:0006364, GO:0006396, GO:0008033, GO:0008168, GO:0008173, GO:0030697, GO:0031167, GO:0032259, GO:0070041	RNA methyltransferase activity, RNA processing, methylation, methyltransferase activity, mitochondrial matrix, mitochondrion, protein binding, rRNA (uridine-C5-)-methyltransferase activity, rRNA methylation, rRNA processing, tRNA (uracil(54)-C5)-methyltransferase activity, S-adenosyl methionine-dependent, tRNA processing	CXNOREP57	uORF
TXN	GO:0000122, GO:0003723, GO:0004791, GO:0005515, GO:0005576, GO:0005634, GO:0005654, GO:0005737, GO:0005829, GO:0009314, GO:0015035, GO:0033138, GO:0042803, GO:0043388, GO:0045454, GO:0046826, GO:0047134, GO:0051897, GO:0061692, GO:0070062, GO:0071731, GO:2000170	RNA binding, cell redox homeostasis, cellular detoxification of hydrogen peroxide, cytoplasm, cytosol, extracellular exosome, extracellular region, negative regulation of protein export from nucleus, negative regulation of transcription by RNA polymerase II, nucleoplasm, nucleus, positive regulation of DNA binding, positive regulation of peptidyl-cysteine S-nitrosylation, positive regulation of p…	C9NOREP93	dORF
ULK1	GO:0000045, GO:0000407, GO:0000421, GO:0000422, GO:0004672, GO:0004674, GO:0005515, GO:0005524, GO:0005737, GO:0005741, GO:0005776, GO:0005789, GO:0005829, GO:0006468, GO:0006914, GO:0007165, GO:0007409, GO:0008104, GO:0008285, GO:0010506, GO:0010508, GO:0010803, GO:0016236, GO:0016241, GO:0018105, GO:0018107, GO:0030424, GO:0031102, GO:0031175, GO:0031267, GO:0031333, GO:0031669, GO:0034045, GO:…	ATP binding, Atg1/ULK1 kinase complex, GTPase binding, autophagosome, autophagosome assembly, autophagosome membrane, autophagy, autophagy of mitochondrion, axon, axon extension, axonogenesis, cellular response to nutrient levels, cytoplasm, cytosol, endoplasmic reticulum membrane, identical protein binding, macroautophagy, mitochondrial outer membrane, negative regulation of cell population prol…	C12NOREP214	uORF
WDR5B	GO:0005515, GO:0042393, GO:0048188	Set1C/COMPASS complex, histone binding, protein binding	C3RIBOSEQORF123	uORF
WSCD1	GO:0000139, GO:0005794, GO:0008146, GO:0016020	Golgi apparatus, Golgi membrane, membrane, sulfotransferase activity	C17NOREP15	uORF
YTHDF2	GO:0000932, GO:0001556, GO:0003723, GO:0003729, GO:0005515, GO:0005634, GO:0005737, GO:0005829, GO:0006402, GO:0006959, GO:0007276, GO:0007283, GO:0007284, GO:0010494, GO:0030154, GO:0030155, GO:0034063, GO:0034451, GO:0036464, GO:0043488, GO:0045087, GO:0045746, GO:0048477, GO:0048598, GO:0050767, GO:0051301, GO:0060339, GO:0061157, GO:0062153, GO:0070925, GO:0071425, GO:0098508, GO:1902036, GO:…	C5-methylcytidine-containing RNA reader activity, N6-methyladenosine-containing RNA reader activity, P-body, RNA binding, cell differentiation, cell division, centriolar satellite, cytoplasm, cytoplasmic ribonucleoprotein granule, cytoplasmic stress granule, cytosol, embryonic morphogenesis, endothelial to hematopoietic transition, gamete generation, hematopoietic stem cell proliferation, humoral…	C1NOREP70	dORF
ZBED4	GO:0000785, GO:0000976, GO:0000977, GO:0000981, GO:0001228, GO:0001917, GO:0003677, GO:0003723, GO:0005515, GO:0005634, GO:0005654, GO:0005737, GO:0042802, GO:0045944, GO:0046872, GO:0046983	DNA binding, DNA-binding transcription activator activity, RNA polymerase II-specific, DNA-binding transcription factor activity, RNA polymerase II-specific, RNA binding, RNA polymerase II transcription regulatory region sequence-specific DNA binding, chromatin, cytoplasm, identical protein binding, metal ion binding, nucleoplasm, nucleus, photoreceptor inner segment, positive regulation of trans…	C22RIBOSEQORF60	uORF
ZFX	GO:0000785, GO:0000978, GO:0001228, GO:0001541, GO:0003677, GO:0005634, GO:0005654, GO:0005694, GO:0005730, GO:0006355, GO:0006357, GO:0007281, GO:0007283, GO:0009566, GO:0009791, GO:0035264, GO:0043035, GO:0045944, GO:0046872, GO:0048599, GO:0048872, GO:0060746	DNA binding, DNA-binding transcription activator activity, RNA polymerase II-specific, RNA polymerase II cis-regulatory region sequence-specific DNA binding, chromatin, chromatin insulator sequence binding, chromosome, fertilization, germ cell development, homeostasis of number of cells, metal ion binding, multicellular organism growth, nucleolus, nucleoplasm, nucleus, oocyte development, ovarian…	CXNOREP17	intORF
ZNF322	GO:0000978, GO:0000981, GO:0000987, GO:0003677, GO:0003700, GO:0005634, GO:0005654, GO:0005737, GO:0005813, GO:0005829, GO:0006355, GO:0006357, GO:0046872, GO:1902459	DNA binding, DNA-binding transcription factor activity, DNA-binding transcription factor activity, RNA polymerase II-specific, RNA polymerase II cis-regulatory region sequence-specific DNA binding, centrosome, cis-regulatory region sequence-specific DNA binding, cytoplasm, cytosol, metal ion binding, nucleoplasm, nucleus, positive regulation of stem cell population maintenance, regulation of DNA-…	C6RIBOSEQORF23	uORF
ZNF608	GO:0000122, GO:0005634, GO:0006357, GO:0046872	metal ion binding, negative regulation of transcription by RNA polymerase II, nucleus, regulation of transcription by RNA polymerase II	C5NOREP118	uORF
ZNF639	GO:0000976, GO:0000978, GO:0001228, GO:0003677, GO:0003700, GO:0005515, GO:0005634, GO:0005654, GO:0006357, GO:0030307, GO:0043922, GO:0043923, GO:0045892, GO:0045944, GO:0046718, GO:0046872	DNA binding, DNA-binding transcription activator activity, RNA polymerase II-specific, DNA-binding transcription factor activity, RNA polymerase II cis-regulatory region sequence-specific DNA binding, metal ion binding, negative regulation by host of viral transcription, negative regulation of DNA-templated transcription, nucleoplasm, nucleus, positive regulation by host of viral transcription, p…	C3NOREP219	intORF
