# Supplementary material for: Mutational constraint analysis workflow for overlapping short open reading frames and genomic neighbors
Source: BMC Genomics. 2025 Mar 14;26:254. doi: 10.1186/s12864-025-11444-w (PMC11909976; doi:10.1186/s12864-025-11444-w)
Supplement: Supplementary file 7 — Supplementary Material 7 [file 12864_2025_11444_MOESM7_ESM.zip]

Archive with 58 entries (53 files):
- genomic-constraint-calculation-main-5/
- __MACOSX/._genomic-constraint-calculation-main-5
- genomic-constraint-calculation-main-5/LICENSE
- __MACOSX/genomic-constraint-calculation-main-5/._LICENSE
- genomic-constraint-calculation-main-5/requirements.txt
- __MACOSX/genomic-constraint-calculation-main-5/._requirements.txt
- genomic-constraint-calculation-main-5/dist/
- __MACOSX/genomic-constraint-calculation-main-5/._dist
- genomic-constraint-calculation-main-5/.pre-commit-config.yaml
- __MACOSX/genomic-constraint-calculation-main-5/._.pre-commit-config.yaml
- genomic-constraint-calculation-main-5/pyproject.toml
- __MACOSX/genomic-constraint-calculation-main-5/._pyproject.toml
- genomic-constraint-calculation-main-5/tests/
- __MACOSX/genomic-constraint-calculation-main-5/._tests
- genomic-constraint-calculation-main-5/genomic_constraint_calculation/
- __MACOSX/genomic-constraint-calculation-main-5/._genomic_constraint_calculation
- genomic-constraint-calculation-main-5/README.md
- __MACOSX/genomic-constraint-calculation-main-5/._README.md
- genomic-constraint-calculation-main-5/.gitignore
- __MACOSX/genomic-constraint-calculation-main-5/._.gitignore
- genomic-constraint-calculation-main-5/environment.yaml
- __MACOSX/genomic-constraint-calculation-main-5/._environment.yaml
- genomic-constraint-calculation-main-5/poetry.lock
- __MACOSX/genomic-constraint-calculation-main-5/._poetry.lock
- genomic-constraint-calculation-main-5/data/
- __MACOSX/genomic-constraint-calculation-main-5/._data
- genomic-constraint-calculation-main-5/dist/genomic_constraint_calculation-0.1.0.tar.gz
- __MACOSX/genomic-constraint-calculation-main-5/dist/._genomic_constraint_calculation-0.1.0.tar.gz
- genomic-constraint-calculation-main-5/dist/genomic_constraint_calculation-0.1.0-py3-none-any.whl
- __MACOSX/genomic-constraint-calculation-main-5/dist/._genomic_constraint_calculation-0.1.0-py3-none-any.whl
- genomic-constraint-calculation-main-5/tests/test_genomic_constraint_calculation.py
- __MACOSX/genomic-constraint-calculation-main-5/tests/._test_genomic_constraint_calculation.py
- genomic-constraint-calculation-main-5/tests/__init__.py
- __MACOSX/genomic-constraint-calculation-main-5/tests/.___init__.py
- genomic-constraint-calculation-main-5/genomic_constraint_calculation/__init__.py
- __MACOSX/genomic-constraint-calculation-main-5/genomic_constraint_calculation/.___init__.py
- genomic-constraint-calculation-main-5/genomic_constraint_calculation/utils.py
- __MACOSX/genomic-constraint-calculation-main-5/genomic_constraint_calculation/._utils.py
- genomic-constraint-calculation-main-5/genomic_constraint_calculation/constraint_calculation.py
- __MACOSX/genomic-constraint-calculation-main-5/genomic_constraint_calculation/._constraint_calculation.py
- genomic-constraint-calculation-main-5/data/df_whitelist_ins_mane.csv
- __MACOSX/genomic-constraint-calculation-main-5/data/._df_whitelist_ins_mane.csv
- genomic-constraint-calculation-main-5/data/methylation_accross_tissues_ins_mane.csv
- __MACOSX/genomic-constraint-calculation-main-5/data/._methylation_accross_tissues_ins_mane.csv
- genomic-constraint-calculation-main-5/data/df_mu_rates.csv
- __MACOSX/genomic-constraint-calculation-main-5/data/._df_mu_rates.csv
- genomic-constraint-calculation-main-5/data/mane_transcripts_moeuf_missense_test.csv
- __MACOSX/genomic-constraint-calculation-main-5/data/._mane_transcripts_moeuf_missense_test.csv
- genomic-constraint-calculation-main-5/data/methylation_accross_tissues_brca2_mane.csv
- __MACOSX/genomic-constraint-calculation-main-5/data/._methylation_accross_tissues_brca2_mane.csv
- genomic-constraint-calculation-main-5/data/df_whitelist_brca2_mane.csv
- __MACOSX/genomic-constraint-calculation-main-5/data/._df_whitelist_brca2_mane.csv
- genomic-constraint-calculation-main-5/data/df_whitelist_ihh_mane.csv
- __MACOSX/genomic-constraint-calculation-main-5/data/._df_whitelist_ihh_mane.csv
- genomic-constraint-calculation-main-5/data/methylation_accross_tissues_ihh_mane.csv
- __MACOSX/genomic-constraint-calculation-main-5/data/._methylation_accross_tissues_ihh_mane.csv
- genomic-constraint-calculation-main-5/data/mane_transcripts_possibles_observed_missense_test.csv
- __MACOSX/genomic-constraint-calculation-main-5/data/._mane_transcripts_possibles_observed_missense_test.csv
