# Supplementary material for: Mutational constraint analysis workflow for overlapping short open reading frames and genomic neighbors
Source: BMC Genomics. 2025 Mar 14;26:254. doi: 10.1186/s12864-025-11444-w (PMC11909976; doi:10.1186/s12864-025-11444-w)
Supplement: Supplementary file 7 — Supplementary Material 7 [file 12864_2025_11444_MOESM7_ESM.zip › genomic-constraint-calculation-main-5/requirements.txt]

biopython==1.83	python_version >= "3.11" and python_version < "4.0"
black==24.4.2	python_version >= "3.11" and python_version < "4.0"
click==8.1.7	python_version >= "3.11" and python_version < "4.0"
colorama==0.4.6	python_version >= "3.11" and python_version < "4.0" and (sys_platform == "win32" or platform_system == "Windows")
iniconfig==2.0.0	python_version >= "3.11" and python_version < "4.0"
mypy-extensions==1.0.0	python_version >= "3.11" and python_version < "4.0"
numpy==1.26.4	python_version >= "3.11" and python_version < "4.0"
packaging==24.0	python_version >= "3.11" and python_version < "4.0"
pandas==2.2.2	python_version >= "3.11" and python_version < "4.0"
pathspec==0.12.1	python_version >= "3.11" and python_version < "4.0"
platformdirs==4.2.2	python_version >= "3.11" and python_version < "4.0"
pluggy==1.5.0	python_version >= "3.11" and python_version < "4.0"
pytest==8.2.2	python_version >= "3.11" and python_version < "4.0"
python-dateutil==2.9.0.post0	python_version >= "3.11" and python_version < "4.0"
pytz==2024.1	python_version >= "3.11" and python_version < "4.0"
scipy==1.13.1	python_version >= "3.11" and python_version < "4.0"
six==1.16.0	python_version >= "3.11" and python_version < "4.0"
tzdata==2024.1	python_version >= "3.11" and python_version < "4.0"
