# Supplementary material for: Mutational constraint analysis workflow for overlapping short open reading frames and genomic neighbors
Source: BMC Genomics. 2025 Mar 14;26:254. doi: 10.1186/s12864-025-11444-w (PMC11909976; doi:10.1186/s12864-025-11444-w)
Supplement: Supplementary file 7 — Supplementary Material 7 [file 12864_2025_11444_MOESM7_ESM.zip › genomic-constraint-calculation-main-5/pyproject.toml]

[tool.poetry]
name = "genomic-constraint-calculation"
version = "0.1.0"
description = "Python Code to calculate constraints in the context of population genomics"
authors = ["mdanner93 <48050453+mdanner93@users.noreply.github.com>"]
license = "GNU GENERAL PUBLIC LICENSE"
readme = "README.md"
packages = [{include = "genomic_constraint_calculation"}]

[tool.poetry.dependencies]
python = "^3.11"
numpy = "^1.26.4"
pandas = "^2.2.2"
scipy = "^1.13.1"
biopython = "^1.83"


[tool.poetry.group.dev.dependencies]
pytest = "^8.2.2"
black = "^24.4.2"

[build-system]
requires = ["poetry-core"]
build-backend = "poetry.core.masonry.api"
