# Supplementary material for: Mutational constraint analysis workflow for overlapping short open reading frames and genomic neighbors
Source: BMC Genomics. 2025 Mar 14;26:254. doi: 10.1186/s12864-025-11444-w (PMC11909976; doi:10.1186/s12864-025-11444-w)
Supplement: Supplementary file 7 — Supplementary Material 7 [file 12864_2025_11444_MOESM7_ESM.zip › genomic-constraint-calculation-main-5/README.md]

# genomic-constraint-calculation

Authors: Martin Danner (mdanner@ukaachen.de) and Jeremias Krause (jerkrause@ukaachen.de)<br>
Date: 06-13-2024

## This repository contains all the relevant code to reproduce the constraint calculations as proposed in the following paper:

**Mutational constraint analysis workflow for overlapping short open reading frames and genomic neighbors**

[Martin Danner](https://www.linkedin.com/in/martin-danner-a4492417a/)<sup>1,2</sup>, Matthias Begemann<sup>1</sup>, Florian Kraft<sup>1</sup>, Miriam Elbracht<sup>1</sup>, Ingo Kurth<sup>1</sup>, Jeremias Krause<sup>1\*</sup>

1<sup></sup> [Center for human genetics and genomic medicine](https://www.ukaachen.de/kliniken-institute/institut-fuer-humangenetik-und-genommedizin/institut/), University hospital RWTH Aachen, Pauwelsstrasse 30, Aachen, 52074, North-Rhine-Westphalia, Germany.

2 [scieneers GmbH](https://www.scieneers.de/), Kantstraße 1A, Karlsruhe, 76137, Baden-Wuerttemberg, Germany.

<sup>\*</sup>_Corresponding author(s). E-mail(s): jerkrause@ukaachen.de; <br> Contributing authors: mdanner@ukaachen.de; mbegemann@ukaachen.de; fkraft@ukaachen.de; mielbracht@ukaachen.de; ikurth@ukaachen.de;_

## Setup using poetry

Install Poetry and Dependencies:

1. Install Poetry (if not already done)

   _~ Terminal (from project root folder) ~_

   `curl -sSL curl -sSL https://install.python-poetry.org | python3 -python -`

2. Create a virtual environment (e.g. using conda)
   Make sure you set up an virtual environment with pyhon=^3.11.4
   The below example is using conda but you can also use pyenv.

   _~ Terminal (from project root folder) ~_

   ```
   conda env create -f environment.yaml
   conda activate genomic-constraint-calculation
   ```

   or

   ```
   conda create -n genomic-constraint-calculation python==3.11.4
   conda activate genomic-constraint-calculation
   ```

3. Install python dependencies using poetry

   _~ Terminal (from project root folder) ~_

   `poetry install`

## Setup using requirements.txt with conda

1. Install Poetry and Dependencies:

   Create a virtual environment (e.g. using conda)

   Make sure you set up an virtual environment with pyhon=^3.11.4
   The below example is using conda but you can also use pyenv.

   ~Terminal (from project root folder)

   ```
   conda create -n genomic-constraint-calculation python==3.11.4
   conda activate genomic-constraint-calculation
   ```

2. Install python dependencies using pip and requirements.txt

   ~ Terminal (from project root folder) ~

   `pip install -r requirements.txt`

## Installation as python package

1. Activate your environment
2. Install via .whl file:<br>
   `pip install dist/genomic_constraint_calculation-0.1.0-py3-none-any.whl`

## Overview and introduction to the code base

    .
    ├── LICENSE
    ├── README.md
    ├── data (for testing)
    │   ├── df_mu_rates.csv
    │   │    (Mutation rates for context triplets)
    │   ├── df_whitelist_brca2_mane.csv
    │   │    (Whitelist of chromosomal positions for mane transcript of BRCA2)
    │   ├── df_whitelist_ihh_mane.csv
    │   │    (Whitelist of chromosomal positions for mane transcript of IHH)
    │   ├── df_whitelist_ins_mane.csv
    │   │    (Whitelist of chromosomal positions for mane transcript of INS)
    │   ├── mane_transcripts_moeuf_missense_test.csv
    │   │    (Expected and Observed values for mane select transcripts)
    │   ├── mane_transcripts_possibles_observed_missense_test.csv
    │   │    (Mu-Rates, Possibles and Observed for mane select transcripts)
    │   ├── methylation_accross_tissues_brca2_mane.csv
    │   │    (Mu-Levels for given chromosomal positions)
    │   ├── methylation_accross_tissues_ihh_mane.csv
    │   │    (Mu-Levels for given chromosomal positions)
    │   └── methylation_accross_tissues_ins_mane.csv
    │        (Mu-Levels for given chromosomal positions)
    ├── dist
    │   ├── genomic_constraint_calculation-0.1.0-py3-none-any.whl
    │   └── genomic_constraint_calculation-0.1.0.tar.gz
    ├── genomic_constraint_calculation (source code to calculate constraints)
    │   ├── __init__.py
    │   ├── constraint_calculation.py
    │   └── utils.py
    ├── poetry.lock
    ├── pyproject.toml
    ├── requirements.txt
    └── tests
        ├── __init__.py
        └── test_genomic_constraint_calculation.py (pytests for constraint functions)

### Short explaination on how to calculate metrics

For coding regions your pipeline should be in the following order:

    calc_mutation_rate_and_possible_counts_coding | calculate_expected_from_possibles_expected_and_mu_rates | calculate_moeuf_loeuf_soeuf_utroeuf_snvoeuf

For non-coding regions e.g. UTRs your pipeline should be in the following order:

    calc_mutation_rate_and_possible_counts_non_coding | calculate_expected_from_possibles_expected_and_mu_rates | calculate_moeuf_loeuf_soeuf_utroeuf_snvoeuf
