# Supplementary material for: Mutational constraint analysis workflow for overlapping short open reading frames and genomic neighbors
Source: BMC Genomics. 2025 Mar 14;26:254. doi: 10.1186/s12864-025-11444-w (PMC11909976; doi:10.1186/s12864-025-11444-w)
Supplement: Supplementary file 7 — Supplementary Material 7 [file 12864_2025_11444_MOESM7_ESM.zip › genomic-constraint-calculation-main-5/poetry.lock]

# This file is automatically @generated by Poetry 1.5.0 and should not be changed by hand.

[[package]]
name = "biopython"
version = "1.83"
description = "Freely available tools for computational molecular biology."
optional = false
python-versions = ">=3.8"
files = [
    {file = "biopython-1.83-cp310-cp310-macosx_10_9_x86_64.whl", hash = "sha256:e2cc737906d8de47eedbc4476f711b960c16a65daa8cdd021875398c81999a09"},
    {file = "biopython-1.83-cp310-cp310-macosx_11_0_arm64.whl", hash = "sha256:741abad84165e4caf0c80e485054135f51c21177e50ac6fcc502a45a6e8f7311"},
    {file = "biopython-1.83-cp310-cp310-manylinux_2_17_x86_64.manylinux2014_x86_64.whl", hash = "sha256:2df408be9816dd98c28fe181ea93fb6e0d375bf1763ad9ed503ac30bb2df5b1a"},
    {file = "biopython-1.83-cp310-cp310-win32.whl", hash = "sha256:a0c1c70789c7e2a26563db5ba533fb9fea0cc1f2c7bc7ad240146cb223ba44a3"},
    {file = "biopython-1.83-cp310-cp310-win_amd64.whl", hash = "sha256:56f03f43c183acb88c082bc31e5f047fcc6d0aceb5270fbd29c31ab769795b86"},
    {file = "biopython-1.83-cp311-cp311-macosx_10_9_x86_64.whl", hash = "sha256:a01dfdad7210f2fd5c4f36606278f91dbfdda6dac02347206d13cc618e79fe32"},
    {file = "biopython-1.83-cp311-cp311-macosx_11_0_arm64.whl", hash = "sha256:3686ff61df3f24ecf6f23826e4fe5172c5e5f745099bc8fbb176f5304582f88f"},
    {file = "biopython-1.83-cp311-cp311-manylinux_2_17_x86_64.manylinux2014_x86_64.whl", hash = "sha256:c756c0b81702c705141c87c2805203df01c6d4cf290e8cefd48cbc61a3c85b82"},
    {file = "biopython-1.83-cp311-cp311-win32.whl", hash = "sha256:0496f2a6e6e060d8ff0f34784ad15ed342b10cfe282020efe168286f0c14c479"},
    {file = "biopython-1.83-cp311-cp311-win_amd64.whl", hash = "sha256:8552cc467429b555c604b84fc174c33923bf7e4c735774eda505f1d5a9c2feab"},
    {file = "biopython-1.83-cp312-cp312-macosx_10_9_x86_64.whl", hash = "sha256:0d5ce14755a6b49dea4743cf6929570afe5becb66ad222194984c7bf04218f86"},
    {file = "biopython-1.83-cp312-cp312-macosx_11_0_arm64.whl", hash = "sha256:29708772651d930e808cd24c519fd4f39b2e719668944c0aa1eaf0b1deef9f48"},
    {file = "biopython-1.83-cp312-cp312-manylinux_2_17_x86_64.manylinux2014_x86_64.whl", hash = "sha256:0b35aa095de0fa8339b70664797d0e83322a1a9d512e2fd52d4e872df5189f56"},
    {file = "biopython-1.83-cp312-cp312-win32.whl", hash = "sha256:118425a210cb3d184c7a78154c5646089366faf124cd46c6056ca7f9302b94ad"},
    {file = "biopython-1.83-cp312-cp312-win_amd64.whl", hash = "sha256:ca94e8ea8907de841a515af55acb1922a9de99b3144c738a193f2a75e4726078"},
    {file = "biopython-1.83-cp38-cp38-macosx_10_9_x86_64.whl", hash = "sha256:e37884fe39e4560bf5934a4ec4ba7f7fe0e7c091053d03d05b20a70557167717"},
    {file = "biopython-1.83-cp38-cp38-macosx_11_0_arm64.whl", hash = "sha256:4cc011346bc8af264e3d3ea98c665b6ebe20e503f1dd50ee7e0bc913941b4c6e"},
    {file = "biopython-1.83-cp38-cp38-manylinux_2_17_x86_64.manylinux2014_x86_64.whl", hash = "sha256:fd9bc6fef3f6a10043635a75e1a77c9dce877375140e81059c67c73d4ce65c4c"},
    {file = "biopython-1.83-cp38-cp38-manylinux_2_5_i686.manylinux1_i686.manylinux_2_17_i686.manylinux2014_i686.whl", hash = "sha256:2c3584122a5daca25b3914a32c52785b051c11518cd5e111e9e89ee04a6234fe"},
    {file = "biopython-1.83-cp38-cp38-win32.whl", hash = "sha256:641c1a860705d6740eb16c6147b2b730b05a8f5974db804c14d5faa8a1446085"},
    {file = "biopython-1.83-cp38-cp38-win_amd64.whl", hash = "sha256:94b68e550619e1b6e3784ed8cecb62f201d70d8b87d3a90365291f065ab42bd9"},
    {file = "biopython-1.83-cp39-cp39-macosx_10_9_x86_64.whl", hash = "sha256:81d1e2515b380e1876720ba79dbf50f8ef3a38cc38ba5953ef61ec20d0934ee2"},
    {file = "biopython-1.83-cp39-cp39-macosx_11_0_arm64.whl", hash = "sha256:30fa323694ee640978888d0c8c4f61f951d119ccec52b1dd5fe0668cfffb6648"},
    {file = "biopython-1.83-cp39-cp39-manylinux_2_17_x86_64.manylinux2014_x86_64.whl", hash = "sha256:ec82350c24cdcf34a8d4a5f189d0ff7dc025658098a60e6f0e681d24b6a1414e"},
    {file = "biopython-1.83-cp39-cp39-win32.whl", hash = "sha256:e914f7161b3831d7c58db33cc5c7ca64b42c9877c5a776a8313e7a5fd494f8de"},
    {file = "biopython-1.83-cp39-cp39-win_amd64.whl", hash = "sha256:aae1b156a76907c2abfe9d141776b0aead65695ea914eaecdf12bd1e8991f869"},
    {file = "biopython-1.83.tar.gz", hash = "sha256:78e6bfb78de63034037afd35fe77cb6e0a9e5b62706becf78a7d922b16ed83f7"},
]

[package.dependencies]
numpy = "*"

[[package]]
name = "black"
version = "24.4.2"
description = "The uncompromising code formatter."
optional = false
python-versions = ">=3.8"
files = [
    {file = "black-24.4.2-cp310-cp310-macosx_10_9_x86_64.whl", hash = "sha256:dd1b5a14e417189db4c7b64a6540f31730713d173f0b63e55fabd52d61d8fdce"},
    {file = "black-24.4.2-cp310-cp310-macosx_11_0_arm64.whl", hash = "sha256:8e537d281831ad0e71007dcdcbe50a71470b978c453fa41ce77186bbe0ed6021"},
    {file = "black-24.4.2-cp310-cp310-manylinux_2_17_x86_64.manylinux2014_x86_64.whl", hash = "sha256:eaea3008c281f1038edb473c1aa8ed8143a5535ff18f978a318f10302b254063"},
    {file = "black-24.4.2-cp310-cp310-win_amd64.whl", hash = "sha256:7768a0dbf16a39aa5e9a3ded568bb545c8c2727396d063bbaf847df05b08cd96"},
    {file = "black-24.4.2-cp311-cp311-macosx_10_9_x86_64.whl", hash = "sha256:257d724c2c9b1660f353b36c802ccece186a30accc7742c176d29c146df6e474"},
    {file = "black-24.4.2-cp311-cp311-macosx_11_0_arm64.whl", hash = "sha256:bdde6f877a18f24844e381d45e9947a49e97933573ac9d4345399be37621e26c"},
    {file = "black-24.4.2-cp311-cp311-manylinux_2_17_x86_64.manylinux2014_x86_64.whl", hash = "sha256:e151054aa00bad1f4e1f04919542885f89f5f7d086b8a59e5000e6c616896ffb"},
    {file = "black-24.4.2-cp311-cp311-win_amd64.whl", hash = "sha256:7e122b1c4fb252fd85df3ca93578732b4749d9be076593076ef4d07a0233c3e1"},
    {file = "black-24.4.2-cp312-cp312-macosx_10_9_x86_64.whl", hash = "sha256:accf49e151c8ed2c0cdc528691838afd217c50412534e876a19270fea1e28e2d"},
    {file = "black-24.4.2-cp312-cp312-macosx_11_0_arm64.whl", hash = "sha256:88c57dc656038f1ab9f92b3eb5335ee9b021412feaa46330d5eba4e51fe49b04"},
    {file = "black-24.4.2-cp312-cp312-manylinux_2_17_x86_64.manylinux2014_x86_64.whl", hash = "sha256:be8bef99eb46d5021bf053114442914baeb3649a89dc5f3a555c88737e5e98fc"},
    {file = "black-24.4.2-cp312-cp312-win_amd64.whl", hash = "sha256:415e686e87dbbe6f4cd5ef0fbf764af7b89f9057b97c908742b6008cc554b9c0"},
    {file = "black-24.4.2-cp38-cp38-macosx_10_9_x86_64.whl", hash = "sha256:bf10f7310db693bb62692609b397e8d67257c55f949abde4c67f9cc574492cc7"},
    {file = "black-24.4.2-cp38-cp38-macosx_11_0_arm64.whl", hash = "sha256:98e123f1d5cfd42f886624d84464f7756f60ff6eab89ae845210631714f6db94"},
    {file = "black-24.4.2-cp38-cp38-manylinux_2_17_x86_64.manylinux2014_x86_64.whl", hash = "sha256:48a85f2cb5e6799a9ef05347b476cce6c182d6c71ee36925a6c194d074336ef8"},
    {file = "black-24.4.2-cp38-cp38-win_amd64.whl", hash = "sha256:b1530ae42e9d6d5b670a34db49a94115a64596bc77710b1d05e9801e62ca0a7c"},
    {file = "black-24.4.2-cp39-cp39-macosx_10_9_x86_64.whl", hash = "sha256:37aae07b029fa0174d39daf02748b379399b909652a806e5708199bd93899da1"},
    {file = "black-24.4.2-cp39-cp39-macosx_11_0_arm64.whl", hash = "sha256:da33a1a5e49c4122ccdfd56cd021ff1ebc4a1ec4e2d01594fef9b6f267a9e741"},
    {file = "black-24.4.2-cp39-cp39-manylinux_2_17_x86_64.manylinux2014_x86_64.whl", hash = "sha256:ef703f83fc32e131e9bcc0a5094cfe85599e7109f896fe8bc96cc402f3eb4b6e"},
    {file = "black-24.4.2-cp39-cp39-win_amd64.whl", hash = "sha256:b9176b9832e84308818a99a561e90aa479e73c523b3f77afd07913380ae2eab7"},
    {file = "black-24.4.2-py3-none-any.whl", hash = "sha256:d36ed1124bb81b32f8614555b34cc4259c3fbc7eec17870e8ff8ded335b58d8c"},
    {file = "black-24.4.2.tar.gz", hash = "sha256:c872b53057f000085da66a19c55d68f6f8ddcac2642392ad3a355878406fbd4d"},
]

[package.dependencies]
click = ">=8.0.0"
mypy-extensions = ">=0.4.3"
packaging = ">=22.0"
pathspec = ">=0.9.0"
platformdirs = ">=2"

[package.extras]
colorama = ["colorama (>=0.4.3)"]
d = ["aiohttp (>=3.7.4)", "aiohttp (>=3.7.4,!=3.9.0)"]
jupyter = ["ipython (>=7.8.0)", "tokenize-rt (>=3.2.0)"]
uvloop = ["uvloop (>=0.15.2)"]

[[package]]
name = "click"
version = "8.1.7"
description = "Composable command line interface toolkit"
optional = false
python-versions = ">=3.7"
files = [
    {file = "click-8.1.7-py3-none-any.whl", hash = "sha256:ae74fb96c20a0277a1d615f1e4d73c8414f5a98db8b799a7931d1582f3390c28"},
    {file = "click-8.1.7.tar.gz", hash = "sha256:ca9853ad459e787e2192211578cc907e7594e294c7ccc834310722b41b9ca6de"},
]

[package.dependencies]
colorama = {version = "*", markers = "platform_system == \"Windows\""}

[[package]]
name = "colorama"
version = "0.4.6"
description = "Cross-platform colored terminal text."
optional = false
python-versions = "!=3.0.*,!=3.1.*,!=3.2.*,!=3.3.*,!=3.4.*,!=3.5.*,!=3.6.*,>=2.7"
files = [
    {file = "colorama-0.4.6-py2.py3-none-any.whl", hash = "sha256:4f1d9991f5acc0ca119f9d443620b77f9d6b33703e51011c16baf57afb285fc6"},
    {file = "colorama-0.4.6.tar.gz", hash = "sha256:08695f5cb7ed6e0531a20572697297273c47b8cae5a63ffc6d6ed5c201be6e44"},
]

[[package]]
name = "iniconfig"
version = "2.0.0"
description = "brain-dead simple config-ini parsing"
optional = false
python-versions = ">=3.7"
files = [
    {file = "iniconfig-2.0.0-py3-none-any.whl", hash = "sha256:b6a85871a79d2e3b22d2d1b94ac2824226a63c6b741c88f7ae975f18b6778374"},
    {file = "iniconfig-2.0.0.tar.gz", hash = "sha256:2d91e135bf72d31a410b17c16da610a82cb55f6b0477d1a902134b24a455b8b3"},
]

[[package]]
name = "mypy-extensions"
version = "1.0.0"
description = "Type system extensions for programs checked with the mypy type checker."
optional = false
python-versions = ">=3.5"
files = [
    {file = "mypy_extensions-1.0.0-py3-none-any.whl", hash = "sha256:4392f6c0eb8a5668a69e23d168ffa70f0be9ccfd32b5cc2d26a34ae5b844552d"},
    {file = "mypy_extensions-1.0.0.tar.gz", hash = "sha256:75dbf8955dc00442a438fc4d0666508a9a97b6bd41aa2f0ffe9d2f2725af0782"},
]

[[package]]
name = "numpy"
version = "1.26.4"
description = "Fundamental package for array computing in Python"
optional = false
python-versions = ">=3.9"
files = [
    {file = "numpy-1.26.4-cp310-cp310-macosx_10_9_x86_64.whl", hash = "sha256:9ff0f4f29c51e2803569d7a51c2304de5554655a60c5d776e35b4a41413830d0"},
    {file = "numpy-1.26.4-cp310-cp310-macosx_11_0_arm64.whl", hash = "sha256:2e4ee3380d6de9c9ec04745830fd9e2eccb3e6cf790d39d7b98ffd19b0dd754a"},
    {file = "numpy-1.26.4-cp310-cp310-manylinux_2_17_aarch64.manylinux2014_aarch64.whl", hash = "sha256:d209d8969599b27ad20994c8e41936ee0964e6da07478d6c35016bc386b66ad4"},
    {file = "numpy-1.26.4-cp310-cp310-manylinux_2_17_x86_64.manylinux2014_x86_64.whl", hash = "sha256:ffa75af20b44f8dba823498024771d5ac50620e6915abac414251bd971b4529f"},
    {file = "numpy-1.26.4-cp310-cp310-musllinux_1_1_aarch64.whl", hash = "sha256:62b8e4b1e28009ef2846b4c7852046736bab361f7aeadeb6a5b89ebec3c7055a"},
    {file = "numpy-1.26.4-cp310-cp310-musllinux_1_1_x86_64.whl", hash = "sha256:a4abb4f9001ad2858e7ac189089c42178fcce737e4169dc61321660f1a96c7d2"},
    {file = "numpy-1.26.4-cp310-cp310-win32.whl", hash = "sha256:bfe25acf8b437eb2a8b2d49d443800a5f18508cd811fea3181723922a8a82b07"},
    {file = "numpy-1.26.4-cp310-cp310-win_amd64.whl", hash = "sha256:b97fe8060236edf3662adfc2c633f56a08ae30560c56310562cb4f95500022d5"},
    {file = "numpy-1.26.4-cp311-cp311-macosx_10_9_x86_64.whl", hash = "sha256:4c66707fabe114439db9068ee468c26bbdf909cac0fb58686a42a24de1760c71"},
    {file = "numpy-1.26.4-cp311-cp311-macosx_11_0_arm64.whl", hash = "sha256:edd8b5fe47dab091176d21bb6de568acdd906d1887a4584a15a9a96a1dca06ef"},
    {file = "numpy-1.26.4-cp311-cp311-manylinux_2_17_aarch64.manylinux2014_aarch64.whl", hash = "sha256:7ab55401287bfec946ced39700c053796e7cc0e3acbef09993a9ad2adba6ca6e"},
    {file = "numpy-1.26.4-cp311-cp311-manylinux_2_17_x86_64.manylinux2014_x86_64.whl", hash = "sha256:666dbfb6ec68962c033a450943ded891bed2d54e6755e35e5835d63f4f6931d5"},
    {file = "numpy-1.26.4-cp311-cp311-musllinux_1_1_aarch64.whl", hash = "sha256:96ff0b2ad353d8f990b63294c8986f1ec3cb19d749234014f4e7eb0112ceba5a"},
    {file = "numpy-1.26.4-cp311-cp311-musllinux_1_1_x86_64.whl", hash = "sha256:60dedbb91afcbfdc9bc0b1f3f402804070deed7392c23eb7a7f07fa857868e8a"},
    {file = "numpy-1.26.4-cp311-cp311-win32.whl", hash = "sha256:1af303d6b2210eb850fcf03064d364652b7120803a0b872f5211f5234b399f20"},
    {file = "numpy-1.26.4-cp311-cp311-win_amd64.whl", hash = "sha256:cd25bcecc4974d09257ffcd1f098ee778f7834c3ad767fe5db785be9a4aa9cb2"},
    {file = "numpy-1.26.4-cp312-cp312-macosx_10_9_x86_64.whl", hash = "sha256:b3ce300f3644fb06443ee2222c2201dd3a89ea6040541412b8fa189341847218"},
    {file = "numpy-1.26.4-cp312-cp312-macosx_11_0_arm64.whl", hash = "sha256:03a8c78d01d9781b28a6989f6fa1bb2c4f2d51201cf99d3dd875df6fbd96b23b"},
    {file = "numpy-1.26.4-cp312-cp312-manylinux_2_17_aarch64.manylinux2014_aarch64.whl", hash = "sha256:9fad7dcb1aac3c7f0584a5a8133e3a43eeb2fe127f47e3632d43d677c66c102b"},
    {file = "numpy-1.26.4-cp312-cp312-manylinux_2_17_x86_64.manylinux2014_x86_64.whl", hash = "sha256:675d61ffbfa78604709862923189bad94014bef562cc35cf61d3a07bba02a7ed"},
    {file = "numpy-1.26.4-cp312-cp312-musllinux_1_1_aarch64.whl", hash = "sha256:ab47dbe5cc8210f55aa58e4805fe224dac469cde56b9f731a4c098b91917159a"},
    {file = "numpy-1.26.4-cp312-cp312-musllinux_1_1_x86_64.whl", hash = "sha256:1dda2e7b4ec9dd512f84935c5f126c8bd8b9f2fc001e9f54af255e8c5f16b0e0"},
    {file = "numpy-1.26.4-cp312-cp312-win32.whl", hash = "sha256:50193e430acfc1346175fcbdaa28ffec49947a06918b7b92130744e81e640110"},
    {file = "numpy-1.26.4-cp312-cp312-win_amd64.whl", hash = "sha256:08beddf13648eb95f8d867350f6a018a4be2e5ad54c8d8caed89ebca558b2818"},
    {file = "numpy-1.26.4-cp39-cp39-macosx_10_9_x86_64.whl", hash = "sha256:7349ab0fa0c429c82442a27a9673fc802ffdb7c7775fad780226cb234965e53c"},
    {file = "numpy-1.26.4-cp39-cp39-macosx_11_0_arm64.whl", hash = "sha256:52b8b60467cd7dd1e9ed082188b4e6bb35aa5cdd01777621a1658910745b90be"},
    {file = "numpy-1.26.4-cp39-cp39-manylinux_2_17_aarch64.manylinux2014_aarch64.whl", hash = "sha256:d5241e0a80d808d70546c697135da2c613f30e28251ff8307eb72ba696945764"},
    {file = "numpy-1.26.4-cp39-cp39-manylinux_2_17_x86_64.manylinux2014_x86_64.whl", hash = "sha256:f870204a840a60da0b12273ef34f7051e98c3b5961b61b0c2c1be6dfd64fbcd3"},
    {file = "numpy-1.26.4-cp39-cp39-musllinux_1_1_aarch64.whl", hash = "sha256:679b0076f67ecc0138fd2ede3a8fd196dddc2ad3254069bcb9faf9a79b1cebcd"},
    {file = "numpy-1.26.4-cp39-cp39-musllinux_1_1_x86_64.whl", hash = "sha256:47711010ad8555514b434df65f7d7b076bb8261df1ca9bb78f53d3b2db02e95c"},
    {file = "numpy-1.26.4-cp39-cp39-win32.whl", hash = "sha256:a354325ee03388678242a4d7ebcd08b5c727033fcff3b2f536aea978e15ee9e6"},
    {file = "numpy-1.26.4-cp39-cp39-win_amd64.whl", hash = "sha256:3373d5d70a5fe74a2c1bb6d2cfd9609ecf686d47a2d7b1d37a8f3b6bf6003aea"},
    {file = "numpy-1.26.4-pp39-pypy39_pp73-macosx_10_9_x86_64.whl", hash = "sha256:afedb719a9dcfc7eaf2287b839d8198e06dcd4cb5d276a3df279231138e83d30"},
    {file = "numpy-1.26.4-pp39-pypy39_pp73-manylinux_2_17_x86_64.manylinux2014_x86_64.whl", hash = "sha256:95a7476c59002f2f6c590b9b7b998306fba6a5aa646b1e22ddfeaf8f78c3a29c"},
    {file = "numpy-1.26.4-pp39-pypy39_pp73-win_amd64.whl", hash = "sha256:7e50d0a0cc3189f9cb0aeb3a6a6af18c16f59f004b866cd2be1c14b36134a4a0"},
    {file = "numpy-1.26.4.tar.gz", hash = "sha256:2a02aba9ed12e4ac4eb3ea9421c420301a0c6460d9830d74a9df87efa4912010"},
]

[[package]]
name = "packaging"
version = "24.0"
description = "Core utilities for Python packages"
optional = false
python-versions = ">=3.7"
files = [
    {file = "packaging-24.0-py3-none-any.whl", hash = "sha256:2ddfb553fdf02fb784c234c7ba6ccc288296ceabec964ad2eae3777778130bc5"},
    {file = "packaging-24.0.tar.gz", hash = "sha256:eb82c5e3e56209074766e6885bb04b8c38a0c015d0a30036ebe7ece34c9989e9"},
]

[[package]]
name = "pandas"
version = "2.2.2"
description = "Powerful data structures for data analysis, time series, and statistics"
optional = false
python-versions = ">=3.9"
files = [
    {file = "pandas-2.2.2-cp310-cp310-macosx_10_9_x86_64.whl", hash = "sha256:90c6fca2acf139569e74e8781709dccb6fe25940488755716d1d354d6bc58bce"},
    {file = "pandas-2.2.2-cp310-cp310-macosx_11_0_arm64.whl", hash = "sha256:c7adfc142dac335d8c1e0dcbd37eb8617eac386596eb9e1a1b77791cf2498238"},
    {file = "pandas-2.2.2-cp310-cp310-manylinux_2_17_aarch64.manylinux2014_aarch64.whl", hash = "sha256:4abfe0be0d7221be4f12552995e58723c7422c80a659da13ca382697de830c08"},
    {file = "pandas-2.2.2-cp310-cp310-manylinux_2_17_x86_64.manylinux2014_x86_64.whl", hash = "sha256:8635c16bf3d99040fdf3ca3db669a7250ddf49c55dc4aa8fe0ae0fa8d6dcc1f0"},
    {file = "pandas-2.2.2-cp310-cp310-musllinux_1_1_aarch64.whl", hash = "sha256:40ae1dffb3967a52203105a077415a86044a2bea011b5f321c6aa64b379a3f51"},
    {file = "pandas-2.2.2-cp310-cp310-musllinux_1_1_x86_64.whl", hash = "sha256:8e5a0b00e1e56a842f922e7fae8ae4077aee4af0acb5ae3622bd4b4c30aedf99"},
    {file = "pandas-2.2.2-cp310-cp310-win_amd64.whl", hash = "sha256:ddf818e4e6c7c6f4f7c8a12709696d193976b591cc7dc50588d3d1a6b5dc8772"},
    {file = "pandas-2.2.2-cp311-cp311-macosx_10_9_x86_64.whl", hash = "sha256:696039430f7a562b74fa45f540aca068ea85fa34c244d0deee539cb6d70aa288"},
    {file = "pandas-2.2.2-cp311-cp311-macosx_11_0_arm64.whl", hash = "sha256:8e90497254aacacbc4ea6ae5e7a8cd75629d6ad2b30025a4a8b09aa4faf55151"},
    {file = "pandas-2.2.2-cp311-cp311-manylinux_2_17_aarch64.manylinux2014_aarch64.whl", hash = "sha256:58b84b91b0b9f4bafac2a0ac55002280c094dfc6402402332c0913a59654ab2b"},
    {file = "pandas-2.2.2-cp311-cp311-manylinux_2_17_x86_64.manylinux2014_x86_64.whl", hash = "sha256:6d2123dc9ad6a814bcdea0f099885276b31b24f7edf40f6cdbc0912672e22eee"},
    {file = "pandas-2.2.2-cp311-cp311-musllinux_1_1_aarch64.whl", hash = "sha256:2925720037f06e89af896c70bca73459d7e6a4be96f9de79e2d440bd499fe0db"},
    {file = "pandas-2.2.2-cp311-cp311-musllinux_1_1_x86_64.whl", hash = "sha256:0cace394b6ea70c01ca1595f839cf193df35d1575986e484ad35c4aeae7266c1"},
    {file = "pandas-2.2.2-cp311-cp311-win_amd64.whl", hash = "sha256:873d13d177501a28b2756375d59816c365e42ed8417b41665f346289adc68d24"},
    {file = "pandas-2.2.2-cp312-cp312-macosx_10_9_x86_64.whl", hash = "sha256:9dfde2a0ddef507a631dc9dc4af6a9489d5e2e740e226ad426a05cabfbd7c8ef"},
    {file = "pandas-2.2.2-cp312-cp312-macosx_11_0_arm64.whl", hash = "sha256:e9b79011ff7a0f4b1d6da6a61aa1aa604fb312d6647de5bad20013682d1429ce"},
    {file = "pandas-2.2.2-cp312-cp312-manylinux_2_17_aarch64.manylinux2014_aarch64.whl", hash = "sha256:1cb51fe389360f3b5a4d57dbd2848a5f033350336ca3b340d1c53a1fad33bcad"},
    {file = "pandas-2.2.2-cp312-cp312-manylinux_2_17_x86_64.manylinux2014_x86_64.whl", hash = "sha256:eee3a87076c0756de40b05c5e9a6069c035ba43e8dd71c379e68cab2c20f16ad"},
    {file = "pandas-2.2.2-cp312-cp312-musllinux_1_1_aarch64.whl", hash = "sha256:3e374f59e440d4ab45ca2fffde54b81ac3834cf5ae2cdfa69c90bc03bde04d76"},
    {file = "pandas-2.2.2-cp312-cp312-musllinux_1_1_x86_64.whl", hash = "sha256:43498c0bdb43d55cb162cdc8c06fac328ccb5d2eabe3cadeb3529ae6f0517c32"},
    {file = "pandas-2.2.2-cp312-cp312-win_amd64.whl", hash = "sha256:d187d355ecec3629624fccb01d104da7d7f391db0311145817525281e2804d23"},
    {file = "pandas-2.2.2-cp39-cp39-macosx_10_9_x86_64.whl", hash = "sha256:0ca6377b8fca51815f382bd0b697a0814c8bda55115678cbc94c30aacbb6eff2"},
    {file = "pandas-2.2.2-cp39-cp39-macosx_11_0_arm64.whl", hash = "sha256:9057e6aa78a584bc93a13f0a9bf7e753a5e9770a30b4d758b8d5f2a62a9433cd"},
    {file = "pandas-2.2.2-cp39-cp39-manylinux_2_17_aarch64.manylinux2014_aarch64.whl", hash = "sha256:001910ad31abc7bf06f49dcc903755d2f7f3a9186c0c040b827e522e9cef0863"},
    {file = "pandas-2.2.2-cp39-cp39-manylinux_2_17_x86_64.manylinux2014_x86_64.whl", hash = "sha256:66b479b0bd07204e37583c191535505410daa8df638fd8e75ae1b383851fe921"},
    {file = "pandas-2.2.2-cp39-cp39-musllinux_1_1_aarch64.whl", hash = "sha256:a77e9d1c386196879aa5eb712e77461aaee433e54c68cf253053a73b7e49c33a"},
    {file = "pandas-2.2.2-cp39-cp39-musllinux_1_1_x86_64.whl", hash = "sha256:92fd6b027924a7e178ac202cfbe25e53368db90d56872d20ffae94b96c7acc57"},
    {file = "pandas-2.2.2-cp39-cp39-win_amd64.whl", hash = "sha256:640cef9aa381b60e296db324337a554aeeb883ead99dc8f6c18e81a93942f5f4"},
    {file = "pandas-2.2.2.tar.gz", hash = "sha256:9e79019aba43cb4fda9e4d983f8e88ca0373adbb697ae9c6c43093218de28b54"},
]

[package.dependencies]
numpy = [
    {version = ">=1.23.2", markers = "python_version == \"3.11\""},
    {version = ">=1.26.0", markers = "python_version >= \"3.12\""},
]
python-dateutil = ">=2.8.2"
pytz = ">=2020.1"
tzdata = ">=2022.7"

[package.extras]
all = ["PyQt5 (>=5.15.9)", "SQLAlchemy (>=2.0.0)", "adbc-driver-postgresql (>=0.8.0)", "adbc-driver-sqlite (>=0.8.0)", "beautifulsoup4 (>=4.11.2)", "bottleneck (>=1.3.6)", "dataframe-api-compat (>=0.1.7)", "fastparquet (>=2022.12.0)", "fsspec (>=2022.11.0)", "gcsfs (>=2022.11.0)", "html5lib (>=1.1)", "hypothesis (>=6.46.1)", "jinja2 (>=3.1.2)", "lxml (>=4.9.2)", "matplotlib (>=3.6.3)", "numba (>=0.56.4)", "numexpr (>=2.8.4)", "odfpy (>=1.4.1)", "openpyxl (>=3.1.0)", "pandas-gbq (>=0.19.0)", "psycopg2 (>=2.9.6)", "pyarrow (>=10.0.1)", "pymysql (>=1.0.2)", "pyreadstat (>=1.2.0)", "pytest (>=7.3.2)", "pytest-xdist (>=2.2.0)", "python-calamine (>=0.1.7)", "pyxlsb (>=1.0.10)", "qtpy (>=2.3.0)", "s3fs (>=2022.11.0)", "scipy (>=1.10.0)", "tables (>=3.8.0)", "tabulate (>=0.9.0)", "xarray (>=2022.12.0)", "xlrd (>=2.0.1)", "xlsxwriter (>=3.0.5)", "zstandard (>=0.19.0)"]
aws = ["s3fs (>=2022.11.0)"]
clipboard = ["PyQt5 (>=5.15.9)", "qtpy (>=2.3.0)"]
compression = ["zstandard (>=0.19.0)"]
computation = ["scipy (>=1.10.0)", "xarray (>=2022.12.0)"]
consortium-standard = ["dataframe-api-compat (>=0.1.7)"]
excel = ["odfpy (>=1.4.1)", "openpyxl (>=3.1.0)", "python-calamine (>=0.1.7)", "pyxlsb (>=1.0.10)", "xlrd (>=2.0.1)", "xlsxwriter (>=3.0.5)"]
feather = ["pyarrow (>=10.0.1)"]
fss = ["fsspec (>=2022.11.0)"]
gcp = ["gcsfs (>=2022.11.0)", "pandas-gbq (>=0.19.0)"]
hdf5 = ["tables (>=3.8.0)"]
html = ["beautifulsoup4 (>=4.11.2)", "html5lib (>=1.1)", "lxml (>=4.9.2)"]
mysql = ["SQLAlchemy (>=2.0.0)", "pymysql (>=1.0.2)"]
output-formatting = ["jinja2 (>=3.1.2)", "tabulate (>=0.9.0)"]
parquet = ["pyarrow (>=10.0.1)"]
performance = ["bottleneck (>=1.3.6)", "numba (>=0.56.4)", "numexpr (>=2.8.4)"]
plot = ["matplotlib (>=3.6.3)"]
postgresql = ["SQLAlchemy (>=2.0.0)", "adbc-driver-postgresql (>=0.8.0)", "psycopg2 (>=2.9.6)"]
pyarrow = ["pyarrow (>=10.0.1)"]
spss = ["pyreadstat (>=1.2.0)"]
sql-other = ["SQLAlchemy (>=2.0.0)", "adbc-driver-postgresql (>=0.8.0)", "adbc-driver-sqlite (>=0.8.0)"]
test = ["hypothesis (>=6.46.1)", "pytest (>=7.3.2)", "pytest-xdist (>=2.2.0)"]
xml = ["lxml (>=4.9.2)"]

[[package]]
name = "pathspec"
version = "0.12.1"
description = "Utility library for gitignore style pattern matching of file paths."
optional = false
python-versions = ">=3.8"
files = [
    {file = "pathspec-0.12.1-py3-none-any.whl", hash = "sha256:a0d503e138a4c123b27490a4f7beda6a01c6f288df0e4a8b79c7eb0dc7b4cc08"},
    {file = "pathspec-0.12.1.tar.gz", hash = "sha256:a482d51503a1ab33b1c67a6c3813a26953dbdc71c31dacaef9a838c4e29f5712"},
]

[[package]]
name = "platformdirs"
version = "4.2.2"
description = "A small Python package for determining appropriate platform-specific dirs, e.g. a `user data dir`."
optional = false
python-versions = ">=3.8"
files = [
    {file = "platformdirs-4.2.2-py3-none-any.whl", hash = "sha256:2d7a1657e36a80ea911db832a8a6ece5ee53d8de21edd5cc5879af6530b1bfee"},
    {file = "platformdirs-4.2.2.tar.gz", hash = "sha256:38b7b51f512eed9e84a22788b4bce1de17c0adb134d6becb09836e37d8654cd3"},
]

[package.extras]
docs = ["furo (>=2023.9.10)", "proselint (>=0.13)", "sphinx (>=7.2.6)", "sphinx-autodoc-typehints (>=1.25.2)"]
test = ["appdirs (==1.4.4)", "covdefaults (>=2.3)", "pytest (>=7.4.3)", "pytest-cov (>=4.1)", "pytest-mock (>=3.12)"]
type = ["mypy (>=1.8)"]

[[package]]
name = "pluggy"
version = "1.5.0"
description = "plugin and hook calling mechanisms for python"
optional = false
python-versions = ">=3.8"
files = [
    {file = "pluggy-1.5.0-py3-none-any.whl", hash = "sha256:44e1ad92c8ca002de6377e165f3e0f1be63266ab4d554740532335b9d75ea669"},
    {file = "pluggy-1.5.0.tar.gz", hash = "sha256:2cffa88e94fdc978c4c574f15f9e59b7f4201d439195c3715ca9e2486f1d0cf1"},
]

[package.extras]
dev = ["pre-commit", "tox"]
testing = ["pytest", "pytest-benchmark"]

[[package]]
name = "pytest"
version = "8.2.2"
description = "pytest: simple powerful testing with Python"
optional = false
python-versions = ">=3.8"
files = [
    {file = "pytest-8.2.2-py3-none-any.whl", hash = "sha256:c434598117762e2bd304e526244f67bf66bbd7b5d6cf22138be51ff661980343"},
    {file = "pytest-8.2.2.tar.gz", hash = "sha256:de4bb8104e201939ccdc688b27a89a7be2079b22e2bd2b07f806b6ba71117977"},
]

[package.dependencies]
colorama = {version = "*", markers = "sys_platform == \"win32\""}
iniconfig = "*"
packaging = "*"
pluggy = ">=1.5,<2.0"

[package.extras]
dev = ["argcomplete", "attrs (>=19.2)", "hypothesis (>=3.56)", "mock", "pygments (>=2.7.2)", "requests", "setuptools", "xmlschema"]

[[package]]
name = "python-dateutil"
version = "2.9.0.post0"
description = "Extensions to the standard Python datetime module"
optional = false
python-versions = "!=3.0.*,!=3.1.*,!=3.2.*,>=2.7"
files = [
    {file = "python-dateutil-2.9.0.post0.tar.gz", hash = "sha256:37dd54208da7e1cd875388217d5e00ebd4179249f90fb72437e91a35459a0ad3"},
    {file = "python_dateutil-2.9.0.post0-py2.py3-none-any.whl", hash = "sha256:a8b2bc7bffae282281c8140a97d3aa9c14da0b136dfe83f850eea9a5f7470427"},
]

[package.dependencies]
six = ">=1.5"

[[package]]
name = "pytz"
version = "2024.1"
description = "World timezone definitions, modern and historical"
optional = false
python-versions = "*"
files = [
    {file = "pytz-2024.1-py2.py3-none-any.whl", hash = "sha256:328171f4e3623139da4983451950b28e95ac706e13f3f2630a879749e7a8b319"},
    {file = "pytz-2024.1.tar.gz", hash = "sha256:2a29735ea9c18baf14b448846bde5a48030ed267578472d8955cd0e7443a9812"},
]

[[package]]
name = "scipy"
version = "1.13.1"
description = "Fundamental algorithms for scientific computing in Python"
optional = false
python-versions = ">=3.9"
files = [
    {file = "scipy-1.13.1-cp310-cp310-macosx_10_9_x86_64.whl", hash = "sha256:20335853b85e9a49ff7572ab453794298bcf0354d8068c5f6775a0eabf350aca"},
    {file = "scipy-1.13.1-cp310-cp310-macosx_12_0_arm64.whl", hash = "sha256:d605e9c23906d1994f55ace80e0125c587f96c020037ea6aa98d01b4bd2e222f"},
    {file = "scipy-1.13.1-cp310-cp310-manylinux_2_17_aarch64.manylinux2014_aarch64.whl", hash = "sha256:cfa31f1def5c819b19ecc3a8b52d28ffdcc7ed52bb20c9a7589669dd3c250989"},
    {file = "scipy-1.13.1-cp310-cp310-manylinux_2_17_x86_64.manylinux2014_x86_64.whl", hash = "sha256:f26264b282b9da0952a024ae34710c2aff7d27480ee91a2e82b7b7073c24722f"},
    {file = "scipy-1.13.1-cp310-cp310-musllinux_1_1_x86_64.whl", hash = "sha256:eccfa1906eacc02de42d70ef4aecea45415f5be17e72b61bafcfd329bdc52e94"},
    {file = "scipy-1.13.1-cp310-cp310-win_amd64.whl", hash = "sha256:2831f0dc9c5ea9edd6e51e6e769b655f08ec6db6e2e10f86ef39bd32eb11da54"},
    {file = "scipy-1.13.1-cp311-cp311-macosx_10_9_x86_64.whl", hash = "sha256:27e52b09c0d3a1d5b63e1105f24177e544a222b43611aaf5bc44d4a0979e32f9"},
    {file = "scipy-1.13.1-cp311-cp311-macosx_12_0_arm64.whl", hash = "sha256:54f430b00f0133e2224c3ba42b805bfd0086fe488835effa33fa291561932326"},
    {file = "scipy-1.13.1-cp311-cp311-manylinux_2_17_aarch64.manylinux2014_aarch64.whl", hash = "sha256:e89369d27f9e7b0884ae559a3a956e77c02114cc60a6058b4e5011572eea9299"},
    {file = "scipy-1.13.1-cp311-cp311-manylinux_2_17_x86_64.manylinux2014_x86_64.whl", hash = "sha256:a78b4b3345f1b6f68a763c6e25c0c9a23a9fd0f39f5f3d200efe8feda560a5fa"},
    {file = "scipy-1.13.1-cp311-cp311-musllinux_1_1_x86_64.whl", hash = "sha256:45484bee6d65633752c490404513b9ef02475b4284c4cfab0ef946def50b3f59"},
    {file = "scipy-1.13.1-cp311-cp311-win_amd64.whl", hash = "sha256:5713f62f781eebd8d597eb3f88b8bf9274e79eeabf63afb4a737abc6c84ad37b"},
    {file = "scipy-1.13.1-cp312-cp312-macosx_10_9_x86_64.whl", hash = "sha256:5d72782f39716b2b3509cd7c33cdc08c96f2f4d2b06d51e52fb45a19ca0c86a1"},
    {file = "scipy-1.13.1-cp312-cp312-macosx_12_0_arm64.whl", hash = "sha256:017367484ce5498445aade74b1d5ab377acdc65e27095155e448c88497755a5d"},
    {file = "scipy-1.13.1-cp312-cp312-manylinux_2_17_aarch64.manylinux2014_aarch64.whl", hash = "sha256:949ae67db5fa78a86e8fa644b9a6b07252f449dcf74247108c50e1d20d2b4627"},
    {file = "scipy-1.13.1-cp312-cp312-manylinux_2_17_x86_64.manylinux2014_x86_64.whl", hash = "sha256:de3ade0e53bc1f21358aa74ff4830235d716211d7d077e340c7349bc3542e884"},
    {file = "scipy-1.13.1-cp312-cp312-musllinux_1_1_x86_64.whl", hash = "sha256:2ac65fb503dad64218c228e2dc2d0a0193f7904747db43014645ae139c8fad16"},
    {file = "scipy-1.13.1-cp312-cp312-win_amd64.whl", hash = "sha256:cdd7dacfb95fea358916410ec61bbc20440f7860333aee6d882bb8046264e949"},
    {file = "scipy-1.13.1-cp39-cp39-macosx_10_9_x86_64.whl", hash = "sha256:436bbb42a94a8aeef855d755ce5a465479c721e9d684de76bf61a62e7c2b81d5"},
    {file = "scipy-1.13.1-cp39-cp39-macosx_12_0_arm64.whl", hash = "sha256:8335549ebbca860c52bf3d02f80784e91a004b71b059e3eea9678ba994796a24"},
    {file = "scipy-1.13.1-cp39-cp39-manylinux_2_17_aarch64.manylinux2014_aarch64.whl", hash = "sha256:d533654b7d221a6a97304ab63c41c96473ff04459e404b83275b60aa8f4b7004"},
    {file = "scipy-1.13.1-cp39-cp39-manylinux_2_17_x86_64.manylinux2014_x86_64.whl", hash = "sha256:637e98dcf185ba7f8e663e122ebf908c4702420477ae52a04f9908707456ba4d"},
    {file = "scipy-1.13.1-cp39-cp39-musllinux_1_1_x86_64.whl", hash = "sha256:a014c2b3697bde71724244f63de2476925596c24285c7a637364761f8710891c"},
    {file = "scipy-1.13.1-cp39-cp39-win_amd64.whl", hash = "sha256:392e4ec766654852c25ebad4f64e4e584cf19820b980bc04960bca0b0cd6eaa2"},
    {file = "scipy-1.13.1.tar.gz", hash = "sha256:095a87a0312b08dfd6a6155cbbd310a8c51800fc931b8c0b84003014b874ed3c"},
]

[package.dependencies]
numpy = ">=1.22.4,<2.3"

[package.extras]
dev = ["cython-lint (>=0.12.2)", "doit (>=0.36.0)", "mypy", "pycodestyle", "pydevtool", "rich-click", "ruff", "types-psutil", "typing_extensions"]
doc = ["jupyterlite-pyodide-kernel", "jupyterlite-sphinx (>=0.12.0)", "jupytext", "matplotlib (>=3.5)", "myst-nb", "numpydoc", "pooch", "pydata-sphinx-theme (>=0.15.2)", "sphinx (>=5.0.0)", "sphinx-design (>=0.4.0)"]
test = ["array-api-strict", "asv", "gmpy2", "hypothesis (>=6.30)", "mpmath", "pooch", "pytest", "pytest-cov", "pytest-timeout", "pytest-xdist", "scikit-umfpack", "threadpoolctl"]

[[package]]
name = "six"
version = "1.16.0"
description = "Python 2 and 3 compatibility utilities"
optional = false
python-versions = ">=2.7, !=3.0.*, !=3.1.*, !=3.2.*"
files = [
    {file = "six-1.16.0-py2.py3-none-any.whl", hash = "sha256:8abb2f1d86890a2dfb989f9a77cfcfd3e47c2a354b01111771326f8aa26e0254"},
    {file = "six-1.16.0.tar.gz", hash = "sha256:1e61c37477a1626458e36f7b1d82aa5c9b094fa4802892072e49de9c60c4c926"},
]

[[package]]
name = "tzdata"
version = "2024.1"
description = "Provider of IANA time zone data"
optional = false
python-versions = ">=2"
files = [
    {file = "tzdata-2024.1-py2.py3-none-any.whl", hash = "sha256:9068bc196136463f5245e51efda838afa15aaeca9903f49050dfa2679db4d252"},
    {file = "tzdata-2024.1.tar.gz", hash = "sha256:2674120f8d891909751c38abcdfd386ac0a5a1127954fbc332af6b5ceae07efd"},
]

[metadata]
lock-version = "2.0"
python-versions = "^3.11"
content-hash = "5553830652c1772c5060ec0365a22d55136070e72aabc21c8d3fe0b68db5afc3"
