# Supplementary material for: Mutational constraint analysis workflow for overlapping short open reading frames and genomic neighbors
Source: BMC Genomics. 2025 Mar 14;26:254. doi: 10.1186/s12864-025-11444-w (PMC11909976; doi:10.1186/s12864-025-11444-w)
Supplement: Supplementary file 7 — Supplementary Material 7 [file 12864_2025_11444_MOESM7_ESM.zip › genomic-constraint-calculation-main-5/tests/test_genomic_constraint_calculation.py]

"""
Created in Mai 2024

@author: Martin Danner / Jeremias Krause
@company: University hospital RWTH Aachen / scieneers GmbH
@mail: mdanner@ukaachen.de / jerkrause@ukaachen.de
"""

import pandas as pd
import pytest
from genomic_constraint_calculation.constraint_calculation import (
    calc_mutation_rate_and_possible_counts_coding,
    calculate_moeuf_loeuf_soeuf_utroeuf_snvoeuf,
    calculate_expected_from_possibles_expected_and_mu_rates,
)
from genomic_constraint_calculation.utils import codon_sun


# Test the calc_mutation_rate_and_possible_counts function
@pytest.mark.parametrize(
    "identifier, sequence, variant_type, df_mu_rates, codon_sun, df_whitelist, identifier_col, cds_col, df_methyl_lvl, cds_starts, cds_ends, expected",
    [
        (
            "IHH",
            "ATGTCTCCCGCCCGGCTCCGGCCCCGACTGCACTTCTGCCTGGTCCTGTTGCTGCTGCTGGTGGTGCCGGCGGCATGGGGCTGCGGGCCGGGTCGGGTGGTGGGCAGCCGCCGGCGACCGCCACGCAAACTCGTGCCGCTCGCCTACAAGCAGTTCAGCCCCAATGTGCCCGAGAAGACCCTGGGCGCCAGCGGACGCTATGAAGGCAAGATCGCTCGCAGCTCCGAGCGCTTCAAGGAGCTCACCCCCAATTACAATCCAGACATCATCTTCAAGGACGAGGAGAACACAGGCGCCGACCGCCTCATGACCCAGCGCTGCAAGGACCGCCTGAACTCGCTGGCTATCTCGGTGATGAACCAGTGGCCCGGTGTGAAGCTGCGGGTGACCGAGGGCTGGGACGAGGACGGCCACCACTCAGAGGAGTCCCTGCATTATGAGGGCCGCGCGGTGGACATCACCACATCAGACCGCGACCGCAATAAGTATGGACTGCTGGCGCGCTTGGCAGTGGAGGCCGGCTTTGACTGGGTGTATTACGAGTCAAAGGCCCACGTGCATTGCTCCGTCAAGTCCGAGCACTCGGCCGCAGCCAAGACGGGCGGCTGCTTCCCTGCCGGAGCCCAGGTACGCCTGGAGAGTGGGGCGCGTGTGGCCTTGTCAGCCGTGAGGCCGGGAGACCGTGTGCTGGCCATGGGGGAGGATGGGAGCCCCACCTTCAGCGATGTGCTCATTTTCCTGGACCGCGAGCCTCACAGGCTGAGAGCCTTCCAGGTCATCGAGACTCAGGACCCCCCACGCCGCCTGGCACTCACACCCGCTCACCTGCTCTTTACGGCTGACAATCACACGGAGCCGGCAGCCCGCTTCCGGGCCACATTTGCCAGCCACGTGCAGCCTGGCCAGTACGTGCTGGTGGCTGGGGTGCCAGGCCTGCAGCCTGCCCGCGTGGCAGCTGTCTCTACACACGTGGCCCTCGGGGCCTACGCCCCGCTCACAAAGCATGGGACACTGGTGGTGGAGGATGTGGTGGCATCCTGCTTCGCGGCCGTGGCTGACCACCACCTGGCTCAGTTGGCCTTCTGGCCCCTGAGACTCTTTCACAGCTTGGCATGGGGCAGCTGGACTCCGGGGGAGGGTGTGCATTGGTACCCCCAGCTGCTCTACCGCCTGGGGCGTCTCCTGCTAGAAGAGGGCAGCTTCCACCCACTGGGCATGTCCGGGGCAGGGAGCTGA",
            "missense",
            pd.read_csv("data/df_mu_rates.csv"),
            codon_sun,
            pd.read_csv("data/df_whitelist_ihh_mane.csv"),
            "gene",
            "cds",
            pd.read_csv("data/methylation_accross_tissues_ihh_mane.csv"),
            [219055207, 219055210, 219057433, 219060153],
            [219055209, 219055865, 219057694, 219060467],
            (9.471446000000022e-06, 2307),
        ),
        (
            "IHH",
            "ATGTCTCCCGCCCGGCTCCGGCCCCGACTGCACTTCTGCCTGGTCCTGTTGCTGCTGCTGGTGGTGCCGGCGGCATGGGGCTGCGGGCCGGGTCGGGTGGTGGGCAGCCGCCGGCGACCGCCACGCAAACTCGTGCCGCTCGCCTACAAGCAGTTCAGCCCCAATGTGCCCGAGAAGACCCTGGGCGCCAGCGGACGCTATGAAGGCAAGATCGCTCGCAGCTCCGAGCGCTTCAAGGAGCTCACCCCCAATTACAATCCAGACATCATCTTCAAGGACGAGGAGAACACAGGCGCCGACCGCCTCATGACCCAGCGCTGCAAGGACCGCCTGAACTCGCTGGCTATCTCGGTGATGAACCAGTGGCCCGGTGTGAAGCTGCGGGTGACCGAGGGCTGGGACGAGGACGGCCACCACTCAGAGGAGTCCCTGCATTATGAGGGCCGCGCGGTGGACATCACCACATCAGACCGCGACCGCAATAAGTATGGACTGCTGGCGCGCTTGGCAGTGGAGGCCGGCTTTGACTGGGTGTATTACGAGTCAAAGGCCCACGTGCATTGCTCCGTCAAGTCCGAGCACTCGGCCGCAGCCAAGACGGGCGGCTGCTTCCCTGCCGGAGCCCAGGTACGCCTGGAGAGTGGGGCGCGTGTGGCCTTGTCAGCCGTGAGGCCGGGAGACCGTGTGCTGGCCATGGGGGAGGATGGGAGCCCCACCTTCAGCGATGTGCTCATTTTCCTGGACCGCGAGCCTCACAGGCTGAGAGCCTTCCAGGTCATCGAGACTCAGGACCCCCCACGCCGCCTGGCACTCACACCCGCTCACCTGCTCTTTACGGCTGACAATCACACGGAGCCGGCAGCCCGCTTCCGGGCCACATTTGCCAGCCACGTGCAGCCTGGCCAGTACGTGCTGGTGGCTGGGGTGCCAGGCCTGCAGCCTGCCCGCGTGGCAGCTGTCTCTACACACGTGGCCCTCGGGGCCTACGCCCCGCTCACAAAGCATGGGACACTGGTGGTGGAGGATGTGGTGGCATCCTGCTTCGCGGCCGTGGCTGACCACCACCTGGCTCAGTTGGCCTTCTGGCCCCTGAGACTCTTTCACAGCTTGGCATGGGGCAGCTGGACTCCGGGGGAGGGTGTGCATTGGTACCCCCAGCTGCTCTACCGCCTGGGGCGTCTCCTGCTAGAAGAGGGCAGCTTCCACCCACTGGGCATGTCCGGGGCAGGGAGCTGA",
            "synonymous",
            pd.read_csv("data/df_mu_rates.csv"),
            codon_sun,
            pd.read_csv("data/df_whitelist_ihh_mane.csv"),
            "gene",
            "cds",
            pd.read_csv("data/methylation_accross_tissues_ihh_mane.csv"),
            [219055207, 219055210, 219057433, 219060153],
            [219055209, 219055865, 219057694, 219060467],
            (4.317188000000006e-06, 786),
        ),
        (
            "IHH",
            "ATGTCTCCCGCCCGGCTCCGGCCCCGACTGCACTTCTGCCTGGTCCTGTTGCTGCTGCTGGTGGTGCCGGCGGCATGGGGCTGCGGGCCGGGTCGGGTGGTGGGCAGCCGCCGGCGACCGCCACGCAAACTCGTGCCGCTCGCCTACAAGCAGTTCAGCCCCAATGTGCCCGAGAAGACCCTGGGCGCCAGCGGACGCTATGAAGGCAAGATCGCTCGCAGCTCCGAGCGCTTCAAGGAGCTCACCCCCAATTACAATCCAGACATCATCTTCAAGGACGAGGAGAACACAGGCGCCGACCGCCTCATGACCCAGCGCTGCAAGGACCGCCTGAACTCGCTGGCTATCTCGGTGATGAACCAGTGGCCCGGTGTGAAGCTGCGGGTGACCGAGGGCTGGGACGAGGACGGCCACCACTCAGAGGAGTCCCTGCATTATGAGGGCCGCGCGGTGGACATCACCACATCAGACCGCGACCGCAATAAGTATGGACTGCTGGCGCGCTTGGCAGTGGAGGCCGGCTTTGACTGGGTGTATTACGAGTCAAAGGCCCACGTGCATTGCTCCGTCAAGTCCGAGCACTCGGCCGCAGCCAAGACGGGCGGCTGCTTCCCTGCCGGAGCCCAGGTACGCCTGGAGAGTGGGGCGCGTGTGGCCTTGTCAGCCGTGAGGCCGGGAGACCGTGTGCTGGCCATGGGGGAGGATGGGAGCCCCACCTTCAGCGATGTGCTCATTTTCCTGGACCGCGAGCCTCACAGGCTGAGAGCCTTCCAGGTCATCGAGACTCAGGACCCCCCACGCCGCCTGGCACTCACACCCGCTCACCTGCTCTTTACGGCTGACAATCACACGGAGCCGGCAGCCCGCTTCCGGGCCACATTTGCCAGCCACGTGCAGCCTGGCCAGTACGTGCTGGTGGCTGGGGTGCCAGGCCTGCAGCCTGCCCGCGTGGCAGCTGTCTCTACACACGTGGCCCTCGGGGCCTACGCCCCGCTCACAAAGCATGGGACACTGGTGGTGGAGGATGTGGTGGCATCCTGCTTCGCGGCCGTGGCTGACCACCACCTGGCTCAGTTGGCCTTCTGGCCCCTGAGACTCTTTCACAGCTTGGCATGGGGCAGCTGGACTCCGGGGGAGGGTGTGCATTGGTACCCCCAGCTGCTCTACCGCCTGGGGCGTCTCCTGCTAGAAGAGGGCAGCTTCCACCCACTGGGCATGTCCGGGGCAGGGAGCTGA",
            "loss_of_function",
            pd.read_csv("data/df_mu_rates.csv"),
            codon_sun,
            pd.read_csv("data/df_whitelist_ihh_mane.csv"),
            "gene",
            "cds",
            pd.read_csv("data/methylation_accross_tissues_ihh_mane.csv"),
            [219055207, 219055210, 219057433, 219060153],
            [219055209, 219055865, 219057694, 219060467],
            (3.960559999999998e-07, 110),
        ),
    ],
)
def test_calc_mutation_rate_and_possible_counts_coding(
    identifier,
    sequence,
    variant_type,
    df_mu_rates,
    codon_sun,
    df_whitelist,
    identifier_col,
    cds_col,
    df_methyl_lvl,
    cds_starts,
    cds_ends,
    expected,
):

    # Call the function with the test data
    sum_mu_rate, possible_count = calc_mutation_rate_and_possible_counts_coding(
        identifier,
        sequence,
        variant_type,
        df_mu_rates,
        codon_sun,
        df_whitelist,
        identifier_col,
        cds_col,
        df_methyl_lvl,
        cds_starts,
        cds_ends,
    )

    # Check the output
    assert sum_mu_rate == expected[0]
    assert possible_count == expected[1]


# Test the calculate_expected_from_possibles_expected_and_mu_rates function
@pytest.mark.parametrize(
    "df_test, identifier_to_test, expected",
    [
        (
            pd.read_csv("data/mane_transcripts_possibles_observed_missense_test.csv"),
            "ENST00000295731",
            410,
        ),
        (
            pd.read_csv("data/mane_transcripts_possibles_observed_missense_test.csv"),
            "ENST00000380152",
            3569,
        ),
        (
            pd.read_csv("data/mane_transcripts_possibles_observed_missense_test.csv"),
            "ENST00000381330",
            101,
        ),
    ],
)
def test_calculate_expected_from_possibles_expected_and_mu_rates(
    df_test, identifier_to_test, expected
):
    observed = df_test.observed.to_numpy()
    possibles = df_test.possibles.to_numpy()
    mu_rates = df_test.mu_rate.to_numpy()

    # Call the function with the test data
    exp = calculate_expected_from_possibles_expected_and_mu_rates(
        possibles, observed, mu_rates
    )

    df_test["expected"] = exp

    # Check the output
    assert (
        df_test[df_test["transcript_id"] == identifier_to_test]["expected"].values[0]
        == expected
    )


# Test the calculate_moeuf_loeuf_soeuf_utroeuf_snvoeuf function
@pytest.mark.parametrize(
    "df_test, identifier_to_test, expected",
    [
        (
            pd.read_csv("data/mane_transcripts_moeuf_missense_test.csv"),
            "ENST00000295731",
            1.065,
        ),
        (
            pd.read_csv("data/mane_transcripts_moeuf_missense_test.csv"),
            "ENST00000380152",
            1.096,
        ),
        (
            pd.read_csv("data/mane_transcripts_moeuf_missense_test.csv"),
            "ENST00000381330",
            0.997,
        ),
    ],
)
def test_calculate_moeuf_loeuf_soeuf_utroeuf_snvoeuf(
    df_test, identifier_to_test, expected
):
    obs = df_test.loc[
        df_test["transcript_id"] == identifier_to_test, "observed"
    ].values[0]
    exp = df_test.loc[
        df_test["transcript_id"] == identifier_to_test, "expected"
    ].values[0]

    # Call the function with the test data
    _, upper = calculate_moeuf_loeuf_soeuf_utroeuf_snvoeuf(
        obs,
        exp,
    )

    # Check the output
    assert upper == expected
