# Supplementary material for: Mutational constraint analysis workflow for overlapping short open reading frames and genomic neighbors
Source: BMC Genomics. 2025 Mar 14;26:254. doi: 10.1186/s12864-025-11444-w (PMC11909976; doi:10.1186/s12864-025-11444-w)
Supplement: Supplementary file 7 — Supplementary Material 7 [file 12864_2025_11444_MOESM7_ESM.zip › genomic-constraint-calculation-main-5/genomic_constraint_calculation/utils.py]

"""
Created in Mai 2024

@author: Martin Danner / Jeremias Krause
@company: University hospital RWTH Aachen / scieneers GmbH
@mail: mdanner@ukaachen.de / jerkrause@ukaachen.de
"""

from Bio.Seq import Seq
import pandas as pd


def _get_mutation_rate_for_context_triplet_and_alt_base(
    chrom_pos: int,
    context_triplet: str,
    alt_nucleotide: str,
    df_mu_rates: pd.DataFrame,
    df_methyl_lvl: pd.DataFrame,
) -> float:
    """Get the mutation rate for a given context triplet and alternative base.

    Args:
        chrom_pos (int): Chromosomal position of the mutation.
        context_triplet (str): Context for which the mutation rate should be calculated.
        alt_nucleotide (str): Alternative base for which the mutation rate should be calculated.
        df_mu_rates (pd.DataFrame): DataFrame containing the mutation rates.
        df_methyl_lvl (pd.DataFrame): DataFrame containing the methylation levels.

    Returns:
        float: Mutation rate for the given context and alternative base.
    """
    # Get the mutation rate for the given context and alternative base
    if context_triplet in ["ACG", "CCG", "GCG", "TCG"]:
        # If context is CpG site
        methyl_level = (
            df_methyl_lvl[df_methyl_lvl["start_hg38"] == chrom_pos][
                "methylation_level"
            ].values[0]
            if len(
                df_methyl_lvl[df_methyl_lvl["start_hg38"] == chrom_pos][
                    "methylation_level"
                ]
            )
            > 0
            else 0
        )
        # Get the mutation rate for the changed nucleotide over all methylation levels
        mu_rate = df_mu_rates[
            (df_mu_rates["context"] == context_triplet)
            & (df_mu_rates["alt"] == alt_nucleotide)
            & (df_mu_rates["methylation_level"] == methyl_level)
        ]["mu"].sum()
    else:
        # Get the mutation rate for the changed nucleotide for methylation level 0
        mu_rate = df_mu_rates[
            (df_mu_rates["context"] == context_triplet)
            & (df_mu_rates["alt"] == alt_nucleotide)
            & (df_mu_rates["methylation_level"] == 0)
        ]["mu"].sum()

    return mu_rate


def _create_complement_for_mutational_rates(context: str) -> str:
    """Create the complement for the mutational rates.

    Args:
        context (str): Context triplet for which the complement should be created.

    Returns:
        str: Complement of the context triplet for the mutational rates.
    """
    seq = Seq(context)
    seq = seq.reverse_complement()
    seq = str(seq)
    return seq


codon_sun = {
    "TCA": "S",  # Serine
    "TCC": "S",  # Serine
    "TCG": "S",  # Serine
    "TCT": "S",  # Serine
    "TTC": "F",  # Phenylalanine
    "TTT": "F",  # Phenylalanine
    "TTA": "L",  # Leucine
    "TTG": "L",  # Leucine
    "TAC": "Y",  # Tyrosine
    "TAT": "Y",  # Tyrosine
    "TAA": "*",  # Stop
    "TAG": "*",  # Stop
    "TGC": "C",  # Cysteine
    "TGT": "C",  # Cysteine
    "TGA": "*",  # Stop
    "TGG": "W",  # Tryptophan
    "CTA": "L",  # Leucine
    "CTC": "L",  # Leucine
    "CTG": "L",  # Leucine
    "CTT": "L",  # Leucine
    "CCA": "P",  # Proline
    "CCC": "P",  # Proline
    "CCG": "P",  # Proline
    "CCT": "P",  # Proline
    "CAC": "H",  # Histidine
    "CAT": "H",  # Histidine
    "CAA": "Q",  # Glutamine
    "CAG": "Q",  # Glutamine
    "CGA": "R",  # Arginine
    "CGC": "R",  # Arginine
    "CGG": "R",  # Arginine
    "CGT": "R",  # Arginine
    "ATA": "I",  # Isoleucine
    "ATC": "I",  # Isoleucine
    "ATT": "I",  # Isoleucine
    "ATG": "M",  # Methionine
    "ACA": "T",  # Threonine
    "ACC": "T",  # Threonine
    "ACG": "T",  # Threonine
    "ACT": "T",  # Threonine
    "AAC": "N",  # Asparagine
    "AAT": "N",  # Asparagine
    "AAA": "K",  # Lysine
    "AAG": "K",  # Lysine
    "AGC": "S",  # Serine
    "AGT": "S",  # Serine
    "AGA": "R",  # Arginine
    "AGG": "R",  # Arginine
    "GTA": "V",  # Valine
    "GTC": "V",  # Valine
    "GTG": "V",  # Valine
    "GTT": "V",  # Valine
    "GCA": "A",  # Alanine
    "GCC": "A",  # Alanine
    "GCG": "A",  # Alanine
    "GCT": "A",  # Alanine
    "GAC": "D",  # Aspartic Acid
    "GAT": "D",  # Aspartic Acid
    "GAA": "E",  # Glutamic Acid
    "GAG": "E",  # Glutamic Acid
    "GGA": "G",  # Glycine
    "GGC": "G",  # Glycine
    "GGG": "G",  # Glycine
    "GGT": "G",  # Glycine
}
