# Supplementary material for: Mutational constraint analysis workflow for overlapping short open reading frames and genomic neighbors
Source: BMC Genomics. 2025 Mar 14;26:254. doi: 10.1186/s12864-025-11444-w (PMC11909976; doi:10.1186/s12864-025-11444-w)
Supplement: Supplementary file 7 — Supplementary Material 7 [file 12864_2025_11444_MOESM7_ESM.zip › genomic-constraint-calculation-main-5/genomic_constraint_calculation/constraint_calculation.py]

"""
Created in Mai 2024

@author: Martin Danner / Jeremias Krause
@company: University hospital RWTH Aachen / scieneers GmbH
@mail: mdanner@ukaachen.de / jerkrause@ukaachen.de
"""

import numpy as np
import pandas as pd
from scipy.stats import poisson, linregress
import numpy as np
from typing import Tuple, Dict, List
from genomic_constraint_calculation.utils import (
    _get_mutation_rate_for_context_triplet_and_alt_base,
    _create_complement_for_mutational_rates,
    codon_sun,
)
import logging


def calculate_moeuf_loeuf_soeuf_utroeuf_snvoeuf(
    obs: int, exp: int, upper_range_value: int = 2, range_value_step_size: float = 0.001
) -> Tuple[int, int]:
    """Calculate the lower and upper bound of the expected value of a poisson distribution.

    Args:
        obs (int): Observed event count.
        exp (int): Expected event count.
        upper_range_value (int, optional): Upper value for lambda to calculate the poisson distribution for. Defaults to 2.
        range_value_step_size (float, optional):  Step size to increment lambda. Defaults to 0.001.

    Returns:
        Tuple[int, int]: Tuple containing the lower and upper bound of the expected value of a poisson distribution.
    """

    # Define the range of values for the poisson distribution
    range_values = np.arange(
        0, upper_range_value + range_value_step_size, range_value_step_size
    )

    # Calculate the poisson distribution for the given range of values
    poisson_values = [poisson.pmf(obs, exp * value) for value in range_values]

    # Calculate the cumulative poisson distribution
    cumulative_poisson = np.cumsum(poisson_values)
    max_cumulative = max(cumulative_poisson)

    # Normalize the cumulative poisson distribution
    if max_cumulative > 0:
        normalized_values = [value / max_cumulative for value in cumulative_poisson]
    else:
        logging.info("Maximum cumulative value is 0.")
        return None

    # Calculate the lower and upper bound of the expected value of a poisson distribution
    try:
        lower_bound = next(
            range_values[i]
            for i, value in enumerate(normalized_values)
            if value >= 0.05
        )
    except StopIteration:
        logging.info("No value found for lower bound.")
        lower_bound = 0

    try:
        upper_bound = next(
            range_values[i]
            for i, value in enumerate(normalized_values)
            if value >= 0.95
        )
    except StopIteration:
        logging.info("No value found for upper bound.")
        upper_bound = 0

    # The higher the upper bound the more constrained the expected value is
    return lower_bound, upper_bound


def calc_mutation_rate_and_possible_counts_coding(
    identifier: str,
    sequence: str,
    variant_type: str,
    df_mu_rates: pd.DataFrame,
    codon_sun: Dict[str, str],
    df_whitelist: pd.DataFrame,
    identifier_col: str,
    cds_col: str,
    df_methyl_lvl: pd.DataFrame,
    cds_starts: List[int],
    cds_ends: List[int],
) -> Tuple[float, int]:
    """Calculate the mutation rate and expected counts for a given genomic (coding) sequence.

    Args:
        identifier (str): _description_
        sequence (str): Sequence for which the mutation rate and expected counts should be calculated.
        variant_type (str): Type of the variant to calculate the expected counts and mutation rate for. Either 'synonymous', 'missense' or 'loss_of_function'
        df_mu_rates (pd.DataFrame): DataFrame containing the mutation rates for the context triplets.
        codon_sun (Dict[str, str]): Dictionary containing the codon to amino acid mapping.
        df_whitelist (pd.DataFrame): Dataframe containing the whitelist of chromosomal positions aka positions to consider for the calculation of mutation rates and possibles
        identifier_col (str): Column name of the identifier in the whitelist e.g. transcript_id etc.
        cds_col (str): Column name of the cds position in the whitelist
        df_methyl_lvl (pd.DataFrame): DataFrame containing the methylation levels accross tissues with respect to the chromosomal position.
        cds_starts List[int]: Chromosomal start positions of the cds blocks
        cds_ends List[int]: Chromosomal end positions of the cds blocks

    Returns:
        Tuple[float, int]: Tuple containing the mutation rate and expected counts.
    """
    # Initialize variables
    nucleotides = ["A", "T", "G", "C"]
    possible_count = 0
    sum_mu_rate = 0
    cds_pos = 4

    identifier_whitelist = df_whitelist[df_whitelist[identifier_col] == identifier]
    identifier_whitelist[cds_col] = identifier_whitelist[cds_col].astype(int)

    if sequence[-3:] not in ["TAA", "TAG", "TGA"]:
        sequence = sequence + "TAA"

    # Loop through sequence codons, skip start codon and stop codon
    for codon_start in np.arange(3, len(sequence) - 3, 3):
        # Get the current base triplet aka real_triplet
        real_triplet = sequence[codon_start : codon_start + 3]
        # Get amino acid for real_triplet
        real_amino = codon_sun[real_triplet]
        # For each base in real_triplet
        for i, base in enumerate(real_triplet):
            # Calculate curernt_chrom_pos based on cds_pos
            current_cds_length = 0
            for chrom_start, chrom_end in zip(cds_starts, cds_ends):
                cds_chrom_start = chrom_start + cds_pos - current_cds_length
                if cds_chrom_start >= chrom_start and cds_chrom_start <= chrom_end:
                    current_chrom_pos = cds_chrom_start
                    break
                else:
                    current_cds_length += chrom_end - chrom_start + 1
            # If current cds not in whitelist only increment cds and continue
            if cds_pos not in identifier_whitelist[cds_col].values:
                cds_pos += 1
                continue
            # If current cds in whitelist continue with logic
            cds_pos += 1
            # Define context triplet
            context_triplet = (
                sequence[codon_start + i - 1]
                + sequence[codon_start + i]
                + sequence[codon_start + i + 1]
            )
            # Swap reference base with each nucleotide in nucleotides except the current reference base
            for nucleotide in [nuc for nuc in nucleotides if nuc != base]:
                # Get the altered base triplet aka changed_triplet
                changed_triplet = real_triplet[:i] + nucleotide + real_triplet[i + 1 :]
                # Get amino acid for changed_triplet
                changed_amino = codon_sun[changed_triplet]
                # Check weather the changed nucleotide leads to synonymous mutation
                if (changed_amino == real_amino) and (variant_type == "synonymous"):
                    # Get the mutation rate for the context triplet and the changed nucleotide
                    sum_mu_rate += _get_mutation_rate_for_context_triplet_and_alt_base(
                        current_chrom_pos,
                        context_triplet,
                        nucleotide,
                        df_mu_rates,
                        df_methyl_lvl,
                    )
                    # Increment possible count
                    possible_count += 1
                # Check weather the changed nucleotide leads to stop codon and thus a loss of function mutation
                elif (changed_amino == "*") and (variant_type == "loss_of_function"):
                    # Get the mutation rate for the context triplet and the changed nucleotide
                    sum_mu_rate += _get_mutation_rate_for_context_triplet_and_alt_base(
                        current_chrom_pos,
                        context_triplet,
                        nucleotide,
                        df_mu_rates,
                        df_methyl_lvl,
                    )
                    # Increment possible count
                    possible_count += 1
                # If the changed nucleotide leads to a non-synonymous mutation and not a stop codon -> missense mutation
                elif (
                    (changed_amino != real_amino)
                    and (changed_amino != "*")
                    and (variant_type == "missense")
                ):
                    # Get the mutation rate for the context triplet and the changed nucleotide
                    sum_mu_rate += _get_mutation_rate_for_context_triplet_and_alt_base(
                        current_chrom_pos,
                        context_triplet,
                        nucleotide,
                        df_mu_rates,
                        df_methyl_lvl,
                    )
                    # Increment possible count
                    possible_count += 1
                else:
                    continue

    if variant_type == "loss_of_function":
        if sequence[-3:] == "TGA":
            possible_count += 8
        else:
            possible_count += 7

    return sum_mu_rate, possible_count


def calc_mutation_rate_and_possible_counts_non_coding(
    identifier: str,
    sequence: str,
    non_coding_start: int,
    df_mu_rates: pd.DataFrame,
    df_whitelist: pd.DataFrame,
    whitelist_pos_col: str,
    identifier_col: str,
    df_methyl_lvl: pd.DataFrame,
) -> Tuple[float, int]:
    """Calculate the mutation rate and expected counts for a given UTR or non-coding sequence.

    Args:
        identifier (str): Identifier of the transcript
        sequence (str): Sequence for which the mutation rate and expected counts should be calculated.
        non_coding_start (int): Chromosomal start position of the non-coding element e.g. UTR.
        df_mu_rates (pd.DataFrame): DataFrame containing the mutation rates.
        df_whitelist (pd.DataFrame): Dataframe containing the whitelist of chromosomal positions
        whitelist_pos_col (str): Column name of the chromosomal position in the whitelist
        identifier_col (str): Column name of the identifier in the whitelist
        df_methyl_lvl (pd.DataFrame): DataFrame containing the methylation levels.

    Returns:
        Tuple[float, int]: Tuple containing the mutation rate and expected counts.
    """

    # Initialize variables
    nucleotides = ["A", "T", "G", "C"]
    possible_count = 0
    sum_mu_rate = 0
    current_chrom_pos = int(non_coding_start) + 1

    identifier_whitelist = df_whitelist[df_whitelist[identifier_col] == identifier]

    # Loop through sequence codons, skip start codon and stop codon
    for codon_start in np.arange(1, len(sequence) - 3, 3):
        # Get the current base triplet aka real_triplet
        real_triplet = sequence[codon_start : codon_start + 3]
        # For each base in real_triplet
        for i, base in enumerate(real_triplet):
            # If current cds not in whitelist only increment cds and continue
            if current_chrom_pos not in identifier_whitelist[whitelist_pos_col].values:
                current_chrom_pos += 1
                continue
            # If current cds in whitelist continue with logic
            current_chrom_pos += 1
            # Define context triplet
            context_triplet = (
                sequence[codon_start + i - 1]
                + sequence[codon_start + i]
                + sequence[codon_start + i + 1]
            )
            # Swap reference base with each nucleotide in nucleotides except the current reference base
            for nucleotide in [nuc for nuc in nucleotides if nuc != base]:
                # Get the mutation rate for the context triplet and the changed nucleotide
                # Increment possible count
                sum_mu_rate += _get_mutation_rate_for_context_triplet_and_alt_base(
                    current_chrom_pos,
                    context_triplet,
                    nucleotide,
                    df_mu_rates,
                    df_methyl_lvl,
                )
                possible_count += 1

    return sum_mu_rate, possible_count


def calculate_expected_from_possibles_expected_and_mu_rates(
    possibles: np.array, observed: np.array, mu_rates: np.array
) -> np.array:
    """Calculate the expected SNVs for given transcript/sequence based on the mutation rates, possible and observed counts

    Args:
        possibles (np.array): Count of possible SNVs for given transcript/sequence
        observed (np.array): Count of observed SNVs for given transcript/sequence within a population
        mu_rates (np.array): Mutation rates for given transcript/sequence

    Returns:
        np.array: Estimated expected SNVs for given transcript/sequence
    """

    y = observed / possibles
    slope, intercept, _, _, _ = linregress(mu_rates, y)

    expected = (mu_rates * slope + intercept) * possibles

    return expected.astype(int)
