# Supplementary material for: Mutational constraint analysis workflow for overlapping short open reading frames and genomic neighbors
Source: BMC Genomics. 2025 Mar 14;26:254. doi: 10.1186/s12864-025-11444-w (PMC11909976; doi:10.1186/s12864-025-11444-w)
Supplement: Supplementary file 7 — Supplementary Material 7 [file 12864_2025_11444_MOESM7_ESM.zip › genomic-constraint-calculation-main-5/data/df_whitelist_ins_mane.csv]

	transcript_id	chrom	pos	gene	coverage_median_approx	filters	af	strand	cds
20455146	ENST00000381330	chr11	2159852	INS	35	[]		-	333
20455147	ENST00000381330	chr11	2159854	INS	35	[]		-	331
20455148	ENST00000381330	chr11	2159855	INS	35	[]		-	330
20455149	ENST00000381330	chr11	2159857	INS	35	[]		-	328
20455150	ENST00000381330	chr11	2159859	INS	35	[]		-	326
20455151	ENST00000381330	chr11	2159860	INS	35	[]		-	325
20455152	ENST00000381330	chr11	2159861	INS	35	[]		-	324
20455153	ENST00000381330	chr11	2159862	INS	35	[]		-	323
20455154	ENST00000381330	chr11	2159863	INS	35	[]		-	322
20455155	ENST00000381330	chr11	2159864	INS	35	[]		-	321
20455156	ENST00000381330	chr11	2159866	INS	36	[]		-	319
20455157	ENST00000381330	chr11	2159867	INS	36	[]		-	318
20455158	ENST00000381330	chr11	2159868	INS	35	[]		-	317
20455159	ENST00000381330	chr11	2159869	INS	35	[]		-	316
20455160	ENST00000381330	chr11	2159870	INS	35	['PASS']	1.37075e-05	-	315
20455161	ENST00000381330	chr11	2159871	INS	35	[]		-	314
20455162	ENST00000381330	chr11	2159872	INS	35	[]		-	313
20455163	ENST00000381330	chr11	2159873	INS	35	[]		-	312
20455164	ENST00000381330	chr11	2159874	INS	35	[]		-	311
20455165	ENST00000381330	chr11	2159875	INS	35	[]		-	310
20455166	ENST00000381330	chr11	2159876	INS	35	['PASS']	6.85479e-07	-	309
20455167	ENST00000381330	chr11	2159877	INS	35	[]		-	308
20455168	ENST00000381330	chr11	2159878	INS	35	[]		-	307
20455169	ENST00000381330	chr11	2159880	INS	35	[]		-	305
20455170	ENST00000381330	chr11	2159881	INS	35	[]		-	304
20455171	ENST00000381330	chr11	2159882	INS	35	[]		-	303
20455172	ENST00000381330	chr11	2159883	INS	35	[]		-	302
20455173	ENST00000381330	chr11	2159884	INS	35	[]		-	301
20455174	ENST00000381330	chr11	2159885	INS	35	[]		-	300
20455175	ENST00000381330	chr11	2159886	INS	35	[]		-	299
20455176	ENST00000381330	chr11	2159887	INS	35	[]		-	298
20455177	ENST00000381330	chr11	2159888	INS	35	[]		-	297
20455178	ENST00000381330	chr11	2159889	INS	35	[]		-	296
20455179	ENST00000381330	chr11	2159890	INS	35	[]		-	295
20455180	ENST00000381330	chr11	2159892	INS	35	[]		-	293
20455181	ENST00000381330	chr11	2159893	INS	35	['PASS']	6.86272e-07	-	292
20455182	ENST00000381330	chr11	2159896	INS	35	[]		-	289
20455183	ENST00000381330	chr11	2159897	INS	35	[]		-	288
20455184	ENST00000381330	chr11	2159898	INS	35	[]		-	287
20455185	ENST00000381330	chr11	2159899	INS	35	[]		-	286
20455186	ENST00000381330	chr11	2159900	INS	35	[]		-	285
20455187	ENST00000381330	chr11	2159901	INS	35	[]		-	284
20455188	ENST00000381330	chr11	2159902	INS	35	[]		-	283
20455189	ENST00000381330	chr11	2159903	INS	36	['PASS']	1.37337e-06	-	282
20455190	ENST00000381330	chr11	2159904	INS	35	[]		-	281
20455191	ENST00000381330	chr11	2159905	INS	35	[]		-	280
20455192	ENST00000381330	chr11	2159906	INS	35	['PASS']	4.80851e-05	-	279
20455193	ENST00000381330	chr11	2159907	INS	35	[]		-	278
20455194	ENST00000381330	chr11	2159908	INS	35	[]		-	277
20455195	ENST00000381330	chr11	2159909	INS	35	[]		-	276
20455196	ENST00000381330	chr11	2159910	INS	35	[]		-	275
20455197	ENST00000381330	chr11	2159911	INS	35	['PASS']	1.20034e-06	-	274
20455198	ENST00000381330	chr11	2159912	INS	35	[]		-	273
20455199	ENST00000381330	chr11	2159913	INS	35	[]		-	272
20455200	ENST00000381330	chr11	2159914	INS	35	['PASS']	1.20036e-06	-	271
20455201	ENST00000381330	chr11	2159915	INS	35	[]		-	270
20455202	ENST00000381330	chr11	2159916	INS	35	['PASS']	1.37686e-06	-	269
20455203	ENST00000381330	chr11	2159917	INS	35	[]		-	268
20455204	ENST00000381330	chr11	2159918	INS	35	[]		-	267
20455205	ENST00000381330	chr11	2159919	INS	35	['PASS']	6.20049e-06	-	266
20455206	ENST00000381330	chr11	2159921	INS	35	['PASS']	1.61846e-06	-	264
20455207	ENST00000381330	chr11	2159922	INS	35	[]		-	263
20455208	ENST00000381330	chr11	2159923	INS	35	[]		-	262
20455209	ENST00000381330	chr11	2159924	INS	35	[]		-	261
20455210	ENST00000381330	chr11	2159925	INS	35	[]		-	260
20455211	ENST00000381330	chr11	2159927	INS	35	[]		-	258
20455212	ENST00000381330	chr11	2159928	INS	35	[]		-	257
20455213	ENST00000381330	chr11	2159929	INS	35	[]		-	256
20455214	ENST00000381330	chr11	2159930	INS	35	['PASS']	2.76181e-06	-	255
20455215	ENST00000381330	chr11	2159931	INS	35	['PASS']	3.25483e-06	-	254
20455216	ENST00000381330	chr11	2159932	INS	35	[]		-	253
20455217	ENST00000381330	chr11	2159933	INS	35	[]		-	252
20455218	ENST00000381330	chr11	2159934	INS	35	['PASS']	1.63036e-06	-	251
20455219	ENST00000381330	chr11	2159939	INS	35	['PASS']	1.63136e-06	-	246
20455220	ENST00000381330	chr11	2159942	INS	35	['PASS']	1.6333e-06	-	243
20455221	ENST00000381330	chr11	2159944	INS	35	['PASS']	6.92369e-07	-	241
20455222	ENST00000381330	chr11	2159946	INS	35	[]		-	239
20455223	ENST00000381330	chr11	2159947	INS	35	[]		-	238
20455224	ENST00000381330	chr11	2159949	INS	35	['PASS']	4.15979e-06	-	236
20455225	ENST00000381330	chr11	2159950	INS	35	['PASS']	1.38664e-06	-	235
20455226	ENST00000381330	chr11	2159952	INS	35	['PASS']	1.3861e-06	-	233
20455227	ENST00000381330	chr11	2159961	INS	35	['PASS']	5.27545e-05	-	224
20455228	ENST00000381330	chr11	2159962	INS	35	['PASS']	1.64649e-06	-	223
20455229	ENST00000381330	chr11	2159966	INS	35	[]		-	219
20455230	ENST00000381330	chr11	2159971	INS	35	['PASS']	1.65441e-06	-	214
20455231	ENST00000381330	chr11	2159973	INS	35	['PASS']	6.05678e-05	-	212
20455232	ENST00000381330	chr11	2159975	INS	35	['PASS']	8.35411e-06	-	210
20455233	ENST00000381330	chr11	2159979	INS	35	['PASS']	7.66649e-06	-	206
20455234	ENST00000381330	chr11	2159988	INS	35	[]		-	197
20455235	ENST00000381330	chr11	2159991	INS	35	['PASS']	7.68562e-06	-	194
20455236	ENST00000381330	chr11	2159993	INS	35	['PASS']	6.98753e-07	-	192
20455237	ENST00000381330	chr11	2160785	INS	88	['PASS']	1.59632e-06	-	187
20455238	ENST00000381330	chr11	2160786	INS	88	[]		-	186
20455239	ENST00000381330	chr11	2160787	INS	87	['PASS']	1.5954e-06	-	185
20455240	ENST00000381330	chr11	2160788	INS	88	['PASS']	3.19065e-06	-	184
20455241	ENST00000381330	chr11	2160789	INS	88	[]		-	183
20455242	ENST00000381330	chr11	2160790	INS	88	[]		-	182
20455243	ENST00000381330	chr11	2160792	INS	89	['PASS']	3.19023e-06	-	180
20455244	ENST00000381330	chr11	2160793	INS	88	[]		-	179
20455245	ENST00000381330	chr11	2160794	INS	88	['PASS']	7.53424e-06	-	178
20455246	ENST00000381330	chr11	2160795	INS	88	[]		-	177
20455247	ENST00000381330	chr11	2160796	INS	88	[]		-	176
20455248	ENST00000381330	chr11	2160797	INS	88	['PASS']	1.59508e-06	-	175
20455249	ENST00000381330	chr11	2160798	INS	88	[]		-	174
20455250	ENST00000381330	chr11	2160799	INS	88	['PASS']	1.59505e-06	-	173
20455251	ENST00000381330	chr11	2160800	INS	87	[]		-	172
20455252	ENST00000381330	chr11	2160801	INS	88	[]		-	171
20455253	ENST00000381330	chr11	2160802	INS	88	[]		-	170
20455254	ENST00000381330	chr11	2160803	INS	88	['PASS']	1.595e-06	-	169
20455255	ENST00000381330	chr11	2160804	INS	88	['PASS']	1.59496e-06	-	168
20455256	ENST00000381330	chr11	2160805	INS	87	[]		-	167
20455257	ENST00000381330	chr11	2160807	INS	88	['PASS']	1.59494e-06	-	165
20455258	ENST00000381330	chr11	2160808	INS	88	['PASS']	5.47907e-06	-	164
20455259	ENST00000381330	chr11	2160809	INS	88	[]		-	163
20455260	ENST00000381330	chr11	2160810	INS	88	['PASS']	1.36966e-06	-	162
20455261	ENST00000381330	chr11	2160812	INS	88	[]		-	160
20455262	ENST00000381330	chr11	2160813	INS	88	[]		-	159
20455263	ENST00000381330	chr11	2160814	INS	88	[]		-	158
20455264	ENST00000381330	chr11	2160815	INS	88	[]		-	157
20455265	ENST00000381330	chr11	2160816	INS	88	['PASS']	6.84806e-07	-	156
20455266	ENST00000381330	chr11	2160817	INS	88	[]		-	155
20455267	ENST00000381330	chr11	2160818	INS	88	['PASS']	1.59445e-06	-	154
20455268	ENST00000381330	chr11	2160819	INS	89	['PASS']	0.000288305	-	153
20455269	ENST00000381330	chr11	2160820	INS	88	['PASS']	1.59443e-06	-	152
20455270	ENST00000381330	chr11	2160821	INS	88	['PASS']	1.59443e-06	-	151
20455271	ENST00000381330	chr11	2160822	INS	88	['PASS']	5.47827e-06	-	150
20455272	ENST00000381330	chr11	2160823	INS	89	['PASS']	1.36957e-06	-	149
20455273	ENST00000381330	chr11	2160824	INS	88	[]		-	148
20455274	ENST00000381330	chr11	2160825	INS	88	['PASS']	1.36956e-05	-	147
20455275	ENST00000381330	chr11	2160826	INS	89	[]		-	146
20455276	ENST00000381330	chr11	2160827	INS	89	[]		-	145
20455277	ENST00000381330	chr11	2160828	INS	87	[]		-	144
20455278	ENST00000381330	chr11	2160829	INS	88	[]		-	143
20455279	ENST00000381330	chr11	2160830	INS	88	[]		-	142
20455280	ENST00000381330	chr11	2160831	INS	88	['PASS']	3.18855e-06	-	141
20455281	ENST00000381330	chr11	2160832	INS	88	[]		-	140
20455282	ENST00000381330	chr11	2160833	INS	88	['PASS']	1.59427e-06	-	139
20455283	ENST00000381330	chr11	2160834	INS	88	[]		-	138
20455284	ENST00000381330	chr11	2160835	INS	88	['PASS']	1.36953e-06	-	137
20455285	ENST00000381330	chr11	2160836	INS	88	['PASS']	3.18849e-06	-	136
20455286	ENST00000381330	chr11	2160837	INS	87	[]		-	135
20455287	ENST00000381330	chr11	2160838	INS	88	[]		-	134
20455288	ENST00000381330	chr11	2160839	INS	88	['PASS']	3.18841e-06	-	133
20455289	ENST00000381330	chr11	2160840	INS	88	[]		-	132
20455290	ENST00000381330	chr11	2160841	INS	88	[]		-	131
20455291	ENST00000381330	chr11	2160843	INS	88	['PASS']	3.08136e-05	-	129
20455292	ENST00000381330	chr11	2160844	INS	89	[]		-	128
20455293	ENST00000381330	chr11	2160845	INS	89	[]		-	127
20455294	ENST00000381330	chr11	2160846	INS	88	[]		-	126
20455295	ENST00000381330	chr11	2160847	INS	87	[]		-	125
20455296	ENST00000381330	chr11	2160848	INS	87	[]		-	124
20455297	ENST00000381330	chr11	2160849	INS	88	['PASS']	3.18831e-06	-	123
20455298	ENST00000381330	chr11	2160850	INS	88	[]		-	122
20455299	ENST00000381330	chr11	2160851	INS	88	['PASS']	1.20032e-06	-	121
20455300	ENST00000381330	chr11	2160852	INS	88	[]		-	120
20455301	ENST00000381330	chr11	2160853	INS	88	[]		-	119
20455302	ENST00000381330	chr11	2160854	INS	88	['PASS']	1.59414e-06	-	118
20455303	ENST00000381330	chr11	2160855	INS	89	['PASS']	3.42369e-06	-	117
20455304	ENST00000381330	chr11	2160856	INS	88	[]		-	116
20455305	ENST00000381330	chr11	2160857	INS	87	[]		-	115
20455306	ENST00000381330	chr11	2160858	INS	88	['PASS']	1.20032e-06	-	114
20455307	ENST00000381330	chr11	2160859	INS	89	[]		-	113
20455308	ENST00000381330	chr11	2160860	INS	88	['PASS']	1.59412e-06	-	112
20455309	ENST00000381330	chr11	2160861	INS	88	[]		-	111
20455310	ENST00000381330	chr11	2160862	INS	88	[]		-	110
20455311	ENST00000381330	chr11	2160863	INS	88	[]		-	109
20455312	ENST00000381330	chr11	2160864	INS	88	['PASS']	1.20032e-06	-	108
20455313	ENST00000381330	chr11	2160865	INS	88	[]		-	107
20455314	ENST00000381330	chr11	2160866	INS	88	['PASS']	1.20032e-06	-	106
20455315	ENST00000381330	chr11	2160867	INS	88	[]		-	105
20455316	ENST00000381330	chr11	2160868	INS	88	[]		-	104
20455317	ENST00000381330	chr11	2160869	INS	89	['PASS']	3.18829e-06	-	103
20455318	ENST00000381330	chr11	2160870	INS	88	['PASS']	1.59415e-06	-	102
20455319	ENST00000381330	chr11	2160871	INS	89	['PASS']	4.79319e-06	-	101
20455320	ENST00000381330	chr11	2160872	INS	88	['PASS']	1.59415e-06	-	100
20455321	ENST00000381330	chr11	2160873	INS	88	['PASS']	1.59416e-06	-	99
20455322	ENST00000381330	chr11	2160874	INS	88	['PASS']	6.84747e-07	-	98
20455323	ENST00000381330	chr11	2160875	INS	88	[]		-	97
20455324	ENST00000381330	chr11	2160876	INS	88	[]		-	96
20455325	ENST00000381330	chr11	2160877	INS	88	[]		-	95
20455326	ENST00000381330	chr11	2160878	INS	88	['PASS']	1.5942e-06	-	94
20455327	ENST00000381330	chr11	2160879	INS	88	['PASS']	2.67053e-05	-	93
20455328	ENST00000381330	chr11	2160880	INS	89	[]		-	92
20455329	ENST00000381330	chr11	2160881	INS	87	[]		-	91
20455330	ENST00000381330	chr11	2160882	INS	88	[]		-	90
20455331	ENST00000381330	chr11	2160883	INS	88	[]		-	89
20455332	ENST00000381330	chr11	2160884	INS	88	[]		-	88
20455333	ENST00000381330	chr11	2160885	INS	88	[]		-	87
20455334	ENST00000381330	chr11	2160886	INS	89	[]		-	86
20455335	ENST00000381330	chr11	2160887	INS	88	[]		-	85
20455336	ENST00000381330	chr11	2160888	INS	88	['PASS']	1.59421e-06	-	84
20455337	ENST00000381330	chr11	2160889	INS	89	['PASS']	2.40064e-06	-	83
20455338	ENST00000381330	chr11	2160890	INS	88	[]		-	82
20455339	ENST00000381330	chr11	2160891	INS	89	['PASS']	1.36951e-06	-	81
20455340	ENST00000381330	chr11	2160892	INS	88	[]		-	80
20455341	ENST00000381330	chr11	2160893	INS	88	[]		-	79
20455342	ENST00000381330	chr11	2160894	INS	88	['PASS']	2.40064e-06	-	78
20455343	ENST00000381330	chr11	2160895	INS	88	[]		-	77
20455344	ENST00000381330	chr11	2160896	INS	88	[]		-	76
20455345	ENST00000381330	chr11	2160897	INS	89	['PASS']	3.18846e-06	-	75
20455346	ENST00000381330	chr11	2160898	INS	88	['PASS']	1.20032e-06	-	74
20455347	ENST00000381330	chr11	2160899	INS	88	[]		-	73
20455348	ENST00000381330	chr11	2160900	INS	88	['PASS']	4.17707e-05	-	72
20455349	ENST00000381330	chr11	2160901	INS	88	[]		-	71
20455350	ENST00000381330	chr11	2160902	INS	88	['PASS']	1.20032e-06	-	70
20455351	ENST00000381330	chr11	2160903	INS	89	['PASS']	1.20032e-06	-	69
20455352	ENST00000381330	chr11	2160904	INS	88	['PASS']	1.20032e-06	-	68
20455353	ENST00000381330	chr11	2160905	INS	88	['PASS']	0.000608088	-	67
20455354	ENST00000381330	chr11	2160906	INS	88	['PASS']	7.53259e-06	-	66
20455355	ENST00000381330	chr11	2160907	INS	88	['PASS']	2.73912e-06	-	65
20455356	ENST00000381330	chr11	2160908	INS	87	['PASS']	5.47824e-06	-	64
20455357	ENST00000381330	chr11	2160909	INS	88	['PASS']	0.000697791	-	63
20455358	ENST00000381330	chr11	2160910	INS	88	['PASS']	1.20032e-06	-	62
20455359	ENST00000381330	chr11	2160911	INS	87	['PASS']	1.59436e-06	-	61
20455360	ENST00000381330	chr11	2160912	INS	88	['PASS']	4.10867e-06	-	60
20455361	ENST00000381330	chr11	2160913	INS	89	[]		-	59
20455362	ENST00000381330	chr11	2160914	INS	88	[]		-	58
20455363	ENST00000381330	chr11	2160915	INS	88	[]		-	57
20455364	ENST00000381330	chr11	2160916	INS	87	[]		-	56
20455365	ENST00000381330	chr11	2160917	INS	88	['PASS']	1.20032e-06	-	55
20455366	ENST00000381330	chr11	2160918	INS	88	[]		-	54
20455367	ENST00000381330	chr11	2160919	INS	88	['PASS']	1.59442e-06	-	53
20455368	ENST00000381330	chr11	2160920	INS	88	['PASS']	4.79352e-06	-	52
20455369	ENST00000381330	chr11	2160921	INS	88	['PASS']	1.3696e-06	-	51
20455370	ENST00000381330	chr11	2160922	INS	87	[]		-	50
20455371	ENST00000381330	chr11	2160923	INS	88	[]		-	49
20455372	ENST00000381330	chr11	2160924	INS	88	['PASS']	6.30009e-05	-	48
20455373	ENST00000381330	chr11	2160925	INS	89	[]		-	47
20455374	ENST00000381330	chr11	2160926	INS	88	['PASS']	2.05439e-06	-	46
20455375	ENST00000381330	chr11	2160927	INS	88	[]		-	45
20455376	ENST00000381330	chr11	2160928	INS	88	[]		-	44
20455377	ENST00000381330	chr11	2160929	INS	88	[]		-	43
20455378	ENST00000381330	chr11	2160930	INS	88	[]		-	42
20455379	ENST00000381330	chr11	2160931	INS	88	[]		-	41
20455380	ENST00000381330	chr11	2160932	INS	88	['PASS']	1.59453e-06	-	40
20455381	ENST00000381330	chr11	2160933	INS	88	['PASS']	3.18905e-06	-	39
20455382	ENST00000381330	chr11	2160934	INS	88	[]		-	38
20455383	ENST00000381330	chr11	2160935	INS	88	['PASS']	1.59449e-06	-	37
20455384	ENST00000381330	chr11	2160937	INS	88	['PASS']	8.90268e-06	-	35
20455385	ENST00000381330	chr11	2160938	INS	88	[]		-	34
20455386	ENST00000381330	chr11	2160939	INS	88	[]		-	33
20455387	ENST00000381330	chr11	2160940	INS	88	['PASS']	1.36962e-06	-	32
20455388	ENST00000381330	chr11	2160941	INS	89	[]		-	31
20455389	ENST00000381330	chr11	2160942	INS	88	['PASS']	1.36964e-06	-	30
20455390	ENST00000381330	chr11	2160943	INS	88	[]		-	29
20455391	ENST00000381330	chr11	2160944	INS	88	['PASS']	3.18918e-06	-	28
20455392	ENST00000381330	chr11	2160945	INS	88	['PASS']	3.18912e-06	-	27
20455393	ENST00000381330	chr11	2160946	INS	88	['PASS']	3.18926e-06	-	26
20455394	ENST00000381330	chr11	2160947	INS	88	['PASS']	6.16356e-06	-	25
20455395	ENST00000381330	chr11	2160948	INS	88	[]		-	24
20455396	ENST00000381330	chr11	2160949	INS	88	[]		-	23
20455397	ENST00000381330	chr11	2160950	INS	88	['PASS']	1.36969e-06	-	22
20455398	ENST00000381330	chr11	2160951	INS	89	[]		-	21
20455399	ENST00000381330	chr11	2160952	INS	88	[]		-	20
20455400	ENST00000381330	chr11	2160953	INS	88	['PASS']	3.18955e-06	-	19
20455401	ENST00000381330	chr11	2160954	INS	88	[]		-	18
20455402	ENST00000381330	chr11	2160955	INS	88	['PASS']	8.97207e-05	-	17
20455403	ENST00000381330	chr11	2160956	INS	88	['PASS']	1.23283e-05	-	16
20455404	ENST00000381330	chr11	2160957	INS	88	[]		-	15
20455405	ENST00000381330	chr11	2160958	INS	89	[]		-	14
20455406	ENST00000381330	chr11	2160959	INS	88	[]		-	13
20455407	ENST00000381330	chr11	2160960	INS	87	[]		-	12
20455408	ENST00000381330	chr11	2160961	INS	88	[]		-	11
20455409	ENST00000381330	chr11	2160962	INS	89	[]		-	10
20455410	ENST00000381330	chr11	2160963	INS	89	[]		-	9
20455411	ENST00000381330	chr11	2160964	INS	88	[]		-	8
20455412	ENST00000381330	chr11	2160965	INS	88	['PASS']	1.5952e-06	-	7
20455413	ENST00000381330	chr11	2160966	INS	88	['PASS']	6.16461e-06	-	6
20455414	ENST00000381330	chr11	2160968	INS	88	['PASS']	1.57545e-05	-	4
20455415	ENST00000381330	chr11	2160969	INS	88	['PASS']	1.59538e-06	-	3
20455416	ENST00000381330	chr11	2160970	INS	87	[]		-	2
20455417	ENST00000381330	chr11	2160971	INS	89	['PASS']	1.5954e-06	-	1
