# Supplementary material for: Mutational constraint analysis workflow for overlapping short open reading frames and genomic neighbors
Source: BMC Genomics. 2025 Mar 14;26:254. doi: 10.1186/s12864-025-11444-w (PMC11909976; doi:10.1186/s12864-025-11444-w)
Supplement: Supplementary file 7 — Supplementary Material 7 [file 12864_2025_11444_MOESM7_ESM.zip › genomic-constraint-calculation-main-5/data/methylation_accross_tissues_ins_mane.csv]

	Unnamed: 0	chrom	start	end	methyl_mean	methylation_level	start_hg38
118508	118530	chr11	2159785	2159786	-1.0	0.0	2138555
118509	118531	chr11	2159786	2159787	-1.0	0.0	2138556
118510	118532	chr11	2159801	2159802	-1.0	0.0	2138571
118511	118533	chr11	2159802	2159803	-1.0	0.0	2138572
118512	118534	chr11	2159812	2159813	-1.0	0.0	2138582
118513	118535	chr11	2159813	2159814	-1.0	0.0	2138583
118514	118536	chr11	2159831	2159832	-1.0	0.0	2138601
118515	118537	chr11	2159832	2159833	-1.0	0.0	2138602
118516	118538	chr11	2159838	2159839	-1.0	0.0	2138608
118517	118539	chr11	2159839	2159840	-1.0	0.0	2138609
118518	118540	chr11	2159846	2159847	-1.0	0.0	2138616
118519	118541	chr11	2159847	2159848	-1.0	0.0	2138617
118520	118542	chr11	2159853	2159854	-1.0	0.0	2138623
118521	118543	chr11	2159854	2159855	-1.0	0.0	2138624
118522	118544	chr11	2159868	2159869	-1.0	0.0	2138638
118523	118545	chr11	2159869	2159870	-1.0	0.0	2138639
118524	118546	chr11	2159885	2159886	-1.0	0.0	2138655
118525	118547	chr11	2159886	2159887	-1.0	0.0	2138656
118526	118548	chr11	2159908	2159909	-1.0	0.0	2138678
118527	118549	chr11	2159909	2159910	-1.0	0.0	2138679
118528	118550	chr11	2159911	2159912	-1.0	0.0	2138681
118529	118551	chr11	2159912	2159913	-1.0	0.0	2138682
118530	118552	chr11	2159917	2159918	-1.0	0.0	2138687
118531	118553	chr11	2159918	2159919	-1.0	0.0	2138688
118532	118554	chr11	2159925	2159926	-1.0	0.0	2138695
118533	118555	chr11	2159926	2159927	-1.0	0.0	2138696
118534	118556	chr11	2159929	2159930	-1.0	0.0	2138699
118535	118557	chr11	2159930	2159931	-1.0	0.0	2138700
118536	118558	chr11	2159948	2159949	-1.0	0.0	2138718
118537	118559	chr11	2159949	2159950	-1.0	0.0	2138719
118538	118560	chr11	2159971	2159972	-1.0	0.0	2138741
118539	118561	chr11	2159972	2159973	-1.0	0.0	2138742
118540	118562	chr11	2159981	2159982	-1.0	0.0	2138751
118541	118563	chr11	2159982	2159983	-1.0	0.0	2138752
118542	118564	chr11	2159995	2159996	-1.0	0.0	2138765
118543	118565	chr11	2159996	2159997	-1.0	0.0	2138766
118544	118566	chr11	2160007	2160008	-1.0	0.0	2138777
118545	118567	chr11	2160008	2160009	-1.0	0.0	2138778
118546	118568	chr11	2160014	2160015	0.044	0.0625	2138784
118547	118569	chr11	2160015	2160016	0.044	0.0625	2138785
118548	118570	chr11	2160024	2160025	0.0322222222222222	0.0625	2138794
118549	118571	chr11	2160025	2160026	0.0322222222222222	0.0625	2138795
118550	118572	chr11	2160036	2160037	0.0442222222222222	0.0625	2138806
118551	118573	chr11	2160037	2160038	0.0442222222222222	0.0625	2138807
118552	118574	chr11	2160038	2160039	0.0502325581395348	0.0625	2138808
118553	118575	chr11	2160039	2160040	0.0502325581395348	0.0625	2138809
118554	118576	chr11	2160055	2160056	0.0936	1.0	2138825
118555	118577	chr11	2160056	2160057	0.1180555555555555	1.0	2138826
118556	118578	chr11	2160067	2160068	0.0607407407407407	0.0625	2138837
118557	118579	chr11	2160068	2160069	0.0873684210526315	1.0	2138838
118558	118580	chr11	2160072	2160073	0.0461538461538461	0.0625	2138842
118559	118581	chr11	2160073	2160074	0.064054054054054	1.0	2138843
118560	118582	chr11	2160075	2160076	0.0288	0.0625	2138845
118561	118583	chr11	2160076	2160077	0.0527777777777777	0.0625	2138846
118562	118584	chr11	2160083	2160084	0.05	0.0625	2138853
118563	118585	chr11	2160084	2160085	0.0547368421052631	0.0625	2138854
118564	118586	chr11	2160092	2160093	0.0587179487179487	0.0625	2138862
118565	118587	chr11	2160093	2160094	0.0564102564102564	0.0625	2138863
118566	118588	chr11	2160106	2160107	0.0497435897435897	0.0625	2138876
118567	118589	chr11	2160107	2160108	0.052051282051282	0.0625	2138877
118568	118590	chr11	2160124	2160125	0.0457777777777777	0.0625	2138894
118569	118591	chr11	2160125	2160126	0.0457777777777777	0.0625	2138895
118570	118592	chr11	2160129	2160130	0.0308888888888888	0.0625	2138899
118571	118593	chr11	2160130	2160131	0.0308888888888888	0.0625	2138900
118572	118594	chr11	2160131	2160132	0.0397777777777777	0.0625	2138901
118573	118595	chr11	2160132	2160133	0.0397777777777777	0.0625	2138902
118574	118596	chr11	2160135	2160136	0.0451111111111111	0.0625	2138905
118575	118597	chr11	2160136	2160137	0.0451111111111111	0.0625	2138906
118576	118598	chr11	2160144	2160145	0.0357777777777777	0.0625	2138914
118577	118599	chr11	2160145	2160146	0.0357777777777777	0.0625	2138915
118578	118600	chr11	2160154	2160155	0.0382222222222222	0.0625	2138924
118579	118601	chr11	2160155	2160156	0.0371111111111111	0.0625	2138925
118580	118602	chr11	2160157	2160158	0.0477272727272727	0.0625	2138927
118581	118603	chr11	2160158	2160159	0.0488636363636363	0.0625	2138928
118582	118604	chr11	2160170	2160171	0.0323076923076923	0.0625	2138940
118583	118605	chr11	2160171	2160172	0.0543243243243243	0.0625	2138941
118584	118606	chr11	2160173	2160174	0.0288461538461538	0.0625	2138943
118585	118607	chr11	2160174	2160175	0.0518918918918918	0.0625	2138944
118586	118608	chr11	2160175	2160176	0.0354054054054054	0.0625	2138945
118587	118609	chr11	2160176	2160177	0.0308108108108108	0.0625	2138946
118588	118610	chr11	2160181	2160182	-1.0	0.0	2138951
118589	118611	chr11	2160182	2160183	0.1381818181818182	2.0	2138952
118590	118612	chr11	2160188	2160189	-1.0	0.0	2138958
118591	118613	chr11	2160189	2160190	-1.0	0.0	2138959
118592	118614	chr11	2160203	2160204	-1.0	0.0	2138973
118593	118615	chr11	2160204	2160205	-1.0	0.0	2138974
118594	118616	chr11	2160209	2160210	-1.0	0.0	2138979
118595	118617	chr11	2160210	2160211	-1.0	0.0	2138980
118596	118618	chr11	2160215	2160216	-1.0	0.0	2138985
118597	118619	chr11	2160216	2160217	-1.0	0.0	2138986
118598	118620	chr11	2160221	2160222	-1.0	0.0	2138991
118599	118621	chr11	2160222	2160223	-1.0	0.0	2138992
118600	118622	chr11	2160226	2160227	0.0721951219512195	1.0	2138996
118601	118623	chr11	2160227	2160228	0.0721951219512195	1.0	2138997
118602	118624	chr11	2160231	2160232	0.0621951219512195	0.0625	2139001
118603	118625	chr11	2160232	2160233	0.0621951219512195	0.0625	2139002
118604	118626	chr11	2160236	2160237	0.0604878048780487	0.0625	2139006
118605	118627	chr11	2160237	2160238	0.0604878048780487	0.0625	2139007
118606	118628	chr11	2160238	2160239	0.0934146341463414	1.0	2139008
118607	118629	chr11	2160239	2160240	0.0934146341463414	1.0	2139009
118608	118630	chr11	2160250	2160251	0.0595121951219512	0.0625	2139020
118609	118631	chr11	2160251	2160252	0.0595121951219512	0.0625	2139021
118610	118632	chr11	2160255	2160256	0.0497560975609756	0.0625	2139025
118611	118633	chr11	2160256	2160257	0.0497560975609756	0.0625	2139026
118612	118634	chr11	2160263	2160264	0.0159090909090909	0.0625	2139033
118613	118635	chr11	2160264	2160265	0.0515151515151515	0.0625	2139034
118614	118636	chr11	2160265	2160266	0.049090909090909	0.0625	2139035
118615	118637	chr11	2160266	2160267	0.0427272727272727	0.0625	2139036
118616	118638	chr11	2160268	2160269	0.0958333333333333	1.0	2139038
118617	118639	chr11	2160269	2160270	0.0977777777777777	1.0	2139039
118618	118640	chr11	2160291	2160292	0.0953846153846153	1.0	2139061
118619	118641	chr11	2160292	2160293	0.0953846153846153	1.0	2139062
118620	118642	chr11	2160293	2160294	0.0615384615384615	0.0625	2139063
118621	118643	chr11	2160294	2160295	0.0615384615384615	0.0625	2139064
118622	118644	chr11	2160309	2160310	0.5	8.0	2139079
118623	118645	chr11	2160310	2160311	0.25	4.0	2139080
118624	118646	chr11	2160312	2160313	-1.0	0.0	2139082
118625	118647	chr11	2160313	2160314	0.4366666666666667	6.0	2139083
118626	118648	chr11	2160315	2160316	-1.0	0.0	2139085
118627	118649	chr11	2160316	2160317	-1.0	0.0	2139086
118628	118650	chr11	2160322	2160323	-1.0	0.0	2139092
118629	118651	chr11	2160323	2160324	-1.0	0.0	2139093
118630	118652	chr11	2160327	2160328	0.0431914893617021	0.0625	2139097
118631	118653	chr11	2160328	2160329	0.0431914893617021	0.0625	2139098
118632	118654	chr11	2160338	2160339	0.0370212765957446	0.0625	2139108
118633	118655	chr11	2160339	2160340	0.0370212765957446	0.0625	2139109
118634	118656	chr11	2160348	2160349	0.0314893617021276	0.0625	2139118
118635	118657	chr11	2160349	2160350	0.0314893617021276	0.0625	2139119
118636	118658	chr11	2160356	2160357	0.031860465116279	0.0625	2139126
118637	118659	chr11	2160357	2160358	0.031860465116279	0.0625	2139127
118638	118660	chr11	2160360	2160361	0.0458536585365853	0.0625	2139130
118639	118661	chr11	2160361	2160362	0.0458536585365853	0.0625	2139131
118640	118662	chr11	2160365	2160366	0.4	6.0	2139135
118641	118663	chr11	2160366	2160367	0.4	6.0	2139136
118642	118664	chr11	2160401	2160402	0.0142857142857142	0.0625	2139171
118643	118665	chr11	2160402	2160403	0.0620833333333333	0.0625	2139172
118644	118666	chr11	2160404	2160405	0.086875	1.0	2139174
118645	118667	chr11	2160405	2160406	0.0996153846153846	1.0	2139175
118646	118668	chr11	2160413	2160414	0.0725	1.0	2139183
118647	118669	chr11	2160414	2160415	0.1373076923076923	2.0	2139184
118648	118670	chr11	2160421	2160422	-1.0	0.0	2139191
118649	118671	chr11	2160422	2160423	0.325	5.0	2139192
118650	118672	chr11	2160424	2160425	-1.0	0.0	2139194
118651	118673	chr11	2160425	2160426	-1.0	0.0	2139195
118652	118674	chr11	2160429	2160430	-1.0	0.0	2139199
118653	118675	chr11	2160430	2160431	-1.0	0.0	2139200
118654	118676	chr11	2160431	2160432	-1.0	0.0	2139201
118655	118677	chr11	2160432	2160433	-1.0	0.0	2139202
118656	118678	chr11	2160437	2160438	-1.0	0.0	2139207
118657	118679	chr11	2160438	2160439	-1.0	0.0	2139208
118658	118680	chr11	2160439	2160440	-1.0	0.0	2139209
118659	118681	chr11	2160440	2160441	-1.0	0.0	2139210
118660	118682	chr11	2160443	2160444	-1.0	0.0	2139213
118661	118683	chr11	2160444	2160445	-1.0	0.0	2139214
118662	118684	chr11	2160446	2160447	-1.0	0.0	2139216
118663	118685	chr11	2160447	2160448	-1.0	0.0	2139217
118664	118686	chr11	2160450	2160451	0.0606666666666666	0.0625	2139220
118665	118687	chr11	2160451	2160452	0.0606666666666666	0.0625	2139221
118666	118688	chr11	2160455	2160456	0.0366666666666666	0.0625	2139225
118667	118689	chr11	2160456	2160457	0.0366666666666666	0.0625	2139226
118668	118690	chr11	2160468	2160469	0.0302222222222222	0.0625	2139238
118669	118691	chr11	2160469	2160470	0.0302222222222222	0.0625	2139239
118670	118692	chr11	2160476	2160477	0.0542222222222222	0.0625	2139246
118671	118693	chr11	2160477	2160478	0.0542222222222222	0.0625	2139247
118672	118694	chr11	2160480	2160481	0.0482051282051282	0.0625	2139250
118673	118695	chr11	2160481	2160482	0.0482051282051282	0.0625	2139251
118674	118696	chr11	2160483	2160484	0.0426315789473684	0.0625	2139253
118675	118697	chr11	2160484	2160485	0.0426315789473684	0.0625	2139254
118676	118698	chr11	2160486	2160487	0.039	0.0625	2139256
118677	118699	chr11	2160487	2160488	0.039	0.0625	2139257
118678	118700	chr11	2160489	2160490	0.0	0.0	2139259
118679	118701	chr11	2160490	2160491	0.0	0.0	2139260
118680	118702	chr11	2160491	2160492	0.0177272727272727	0.0625	2139261
118681	118703	chr11	2160492	2160493	0.0177272727272727	0.0625	2139262
118682	118704	chr11	2160497	2160498	0.0176190476190476	0.0625	2139267
118683	118705	chr11	2160498	2160499	0.0176190476190476	0.0625	2139268
118684	118706	chr11	2160506	2160507	0.02	0.0625	2139276
118685	118707	chr11	2160507	2160508	0.02	0.0625	2139277
118686	118708	chr11	2160515	2160516	0.0025	0.0625	2139285
118687	118709	chr11	2160516	2160517	0.0025	0.0625	2139286
118688	118710	chr11	2160530	2160531	0.0185714285714285	0.0625	2139300
118689	118711	chr11	2160531	2160532	0.0172	0.0625	2139301
118690	118712	chr11	2160532	2160533	0.0136	0.0625	2139302
118691	118713	chr11	2160533	2160534	0.012	0.0625	2139303
118692	118714	chr11	2160540	2160541	0.0118518518518518	0.0625	2139310
118693	118715	chr11	2160541	2160542	0.0116129032258064	0.0625	2139311
118694	118716	chr11	2160554	2160555	0.0122222222222222	0.0625	2139324
118695	118717	chr11	2160555	2160556	0.0106451612903225	0.0625	2139325
118696	118718	chr11	2160560	2160561	0.0077777777777777	0.0625	2139330
118697	118719	chr11	2160561	2160562	0.006774193548387	0.0625	2139331
118698	118720	chr11	2160564	2160565	-1.0	0.0	2139334
118699	118721	chr11	2160565	2160566	0.0	0.0	2139335
118700	118722	chr11	2160578	2160579	-1.0	0.0	2139348
118701	118723	chr11	2160579	2160580	-1.0	0.0	2139349
118702	118724	chr11	2160584	2160585	-1.0	0.0	2139354
118703	118725	chr11	2160585	2160586	-1.0	0.0	2139355
118704	118726	chr11	2160588	2160589	-1.0	0.0	2139358
118705	118727	chr11	2160589	2160590	-1.0	0.0	2139359
118706	118728	chr11	2160597	2160598	-1.0	0.0	2139367
118707	118729	chr11	2160598	2160599	-1.0	0.0	2139368
118708	118730	chr11	2160605	2160606	-1.0	0.0	2139375
118709	118731	chr11	2160606	2160607	-1.0	0.0	2139376
118710	118732	chr11	2160608	2160609	-1.0	0.0	2139378
118711	118733	chr11	2160609	2160610	-1.0	0.0	2139379
118712	118734	chr11	2160619	2160620	-1.0	0.0	2139389
118713	118735	chr11	2160620	2160621	-1.0	0.0	2139390
118714	118736	chr11	2160626	2160627	-1.0	0.0	2139396
118715	118737	chr11	2160627	2160628	-1.0	0.0	2139397
118716	118738	chr11	2160630	2160631	-1.0	0.0	2139400
118717	118739	chr11	2160631	2160632	-1.0	0.0	2139401
118718	118740	chr11	2160636	2160637	-1.0	0.0	2139406
118719	118741	chr11	2160637	2160638	-1.0	0.0	2139407
118720	118742	chr11	2160640	2160641	0.023953488372093	0.0625	2139410
118721	118743	chr11	2160641	2160642	0.023953488372093	0.0625	2139411
118722	118744	chr11	2160653	2160654	0.0162790697674418	0.0625	2139423
118723	118745	chr11	2160654	2160655	0.0162790697674418	0.0625	2139424
118724	118746	chr11	2160655	2160656	0.0074418604651162	0.0625	2139425
118725	118747	chr11	2160656	2160657	0.0074418604651162	0.0625	2139426
118726	118748	chr11	2160663	2160664	0.0223255813953488	0.0625	2139433
118727	118749	chr11	2160664	2160665	0.0223255813953488	0.0625	2139434
118728	118750	chr11	2160665	2160666	0.0244186046511627	0.0625	2139435
118729	118751	chr11	2160666	2160667	0.0244186046511627	0.0625	2139436
118730	118752	chr11	2160677	2160678	0.0717647058823529	1.0	2139447
118731	118753	chr11	2160678	2160679	0.0717647058823529	1.0	2139448
118732	118754	chr11	2160679	2160680	0.1738888888888888	2.0	2139449
118733	118755	chr11	2160680	2160681	0.1738888888888888	2.0	2139450
118734	118756	chr11	2160681	2160682	0.1228571428571428	1.0	2139451
118735	118757	chr11	2160682	2160683	0.1228571428571428	1.0	2139452
118736	118758	chr11	2160688	2160689	0.1605882352941176	2.0	2139458
118737	118759	chr11	2160689	2160690	0.1605882352941176	2.0	2139459
118738	118760	chr11	2160697	2160698	0.1216666666666666	1.0	2139467
118739	118761	chr11	2160698	2160699	0.1216666666666666	1.0	2139468
118740	118762	chr11	2160699	2160700	0.1092307692307692	1.0	2139469
118741	118763	chr11	2160700	2160701	0.1092307692307692	1.0	2139470
118742	118764	chr11	2160703	2160704	0.085	1.0	2139473
118743	118765	chr11	2160704	2160705	0.085	1.0	2139474
118744	118766	chr11	2160705	2160706	0.059	0.0625	2139475
118745	118767	chr11	2160706	2160707	0.059	0.0625	2139476
118746	118768	chr11	2160715	2160716	0.0303571428571428	0.0625	2139485
118747	118769	chr11	2160716	2160717	0.0543243243243243	0.0625	2139486
118748	118770	chr11	2160719	2160720	0.0158620689655172	0.0625	2139489
118749	118771	chr11	2160720	2160721	0.0423684210526315	0.0625	2139490
118750	118772	chr11	2160721	2160722	0.0444736842105263	0.0625	2139491
118751	118773	chr11	2160722	2160723	0.0626315789473684	1.0	2139492
118752	118774	chr11	2160730	2160731	0.0144827586206896	0.0625	2139500
118753	118775	chr11	2160731	2160732	0.0176315789473684	0.0625	2139501
118754	118776	chr11	2160735	2160736	0.0158620689655172	0.0625	2139505
118755	118777	chr11	2160736	2160737	0.026578947368421	0.0625	2139506
118756	118778	chr11	2160741	2160742	0.0409523809523809	0.0625	2139511
118757	118779	chr11	2160742	2160743	0.0411904761904761	0.0625	2139512
118758	118780	chr11	2160746	2160747	0.0272727272727272	0.0625	2139516
118759	118781	chr11	2160747	2160748	0.0272727272727272	0.0625	2139517
118760	118782	chr11	2160752	2160753	0.0406666666666666	0.0625	2139522
118761	118783	chr11	2160753	2160754	0.0406666666666666	0.0625	2139523
118762	118784	chr11	2160759	2160760	0.0386666666666666	0.0625	2139529
118763	118785	chr11	2160760	2160761	0.0386666666666666	0.0625	2139530
118764	118786	chr11	2160770	2160771	0.1015217391304347	1.0	2139540
118765	118787	chr11	2160771	2160772	0.1015217391304347	1.0	2139541
118766	118788	chr11	2160775	2160776	0.0721739130434782	1.0	2139545
118767	118789	chr11	2160776	2160777	0.0641304347826086	1.0	2139546
118768	118790	chr11	2160784	2160785	0.0455555555555555	0.0625	2139554
118769	118791	chr11	2160785	2160786	0.056595744680851	0.0625	2139555
118770	118792	chr11	2160806	2160807	0.2155555555555555	3.0	2139576
118771	118793	chr11	2160807	2160808	0.1407692307692307	2.0	2139577
118772	118794	chr11	2160817	2160818	0.0794117647058823	1.0	2139587
118773	118795	chr11	2160818	2160819	0.0794117647058823	1.0	2139588
118774	118796	chr11	2160820	2160821	0.0938888888888888	1.0	2139590
118775	118797	chr11	2160821	2160822	0.0938888888888888	1.0	2139591
118776	118798	chr11	2160824	2160825	0.0445714285714285	0.0625	2139594
118777	118799	chr11	2160825	2160826	0.0445714285714285	0.0625	2139595
118778	118800	chr11	2160842	2160843	0.0522727272727272	0.0625	2139612
118779	118801	chr11	2160843	2160844	0.0522727272727272	0.0625	2139613
118780	118802	chr11	2160844	2160845	0.0795652173913043	1.0	2139614
118781	118803	chr11	2160845	2160846	0.0795652173913043	1.0	2139615
118782	118804	chr11	2160850	2160851	0.1195238095238095	1.0	2139620
118783	118805	chr11	2160851	2160852	0.1195238095238095	1.0	2139621
118784	118806	chr11	2160875	2160876	0.1824	2.0	2139645
118785	118807	chr11	2160876	2160877	0.1824	2.0	2139646
118786	118808	chr11	2160882	2160883	0.2138461538461538	3.0	2139652
118787	118809	chr11	2160883	2160884	0.2138461538461538	3.0	2139653
118788	118810	chr11	2160904	2160905	0.0158333333333333	0.0625	2139674
118789	118811	chr11	2160905	2160906	0.0475862068965517	0.0625	2139675
118790	118812	chr11	2160932	2160933	-1.0	0.0	2139702
118791	118813	chr11	2160933	2160934	0.4	6.0	2139703
118792	118814	chr11	2160949	2160950	-1.0	0.0	2139719
118793	118815	chr11	2160950	2160951	-1.0	0.0	2139720
118794	118816	chr11	2160953	2160954	-1.0	0.0	2139723
118795	118817	chr11	2160954	2160955	-1.0	0.0	2139724
118796	118818	chr11	2160964	2160965	-1.0	0.0	2139734
118797	118819	chr11	2160965	2160966	-1.0	0.0	2139735
118798	118820	chr11	2160980	2160981	0.0783783783783783	1.0	2139750
118799	118821	chr11	2160981	2160982	0.0783783783783783	1.0	2139751
118800	118822	chr11	2160998	2160999	0.0521052631578947	0.0625	2139768
118801	118823	chr11	2160999	2161000	0.0521052631578947	0.0625	2139769
118802	118824	chr11	2161009	2161010	0.0528125	0.0625	2139779
118803	118825	chr11	2161010	2161011	0.0528125	0.0625	2139780
118804	118826	chr11	2161032	2161033	0.0	0.0	2139802
118805	118827	chr11	2161033	2161034	0.0	0.0	2139803
118806	118828	chr11	2161038	2161039	0.0	0.0	2139808
118807	118829	chr11	2161039	2161040	0.0	0.0	2139809
118808	118830	chr11	2161043	2161044	-1.0	0.0	2139813
118809	118831	chr11	2161044	2161045	-1.0	0.0	2139814
118810	118832	chr11	2161079	2161080	0.1154166666666666	1.0	2139849
118811	118833	chr11	2161080	2161081	0.1154166666666666	1.0	2139850
118812	118834	chr11	2161102	2161103	0.2273076923076923	3.0	2139872
118813	118835	chr11	2161103	2161104	0.2273076923076923	3.0	2139873
118814	118836	chr11	2161124	2161125	0.0885185185185185	1.0	2139894
118815	118837	chr11	2161125	2161126	0.0885185185185185	1.0	2139895
118816	118838	chr11	2161128	2161129	0.0976923076923076	1.0	2139898
118817	118839	chr11	2161129	2161130	0.0976923076923076	1.0	2139899
118818	118840	chr11	2161133	2161134	0.0446428571428571	0.0625	2139903
118819	118841	chr11	2161134	2161135	0.0446428571428571	0.0625	2139904
118820	118842	chr11	2161135	2161136	0.0578571428571428	0.0625	2139905
118821	118843	chr11	2161136	2161137	0.0578571428571428	0.0625	2139906
118822	118844	chr11	2161141	2161142	0.0562068965517241	0.0625	2139911
118823	118845	chr11	2161142	2161143	0.0562068965517241	0.0625	2139912
118824	118846	chr11	2161166	2161167	0.0579487179487179	0.0625	2139936
118825	118847	chr11	2161167	2161168	0.0579487179487179	0.0625	2139937
118826	118848	chr11	2161172	2161173	0.074102564102564	1.0	2139942
118827	118849	chr11	2161173	2161174	0.074102564102564	1.0	2139943
118828	118850	chr11	2161174	2161175	0.0717948717948717	1.0	2139944
118829	118851	chr11	2161175	2161176	0.0717948717948717	1.0	2139945
118830	118852	chr11	2161177	2161178	0.088	1.0	2139947
118831	118853	chr11	2161178	2161179	0.08375	1.0	2139948
118832	118854	chr11	2161200	2161201	0.0534146341463414	0.0625	2139970
118833	118855	chr11	2161201	2161202	0.0519512195121951	0.0625	2139971
118834	118856	chr11	2161204	2161205	0.03	0.0625	2139974
118835	118857	chr11	2161205	2161206	0.082	1.0	2139975
