# Supplementary material for: Mutational constraint analysis workflow for overlapping short open reading frames and genomic neighbors
Source: BMC Genomics. 2025 Mar 14;26:254. doi: 10.1186/s12864-025-11444-w (PMC11909976; doi:10.1186/s12864-025-11444-w)
Supplement: Supplementary file 7 — Supplementary Material 7 [file 12864_2025_11444_MOESM7_ESM.zip › genomic-constraint-calculation-main-5/data/df_mu_rates.csv]

	context	ref	alt	methylation_level	variant_type	mu	possible_variants	observed_variants	proportion_observed	predicted_proportion_observed
0	AAA	A	C	0	transversion	1.8e-09	158078695	4892877	0.03095216	0.033380183
1	AAA	A	G	0	non-CpG transition	3.01e-09	157804888	8303442	0.052618408	0.055145458
2	AAA	A	T	0	transversion	1.04e-09	158205344	2775294	0.017542353	0.019492051
3	AAC	A	C	0	transversion	1.42e-09	60483349	1497979	0.0247668	0.026402157
4	AAC	A	G	0	non-CpG transition	5.26e-09	60298107	5705096	0.094614844	0.094466019
5	AAC	A	T	0	transversion	1.34e-09	60488294	1473847	0.024365822	0.025063371
6	AAG	A	C	0	transversion	1.52e-09	83276477	2607487	0.031311207	0.028352861
7	AAG	A	G	0	non-CpG transition	3.89e-09	82938926	5965963	0.071932002	0.070694478
8	AAG	A	T	0	transversion	9.26e-10	83294567	1510911	0.01813937	0.017372057
9	AAT	A	C	0	transversion	1.25e-09	105429031	2556735	0.024250768	0.023419054
10	AAT	A	G	0	non-CpG transition	7.81e-09	104695812	13397940	0.127970162	0.136967556
11	AAT	A	T	0	transversion	1.5e-09	105243154	2645170	0.025133891	0.027858222
12	ACA	C	A	0	transversion	2.9e-09	81344145	4239081	0.052112921	0.053275312
13	ACA	C	G	0	transversion	2.38e-09	82113018	3590722	0.043729022	0.043910363
14	ACA	C	T	0	non-CpG transition	9.25e-09	81347455	13143431	0.161571508	0.160011827
15	ACC	C	A	0	transversion	5.62e-09	46306973	4639321	0.100186229	0.100542618
16	ACC	C	G	0	transversion	2.42e-09	46571419	2133037	0.045801417	0.044730015
17	ACC	C	T	0	non-CpG transition	9.86e-09	46117195	7791238	0.168944317	0.169733938
18	ACG	C	A	0	transversion	6.58e-09	9303360	1059920	0.113928731	0.116717556
19	ACG	C	G	0	transversion	4.9e-09	9346286	784543	0.083941685	0.08831228
20	ACG	C	T	0	CpG	2.15e-08	405365	131747	0.325008326	0.332761515
21	ACG	C	T	1	CpG	5.19e-08	167623	96378	0.574968829	0.624376138
22	ACG	C	T	2	CpG	7.19e-08	136832	94872	0.693346586	0.742269696
23	ACG	C	T	3	CpG	8.97e-08	143292	110845	0.773560283	0.815576199
24	ACG	C	T	4	CpG	1.01e-07	185043	151445	0.818431392	0.852215992
25	ACG	C	T	5	CpG	1.15e-07	383163	334062	0.871853493	0.886108271
26	ACG	C	T	6	CpG	1.31e-07	5383609	4933408	0.916375613	0.915443311
27	ACG	C	T	7	CpG	1.38e-07	927686	860116	0.927162855	0.926466173
28	ACG	C	T	8	CpG	1.56e-07	345414	326107	0.944104755	0.947177755
29	ACG	C	T	9	CpG	1.83e-07	146214	140883	0.963539743	0.968018678
30	ACG	C	T	10	CpG	2.02e-07	88050	85880	0.975354912	0.977918185
31	ACG	C	T	11	CpG	2.17e-07	60828	59671	0.980979154	0.983287531
32	ACG	C	T	12	CpG	2.29e-07	42827	42165	0.984542462	0.986605301
33	ACG	C	T	13	CpG	2.36e-07	27998	27625	0.98667762	0.988355833
34	ACG	C	T	14	CpG	2.39e-07	15359	15186	0.988736246	0.988937798
35	ACG	C	T	15	CpG	2.44e-07	5695	5630	0.988586479	0.989976324
36	ACT	C	A	0	transversion	2.09e-09	66256834	2648789	0.039977597	0.03874395
37	ACT	C	G	0	transversion	3e-09	66405278	3766662	0.056722329	0.055061746
38	ACT	C	T	0	non-CpG transition	7.88e-09	65831880	9235055	0.140282413	0.138089315
39	CAA	A	C	0	transversion	1.93e-09	78205517	2816835	0.036018367	0.035805932
40	CAA	A	G	0	non-CpG transition	3.86e-09	77889514	5449072	0.069958993	0.070249435
41	CAA	A	T	0	transversion	8.94e-10	78292579	1389928	0.017752998	0.016784354
42	CAC	A	C	0	transversion	1.9e-09	58466860	2054810	0.035144867	0.035302358
43	CAC	A	G	0	non-CpG transition	5.19e-09	58261337	5292569	0.090841873	0.093239628
44	CAC	A	T	0	transversion	1.41e-09	58624534	1529784	0.026094604	0.026376464
45	CAG	A	C	0	transversion	1.63e-09	80506608	2594052	0.032221603	0.030338041
46	CAG	A	G	0	non-CpG transition	5.3e-09	79911196	7663202	0.095896475	0.095090532
47	CAG	A	T	0	transversion	1.14e-09	80459180	1803148	0.022410718	0.021406797
48	CAT	A	C	0	transversion	1.98e-09	75987290	2902045	0.03819119	0.03670335
49	CAT	A	G	0	non-CpG transition	1.14e-08	75299028	14599237	0.193883472	0.192742167
50	CAT	A	T	0	transversion	2.3e-09	75879941	3350475	0.04415495	0.042501804
51	CCA	C	A	0	transversion	2.1e-09	72968870	2803961	0.038426811	0.038856284
52	CCA	C	G	0	transversion	1.78e-09	73353538	2418250	0.032967053	0.0330959
53	CCA	C	T	0	non-CpG transition	6.67e-09	72678490	8654512	0.119079414	0.118194809
54	CCC	C	A	0	transversion	2.98e-09	50386211	2627449	0.052146191	0.054689405
55	CCC	C	G	0	transversion	3.2e-09	50538868	2774591	0.054900141	0.05867774
56	CCC	C	T	0	non-CpG transition	8.57e-09	50054933	7389465	0.147627108	0.14919655
57	CCG	C	A	0	transversion	5.14e-09	9211982	803117	0.087181781	0.092458178
58	CCG	C	G	0	transversion	5.7e-09	9255194	876943	0.094751444	0.101918274
59	CCG	C	T	0	CpG	1.9e-08	887734	274074	0.308734373	0.300433816
60	CCG	C	T	1	CpG	3.91e-08	223691	112441	0.502662154	0.52122004
61	CCG	C	T	2	CpG	5.73e-08	149296	93007	0.622970475	0.660645709
62	CCG	C	T	3	CpG	7.37e-08	136807	97565	0.713157952	0.750905248
63	CCG	C	T	4	CpG	8.58e-08	157241	122097	0.776495952	0.801545092
64	CCG	C	T	5	CpG	9.92e-08	278457	234503	0.842151571	0.845976042
65	CCG	C	T	6	CpG	1.13e-07	4526117	4046235	0.893974902	0.882177671
66	CCG	C	T	7	CpG	1.2e-07	1009298	914897	0.906468654	0.89629348
67	CCG	C	T	8	CpG	1.35e-07	478138	442681	0.925843585	0.920811978
68	CCG	C	T	9	CpG	1.52e-07	229763	217744	0.947689576	0.943394226
69	CCG	C	T	10	CpG	1.7e-07	140307	134997	0.962154419	0.95952901
70	CCG	C	T	11	CpG	1.85e-07	101151	98401	0.972812923	0.969369811
71	CCG	C	T	12	CpG	1.95e-07	77474	75826	0.978728348	0.974884172
72	CCG	C	T	13	CpG	2.06e-07	60565	59438	0.981391893	0.979491008
73	CCG	C	T	14	CpG	2.09e-07	42566	41860	0.983413992	0.980702439
74	CCG	C	T	15	CpG	2.1e-07	21999	21653	0.984272012	0.980962573
75	CCT	C	A	0	transversion	1.7e-09	70725184	2294546	0.032443125	0.031598395
76	CCT	C	G	0	transversion	2.69e-09	70838853	3658838	0.051650159	0.049471949
77	CCT	C	T	0	non-CpG transition	8.07e-09	70110289	9950100	0.141920682	0.141143165
78	GAA	A	C	0	transversion	1.2e-09	82301213	1895658	0.023033172	0.02235816
79	GAA	A	G	0	non-CpG transition	2.99e-09	82029466	4397182	0.053604908	0.054817692
80	GAA	A	T	0	transversion	9.27e-10	82299951	1486013	0.018056062	0.017385023
81	GAC	A	C	0	transversion	1.06e-09	38086361	810184	0.021272287	0.019856085
82	GAC	A	G	0	non-CpG transition	4.22e-09	37901980	3011428	0.079453052	0.076596463
83	GAC	A	T	0	transversion	1.84e-09	38059288	1329926	0.034943533	0.034176093
84	GAG	A	C	0	transversion	1.27e-09	66284601	1641600	0.024765933	0.023788991
85	GAG	A	G	0	non-CpG transition	3.16e-09	65955933	4083658	0.061914946	0.057958846
86	GAG	A	T	0	transversion	1.15e-09	66142453	1428194	0.021592698	0.021478734
87	GAT	A	C	0	transversion	1.08e-09	55200046	1148010	0.020797265	0.020260615
88	GAT	A	G	0	non-CpG transition	5.29e-09	54854079	5321153	0.097005603	0.094969417
89	GAT	A	T	0	transversion	2.89e-09	54977069	3007402	0.054702843	0.053111119
90	GCA	C	A	0	transversion	3.26e-09	56799527	3506680	0.061737838	0.059656682
91	GCA	C	G	0	transversion	1.66e-09	57172573	1795061	0.03139724	0.030796708
92	GCA	C	T	0	non-CpG transition	6.85e-09	56702573	6805847	0.120027128	0.121271113
93	GCC	C	A	0	transversion	3.73e-09	44931461	3243675	0.072191621	0.068038589
94	GCC	C	G	0	transversion	2.27e-09	45050795	1912559	0.042453391	0.041954776
95	GCC	C	T	0	non-CpG transition	8.63e-09	44666273	6609556	0.147976439	0.150166262
96	GCG	C	A	0	transversion	8.55e-09	7704094	1177779	0.152877029	0.148983226
97	GCG	C	G	0	transversion	3.92e-09	7746878	530684	0.06850295	0.071379147
98	GCG	C	T	0	CpG	1.38e-08	869064	200764	0.231011755	0.22968349
99	GCG	C	T	1	CpG	3.27e-08	185807	79937	0.430215223	0.460341228
100	GCG	C	T	2	CpG	4.88e-08	125767	70056	0.557030064	0.601510064
101	GCG	C	T	3	CpG	6.58e-08	110838	73220	0.660603764	0.710634998
102	GCG	C	T	4	CpG	7.92e-08	118942	87142	0.732642801	0.775143964
103	GCG	C	T	5	CpG	9.38e-08	190075	154689	0.813831382	0.829462816
104	GCG	C	T	6	CpG	1.1e-07	3415047	3008571	0.880974991	0.874828412
105	GCG	C	T	7	CpG	1.16e-07	911484	814193	0.89326088	0.888024122
106	GCG	C	T	8	CpG	1.29e-07	486001	444626	0.91486643	0.912722756
107	GCG	C	T	9	CpG	1.48e-07	251867	236287	0.938141956	0.938972688
108	GCG	C	T	10	CpG	1.65e-07	156835	149942	0.956049351	0.955411626
109	GCG	C	T	11	CpG	1.81e-07	112142	108269	0.96546343	0.966727324
110	GCG	C	T	12	CpG	1.94e-07	84248	81943	0.9726403	0.974056534
111	GCG	C	T	13	CpG	2.06e-07	65544	64104	0.978030026	0.979552769
112	GCG	C	T	14	CpG	2.1e-07	46691	45806	0.981045598	0.980778676
113	GCG	C	T	15	CpG	2.1e-07	25592	25128	0.981869334	0.980926654
114	GCT	C	A	0	transversion	1.98e-09	55554086	2128567	0.03831522	0.0366289
115	GCT	C	G	0	transversion	2.28e-09	55638340	2376478	0.042712957	0.04208118
116	GCT	C	T	0	non-CpG transition	7.71e-09	55155595	7389610	0.133977523	0.13528707
117	TAA	A	C	0	transversion	1.34e-09	88742545	2328444	0.026238193	0.025015589
118	TAA	A	G	0	non-CpG transition	4.08e-09	88432089	6690832	0.07566068	0.074125001
119	TAA	A	T	0	transversion	1.79e-09	88586559	2246544	0.025359874	0.033250808
120	TAC	A	C	0	transversion	1.04e-09	47289259	931135	0.019690201	0.019421816
121	TAC	A	G	0	non-CpG transition	6.13e-09	47029574	5257134	0.111783577	0.109112742
122	TAC	A	T	0	transversion	1.14e-09	47223276	1037044	0.021960442	0.021307182
123	TAG	A	C	0	transversion	1.1e-09	54021104	1196706	0.022152565	0.020624364
124	TAG	A	G	0	non-CpG transition	5.13e-09	53643850	5099156	0.095055743	0.092213516
125	TAG	A	T	0	transversion	1.04e-09	53906558	1092707	0.020270391	0.019547496
126	TAT	A	C	0	transversion	1.21e-09	85674033	1876258	0.021899961	0.02269534
127	TAT	A	G	0	non-CpG transition	1.13e-08	84805352	15688160	0.184990211	0.19181342
128	TAT	A	T	0	transversion	1.85e-09	85254267	2761778	0.032394601	0.034329007
129	TCA	C	A	0	transversion	2.02e-09	80434033	3017485	0.037515028	0.037414877
130	TCA	C	G	0	transversion	2.12e-09	80758394	3226063	0.039947092	0.039173285
131	TCA	C	T	0	non-CpG transition	5.74e-09	80145613	8335043	0.103998743	0.102546106
132	TCC	C	A	0	transversion	2.56e-09	61703146	3028405	0.049080237	0.047191941
133	TCC	C	G	0	transversion	2.5e-09	61810087	2955004	0.047807796	0.046065171
134	TCC	C	T	0	non-CpG transition	7.64e-09	61224697	7952253	0.129886359	0.134220417
135	TCG	C	A	0	transversion	5.01e-09	8017388	725297	0.090465498	0.09022469
136	TCG	C	G	0	transversion	5.53e-09	8017706	734051	0.091553744	0.099032396
137	TCG	C	T	0	CpG	1.75e-08	408855	114907	0.281045848	0.280995265
138	TCG	C	T	1	CpG	3.61e-08	144902	68299	0.471346151	0.49395698
139	TCG	C	T	2	CpG	5e-08	113334	66563	0.587317133	0.610554767
140	TCG	C	T	3	CpG	6.3e-08	113353	75805	0.668751599	0.694820014
141	TCG	C	T	4	CpG	7.02e-08	144315	104254	0.722405848	0.733796813
142	TCG	C	T	5	CpG	8.07e-08	294433	230074	0.781413768	0.781573278
143	TCG	C	T	6	CpG	9.22e-08	4463870	3738339	0.837465921	0.824028976
144	TCG	C	T	7	CpG	9.78e-08	863091	739563	0.856877201	0.841740997
145	TCG	C	T	8	CpG	1.09e-07	396344	348404	0.879044466	0.870728018
146	TCG	C	T	9	CpG	1.24e-07	191410	173852	0.908270205	0.902529545
147	TCG	C	T	10	CpG	1.39e-07	118362	110008	0.929419915	0.926798084
148	TCG	C	T	11	CpG	1.49e-07	84151	79407	0.94362515	0.940100974
149	TCG	C	T	12	CpG	1.58e-07	63104	60079	0.952063261	0.949580726
150	TCG	C	T	13	CpG	1.63e-07	46513	44551	0.957818244	0.953663655
151	TCG	C	T	14	CpG	1.65e-07	29681	28553	0.96199589	0.955671415
152	TCG	C	T	15	CpG	1.69e-07	13148	12661	0.962960146	0.958595332
153	TCT	C	A	0	transversion	2.63e-09	90590917	4398076	0.048548752	0.048441151
154	TCT	C	G	0	transversion	3.56e-09	90724180	5960824	0.065702705	0.064904606
155	TCT	C	T	0	non-CpG transition	5.53e-09	89767381	8713693	0.097069703	0.099130892
0	TTT	T	G	0	transversion	1.8e-09	158078695	4892877	0.03095216	0.033380183
1	TTT	T	C	0	non-CpG transition	3.01e-09	157804888	8303442	0.052618408	0.055145458
2	TTT	T	A	0	transversion	1.04e-09	158205344	2775294	0.017542353	0.019492051
3	GTT	T	G	0	transversion	1.42e-09	60483349	1497979	0.0247668	0.026402157
4	GTT	T	C	0	non-CpG transition	5.26e-09	60298107	5705096	0.094614844	0.094466019
5	GTT	T	A	0	transversion	1.34e-09	60488294	1473847	0.024365822	0.025063371
6	CTT	T	G	0	transversion	1.52e-09	83276477	2607487	0.031311207	0.028352861
7	CTT	T	C	0	non-CpG transition	3.89e-09	82938926	5965963	0.071932002	0.070694478
8	CTT	T	A	0	transversion	9.26e-10	83294567	1510911	0.01813937	0.017372057
9	ATT	T	G	0	transversion	1.25e-09	105429031	2556735	0.024250768	0.023419054
10	ATT	T	C	0	non-CpG transition	7.81e-09	104695812	13397940	0.127970162	0.136967556
11	ATT	T	A	0	transversion	1.5e-09	105243154	2645170	0.025133891	0.027858222
12	TGT	G	T	0	transversion	2.9e-09	81344145	4239081	0.052112921	0.053275312
13	TGT	G	C	0	transversion	2.38e-09	82113018	3590722	0.043729022	0.043910363
14	TGT	G	A	0	non-CpG transition	9.25e-09	81347455	13143431	0.161571508	0.160011827
15	GGT	G	T	0	transversion	5.62e-09	46306973	4639321	0.100186229	0.100542618
16	GGT	G	C	0	transversion	2.42e-09	46571419	2133037	0.045801417	0.044730015
17	GGT	G	A	0	non-CpG transition	9.86e-09	46117195	7791238	0.168944317	0.169733938
18	CGT	G	T	0	transversion	6.58e-09	9303360	1059920	0.113928731	0.116717556
19	CGT	G	C	0	transversion	4.9e-09	9346286	784543	0.083941685	0.08831228
20	CGT	G	A	0	CpG	2.15e-08	405365	131747	0.325008326	0.332761515
21	CGT	G	A	1	CpG	5.19e-08	167623	96378	0.574968829	0.624376138
22	CGT	G	A	2	CpG	7.19e-08	136832	94872	0.693346586	0.742269696
23	CGT	G	A	3	CpG	8.97e-08	143292	110845	0.773560283	0.815576199
24	CGT	G	A	4	CpG	1.01e-07	185043	151445	0.818431392	0.852215992
25	CGT	G	A	5	CpG	1.15e-07	383163	334062	0.871853493	0.886108271
26	CGT	G	A	6	CpG	1.31e-07	5383609	4933408	0.916375613	0.915443311
27	CGT	G	A	7	CpG	1.38e-07	927686	860116	0.927162855	0.926466173
28	CGT	G	A	8	CpG	1.56e-07	345414	326107	0.944104755	0.947177755
29	CGT	G	A	9	CpG	1.83e-07	146214	140883	0.963539743	0.968018678
30	CGT	G	A	10	CpG	2.02e-07	88050	85880	0.975354912	0.977918185
31	CGT	G	A	11	CpG	2.17e-07	60828	59671	0.980979154	0.983287531
32	CGT	G	A	12	CpG	2.29e-07	42827	42165	0.984542462	0.986605301
33	CGT	G	A	13	CpG	2.36e-07	27998	27625	0.98667762	0.988355833
34	CGT	G	A	14	CpG	2.39e-07	15359	15186	0.988736246	0.988937798
35	CGT	G	A	15	CpG	2.44e-07	5695	5630	0.988586479	0.989976324
36	AGT	G	T	0	transversion	2.09e-09	66256834	2648789	0.039977597	0.03874395
37	AGT	G	C	0	transversion	3e-09	66405278	3766662	0.056722329	0.055061746
38	AGT	G	A	0	non-CpG transition	7.88e-09	65831880	9235055	0.140282413	0.138089315
39	TTG	T	G	0	transversion	1.93e-09	78205517	2816835	0.036018367	0.035805932
40	TTG	T	C	0	non-CpG transition	3.86e-09	77889514	5449072	0.069958993	0.070249435
41	TTG	T	A	0	transversion	8.94e-10	78292579	1389928	0.017752998	0.016784354
42	GTG	T	G	0	transversion	1.9e-09	58466860	2054810	0.035144867	0.035302358
43	GTG	T	C	0	non-CpG transition	5.19e-09	58261337	5292569	0.090841873	0.093239628
44	GTG	T	A	0	transversion	1.41e-09	58624534	1529784	0.026094604	0.026376464
45	CTG	T	G	0	transversion	1.63e-09	80506608	2594052	0.032221603	0.030338041
46	CTG	T	C	0	non-CpG transition	5.3e-09	79911196	7663202	0.095896475	0.095090532
47	CTG	T	A	0	transversion	1.14e-09	80459180	1803148	0.022410718	0.021406797
48	ATG	T	G	0	transversion	1.98e-09	75987290	2902045	0.03819119	0.03670335
49	ATG	T	C	0	non-CpG transition	1.14e-08	75299028	14599237	0.193883472	0.192742167
50	ATG	T	A	0	transversion	2.3e-09	75879941	3350475	0.04415495	0.042501804
51	TGG	G	T	0	transversion	2.1e-09	72968870	2803961	0.038426811	0.038856284
52	TGG	G	C	0	transversion	1.78e-09	73353538	2418250	0.032967053	0.0330959
53	TGG	G	A	0	non-CpG transition	6.67e-09	72678490	8654512	0.119079414	0.118194809
54	GGG	G	T	0	transversion	2.98e-09	50386211	2627449	0.052146191	0.054689405
55	GGG	G	C	0	transversion	3.2e-09	50538868	2774591	0.054900141	0.05867774
56	GGG	G	A	0	non-CpG transition	8.57e-09	50054933	7389465	0.147627108	0.14919655
57	CGG	G	T	0	transversion	5.14e-09	9211982	803117	0.087181781	0.092458178
58	CGG	G	C	0	transversion	5.7e-09	9255194	876943	0.094751444	0.101918274
59	CGG	G	A	0	CpG	1.9e-08	887734	274074	0.308734373	0.300433816
60	CGG	G	A	1	CpG	3.91e-08	223691	112441	0.502662154	0.52122004
61	CGG	G	A	2	CpG	5.73e-08	149296	93007	0.622970475	0.660645709
62	CGG	G	A	3	CpG	7.37e-08	136807	97565	0.713157952	0.750905248
63	CGG	G	A	4	CpG	8.58e-08	157241	122097	0.776495952	0.801545092
64	CGG	G	A	5	CpG	9.92e-08	278457	234503	0.842151571	0.845976042
65	CGG	G	A	6	CpG	1.13e-07	4526117	4046235	0.893974902	0.882177671
66	CGG	G	A	7	CpG	1.2e-07	1009298	914897	0.906468654	0.89629348
67	CGG	G	A	8	CpG	1.35e-07	478138	442681	0.925843585	0.920811978
68	CGG	G	A	9	CpG	1.52e-07	229763	217744	0.947689576	0.943394226
69	CGG	G	A	10	CpG	1.7e-07	140307	134997	0.962154419	0.95952901
70	CGG	G	A	11	CpG	1.85e-07	101151	98401	0.972812923	0.969369811
71	CGG	G	A	12	CpG	1.95e-07	77474	75826	0.978728348	0.974884172
72	CGG	G	A	13	CpG	2.06e-07	60565	59438	0.981391893	0.979491008
73	CGG	G	A	14	CpG	2.09e-07	42566	41860	0.983413992	0.980702439
74	CGG	G	A	15	CpG	2.1e-07	21999	21653	0.984272012	0.980962573
75	AGG	G	T	0	transversion	1.7e-09	70725184	2294546	0.032443125	0.031598395
76	AGG	G	C	0	transversion	2.69e-09	70838853	3658838	0.051650159	0.049471949
77	AGG	G	A	0	non-CpG transition	8.07e-09	70110289	9950100	0.141920682	0.141143165
78	TTC	T	G	0	transversion	1.2e-09	82301213	1895658	0.023033172	0.02235816
79	TTC	T	C	0	non-CpG transition	2.99e-09	82029466	4397182	0.053604908	0.054817692
80	TTC	T	A	0	transversion	9.27e-10	82299951	1486013	0.018056062	0.017385023
81	GTC	T	G	0	transversion	1.06e-09	38086361	810184	0.021272287	0.019856085
82	GTC	T	C	0	non-CpG transition	4.22e-09	37901980	3011428	0.079453052	0.076596463
83	GTC	T	A	0	transversion	1.84e-09	38059288	1329926	0.034943533	0.034176093
84	CTC	T	G	0	transversion	1.27e-09	66284601	1641600	0.024765933	0.023788991
85	CTC	T	C	0	non-CpG transition	3.16e-09	65955933	4083658	0.061914946	0.057958846
86	CTC	T	A	0	transversion	1.15e-09	66142453	1428194	0.021592698	0.021478734
87	ATC	T	G	0	transversion	1.08e-09	55200046	1148010	0.020797265	0.020260615
88	ATC	T	C	0	non-CpG transition	5.29e-09	54854079	5321153	0.097005603	0.094969417
89	ATC	T	A	0	transversion	2.89e-09	54977069	3007402	0.054702843	0.053111119
90	TGC	G	T	0	transversion	3.26e-09	56799527	3506680	0.061737838	0.059656682
91	TGC	G	C	0	transversion	1.66e-09	57172573	1795061	0.03139724	0.030796708
92	TGC	G	A	0	non-CpG transition	6.85e-09	56702573	6805847	0.120027128	0.121271113
93	GGC	G	T	0	transversion	3.73e-09	44931461	3243675	0.072191621	0.068038589
94	GGC	G	C	0	transversion	2.27e-09	45050795	1912559	0.042453391	0.041954776
95	GGC	G	A	0	non-CpG transition	8.63e-09	44666273	6609556	0.147976439	0.150166262
96	CGC	G	T	0	transversion	8.55e-09	7704094	1177779	0.152877029	0.148983226
97	CGC	G	C	0	transversion	3.92e-09	7746878	530684	0.06850295	0.071379147
98	CGC	G	A	0	CpG	1.38e-08	869064	200764	0.231011755	0.22968349
99	CGC	G	A	1	CpG	3.27e-08	185807	79937	0.430215223	0.460341228
100	CGC	G	A	2	CpG	4.88e-08	125767	70056	0.557030064	0.601510064
101	CGC	G	A	3	CpG	6.58e-08	110838	73220	0.660603764	0.710634998
102	CGC	G	A	4	CpG	7.92e-08	118942	87142	0.732642801	0.775143964
103	CGC	G	A	5	CpG	9.38e-08	190075	154689	0.813831382	0.829462816
104	CGC	G	A	6	CpG	1.1e-07	3415047	3008571	0.880974991	0.874828412
105	CGC	G	A	7	CpG	1.16e-07	911484	814193	0.89326088	0.888024122
106	CGC	G	A	8	CpG	1.29e-07	486001	444626	0.91486643	0.912722756
107	CGC	G	A	9	CpG	1.48e-07	251867	236287	0.938141956	0.938972688
108	CGC	G	A	10	CpG	1.65e-07	156835	149942	0.956049351	0.955411626
109	CGC	G	A	11	CpG	1.81e-07	112142	108269	0.96546343	0.966727324
110	CGC	G	A	12	CpG	1.94e-07	84248	81943	0.9726403	0.974056534
111	CGC	G	A	13	CpG	2.06e-07	65544	64104	0.978030026	0.979552769
112	CGC	G	A	14	CpG	2.1e-07	46691	45806	0.981045598	0.980778676
113	CGC	G	A	15	CpG	2.1e-07	25592	25128	0.981869334	0.980926654
114	AGC	G	T	0	transversion	1.98e-09	55554086	2128567	0.03831522	0.0366289
115	AGC	G	C	0	transversion	2.28e-09	55638340	2376478	0.042712957	0.04208118
116	AGC	G	A	0	non-CpG transition	7.71e-09	55155595	7389610	0.133977523	0.13528707
117	TTA	T	G	0	transversion	1.34e-09	88742545	2328444	0.026238193	0.025015589
118	TTA	T	C	0	non-CpG transition	4.08e-09	88432089	6690832	0.07566068	0.074125001
119	TTA	T	A	0	transversion	1.79e-09	88586559	2246544	0.025359874	0.033250808
120	GTA	T	G	0	transversion	1.04e-09	47289259	931135	0.019690201	0.019421816
121	GTA	T	C	0	non-CpG transition	6.13e-09	47029574	5257134	0.111783577	0.109112742
122	GTA	T	A	0	transversion	1.14e-09	47223276	1037044	0.021960442	0.021307182
123	CTA	T	G	0	transversion	1.1e-09	54021104	1196706	0.022152565	0.020624364
124	CTA	T	C	0	non-CpG transition	5.13e-09	53643850	5099156	0.095055743	0.092213516
125	CTA	T	A	0	transversion	1.04e-09	53906558	1092707	0.020270391	0.019547496
126	ATA	T	G	0	transversion	1.21e-09	85674033	1876258	0.021899961	0.02269534
127	ATA	T	C	0	non-CpG transition	1.13e-08	84805352	15688160	0.184990211	0.19181342
128	ATA	T	A	0	transversion	1.85e-09	85254267	2761778	0.032394601	0.034329007
129	TGA	G	T	0	transversion	2.02e-09	80434033	3017485	0.037515028	0.037414877
130	TGA	G	C	0	transversion	2.12e-09	80758394	3226063	0.039947092	0.039173285
131	TGA	G	A	0	non-CpG transition	5.74e-09	80145613	8335043	0.103998743	0.102546106
132	GGA	G	T	0	transversion	2.56e-09	61703146	3028405	0.049080237	0.047191941
133	GGA	G	C	0	transversion	2.5e-09	61810087	2955004	0.047807796	0.046065171
134	GGA	G	A	0	non-CpG transition	7.64e-09	61224697	7952253	0.129886359	0.134220417
135	CGA	G	T	0	transversion	5.01e-09	8017388	725297	0.090465498	0.09022469
136	CGA	G	C	0	transversion	5.53e-09	8017706	734051	0.091553744	0.099032396
137	CGA	G	A	0	CpG	1.75e-08	408855	114907	0.281045848	0.280995265
138	CGA	G	A	1	CpG	3.61e-08	144902	68299	0.471346151	0.49395698
139	CGA	G	A	2	CpG	5e-08	113334	66563	0.587317133	0.610554767
140	CGA	G	A	3	CpG	6.3e-08	113353	75805	0.668751599	0.694820014
141	CGA	G	A	4	CpG	7.02e-08	144315	104254	0.722405848	0.733796813
142	CGA	G	A	5	CpG	8.07e-08	294433	230074	0.781413768	0.781573278
143	CGA	G	A	6	CpG	9.22e-08	4463870	3738339	0.837465921	0.824028976
144	CGA	G	A	7	CpG	9.78e-08	863091	739563	0.856877201	0.841740997
145	CGA	G	A	8	CpG	1.09e-07	396344	348404	0.879044466	0.870728018
146	CGA	G	A	9	CpG	1.24e-07	191410	173852	0.908270205	0.902529545
147	CGA	G	A	10	CpG	1.39e-07	118362	110008	0.929419915	0.926798084
148	CGA	G	A	11	CpG	1.49e-07	84151	79407	0.94362515	0.940100974
149	CGA	G	A	12	CpG	1.58e-07	63104	60079	0.952063261	0.949580726
150	CGA	G	A	13	CpG	1.63e-07	46513	44551	0.957818244	0.953663655
151	CGA	G	A	14	CpG	1.65e-07	29681	28553	0.96199589	0.955671415
152	CGA	G	A	15	CpG	1.69e-07	13148	12661	0.962960146	0.958595332
153	AGA	G	T	0	transversion	2.63e-09	90590917	4398076	0.048548752	0.048441151
154	AGA	G	C	0	transversion	3.56e-09	90724180	5960824	0.065702705	0.064904606
155	AGA	G	A	0	non-CpG transition	5.53e-09	89767381	8713693	0.097069703	0.099130892
