# Supplementary material for: Mutational constraint analysis workflow for overlapping short open reading frames and genomic neighbors
Source: BMC Genomics. 2025 Mar 14;26:254. doi: 10.1186/s12864-025-11444-w (PMC11909976; doi:10.1186/s12864-025-11444-w)
Supplement: Supplementary file 7 — Supplementary Material 7 [file 12864_2025_11444_MOESM7_ESM.zip › genomic-constraint-calculation-main-5/data/mane_transcripts_moeuf_missense_test.csv]

	transcript_id	observed	expected
0	ENST00000379268	278.0	200
1	ENST00000379198	186.0	70
2	ENST00000344843	234.0	160
3	ENST00000356026	45.0	83
4	ENST00000307786	206.0	185
5	ENST00000310991	245.0	176
6	ENST00000605895	157.0	223
7	ENST00000447513	380.0	293
8	ENST00000378209	375.0	355
9	ENST00000361605	295.0	266
10	ENST00000343813	184.0	256
11	ENST00000377648	300.0	343
12	ENST00000377482	467.0	521
13	ENST00000377424	501.0	504
14	ENST00000377223	164.0	208
15	ENST00000377205	263.0	314
16	ENST00000377038	384.0	369
17	ENST00000376692	198.0	230
18	ENST00000235332	467.0	396
19	ENST00000332296	397.0	389
20	ENST00000240189	451.0	401
21	ENST00000235349	309.0	286
22	ENST00000376189	10.0	115
23	ENST00000436041	61.0	188
24	ENST00000624207	0.0	49
25	ENST00000624297	138.0	161
26	ENST00000357367	8.0	131
27	ENST00000437300	31.0	150
28	ENST00000376101	404.0	433
29	ENST00000645284	680.0	516
30	ENST00000376008	265.0	277
31	ENST00000375782	326.0	252
32	ENST00000335496	551.0	486
33	ENST00000375406	340.0	386
34	ENST00000330263	286.0	267
35	ENST00000375102	255.0	208
36	ENST00000377403	1054.0	857
37	ENST00000375099	312.0	315
38	ENST00000602624	466.0	441
39	ENST00000374840	544.0	567
40	ENST00000290167	336.0	367
41	ENST00000343090	1124.0	1432
42	ENST00000676179	1562.0	1950
43	ENST00000509305	287.0	285
44	ENST00000371153	1141.0	1066
45	ENST00000339950	729.0	863
46	ENST00000635253	1927.0	2191
47	ENST00000314011	501.0	548
48	ENST00000643754	132.0	180
49	ENST00000374514	192.0	244
50	ENST00000294428	702.0	666
51	ENST00000377022	1749.0	1597
52	ENST00000377004	879.0	795
53	ENST00000400897	782.0	679
54	ENST00000376936	1010.0	993
55	ENST00000361445	1852.0	2714
56	ENST00000342505	822.0	1285
57	ENST00000374472	360.0	393
58	ENST00000294484	1570.0	1395
59	ENST00000374399	435.0	447
60	ENST00000308873	321.0	324
61	ENST00000374298	382.0	395
62	ENST00000374276	375.0	416
63	ENST00000456354	557.0	532
64	ENST00000349618	559.0	504
65	ENST00000320567	434.0	408
66	ENST00000294543	762.0	692
67	ENST00000289166	475.0	425
68	ENST00000618852	391.0	498
69	ENST00000373894	516.0	514
70	ENST00000253063	448.0	492
71	ENST00000683442	377.0	459
72	ENST00000373795	441.0	527
73	ENST00000373765	521.0	482
74	ENST00000339394	498.0	420
75	ENST00000373709	550.0	472
76	ENST00000327300	318.0	353
77	ENST00000409358	415.0	357
78	ENST00000677711	267.0	371
79	ENST00000373548	335.0	514
80	ENST00000609129	486.0	545
81	ENST00000373471	190.0	197
82	ENST00000294517	514.0	509
83	ENST00000539719	308.0	410
84	ENST00000442999	326.0	175
85	ENST00000311066	1889.0	1803
86	ENST00000376030	700.0	671
87	ENST00000688493	1534.0	1555
88	ENST00000373235	338.0	281
89	ENST00000270815	261.0	261
90	ENST00000373178	399.0	350
91	ENST00000296214	138.0	184
92	ENST00000373055	273.0	312
93	ENST00000373044	255.0	199
94	ENST00000373012	203.0	230
95	ENST00000432648	145.0	141
96	ENST00000358432	1036.0	1019
97	ENST00000270747	862.0	710
98	ENST00000375471	856.0	690
99	ENST00000375460	810.0	752
100	ENST00000375448	792.0	716
101	ENST00000619609	793.0	731
102	ENST00000375486	721.0	641
103	ENST00000361221	1241.0	1192
104	ENST00000400664	987.0	742
105	ENST00000324379	300.0	344
106	ENST00000372827	150.0	209
107	ENST00000316891	511.0	528
108	ENST00000642050	336.0	354
109	ENST00000372759	490.0	537
110	ENST00000361584	536.0	577
111	ENST00000372684	320.0	332
112	ENST00000372638	94.0	28
113	ENST00000302946	0.0	469
114	ENST00000321358	216.0	287
115	ENST00000372525	206.0	183
116	ENST00000637012	204.0	223
117	ENST00000236051	327.0	350
118	ENST00000310955	440.0	524
119	ENST00000347631	348.0	426
120	ENST00000374893	734.0	807
121	ENST00000372318	353.0	290
122	ENST00000396651	131.0	221
123	ENST00000400463	1127.0	1011
124	ENST00000602326	1431.0	1651
125	ENST00000246337	373.0	413
126	ENST00000334815	394.0	308
127	ENST00000372090	534.0	581
128	ENST00000355105	573.0	537
129	ENST00000371980	241.0	235
130	ENST00000613537	692.0	805
131	ENST00000319928	278.0	241
132	ENST00000336689	883.0	905
133	ENST00000371933	521.0	563
134	ENST00000606738	316.0	319
135	ENST00000371824	263.0	424
136	ENST00000371614	0.0	401
137	ENST00000371538	231.0	262
138	ENST00000361921	269.0	293
139	ENST00000371360	235.0	201
140	ENST00000534324	371.0	344
141	ENST00000323848	854.0	884
142	ENST00000371273	433.0	412
143	ENST00000317868	544.0	480
144	ENST00000327299	168.0	200
145	ENST00000374343	464.0	708
146	ENST00000684719	408.0	373
147	ENST00000646789	243.0	263
148	ENST00000374332	645.0	624
149	ENST00000361547	574.0	540
150	ENST00000282670	229.0	205
151	ENST00000340866	381.0	348
152	ENST00000370812	363.0	327
153	ENST00000374280	682.0	660
154	ENST00000370751	603.0	500
155	ENST00000370665	373.0	395
156	ENST00000370654	365.0	327
157	ENST00000370611	386.0	409
158	ENST00000471115	224.0	200
159	ENST00000648566	195.0	259
160	ENST00000374168	651.0	768
161	ENST00000324856	2062.0	2113
162	ENST00000370574	493.0	510
163	ENST00000370558	326.0	385
164	ENST00000370550	314.0	380
165	ENST00000652648	369.0	380
166	ENST00000263980	631.0	855
167	ENST00000319394	494.0	761
168	ENST00000616558	518.0	436
169	ENST00000294702	360.0	347
170	ENST00000673934	1472.0	1365
171	ENST00000533028	255.0	276
172	ENST00000373871	494.0	623
173	ENST00000370137	349.0	377
174	ENST00000373921	638.0	671
175	ENST00000370132	474.0	507
176	ENST00000315033	200.0	163
177	ENST00000305352	330.0	436
178	ENST00000565488	512.0	485
179	ENST00000370035	323.0	391
180	ENST00000343067	861.0	977
181	ENST00000369864	352.0	556
182	ENST00000369851	332.0	383
183	ENST00000373816	441.0	582
184	ENST00000373812	455.0	623
185	ENST00000256593	266.0	237
186	ENST00000369771	668.0	590
187	ENST00000369722	273.0	270
188	ENST00000357260	383.0	335
189	ENST00000309276	484.0	438
190	ENST00000373672	1749.0	1538
191	ENST00000373658	1258.0	1359
192	ENST00000360482	1098.0	1054
193	ENST00000369516	227.0	204
194	ENST00000320238	125.0	116
195	ENST00000369489	228.0	244
196	ENST00000369416	398.0	414
197	ENST00000367123	57.0	77
198	ENST00000604000	274.0	291
199	ENST00000606888	416.0	474
200	ENST00000582401	544.0	447
201	ENST00000593495	7.0	63
202	ENST00000271628	229.0	383
203	ENST00000369111	381.0	375
204	ENST00000369047	621.0	601
205	ENST00000401073	1127.0	850
206	ENST00000361824	250.0	274
207	ENST00000368947	352.0	387
208	ENST00000235150	628.0	675
209	ENST00000368931	383.0	371
210	ENST00000368926	390.0	357
211	ENST00000684572	1085.0	1159
212	ENST00000373381	3592.0	3511
213	ENST00000488417	743.0	667
214	ENST00000368905	263.0	254
215	ENST00000683057	778.0	873
216	ENST00000368884	250.0	386
217	ENST00000368849	390.0	388
218	ENST00000368830	294.0	245
219	ENST00000474796	778.0	581
220	ENST00000354618	942.0	1035
221	ENST00000453908	864.0	755
222	ENST00000371088	568.0	645
223	ENST00000371084	699.0	630
224	ENST00000371079	874.0	1033
225	ENST00000368817	257.0	282
226	ENST00000271835	587.0	552
227	ENST00000318121	1332.0	1457
228	ENST00000373210	681.0	938
229	ENST00000373204	542.0	932
230	ENST00000368742	282.0	158
231	ENST00000373106	870.0	925
232	ENST00000368694	250.0	264
233	ENST00000361891	261.0	434
234	ENST00000368575	182.0	223
235	ENST00000328703	347.0	319
236	ENST00000368485	488.0	489
237	ENST00000373062	796.0	796
238	ENST00000373048	1033.0	821
239	ENST00000368457	374.0	307
240	ENST00000368408	260.0	226
241	ENST00000368404	223.0	246
242	ENST00000373036	633.0	832
243	ENST00000373024	912.0	965
244	ENST00000368336	438.0	447
245	ENST00000368318	405.0	388
246	ENST00000532414	437.0	438
247	ENST00000292291	383.0	337
248	ENST00000405535	476.0	393
249	ENST00000295688	605.0	615
250	ENST00000255039	300.0	241
251	ENST00000368219	387.0	403
252	ENST00000271526	466.0	462
253	ENST00000368192	454.0	564
254	ENST00000674085	417.0	359
255	ENST00000368167	478.0	429
256	ENST00000641002	461.0	357
257	ENST00000372771	1614.0	2101
258	ENST00000641846	386.0	347
259	ENST00000423932	462.0	348
260	ENST00000368106	549.0	464
261	ENST00000368090	503.0	480
262	ENST00000368057	330.0	377
263	ENST00000347132	666.0	611
264	ENST00000650070	0.0	684
265	ENST00000695335	0.0	773
266	ENST00000368034	398.0	415
267	ENST00000368021	277.0	343
268	ENST00000368009	431.0	362
269	ENST00000296388	799.0	753
270	ENST00000367988	285.0	340
271	ENST00000367974	173.0	200
272	ENST00000271450	263.0	328
273	ENST00000358671	188.0	226
274	ENST00000489294	444.0	464
275	ENST00000271452	393.0	459
276	ENST00000294818	394.0	356
277	ENST00000367874	346.0	381
278	ENST00000372343	739.0	1043
279	ENST00000367854	515.0	421
280	ENST00000271373	83.0	92
281	ENST00000361799	562.0	648
282	ENST00000370509	173.0	138
283	ENST00000372201	693.0	641
284	ENST00000372192	1319.0	1261
285	ENST00000367808	437.0	447
286	ENST00000372224	712.0	792
287	ENST00000310392	385.0	429
288	ENST00000367763	437.0	424
289	ENST00000344529	293.0	324
290	ENST00000367615	363.0	347
291	ENST00000263726	433.0	452
292	ENST00000367577	333.0	215
293	ENST00000367553	311.0	356
294	ENST00000367510	241.0	384
295	ENST00000367434	407.0	482
296	ENST00000243167	564.0	547
297	ENST00000608469	579.0	567
298	ENST00000367393	152.0	80
299	ENST00000367284	329.0	396
300	ENST00000367268	380.0	486
301	ENST00000340990	283.0	428
302	ENST00000367242	268.0	359
303	ENST00000255416	486.0	461
304	ENST00000371877	1327.0	1447
305	ENST00000367229	543.0	510
306	ENST00000354955	452.0	426
307	ENST00000442561	455.0	455
308	ENST00000438567	811.0	756
309	ENST00000367147	468.0	503
310	ENST00000579436	351.0	339
311	ENST00000367098	201.0	194
312	ENST00000367064	355.0	368
313	ENST00000287727	1418.0	1546
314	ENST00000310833	371.0	386
315	ENST00000361322	505.0	544
316	ENST00000261458	583.0	530
317	ENST00000367001	420.0	562
318	ENST00000261461	329.0	442
319	ENST00000371429	652.0	668
320	ENST00000369146	727.0	832
321	ENST00000628545	814.0	617
322	ENST00000408911	383.0	504
323	ENST00000366930	375.0	465
324	ENST00000366903	566.0	476
325	ENST00000352967	390.0	470
326	ENST00000366878	547.0	529
327	ENST00000343818	343.0	333
328	ENST00000366820	322.0	310
329	ENST00000366812	435.0	500
330	ENST00000366783	515.0	505
331	ENST00000371236	546.0	588
332	ENST00000620518	489.0	407
333	ENST00000272139	283.0	207
334	ENST00000343433	847.0	793
335	ENST00000361249	765.0	665
336	ENST00000371237	780.0	677
337	ENST00000305943	150.0	117
338	ENST00000366691	201.0	221
339	ENST00000284617	205.0	187
340	ENST00000303721	650.0	617
341	ENST00000371208	635.0	646
342	ENST00000295050	471.0	564
343	ENST00000366621	347.0	358
344	ENST00000366618	488.0	527
345	ENST00000282841	261.0	310
346	ENST00000354619	416.0	430
347	ENST00000347310	604.0	697
348	ENST00000674203	822.0	802
349	ENST00000419583	273.0	236
350	ENST00000401041	531.0	570
351	ENST00000673466	209.0	479
352	ENST00000358704	396.0	615
353	ENST00000490107	491.0	460
354	ENST00000456315	681.0	772
355	ENST00000366503	434.0	452
356	ENST00000641802	415.0	361
357	ENST00000355784	394.0	363
358	ENST00000354431	714.0	605
359	ENST00000366480	361.0	335
360	ENST00000641771	349.0	329
361	ENST00000641836	432.0	370
362	ENST00000354567	482.0	587
363	ENST00000370801	850.0	975
364	ENST00000370794	797.0	965
365	ENST00000370791	627.0	615
366	ENST00000334785	756.0	761
367	ENST00000370768	478.0	565
368	ENST00000260505	779.0	988
369	ENST00000317861	390.0	353
370	ENST00000641925	95.0	154
371	ENST00000370742	798.0	710
372	ENST00000686636	1450.0	1571
373	ENST00000641193	373.0	323
374	ENST00000366472	403.0	380
375	ENST00000342203	643.0	691
376	ENST00000370608	591.0	617
377	ENST00000370589	555.0	641
378	ENST00000294664	934.0	940
379	ENST00000460698	464.0	469
380	ENST00000370565	1029.0	1023
381	ENST00000370571	1978.0	1706
382	ENST00000337393	1322.0	1498
383	ENST00000370185	636.0	790
384	ENST00000646001	632.0	638
385	ENST00000361915	1775.0	1694
386	ENST00000370192	1248.0	1109
387	ENST00000287482	566.0	545
388	ENST00000336454	610.0	637
389	ENST00000369939	1066.0	1095
390	ENST00000370056	897.0	934
391	ENST00000271332	3106.0	2802
392	ENST00000256637	686.0	783
393	ENST00000369795	752.0	864
394	ENST00000331565	658.0	808
395	ENST00000438661	685.0	649
396	ENST00000369784	1082.0	1044
397	ENST00000369769	487.0	578
398	ENST00000369763	876.0	872
399	ENST00000369732	738.0	713
400	ENST00000302127	503.0	716
401	ENST00000271277	614.0	694
402	ENST00000358039	545.0	615
403	ENST00000369645	918.0	1079
404	ENST00000369702	888.0	879
405	ENST00000361127	1170.0	1156
406	ENST00000520113	870.0	864
407	ENST00000426820	1061.0	1275
408	ENST00000358465	678.0	1053
409	ENST00000393274	952.0	1026
410	ENST00000369503	579.0	571
411	ENST00000295598	511.0	1152
412	ENST00000369486	1086.0	1218
413	ENST00000393203	934.0	903
414	ENST00000682167	1122.0	1126
415	ENST00000369466	1293.0	1276
416	ENST00000256649	670.0	654
417	ENST00000698216	0.0	253
418	ENST00000369400	952.0	903
419	ENST00000256646	2193.0	2593
420	ENST00000581897	471.0	316
421	ENST00000393045	652.0	660
422	ENST00000583866	157.0	208
423	ENST00000682118	400.0	396
424	ENST00000619423	243.0	238
425	ENST00000698832	0.0	427
426	ENST00000651566	342.0	261
427	ENST00000581312	927.0	935
428	ENST00000644510	542.0	633
429	ENST00000439741	792.0	783
430	ENST00000324862	451.0	769
431	ENST00000369068	1485.0	1542
432	ENST00000692827	1067.0	1415
433	ENST00000358595	705.0	851
434	ENST00000368914	846.0	752
435	ENST00000368824	536.0	639
436	ENST00000368820	672.0	632
437	ENST00000606109	779.0	626
438	ENST00000624995	848.0	592
439	ENST00000368655	426.0	640
440	ENST00000361217	1299.0	1412
441	ENST00000368680	854.0	917
442	ENST00000318967	733.0	1152
443	ENST00000368559	1762.0	1988
444	ENST00000368489	1064.0	1319
445	ENST00000271915	577.0	812
446	ENST00000368474	1212.0	1368
447	ENST00000334634	639.0	788
448	ENST00000368300	563.0	654
449	ENST00000368285	873.0	824
450	ENST00000361813	1097.0	1089
451	ENST00000677389	462.0	553
452	ENST00000361170	1710.0	1708
453	ENST00000368184	896.0	780
454	ENST00000367635	495.0	602
455	ENST00000643759	3074.0	2599
456	ENST00000368074	438.0	657
457	ENST00000295809	819.0	837
458	ENST00000368002	565.0	616
459	ENST00000368081	1201.0	1139
460	ENST00000314485	670.0	611
461	ENST00000361216	681.0	1122
462	ENST00000241704	1041.0	1352
463	ENST00000294785	683.0	799
464	ENST00000263285	767.0	732
465	ENST00000366653	690.0	623
466	ENST00000504449	70.0	66
467	ENST00000309758	620.0	575
468	ENST00000294794	917.0	785
469	ENST00000367942	703.0	712
470	ENST00000271417	628.0	557
471	ENST00000361200	1474.0	1199
472	ENST00000367866	701.0	819
473	ENST00000367851	1701.0	1810
474	ENST00000367840	837.0	937
475	ENST00000367797	2316.0	2384
476	ENST00000263686	986.0	915
477	ENST00000367771	691.0	753
478	ENST00000681986	1020.0	1074
479	ENST00000502732	1160.0	1258
480	ENST00000367619	540.0	606
481	ENST00000444136	976.0	1134
482	ENST00000294854	1185.0	1203
483	ENST00000367559	849.0	850
484	ENST00000367549	756.0	1348
485	ENST00000367547	701.0	637
486	ENST00000258341	1750.0	1734
487	ENST00000367500	808.0	875
488	ENST00000367498	486.0	727
489	ENST00000271588	6409.0	5302
490	ENST00000367506	683.0	768
491	ENST00000294725	846.0	1063
492	ENST00000367429	1313.0	1300
493	ENST00000256785	746.0	631
494	ENST00000367412	743.0	725
495	ENST00000367409	4016.0	3575
496	ENST00000367405	745.0	976
497	ENST00000367400	1666.0	1583
498	ENST00000442510	1335.0	1413
499	ENST00000367353	922.0	988
500	ENST00000367350	1600.0	1639
501	ENST00000331314	644.0	685
502	ENST00000358823	1321.0	1590
503	ENST00000461742	1569.0	1629
504	ENST00000413687	614.0	483
505	ENST00000685211	1780.0	2091
506	ENST00000295706	1085.0	1004
507	ENST00000453464	251.0	147
508	ENST00000309212	499.0	302
509	ENST00000537107	343.0	220
510	ENST00000476993	491.0	283
511	ENST00000360001	423.0	402
512	ENST00000330388	296.0	167
513	ENST00000379031	364.0	191
514	ENST00000378785	482.0	379
515	ENST00000272203	1147.0	993
516	ENST00000341426	419.0	489
517	ENST00000270708	552.0	491
518	ENST00000378191	420.0	321
519	ENST00000234590	482.0	495
520	ENST00000378531	560.0	401
521	ENST00000355716	306.0	274
522	ENST00000378404	477.0	429
523	ENST00000361521	322.0	377
524	ENST00000377507	282.0	274
525	ENST00000270776	432.0	510
526	ENST00000376819	419.0	403
527	ENST00000376221	528.0	462
528	ENST00000367135	893.0	853
529	ENST00000581977	623.0	727
530	ENST00000377411	369.0	311
531	ENST00000376810	330.0	382
532	ENST00000294485	343.0	368
533	ENST00000376259	466.0	457
534	ENST00000573034	14.0	119
535	ENST00000235347	55.0	182
536	ENST00000617807	3.0	100
537	ENST00000625019	29.0	207
538	ENST00000376098	596.0	493
539	ENST00000356495	862.0	851
540	ENST00000415919	56.0	145
541	ENST00000376152	235.0	257
542	ENST00000375499	321.0	309
543	ENST00000455833	387.0	345
544	ENST00000333868	493.0	406
545	ENST00000375826	383.0	311
546	ENST00000375662	161.0	157
547	ENST00000420770	588.0	518
548	ENST00000361640	375.0	333
549	ENST00000375153	313.0	299
550	ENST00000289753	498.0	416
551	ENST00000375121	289.0	249
552	ENST00000367025	529.0	573
553	ENST00000264202	142.0	277
554	ENST00000264198	381.0	372
555	ENST00000444387	440.0	374
556	ENST00000374642	242.0	247
557	ENST00000419091	458.0	599
558	ENST00000261464	528.0	634
559	ENST00000429204	1092.0	916
560	ENST00000294829	749.0	670
561	ENST00000290122	309.0	264
562	ENST00000374479	510.0	490
563	ENST00000366994	871.0	1007
564	ENST00000366991	709.0	801
565	ENST00000374282	487.0	442
566	ENST00000374269	212.0	398
567	ENST00000374619	446.0	420
568	ENST00000492112	180.0	259
569	ENST00000374379	196.0	259
570	ENST00000236273	273.0	279
571	ENST00000366971	555.0	518
572	ENST00000366960	1083.0	1137
573	ENST00000366958	668.0	844
574	ENST00000294413	361.0	410
575	ENST00000374142	325.0	340
576	ENST00000373824	127.0	181
577	ENST00000263694	335.0	392
578	ENST00000373463	205.0	194
579	ENST00000674202	517.0	554
580	ENST00000321265	295.0	351
581	ENST00000522111	96.0	34
582	ENST00000373954	247.0	320
583	ENST00000651890	59.0	418
584	ENST00000373884	319.0	341
585	ENST00000373842	215.0	245
586	ENST00000234961	345.0	291
587	ENST00000521452	302.0	206
588	ENST00000366923	1489.0	1561
589	ENST00000403528	462.0	458
590	ENST00000291358	539.0	526
591	ENST00000432622	71.0	26
592	ENST00000455895	398.0	401
593	ENST00000373510	383.0	511
594	ENST00000373493	102.0	471
595	ENST00000342280	329.0	350
596	ENST00000373166	171.0	201
597	ENST00000652629	300.0	289
598	ENST00000414423	493.0	691
599	ENST00000682510	4477.0	4288
600	ENST00000373132	433.0	464
601	ENST00000235532	391.0	420
602	ENST00000296215	423.0	425
603	ENST00000373014	267.0	285
604	ENST00000281701	850.0	927
605	ENST00000373016	329.0	323
606	ENST00000331593	164.0	213
607	ENST00000304979	153.0	206
608	ENST00000372299	447.0	411
609	ENST00000366835	823.0	871
610	ENST00000357771	538.0	585
611	ENST00000372816	364.0	358
612	ENST00000372805	380.0	478
613	ENST00000447388	245.0	369
614	ENST00000366794	1069.0	1122
615	ENST00000372587	0.0	202
616	ENST00000372565	411.0	405
617	ENST00000366777	871.0	700
618	ENST00000366766	1558.0	1695
619	ENST00000372517	507.0	493
620	ENST00000426263	336.0	542
621	ENST00000372324	362.0	379
622	ENST00000372207	388.0	386
623	ENST00000262741	557.0	486
624	ENST00000474844	424.0	425
625	ENST00000372289	380.0	462
626	ENST00000535358	445.0	432
627	ENST00000360403	439.0	514
628	ENST00000401061	384.0	315
629	ENST00000680850	9958.0	6030
630	ENST00000351829	373.0	372
631	ENST00000574428	233.0	284
632	ENST00000404795	340.0	188
633	ENST00000261396	1179.0	1209
634	ENST00000344517	606.0	635
635	ENST00000258281	565.0	664
636	ENST00000258243	1743.0	1655
637	ENST00000366672	549.0	598
638	ENST00000691006	317.0	225
639	ENST00000371445	369.0	257
640	ENST00000234831	324.0	314
641	ENST00000360840	516.0	473
642	ENST00000257181	254.0	350
643	ENST00000072644	338.0	333
644	ENST00000371281	372.0	402
645	ENST00000371116	358.0	266
646	ENST00000371268	226.0	217
647	ENST00000371204	627.0	573
648	ENST00000370938	450.0	441
649	ENST00000319942	286.0	370
650	ENST00000235345	370.0	362
651	ENST00000306666	407.0	385
652	ENST00000356261	315.0	373
653	ENST00000699524	0.0	256
654	ENST00000366578	958.0	991
655	ENST00000366577	1207.0	1364
656	ENST00000366574	4079.0	4318
657	ENST00000676153	554.0	663
658	ENST00000284142	316.0	333
659	ENST00000366582	2265.0	2190
660	ENST00000477717	397.0	366
661	ENST00000370757	359.0	407
662	ENST00000370206	262.0	376
663	ENST00000437684	1166.0	1189
664	ENST00000366548	986.0	900
665	ENST00000284031	238.0	245
666	ENST00000366553	788.0	753
667	ENST00000260508	457.0	463
668	ENST00000370445	438.0	402
669	ENST00000370383	339.0	374
670	ENST00000370321	231.0	316
671	ENST00000370202	259.0	272
672	ENST00000370152	341.0	478
673	ENST00000357650	436.0	415
674	ENST00000370128	409.0	381
675	ENST00000241337	205.0	236
676	ENST00000357172	297.0	470
677	ENST00000369684	412.0	402
678	ENST00000366534	931.0	956
679	ENST00000640218	607.0	843
680	ENST00000651461	434.0	440
681	ENST00000369909	405.0	324
682	ENST00000369872	304.0	283
683	ENST00000420578	255.0	219
684	ENST00000369836	235.0	245
685	ENST00000334179	184.0	190
686	ENST00000369779	502.0	542
687	ENST00000484310	286.0	288
688	ENST00000369740	631.0	531
689	ENST00000369716	406.0	392
690	ENST00000369626	425.0	557
691	ENST00000320334	483.0	441
692	ENST00000261448	448.0	438
693	ENST00000263168	251.0	290
694	ENST00000369478	420.0	404
695	ENST00000235521	400.0	391
696	ENST00000369406	613.0	565
697	ENST00000369448	356.0	456
698	ENST00000369413	468.0	410
699	ENST00000578049	105.0	119
700	ENST00000369390	46.0	107
701	ENST00000582693	322.0	295
702	ENST00000369306	277.0	255
703	ENST00000369235	581.0	480
704	ENST00000369168	184.0	318
705	ENST00000313835	114.0	308
706	ENST00000583931	186.0	298
707	ENST00000368954	338.0	415
708	ENST00000368918	455.0	495
709	ENST00000369026	449.0	333
710	ENST00000271732	282.0	291
711	ENST00000271620	433.0	501
712	ENST00000295314	395.0	401
713	ENST00000368868	530.0	512
714	ENST00000290583	305.0	429
715	ENST00000683862	395.0	381
716	ENST00000368607	452.0	440
717	ENST00000368764	587.0	518
718	ENST00000295367	177.0	181
719	ENST00000271843	132.0	164
720	ENST00000368521	289.0	289
721	ENST00000304760	530.0	492
722	ENST00000368482	367.0	398
723	ENST00000368476	472.0	460
724	ENST00000368324	405.0	493
725	ENST00000361084	236.0	232
726	ENST00000329291	792.0	686
727	ENST00000302631	363.0	363
728	ENST00000368356	382.0	436
729	ENST00000359511	292.0	346
730	ENST00000537040	528.0	500
731	ENST00000368199	369.0	314
732	ENST00000368176	519.0	479
733	ENST00000641067	407.0	348
734	ENST00000359610	436.0	373
735	ENST00000289429	449.0	372
736	ENST00000334438	398.0	348
737	ENST00000641535	389.0	347
738	ENST00000641622	469.0	372
739	ENST00000368130	353.0	397
740	ENST00000302035	373.0	359
741	ENST00000368043	391.0	377
742	ENST00000641131	383.0	358
743	ENST00000368140	565.0	545
744	ENST00000368125	383.0	421
745	ENST00000334857	384.0	352
746	ENST00000368100	419.0	367
747	ENST00000368093	335.0	330
748	ENST00000368072	386.0	346
749	ENST00000326245	340.0	345
750	ENST00000368012	566.0	531
751	ENST00000676972	452.0	515
752	ENST00000367983	373.0	391
753	ENST00000367929	117.0	148
754	ENST00000367999	501.0	526
755	ENST00000443193	197.0	218
756	ENST00000367948	466.0	393
757	ENST00000359842	419.0	479
758	ENST00000254521	261.0	341
759	ENST00000342310	366.0	435
760	ENST00000367868	416.0	355
761	ENST00000367811	370.0	366
762	ENST00000354422	262.0	270
763	ENST00000367821	486.0	506
764	ENST00000367721	304.0	319
765	ENST00000682279	335.0	358
766	ENST00000367806	493.0	569
767	ENST00000037502	560.0	570
768	ENST00000234816	550.0	558
769	ENST00000367627	416.0	356
770	ENST00000609928	449.0	538
771	ENST00000287713	269.0	329
772	ENST00000367454	270.0	358
773	ENST00000367439	152.0	146
774	ENST00000367580	376.0	382
775	ENST00000331872	306.0	423
776	ENST00000235382	243.0	247
777	ENST00000304244	330.0	211
778	ENST00000320493	217.0	273
779	ENST00000367415	272.0	266
780	ENST00000367387	440.0	423
781	ENST00000367311	160.0	127
782	ENST00000367249	327.0	329
783	ENST00000367282	525.0	517
784	ENST00000691036	393.0	391
785	ENST00000367202	350.0	352
786	ENST00000367126	580.0	461
787	ENST00000337894	281.0	344
788	ENST00000343110	410.0	424
789	ENST00000308302	124.0	141
790	ENST00000367182	418.0	537
791	ENST00000331555	184.0	202
792	ENST00000367128	11.0	99
793	ENST00000294984	232.0	233
794	ENST00000366999	397.0	492
795	ENST00000366977	301.0	300
796	ENST00000517399	367.0	361
797	ENST00000315927	378.0	376
798	ENST00000294811	283.0	302
799	ENST00000261455	376.0	404
800	ENST00000243440	98.0	112
801	ENST00000366928	320.0	241
802	ENST00000366926	429.0	458
803	ENST00000366862	272.0	347
804	ENST00000272167	539.0	519
805	ENST00000343776	557.0	555
806	ENST00000366913	328.0	297
807	ENST00000366757	407.0	345
808	ENST00000284523	346.0	333
809	ENST00000453943	256.0	205
810	ENST00000272164	355.0	326
811	ENST00000366698	530.0	514
812	ENST00000366667	587.0	539
813	ENST00000366663	330.0	290
814	ENST00000366711	395.0	253
815	ENST00000408888	542.0	466
816	ENST00000366592	450.0	420
817	ENST00000366535	322.0	468
818	ENST00000366639	266.0	336
819	ENST00000366584	334.0	336
820	ENST00000366510	387.0	394
821	ENST00000642119	362.0	353
822	ENST00000366523	173.0	170
823	ENST00000320065	448.0	354
824	ENST00000641470	335.0	342
825	ENST00000641093	322.0	336
826	ENST00000623922	297.0	308
827	ENST00000641256	404.0	359
828	ENST00000641276	282.0	278
829	ENST00000641644	397.0	340
830	ENST00000355281	397.0	342
831	ENST00000366476	374.0	327
832	ENST00000641220	197.0	219
833	ENST00000317965	358.0	328
834	ENST00000642005	431.0	364
835	ENST00000641069	3.0	36
836	ENST00000642090	307.0	329
837	ENST00000641268	28.0	116
838	ENST00000306562	442.0	275
839	ENST00000368787	118.0	98
840	ENST00000684028	43.0	84
841	ENST00000335633	50.0	84
842	ENST00000335674	130.0	105
843	ENST00000335514	150.0	121
844	ENST00000368744	135.0	129
845	ENST00000368784	154.0	120
846	ENST00000334371	139.0	115
847	ENST00000368770	125.0	109
848	ENST00000326233	51.0	72
849	ENST00000607093	125.0	117
850	ENST00000369167	94.0	118
851	ENST00000614145	88.0	87
852	ENST00000369064	693.0	792
853	ENST00000360090	141.0	122
854	ENST00000335123	113.0	104
855	ENST00000431011	100.0	88
856	ENST00000368750	58.0	54
857	ENST00000368708	102.0	116
858	ENST00000476371	156.0	142
859	ENST00000239462	1589.0	1329
860	ENST00000423313	82.0	106
861	ENST00000367674	1498.0	1479
862	ENST00000367669	495.0	625
863	ENST00000367662	2032.0	1948
864	ENST00000361833	1424.0	1396
865	ENST00000361539	849.0	871
866	ENST00000308284	1053.0	919
867	ENST00000367649	1300.0	1386
868	ENST00000369152	172.0	138
869	ENST00000401088	171.0	168
870	ENST00000375116	161.0	149
871	ENST00000482011	126.0	154
872	ENST00000375108	162.0	150
873	ENST00000375105	187.0	154
874	ENST00000378821	96.0	30
875	ENST00000368706	134.0	120
876	ENST00000294889	139.0	71
877	ENST00000329454	192.0	173
878	ENST00000272133	143.0	147
879	ENST00000272163	690.0	677
880	ENST00000641515	29.0	137
881	ENST00000616016	973.0	482
882	ENST00000649529	216.0	182
883	ENST00000379370	2111.0	1422
884	ENST00000327044	937.0	708
885	ENST00000338591	934.0	590
886	ENST00000379410	738.0	466
887	ENST00000433179	965.0	676
888	ENST00000304952	202.0	98
889	ENST00000421241	223.0	181
890	ENST00000379289	698.0	532
891	ENST00000379236	264.0	165
892	ENST00000349431	218.0	294
893	ENST00000379116	1024.0	644
894	ENST00000354700	836.0	623
895	ENST00000435064	719.0	564
896	ENST00000343938	251.0	180
897	ENST00000339381	1128.0	731
898	ENST00000378888	912.0	567
899	ENST00000338338	232.0	147
900	ENST00000400809	643.0	534
901	ENST00000673477	786.0	524
902	ENST00000355826	1010.0	656
903	ENST00000378756	585.0	494
904	ENST00000378733	161.0	160
905	ENST00000291386	130.0	187
906	ENST00000422725	148.0	105
907	ENST00000404249	409.0	453
908	ENST00000378609	171.0	346
909	ENST00000341832	342.0	501
910	ENST00000617444	229.0	292
911	ENST00000682832	1951.0	1586
912	ENST00000378585	386.0	404
913	ENST00000378567	508.0	607
914	ENST00000378546	237.0	164
915	ENST00000378536	703.0	539
916	ENST00000419916	181.0	146
917	ENST00000378412	875.0	769
918	ENST00000401095	668.0	470
919	ENST00000338639	229.0	210
920	ENST00000378486	1461.0	1132
921	ENST00000378466	804.0	745
922	ENST00000378453	130.0	76
923	ENST00000378295	624.0	606
924	ENST00000294600	731.0	676
925	ENST00000642557	90.0	84
926	ENST00000378251	489.0	431
927	ENST00000378230	982.0	987
928	ENST00000270722	1457.0	1273
929	ENST00000378378	844.0	693
930	ENST00000356575	1570.0	1078
931	ENST00000378344	285.0	238
932	ENST00000378156	1709.0	1335
933	ENST00000378083	311.0	402
934	ENST00000262450	1604.0	1950
935	ENST00000234875	76.0	137
936	ENST00000377939	652.0	486
937	ENST00000377263	71.0	64
938	ENST00000356876	409.0	369
939	ENST00000377728	962.0	885
940	ENST00000377705	627.0	688
941	ENST00000377898	146.0	92
942	ENST00000377893	538.0	411
943	ENST00000377834	103.0	61
944	ENST00000333172	969.0	878
945	ENST00000377674	773.0	734
946	ENST00000377658	578.0	387
947	ENST00000377532	1453.0	1246
948	ENST00000361696	139.0	134
949	ENST00000377049	142.0	103
950	ENST00000614859	228.0	215
951	ENST00000054650	247.0	236
952	ENST00000377577	524.0	606
953	ENST00000303635	1515.0	1745
954	ENST00000054666	121.0	114
955	ENST00000377443	354.0	334
956	ENST00000400906	594.0	489
957	ENST00000471889	743.0	765
958	ENST00000400908	1437.0	1296
959	ENST00000328089	233.0	298
960	ENST00000340381	649.0	623
961	ENST00000377346	749.0	1127
962	ENST00000302692	225.0	314
963	ENST00000377298	1083.0	1057
964	ENST00000311890	227.0	183
965	ENST00000331433	720.0	684
966	ENST00000375679	724.0	697
967	ENST00000634842	62.0	53
968	ENST00000294435	138.0	154
969	ENST00000309048	143.0	138
970	ENST00000240185	189.0	465
971	ENST00000376957	195.0	277
972	ENST00000356607	365.0	393
973	ENST00000354287	317.0	225
974	ENST00000376753	366.0	335
975	ENST00000251547	301.0	283
976	ENST00000376572	395.0	457
977	ENST00000196061	839.0	763
978	ENST00000235329	734.0	877
979	ENST00000314340	174.0	168
980	ENST00000688073	1096.0	1105
981	ENST00000376590	712.0	739
982	ENST00000346436	931.0	941
983	ENST00000376480	196.0	161
984	ENST00000376468	178.0	142
985	ENST00000620676	4632.0	4400
986	ENST00000616661	311.0	332
987	ENST00000375535	180.0	177
988	ENST00000263932	670.0	592
989	ENST00000375949	317.0	300
990	ENST00000357726	625.0	528
991	ENST00000359621	311.0	284
992	ENST00000326735	1293.0	1187
993	ENST00000359318	506.0	455
994	ENST00000317869	283.0	274
995	ENST00000619922	453.0	372
996	ENST00000374266	118.0	89
997	ENST00000361530	772.0	743
998	ENST00000697200	0.0	101
999	ENST00000619661	1.0	20
1000	ENST00000679259	151.0	160
1001	ENST00000621994	316.0	280
1002	ENST00000375980	184.0	197
1003	ENST00000375910	330.0	296
1004	ENST00000323770	2.0	112
1005	ENST00000622421	9.0	132
1006	ENST00000334600	386.0	402
1007	ENST00000368765	133.0	137
1008	ENST00000621990	179.0	152
1009	ENST00000602960	584.0	517
1010	ENST00000376085	309.0	300
1011	ENST00000480945	272.0	438
1012	ENST00000345034	719.0	699
1013	ENST00000375847	849.0	886
1014	ENST00000375799	816.0	754
1015	ENST00000294454	284.0	231
1016	ENST00000696689	0.0	102
1017	ENST00000375766	395.0	349
1018	ENST00000375759	3697.0	3637
1019	ENST00000375743	601.0	756
1020	ENST00000375599	289.0	258
1021	ENST00000375592	702.0	809
1022	ENST00000337132	308.0	292
1023	ENST00000375541	1669.0	1170
1024	ENST00000375436	372.0	490
1025	ENST00000468739	71.0	70
1026	ENST00000375371	1121.0	939
1027	ENST00000375341	635.0	529
1028	ENST00000251296	580.0	488
1029	ENST00000375254	4644.0	4973
1030	ENST00000477853	1063.0	1099
1031	ENST00000235835	416.0	351
1032	ENST00000371626	54.0	199
1033	ENST00000375120	356.0	366
1034	ENST00000322753	92.0	79
1035	ENST00000375136	150.0	166
1036	ENST00000332947	276.0	170
1037	ENST00000375071	147.0	159
1038	ENST00000321556	616.0	542
1039	ENST00000289815	1405.0	1171
1040	ENST00000375078	45.0	49
1041	ENST00000438032	485.0	600
1042	ENST00000318249	461.0	529
1043	ENST00000344642	331.0	251
1044	ENST00000246151	140.0	145
1045	ENST00000656825	44.0	196
1046	ENST00000375647	1275.0	1398
1047	ENST00000166244	1194.0	983
1048	ENST00000374765	559.0	575
1049	ENST00000308271	741.0	1098
1050	ENST00000374695	4693.0	3754
1051	ENST00000337107	309.0	260
1052	ENST00000374640	265.0	228
1053	ENST00000374630	968.0	1085
1054	ENST00000426928	500.0	401
1055	ENST00000566855	128.0	136
1056	ENST00000400181	534.0	832
1057	ENST00000302291	1114.0	1204
1058	ENST00000302271	398.0	671
1059	ENST00000361729	435.0	438
1060	ENST00000368748	94.0	79
1061	ENST00000450454	360.0	368
1062	ENST00000374561	187.0	130
1063	ENST00000374490	347.0	344
1064	ENST00000617979	411.0	390
1065	ENST00000374358	173.0	174
1066	ENST00000374434	1661.0	1385
1067	ENST00000334351	105.0	127
1068	ENST00000270800	671.0	605
1069	ENST00000327535	560.0	531
1070	ENST00000361548	621.0	673
1071	ENST00000337248	382.0	366
1072	ENST00000372969	146.0	122
1073	ENST00000564288	7507.0	6778
1074	ENST00000374395	203.0	229
1075	ENST00000374392	111.0	114
1076	ENST00000270792	99.0	92
1077	ENST00000243189	375.0	300
1078	ENST00000326279	204.0	230
1079	ENST00000328664	264.0	329
1080	ENST00000374303	308.0	325
1081	ENST00000374268	154.0	100
1082	ENST00000465518	142.0	172
1083	ENST00000374338	330.0	317
1084	ENST00000455785	98.0	173
1085	ENST00000675840	347.0	394
1086	ENST00000374024	296.0	331
1087	ENST00000451429	822.0	829
1088	ENST00000368747	121.0	112
1089	ENST00000374272	442.0	403
1090	ENST00000374030	203.0	167
1091	ENST00000374222	544.0	497
1092	ENST00000374213	61.0	69
1093	ENST00000308182	1620.0	1392
1094	ENST00000236342	336.0	381
1095	ENST00000361427	70.0	67
1096	ENST00000339276	286.0	288
1097	ENST00000374135	363.0	316
1098	ENST00000373943	269.0	277
1099	ENST00000373912	268.0	300
1100	ENST00000361720	673.0	588
1101	ENST00000254227	287.0	269
1102	ENST00000374076	244.0	200
1103	ENST00000357582	1347.0	1193
1104	ENST00000270879	320.0	304
1105	ENST00000374005	475.0	563
1106	ENST00000361157	106.0	88
1107	ENST00000311772	219.0	371
1108	ENST00000373857	332.0	397
1109	ENST00000373713	131.0	154
1110	ENST00000263697	194.0	282
1111	ENST00000373839	715.0	786
1112	ENST00000373830	276.0	327
1113	ENST00000344616	119.0	119
1114	ENST00000263702	428.0	383
1115	ENST00000373779	1468.0	1381
1116	ENST00000426105	924.0	1280
1117	ENST00000294507	299.0	262
1118	ENST00000373736	154.0	178
1119	ENST00000373582	147.0	103
1120	ENST00000271064	431.0	445
1121	ENST00000344147	246.0	269
1122	ENST00000292169	126.0	112
1123	ENST00000647444	86.0	151
1124	ENST00000373703	346.0	308
1125	ENST00000336294	526.0	542
1126	ENST00000373625	366.0	611
1127	ENST00000373610	512.0	574
1128	ENST00000373602	186.0	183
1129	ENST00000309777	127.0	147
1130	ENST00000336890	406.0	546
1131	ENST00000369155	86.0	125
1132	ENST00000400889	6.0	62
1133	ENST00000329421	220.0	166
1134	ENST00000373534	335.0	305
1135	ENST00000468695	146.0	158
1136	ENST00000409190	525.0	508
1137	ENST00000373467	134.0	196
1138	ENST00000490466	153.0	94
1139	ENST00000373477	517.0	605
1140	ENST00000373475	481.0	454
1141	ENST00000672715	218.0	234
1142	ENST00000291416	426.0	427
1143	ENST00000338513	327.0	315
1144	ENST00000339480	362.0	302
1145	ENST00000373366	336.0	303
1146	ENST00000681531	211.0	208
1147	ENST00000373347	822.0	784
1148	ENST00000271002	135.0	114
1149	ENST00000521580	102.0	102
1150	ENST00000373337	149.0	143
1151	ENST00000357182	1319.0	1466
1152	ENST00000359858	1103.0	1243
1153	ENST00000357214	516.0	564
1154	ENST00000314607	1224.0	1682
1155	ENST00000325722	1020.0	1161
1156	ENST00000373243	538.0	749
1157	ENST00000373237	194.0	217
1158	ENST00000315732	148.0	140
1159	ENST00000373191	499.0	901
1160	ENST00000207457	512.0	481
1161	ENST00000397799	605.0	497
1162	ENST00000331380	113.0	131
1163	ENST00000373116	303.0	286
1164	ENST00000373091	823.0	960
1165	ENST00000373087	586.0	648
1166	ENST00000486637	227.0	223
1167	ENST00000356545	300.0	297
1168	ENST00000373045	453.0	411
1169	ENST00000313961	194.0	207
1170	ENST00000373042	79.0	50
1171	ENST00000373019	270.0	502
1172	ENST00000397572	83.0	82
1173	ENST00000373001	293.0	408
1174	ENST00000372990	310.0	311
1175	ENST00000235628	423.0	364
1176	ENST00000372844	206.0	218
1177	ENST00000331128	164.0	138
1178	ENST00000372858	591.0	720
1179	ENST00000372852	307.0	262
1180	ENST00000327582	195.0	319
1181	ENST00000404377	210.0	205
1182	ENST00000372811	448.0	575
1183	ENST00000372766	179.0	205
1184	ENST00000372748	662.0	546
1185	ENST00000372718	381.0	494
1186	ENST00000415550	358.0	422
1187	ENST00000372699	376.0	437
1188	ENST00000617190	645.0	806
1189	ENST00000372706	551.0	614
1190	ENST00000372583	0.0	2568
1191	ENST00000372310	618.0	712
1192	ENST00000372581	0.0	127
1193	ENST00000357001	0.0	133
1194	ENST00000361346	395.0	660
1195	ENST00000431473	343.0	386
1196	ENST00000296387	205.0	197
1197	ENST00000372561	315.0	308
1198	ENST00000657597	816.0	966
1199	ENST00000372521	61.0	76
1200	ENST00000651192	350.0	359
1201	ENST00000335282	141.0	147
1202	ENST00000372492	1310.0	1355
1203	ENST00000439858	195.0	183
1204	ENST00000523677	139.0	124
1205	ENST00000372476	1253.0	1104
1206	ENST00000372470	587.0	653
1207	ENST00000371975	873.0	841
1208	ENST00000634258	3646.0	3304
1209	ENST00000372430	318.0	221
1210	ENST00000372458	253.0	323
1211	ENST00000372457	236.0	286
1212	ENST00000359947	1945.0	1890
1213	ENST00000372396	870.0	1193
1214	ENST00000472174	149.0	209
1215	ENST00000372359	138.0	90
1216	ENST00000255108	516.0	472
1217	ENST00000372257	232.0	337
1218	ENST00000311672	82.0	100
1219	ENST00000372237	316.0	307
1220	ENST00000450269	287.0	290
1221	ENST00000372172	868.0	825
1222	ENST00000339355	168.0	89
1223	ENST00000236192	132.0	145
1224	ENST00000361735	781.0	759
1225	ENST00000359600	1035.0	1173
1226	ENST00000456914	612.0	567
1227	ENST00000476133	114.0	116
1228	ENST00000350030	761.0	809
1229	ENST00000528266	669.0	522
1230	ENST00000627582	744.0	857
1231	ENST00000372086	641.0	650
1232	ENST00000319248	218.0	222
1233	ENST00000506599	117.0	89
1234	ENST00000371984	700.0	737
1235	ENST00000294338	114.0	94
1236	ENST00000372025	220.0	271
1237	ENST00000396478	609.0	625
1238	ENST00000361297	2009.0	1857
1239	ENST00000372003	278.0	281
1240	ENST00000371945	405.0	453
1241	ENST00000360032	442.0	410
1242	ENST00000481882	137.0	112
1243	ENST00000334122	204.0	224
1244	ENST00000371923	626.0	568
1245	ENST00000310638	591.0	533
1246	ENST00000371901	524.0	591
1247	ENST00000334194	469.0	506
1248	ENST00000371891	490.0	515
1249	ENST00000335071	216.0	123
1250	ENST00000334793	351.0	246
1251	ENST00000371655	0.0	260
1252	ENST00000371873	117.0	186
1253	ENST00000371847	505.0	488
1254	ENST00000371839	493.0	492
1255	ENST00000371833	374.0	417
1256	ENST00000396153	572.0	658
1257	ENST00000371733	951.0	914
1258	ENST00000428468	85.0	855
1259	ENST00000352171	0.0	1329
1260	ENST00000371761	159.0	191
1261	ENST00000371759	170.0	167
1262	ENST00000242719	132.0	171
1263	ENST00000680483	472.0	565
1264	ENST00000313334	78.0	163
1265	ENST00000284376	1026.0	859
1266	ENST00000371568	963.0	954
1267	ENST00000257177	1434.0	1763
1268	ENST00000361314	204.0	174
1269	ENST00000517870	237.0	208
1270	ENST00000312553	661.0	629
1271	ENST00000371494	691.0	577
1272	ENST00000371486	705.0	705
1273	ENST00000294360	171.0	183
1274	ENST00000294353	529.0	811
1275	ENST00000371528	788.0	820
1276	ENST00000371522	337.0	280
1277	ENST00000371514	505.0	550
1278	ENST00000371470	59.0	153
1279	ENST00000306052	790.0	919
1280	ENST00000194214	116.0	135
1281	ENST00000371370	519.0	481
1282	ENST00000234827	236.0	222
1283	ENST00000530059	422.0	407
1284	ENST00000371250	280.0	342
1285	ENST00000343744	708.0	620
1286	ENST00000371279	574.0	535
1287	ENST00000371276	521.0	382
1288	ENST00000610401	239.0	327
1289	ENST00000302250	715.0	638
1290	ENST00000421030	1544.0	1419
1291	ENST00000651561	368.0	373
1292	ENST00000302118	725.0	623
1293	ENST00000294383	1911.0	2258
1294	ENST00000606498	197.0	163
1295	ENST00000371269	522.0	583
1296	ENST00000642238	1953.0	1855
1297	ENST00000498273	1087.0	973
1298	ENST00000368801	2595.0	1407
1299	ENST00000368799	6627.0	3237
1300	ENST00000472487	822.0	861
1301	ENST00000371222	310.0	321
1302	ENST00000388718	2526.0	2315
1303	ENST00000371244	493.0	576
1304	ENST00000371226	3.0	3
1305	ENST00000371225	357.0	242
1306	ENST00000371201	626.0	586
1307	ENST00000403491	388.0	557
1308	ENST00000371129	488.0	508
1309	ENST00000263440	481.0	556
1310	ENST00000371077	310.0	337
1311	ENST00000651257	1277.0	1329
1312	ENST00000370986	139.0	176
1313	ENST00000304526	159.0	148
1314	ENST00000371026	939.0	877
1315	ENST00000370982	67.0	72
1316	ENST00000369709	111.0	185
1317	ENST00000371069	973.0	1045
1318	ENST00000371065	101.0	108
1319	ENST00000349533	1171.0	1302
1320	ENST00000341517	622.0	818
1321	ENST00000371037	889.0	888
1322	ENST00000361219	304.0	397
1323	ENST00000262348	605.0	630
1324	ENST00000262340	634.0	613
1325	ENST00000651989	1285.0	1643
1326	ENST00000370952	557.0	500
1327	ENST00000370949	408.0	535
1328	ENST00000370944	453.0	564
1329	ENST00000394834	80.0	113
1330	ENST00000370920	295.0	353
1331	ENST00000370898	724.0	652
1332	ENST00000326637	1072.0	896
1333	ENST00000357731	337.0	384
1334	ENST00000326665	1961.0	1609
1335	ENST00000370859	675.0	737
1336	ENST00000370841	475.0	461
1337	ENST00000370867	302.0	290
1338	ENST00000577856	145.0	114
1339	ENST00000328299	348.0	346
1340	ENST00000369535	138.0	210
1341	ENST00000358528	656.0	909
1342	ENST00000263187	897.0	797
1343	ENST00000370763	327.0	393
1344	ENST00000370759	361.0	292
1345	ENST00000370747	603.0	491
1346	ENST00000370685	269.0	385
1347	ENST00000370645	40.0	48
1348	ENST00000370630	366.0	340
1349	ENST00000341460	1035.0	984
1350	ENST00000451137	440.0	415
1351	ENST00000394711	973.0	985
1352	ENST00000370563	1093.0	1014
1353	ENST00000370544	116.0	190
1354	ENST00000331835	182.0	150
1355	ENST00000370521	760.0	959
1356	ENST00000370500	224.0	346
1357	ENST00000370454	653.0	924
1358	ENST00000337338	642.0	991
1359	ENST00000340281	572.0	631
1360	ENST00000370238	162.0	196
1361	ENST00000334047	311.0	305
1362	ENST00000370481	576.0	644
1363	ENST00000370473	595.0	627
1364	ENST00000370466	652.0	674
1365	ENST00000294671	686.0	707
1366	ENST00000355754	674.0	704
1367	ENST00000370459	700.0	669
1368	ENST00000370456	725.0	718
1369	ENST00000330947	679.0	908
1370	ENST00000636805	1781.0	1886
1371	ENST00000370375	182.0	176
1372	ENST00000370360	445.0	437
1373	ENST00000610020	533.0	636
1374	ENST00000370225	2741.0	2440
1375	ENST00000370425	1302.0	1164
1376	ENST00000234626	566.0	620
1377	ENST00000212355	830.0	943
1378	ENST00000399546	944.0	976
1379	ENST00000596516	282.0	302
1380	ENST00000260526	1266.0	1390
1381	ENST00000370214	565.0	693
1382	ENST00000271227	673.0	727
1383	ENST00000368783	163.0	111
1384	ENST00000370310	375.0	438
1385	ENST00000370298	450.0	609
1386	ENST00000690025	1295.0	1421
1387	ENST00000370272	95.0	193
1388	ENST00000271234	436.0	493
1389	ENST00000684568	792.0	800
1390	ENST00000370282	239.0	260
1391	ENST00000260502	930.0	892
1392	ENST00000436063	806.0	800
1393	ENST00000369962	754.0	1023
1394	ENST00000370203	235.0	261
1395	ENST00000683729	758.0	746
1396	ENST00000368780	161.0	111
1397	ENST00000370205	285.0	243
1398	ENST00000263177	283.0	349
1399	ENST00000263174	615.0	583
1400	ENST00000674951	379.0	551
1401	ENST00000306121	478.0	447
1402	ENST00000370141	492.0	528
1403	ENST00000338366	84.0	106
1404	ENST00000294728	777.0	828
1405	ENST00000370114	327.0	369
1406	ENST00000338272	66.0	81
1407	ENST00000370096	2022.0	1789
1408	ENST00000369948	180.0	188
1409	ENST00000370109	300.0	316
1410	ENST00000370103	429.0	528
1411	ENST00000423855	539.0	460
1412	ENST00000684275	547.0	488
1413	ENST00000414303	158.0	203
1414	ENST00000370083	5.0	34
1415	ENST00000330330	1.0	37
1416	ENST00000622339	3.0	32
1417	ENST00000370078	496.0	402
1418	ENST00000370068	493.0	589
1419	ENST00000370025	530.0	623
1420	ENST00000370017	803.0	803
1421	ENST00000370008	481.0	551
1422	ENST00000415641	70.0	155
1423	ENST00000495380	67.0	143
1424	ENST00000370001	907.0	908
1425	ENST00000264126	654.0	725
1426	ENST00000369969	523.0	602
1427	ENST00000357155	442.0	391
1428	ENST00000271308	114.0	255
1429	ENST00000271331	135.0	116
1430	ENST00000234677	389.0	531
1431	ENST00000679935	327.0	383
1432	ENST00000527748	370.0	487
1433	ENST00000528667	783.0	894
1434	ENST00000361965	692.0	644
1435	ENST00000329608	617.0	575
1436	ENST00000309851	25.0	90
1437	ENST00000361066	235.0	229
1438	ENST00000235090	286.0	289
1439	ENST00000647563	344.0	293
1440	ENST00000602318	109.0	101
1441	ENST00000369799	318.0	596
1442	ENST00000271324	210.0	248
1443	ENST00000316361	287.0	577
1444	ENST00000369738	206.0	209
1445	ENST00000369748	474.0	432
1446	ENST00000357640	517.0	534
1447	ENST00000369718	140.0	148
1448	ENST00000241356	339.0	365
1449	ENST00000368779	144.0	119
1450	ENST00000361886	159.0	140
1451	ENST00000339083	170.0	222
1452	ENST00000060969	216.0	235
1453	ENST00000369522	779.0	764
1454	ENST00000307546	1420.0	1535
1455	ENST00000369604	758.0	779
1456	ENST00000261441	685.0	805
1457	ENST00000359785	797.0	851
1458	ENST00000393316	173.0	185
1459	ENST00000369569	895.0	831
1460	ENST00000650450	614.0	603
1461	ENST00000256592	181.0	161
1462	ENST00000369541	206.0	237
1463	ENST00000610222	505.0	502
1464	ENST00000369512	280.0	273
1465	ENST00000369500	420.0	403
1466	ENST00000368777	104.0	104
1467	ENST00000355485	658.0	595
1468	ENST00000369458	290.0	315
1469	ENST00000356554	524.0	668
1470	ENST00000544708	0.0	44
1471	ENST00000698833	0.0	287
1472	ENST00000325945	447.0	380
1473	ENST00000584068	83.0	122
1474	ENST00000698835	0.0	628
1475	ENST00000368729	147.0	114
1476	ENST00000369443	473.0	452
1477	ENST00000349139	992.0	1051
1478	ENST00000336338	2435.0	2316
1479	ENST00000369429	661.0	666
1480	ENST00000421812	562.0	347
1481	ENST00000369258	1088.0	954
1482	ENST00000368723	122.0	116
1483	ENST00000254101	237.0	284
1484	ENST00000256585	208.0	181
1485	ENST00000624419	170.0	163
1486	ENST00000641023	611.0	583
1487	ENST00000641863	52.0	77
1488	ENST00000392948	170.0	115
1489	ENST00000584486	3.0	45
1490	ENST00000585245	10.0	80
1491	ENST00000368719	113.0	103
1492	ENST00000417171	247.0	376
1493	ENST00000369288	178.0	202
1494	ENST00000583313	110.0	190
1495	ENST00000334163	530.0	546
1496	ENST00000334513	358.0	274
1497	ENST00000355594	1165.0	1031
1498	ENST00000369304	1234.0	1229
1499	ENST00000362074	0.0	13
1500	ENST00000369314	192.0	207
1501	ENST00000336751	555.0	469
1502	ENST00000583509	417.0	431
1503	ENST00000579774	388.0	407
1504	ENST00000695795	0.0	1329
1505	ENST00000254090	625.0	602
1506	ENST00000234739	1787.0	1568
1507	ENST00000675347	38.0	45
1508	ENST00000419275	99.0	114
1509	ENST00000314163	119.0	322
1510	ENST00000650865	6.0	97
1511	ENST00000331491	143.0	114
1512	ENST00000369124	460.0	437
1513	ENST00000290363	404.0	404
1514	ENST00000368717	126.0	109
1515	ENST00000369109	225.0	281
1516	ENST00000369099	162.0	151
1517	ENST00000369014	80.0	124
1518	ENST00000368910	207.0	206
1519	ENST00000271643	1350.0	1115
1520	ENST00000368716	107.0	120
1521	ENST00000368985	247.0	379
1522	ENST00000271651	289.0	380
1523	ENST00000368789	126.0	98
1524	ENST00000683666	460.0	505
1525	ENST00000368921	87.0	106
1526	ENST00000357235	76.0	86
1527	ENST00000368908	254.0	251
1528	ENST00000368775	308.0	273
1529	ENST00000368892	353.0	403
1530	ENST00000368888	434.0	586
1531	ENST00000336715	1322.0	1294
1532	ENST00000368873	623.0	901
1533	ENST00000452671	700.0	677
1534	ENST00000290541	330.0	299
1535	ENST00000271715	1239.0	1483
1536	ENST00000271636	1334.0	1239
1537	ENST00000458013	440.0	511
1538	ENST00000368713	118.0	112
1539	ENST00000694868	0.0	194
1540	ENST00000479191	71.0	66
1541	ENST00000318247	412.0	525
1542	ENST00000368811	90.0	93
1543	ENST00000368790	87.0	43
1544	ENST00000368814	239.0	240
1545	ENST00000271638	94.0	119
1546	ENST00000368806	1006.0	1012
1547	ENST00000614923	2677.0	1896
1548	ENST00000316073	825.0	877
1549	ENST00000334269	135.0	130
1550	ENST00000368762	117.0	96
1551	ENST00000307098	94.0	93
1552	ENST00000360379	65.0	67
1553	ENST00000392653	62.0	67
1554	ENST00000368755	45.0	59
1555	ENST00000328051	102.0	88
1556	ENST00000359650	452.0	410
1557	ENST00000368733	94.0	110
1558	ENST00000368738	121.0	127
1559	ENST00000368737	121.0	109
1560	ENST00000428931	926.0	1151
1561	ENST00000368685	167.0	139
1562	ENST00000368633	709.0	739
1563	ENST00000356205	330.0	343
1564	ENST00000651669	36.0	71
1565	ENST00000391995	193.0	182
1566	ENST00000651641	172.0	324
1567	ENST00000368525	110.0	118
1568	ENST00000368407	210.0	232
1569	ENST00000324978	259.0	316
1570	ENST00000368467	209.0	203
1571	ENST00000368463	781.0	779
1572	ENST00000292211	205.0	411
1573	ENST00000368424	898.0	825
1574	ENST00000295542	819.0	737
1575	ENST00000356955	832.0	817
1576	ENST00000368409	207.0	190
1577	ENST00000368097	205.0	224
1578	ENST00000448116	638.0	625
1579	ENST00000308987	49.0	88
1580	ENST00000292180	628.0	621
1581	ENST00000392487	61.0	66
1582	ENST00000535420	468.0	584
1583	ENST00000368094	1160.0	1014
1584	ENST00000368378	1037.0	1077
1585	ENST00000368376	302.0	239
1586	ENST00000368400	105.0	97
1587	ENST00000295682	139.0	136
1588	ENST00000368373	465.0	549
1589	ENST00000361361	676.0	560
1590	ENST00000368352	956.0	876
1591	ENST00000392403	2870.0	3139
1592	ENST00000245564	287.0	433
1593	ENST00000355499	773.0	796
1594	ENST00000368361	495.0	559
1595	ENST00000368358	843.0	790
1596	ENST00000342741	692.0	626
1597	ENST00000368331	2004.0	2185
1598	ENST00000368309	343.0	547
1599	ENST00000368305	100.0	140
1600	ENST00000367727	205.0	203
1601	ENST00000368323	216.0	248
1602	ENST00000368321	577.0	632
1603	ENST00000361247	807.0	1003
1604	ENST00000295702	170.0	204
1605	ENST00000368277	262.0	233
1606	ENST00000368272	102.0	93
1607	ENST00000357325	198.0	258
1608	ENST00000362007	407.0	407
1609	ENST00000339922	149.0	153
1610	ENST00000368235	342.0	311
1611	ENST00000368254	133.0	140
1612	ENST00000348159	453.0	534
1613	ENST00000368236	575.0	547
1614	ENST00000361531	237.0	241
1615	ENST00000329117	1042.0	886
1616	ENST00000368223	1615.0	1540
1617	ENST00000368222	146.0	158
1618	ENST00000368216	506.0	499
1619	ENST00000368195	1584.0	1369
1620	ENST00000524377	790.0	739
1621	ENST00000292357	1227.0	1006
1622	ENST00000337428	530.0	447
1623	ENST00000368194	1645.0	1635
1624	ENST00000454449	412.0	376
1625	ENST00000361835	1107.0	1029
1626	ENST00000368174	421.0	387
1627	ENST00000359209	758.0	796
1628	ENST00000271532	630.0	558
1629	ENST00000361516	650.0	573
1630	ENST00000368170	408.0	378
1631	ENST00000360472	77.0	152
1632	ENST00000368168	486.0	371
1633	ENST00000641042	391.0	346
1634	ENST00000367876	505.0	698
1635	ENST00000319416	264.0	257
1636	ENST00000641540	380.0	293
1637	ENST00000693095	167.0	131
1638	ENST00000623167	434.0	368
1639	ENST00000641861	391.0	363
1640	ENST00000368145	389.0	364
1641	ENST00000368141	510.0	457
1642	ENST00000368122	428.0	368
1643	ENST00000368003	185.0	189
1644	ENST00000693622	310.0	289
1645	ENST00000368107	154.0	108
1646	ENST00000458626	249.0	247
1647	ENST00000255040	292.0	249
1648	ENST00000255030	281.0	249
1649	ENST00000289707	377.0	322
1650	ENST00000368099	672.0	630
1651	ENST00000368088	230.0	319
1652	ENST00000368078	457.0	445
1653	ENST00000644903	326.0	418
1654	ENST00000302101	165.0	138
1655	ENST00000368061	493.0	552
1656	ENST00000368054	396.0	371
1657	ENST00000367909	231.0	236
1658	ENST00000368046	302.0	279
1659	ENST00000423014	138.0	110
1660	ENST00000368013	1283.0	1197
1661	ENST00000368029	384.0	342
1662	ENST00000368026	331.0	339
1663	ENST00000368010	173.0	171
1664	ENST00000368011	357.0	319
1665	ENST00000368006	257.0	362
1666	ENST00000367996	914.0	842
1667	ENST00000289902	84.0	92
1668	ENST00000367990	87.0	110
1669	ENST00000319769	387.0	439
1670	ENST00000515211	0.0	208
1671	ENST00000366624	952.0	896
1672	ENST00000533357	240.0	266
1673	ENST00000367975	152.0	177
1674	ENST00000650385	133.0	168
1675	ENST00000236938	413.0	403
1676	ENST00000367935	305.0	300
1677	ENST00000271375	174.0	168
1678	ENST00000367943	372.0	368
1679	ENST00000361897	497.0	546
1680	ENST00000367925	548.0	590
1681	ENST00000367921	779.0	981
1682	ENST00000367912	364.0	346
1683	ENST00000235307	100.0	140
1684	ENST00000318130	911.0	961
1685	ENST00000420696	200.0	426
1686	ENST00000367511	1071.0	1011
1687	ENST00000367879	172.0	270
1688	ENST00000281834	177.0	210
1689	ENST00000367889	154.0	172
1690	ENST00000354775	641.0	578
1691	ENST00000367881	168.0	209
1692	ENST00000362089	187.0	180
1693	ENST00000367872	457.0	471
1694	ENST00000682931	533.0	590
1695	ENST00000359523	247.0	274
1696	ENST00000367833	212.0	265
1697	ENST00000367815	209.0	332
1698	ENST00000367819	105.0	95
1699	ENST00000367818	93.0	97
1700	ENST00000367817	257.0	235
1701	ENST00000236137	507.0	517
1702	ENST00000333360	735.0	688
1703	ENST00000359326	829.0	890
1704	ENST00000236147	366.0	324
1705	ENST00000367759	971.0	898
1706	ENST00000340385	195.0	250
1707	ENST00000367714	983.0	1147
1708	ENST00000361580	674.0	764
1709	ENST00000439373	321.0	318
1710	ENST00000239461	273.0	276
1711	ENST00000367755	666.0	610
1712	ENST00000209929	581.0	566
1713	ENST00000617670	583.0	584
1714	ENST00000367749	606.0	623
1715	ENST00000647382	2762.0	2726
1716	ENST00000333279	255.0	301
1717	ENST00000417563	160.0	199
1718	ENST00000209884	413.0	685
1719	ENST00000367679	133.0	204
1720	ENST00000263688	1215.0	1290
1721	ENST00000318160	204.0	186
1722	ENST00000367698	413.0	531
1723	ENST00000367696	1007.0	1238
1724	ENST00000367685	403.0	414
1725	ENST00000649689	662.0	718
1726	ENST00000367701	506.0	569
1727	ENST00000263733	423.0	459
1728	ENST00000367459	247.0	235
1729	ENST00000606911	656.0	599
1730	ENST00000367607	2974.0	2876
1731	ENST00000367602	815.0	723
1732	ENST00000367618	1103.0	1059
1733	ENST00000341785	180.0	162
1734	ENST00000272217	102.0	172
1735	ENST00000367590	546.0	778
1736	ENST00000361379	153.0	201
1737	ENST00000367595	334.0	317
1738	ENST00000367588	1342.0	1098
1739	ENST00000258301	238.0	255
1740	ENST00000367573	1644.0	2205
1741	ENST00000339948	768.0	572
1742	ENST00000367565	339.0	310
1743	ENST00000367558	228.0	219
1744	ENST00000360851	701.0	867
1745	ENST00000361927	650.0	648
1746	ENST00000645668	111.0	136
1747	ENST00000264144	1351.0	1309
1748	ENST00000688051	1080.0	1299
1749	ENST00000367535	509.0	605
1750	ENST00000359856	126.0	162
1751	ENST00000308641	367.0	427
1752	ENST00000287859	385.0	367
1753	ENST00000391997	257.0	267
1754	ENST00000367468	514.0	676
1755	ENST00000367466	630.0	746
1756	ENST00000417209	174.0	161
1757	ENST00000445192	1470.0	1409
1758	ENST00000367478	2161.0	2486
1759	ENST00000367462	931.0	862
1760	ENST00000367460	264.0	241
1761	ENST00000367435	301.0	540
1762	ENST00000400968	540.0	608
1763	ENST00000656932	262.0	337
1764	ENST00000367425	227.0	275
1765	ENST00000620048	770.0	805
1766	ENST00000367385	227.0	282
1767	ENST00000367382	109.0	109
1768	ENST00000362061	2270.0	2019
1769	ENST00000449188	160.0	111
1770	ENST00000414487	49.0	89
1771	ENST00000367204	520.0	588
1772	ENST00000367362	516.0	593
1773	ENST00000367330	181.0	207
1774	ENST00000335211	3985.0	3181
1775	ENST00000367324	904.0	787
1776	ENST00000295640	629.0	597
1777	ENST00000391967	563.0	504
1778	ENST00000340006	208.0	221
1779	ENST00000361565	841.0	1071
1780	ENST00000362011	199.0	196
1781	ENST00000367288	605.0	675
1782	ENST00000367287	197.0	186
1783	ENST00000608999	988.0	1027
1784	ENST00000367265	1772.0	1662
1785	ENST00000367278	1005.0	967
1786	ENST00000646651	197.0	229
1787	ENST00000367262	134.0	130
1788	ENST00000367261	437.0	603
1789	ENST00000659997	175.0	180
1790	ENST00000241651	229.0	215
1791	ENST00000367167	287.0	288
1792	ENST00000255409	467.0	409
1793	ENST00000290551	166.0	149
1794	ENST00000367222	409.0	377
1795	ENST00000357681	1116.0	1344
1796	ENST00000367210	678.0	854
1797	ENST00000550078	907.0	914
1798	ENST00000367188	908.0	803
1799	ENST00000684373	1600.0	1659
1800	ENST00000367177	708.0	779
1801	ENST00000272190	427.0	453
1802	ENST00000367194	128.0	86
1803	ENST00000339876	1228.0	1289
1804	ENST00000539706	1150.0	1279
1805	ENST00000331830	1045.0	1094
1806	ENST00000367153	184.0	190
1807	ENST00000429964	541.0	486
1808	ENST00000264515	303.0	558
1809	ENST00000367162	921.0	1025
1810	ENST00000358024	718.0	755
1811	ENST00000367157	662.0	652
1812	ENST00000367155	415.0	386
1813	ENST00000367145	563.0	567
1814	ENST00000357992	463.0	492
1815	ENST00000367142	193.0	279
1816	ENST00000367139	197.0	233
1817	ENST00000367136	530.0	536
1818	ENST00000367137	500.0	582
1819	ENST00000358184	520.0	450
1820	ENST00000271764	560.0	661
1821	ENST00000367109	670.0	653
1822	ENST00000367103	252.0	362
1823	ENST00000423557	156.0	204
1824	ENST00000324852	696.0	623
1825	ENST00000367091	391.0	351
1826	ENST00000359470	765.0	642
1827	ENST00000367080	436.0	567
1828	ENST00000367070	555.0	652
1829	ENST00000367078	277.0	283
1830	ENST00000367057	1220.0	1200
1831	ENST00000367049	1573.0	1628
1832	ENST00000508064	647.0	593
1833	ENST00000367042	375.0	375
1834	ENST00000271751	753.0	1080
1835	ENST00000367033	1935.0	2025
1836	ENST00000356082	1475.0	1253
1837	ENST00000367029	100.0	75
1838	ENST00000367027	281.0	336
1839	ENST00000491415	834.0	870
1840	ENST00000680073	254.0	199
1841	ENST00000367021	340.0	536
1842	ENST00000367019	551.0	649
1843	ENST00000367012	361.0	388
1844	ENST00000366997	288.0	410
1845	ENST00000366788	95.0	109
1846	ENST00000366974	284.0	275
1847	ENST00000366988	136.0	136
1848	ENST00000332912	100.0	103
1849	ENST00000341491	180.0	210
1850	ENST00000366956	1155.0	1225
1851	ENST00000366955	3283.0	3245
1852	ENST00000366962	545.0	610
1853	ENST00000366957	404.0	446
1854	ENST00000444842	388.0	472
1855	ENST00000259154	651.0	809
1856	ENST00000307340	6506.0	5042
1857	ENST00000366932	355.0	331
1858	ENST00000366935	499.0	485
1859	ENST00000366933	436.0	384
1860	ENST00000322067	303.0	343
1861	ENST00000366922	1070.0	1080
1862	ENST00000358951	1438.0	1504
1863	ENST00000366917	637.0	777
1864	ENST00000336520	144.0	140
1865	ENST00000366899	536.0	547
1866	ENST00000366910	327.0	288
1867	ENST00000343410	869.0	802
1868	ENST00000340934	449.0	422
1869	ENST00000445590	166.0	167
1870	ENST00000675850	1571.0	1712
1871	ENST00000344922	2001.0	2016
1872	ENST00000340020	216.0	291
1873	ENST00000642603	936.0	991
1874	ENST00000323699	324.0	347
1875	ENST00000465271	143.0	137
1876	ENST00000407071	2291.0	1845
1877	ENST00000366875	829.0	581
1878	ENST00000366872	648.0	562
1879	ENST00000295006	713.0	712
1880	ENST00000343537	1174.0	1244
1881	ENST00000304786	50.0	93
1882	ENST00000366843	430.0	500
1883	ENST00000272134	306.0	287
1884	ENST00000366815	7.0	105
1885	ENST00000272091	510.0	494
1886	ENST00000689584	165.0	140
1887	ENST00000366810	166.0	131
1888	ENST00000681046	388.0	517
1889	ENST00000617596	479.0	473
1890	ENST00000272102	71.0	208
1891	ENST00000366714	408.0	283
1892	ENST00000366696	293.0	152
1893	ENST00000284551	347.0	344
1894	ENST00000366690	209.0	211
1895	ENST00000366684	168.0	434
1896	ENST00000391860	555.0	533
1897	ENST00000366669	778.0	779
1898	ENST00000366661	695.0	806
1899	ENST00000310256	267.0	296
1900	ENST00000366649	309.0	320
1901	ENST00000366647	631.0	681
1902	ENST00000366645	736.0	785
1903	ENST00000271971	810.0	771
1904	ENST00000366654	153.0	114
1905	ENST00000439617	933.0	900
1906	ENST00000674635	1908.0	1851
1907	ENST00000366641	323.0	351
1908	ENST00000418460	1086.0	954
1909	ENST00000366628	191.0	202
1910	ENST00000258229	2243.0	2085
1911	ENST00000366615	217.0	137
1912	ENST00000040877	1579.0	1390
1913	ENST00000366609	566.0	369
1914	ENST00000366607	110.0	141
1915	ENST00000264183	1094.0	1388
1916	ENST00000642610	617.0	595
1917	ENST00000366600	492.0	535
1918	ENST00000391854	95.0	83
1919	ENST00000389793	3625.0	3793
1920	ENST00000264187	1431.0	1320
1921	ENST00000334232	220.0	248
1922	ENST00000464121	70.0	63
1923	ENST00000366570	753.0	602
1924	ENST00000319653	1554.0	1392
1925	ENST00000366559	448.0	504
1926	ENST00000366554	398.0	414
1927	ENST00000440928	364.0	528
1928	ENST00000366560	506.0	568
1929	ENST00000357246	177.0	171
1930	ENST00000536534	479.0	580
1931	ENST00000366542	791.0	1289
1932	ENST00000366541	770.0	806
1933	ENST00000366488	127.0	135
1934	ENST00000411948	111.0	94
1935	ENST00000308105	159.0	164
1936	ENST00000302550	110.0	172
1937	ENST00000366513	841.0	800
1938	ENST00000648844	1986.0	2144
1939	ENST00000339986	537.0	570
1940	ENST00000366514	476.0	427
1941	ENST00000543802	423.0	390
1942	ENST00000682384	631.0	642
1943	ENST00000448299	486.0	440
1944	ENST00000336119	957.0	1158
1945	ENST00000641149	384.0	328
1946	ENST00000320002	367.0	349
1947	ENST00000360358	435.0	343
1948	ENST00000641945	107.0	151
1949	ENST00000366481	486.0	394
1950	ENST00000358120	361.0	360
1951	ENST00000359959	332.0	318
1952	ENST00000641868	368.0	356
1953	ENST00000641626	391.0	331
1954	ENST00000366473	350.0	333
1955	ENST00000641363	5.0	51
1956	ENST00000641804	446.0	359
1957	ENST00000359594	105.0	168
1958	ENST00000328782	143.0	178
1959	ENST00000460972	96.0	122
1960	ENST00000590317	82.0	85
1961	ENST00000306601	597.0	543
1962	ENST00000329066	1115.0	942
1963	ENST00000252804	1547.0	1375
1964	ENST00000238112	460.0	697
1965	ENST00000310823	714.0	885
1966	ENST00000263663	586.0	632
1967	ENST00000324907	559.0	649
1968	ENST00000315872	928.0	1289
1969	ENST00000381486	2069.0	1984
1970	ENST00000674199	999.0	1019
1971	ENST00000281513	2841.0	2509
1972	ENST00000399080	1245.0	1267
1973	ENST00000448223	990.0	1137
1974	ENST00000381254	980.0	953
1975	ENST00000233084	652.0	765
1976	ENST00000361078	1027.0	1148
1977	ENST00000233242	5286.0	4577
1978	ENST00000486442	708.0	804
1979	ENST00000238789	993.0	1287
1980	ENST00000288710	849.0	838
1981	ENST00000339598	1411.0	1282
1982	ENST00000264705	2092.0	2286
1983	ENST00000272371	2407.0	2029
1984	ENST00000264720	806.0	921
1985	ENST00000326019	806.0	792
1986	ENST00000407426	671.0	648
1987	ENST00000379558	1015.0	871
1988	ENST00000331664	1666.0	1352
1989	ENST00000349752	672.0	596
1990	ENST00000403897	802.0	748
1991	ENST00000379416	1801.0	1453
1992	ENST00000295055	804.0	682
1993	ENST00000402280	1051.0	1156
1994	ENST00000421745	4808.0	4333
1995	ENST00000317907	1006.0	914
1996	ENST00000404816	2002.0	1721
1997	ENST00000403687	781.0	717
1998	ENST00000280527	1250.0	1094
[truncated: 16,854 more rows]
