# Supplementary material for: Mutational constraint analysis workflow for overlapping short open reading frames and genomic neighbors
Source: BMC Genomics. 2025 Mar 14;26:254. doi: 10.1186/s12864-025-11444-w (PMC11909976; doi:10.1186/s12864-025-11444-w)
Supplement: Supplementary file 7 — Supplementary Material 7 [file 12864_2025_11444_MOESM7_ESM.zip › genomic-constraint-calculation-main-5/data/methylation_accross_tissues_brca2_mane.csv]

	Unnamed: 0	chrom	start	end	methyl_mean	methylation_level	start_hg38
295882	295882	chr13	32315620	32315621	-1.0	0.0	31741483
295883	295883	chr13	32315621	32315622	-1.0	0.0	31741484
295884	295884	chr13	32315760	32315761	-1.0	0.0	31741623
295885	295885	chr13	32315761	32315762	-1.0	0.0	31741624
295886	295886	chr13	32315870	32315871	-1.0	0.0	31741733
295887	295887	chr13	32315871	32315872	-1.0	0.0	31741734
295888	295888	chr13	32316116	32316117	-1.0	0.0	31741979
295889	295889	chr13	32316117	32316118	-1.0	0.0	31741980
295890	295890	chr13	32316122	32316123	-1.0	0.0	31741985
295891	295891	chr13	32316123	32316124	-1.0	0.0	31741986
295892	295892	chr13	32316390	32316391	-1.0	0.0	31742253
295893	295893	chr13	32316391	32316392	-1.0	0.0	31742254
295894	295894	chr13	32316396	32316397	-1.0	0.0	31742259
295895	295895	chr13	32316397	32316398	-1.0	0.0	31742260
295896	295896	chr13	32316477	32316478	-1.0	0.0	31742340
295897	295897	chr13	32316478	32316479	-1.0	0.0	31742341
295898	295898	chr13	32316603	32316604	-1.0	0.0	31742466
295899	295899	chr13	32316604	32316605	-1.0	0.0	31742467
295900	295900	chr13	32316621	32316622	-1.0	0.0	31742484
295901	295901	chr13	32316622	32316623	-1.0	0.0	31742485
295902	295902	chr13	32316709	32316710	-1.0	0.0	31742572
295903	295903	chr13	32316710	32316711	-1.0	0.0	31742573
295904	295904	chr13	32316744	32316745	-1.0	0.0	31742607
295905	295905	chr13	32316745	32316746	-1.0	0.0	31742608
295906	295906	chr13	32316883	32316884	-1.0	0.0	31742746
295907	295907	chr13	32316884	32316885	-1.0	0.0	31742747
295908	295908	chr13	32317166	32317167	-1.0	0.0	31743029
295909	295909	chr13	32317167	32317168	-1.0	0.0	31743030
295910	295910	chr13	32317244	32317245	-1.0	0.0	31743107
295911	295911	chr13	32317245	32317246	-1.0	0.0	31743108
295912	295912	chr13	32317249	32317250	-1.0	0.0	31743112
295913	295913	chr13	32317250	32317251	-1.0	0.0	31743113
295914	295914	chr13	32317337	32317338	-1.0	0.0	31743200
295915	295915	chr13	32317338	32317339	-1.0	0.0	31743201
295916	295916	chr13	32317497	32317498	-1.0	0.0	31743360
295917	295917	chr13	32317498	32317499	-1.0	0.0	31743361
295918	295918	chr13	32317536	32317537	-1.0	0.0	31743399
295919	295919	chr13	32317537	32317538	-1.0	0.0	31743400
295920	295920	chr13	32317553	32317554	-1.0	0.0	31743416
295921	295921	chr13	32317554	32317555	-1.0	0.0	31743417
295922	295922	chr13	32317561	32317562	-1.0	0.0	31743424
295923	295923	chr13	32317562	32317563	-1.0	0.0	31743425
295924	295924	chr13	32317583	32317584	-1.0	0.0	31743446
295925	295925	chr13	32317584	32317585	-1.0	0.0	31743447
295926	295926	chr13	32317591	32317592	-1.0	0.0	31743454
295927	295927	chr13	32317592	32317593	-1.0	0.0	31743455
295928	295928	chr13	32317635	32317636	-1.0	0.0	31743498
295929	295929	chr13	32317636	32317637	-1.0	0.0	31743499
295930	295930	chr13	32317747	32317748	-1.0	0.0	31743610
295931	295931	chr13	32317748	32317749	-1.0	0.0	31743611
295932	295932	chr13	32317776	32317777	-1.0	0.0	31743639
295933	295933	chr13	32317777	32317778	-1.0	0.0	31743640
295934	295934	chr13	32317849	32317850	-1.0	0.0	31743712
295935	295935	chr13	32317850	32317851	-1.0	0.0	31743713
295936	295936	chr13	32317878	32317879	-1.0	0.0	31743741
295937	295937	chr13	32317879	32317880	-1.0	0.0	31743742
295938	295938	chr13	32318024	32318025	-1.0	0.0	31743887
295939	295939	chr13	32318025	32318026	-1.0	0.0	31743888
295940	295940	chr13	32318106	32318107	-1.0	0.0	31743969
295941	295941	chr13	32318107	32318108	-1.0	0.0	31743970
295942	295942	chr13	32318150	32318151	-1.0	0.0	31744013
295943	295943	chr13	32318151	32318152	-1.0	0.0	31744014
295944	295944	chr13	32318249	32318250	-1.0	0.0	31744112
295945	295945	chr13	32318250	32318251	-1.0	0.0	31744113
295946	295946	chr13	32318714	32318715	-1.0	0.0	31744577
295947	295947	chr13	32318715	32318716	-1.0	0.0	31744578
295948	295948	chr13	32318902	32318903	-1.0	0.0	31744765
295949	295949	chr13	32318903	32318904	-1.0	0.0	31744766
295950	295950	chr13	32318991	32318992	-1.0	0.0	31744854
295951	295951	chr13	32318992	32318993	-1.0	0.0	31744855
295952	295952	chr13	32319031	32319032	-1.0	0.0	31744894
295953	295953	chr13	32319032	32319033	-1.0	0.0	31744895
295954	295954	chr13	32319085	32319086	-1.0	0.0	31744948
295955	295955	chr13	32319086	32319087	-1.0	0.0	31744949
295956	295956	chr13	32319167	32319168	-1.0	0.0	31745030
295957	295957	chr13	32319168	32319169	-1.0	0.0	31745031
295958	295958	chr13	32319177	32319178	-1.0	0.0	31745040
295959	295959	chr13	32319178	32319179	-1.0	0.0	31745041
295960	295960	chr13	32319221	32319222	-1.0	0.0	31745084
295961	295961	chr13	32319222	32319223	-1.0	0.0	31745085
295962	295962	chr13	32319360	32319361	-1.0	0.0	31745223
295963	295963	chr13	32319361	32319362	-1.0	0.0	31745224
295964	295964	chr13	32319474	32319475	-1.0	0.0	31745337
295965	295965	chr13	32319475	32319476	-1.0	0.0	31745338
295966	295966	chr13	32319595	32319596	-1.0	0.0	31745458
295967	295967	chr13	32319596	32319597	-1.0	0.0	31745459
295968	295968	chr13	32319725	32319726	-1.0	0.0	31745588
295969	295969	chr13	32319726	32319727	-1.0	0.0	31745589
295970	295970	chr13	32319743	32319744	-1.0	0.0	31745606
295971	295971	chr13	32319744	32319745	-1.0	0.0	31745607
295972	295972	chr13	32319770	32319771	-1.0	0.0	31745633
295973	295973	chr13	32319771	32319772	-1.0	0.0	31745634
295974	295974	chr13	32319778	32319779	-1.0	0.0	31745641
295975	295975	chr13	32319779	32319780	-1.0	0.0	31745642
295976	295976	chr13	32319982	32319983	-1.0	0.0	31745845
295977	295977	chr13	32319983	32319984	-1.0	0.0	31745846
295978	295978	chr13	32320034	32320035	-1.0	0.0	31745897
295979	295979	chr13	32320035	32320036	-1.0	0.0	31745898
295980	295980	chr13	32320057	32320058	-1.0	0.0	31745920
295981	295981	chr13	32320058	32320059	-1.0	0.0	31745921
295982	295982	chr13	32320075	32320076	-1.0	0.0	31745938
295983	295983	chr13	32320076	32320077	-1.0	0.0	31745939
295984	295984	chr13	32320155	32320156	-1.0	0.0	31746018
295985	295985	chr13	32320156	32320157	-1.0	0.0	31746019
295986	295986	chr13	32320166	32320167	-1.0	0.0	31746029
295987	295987	chr13	32320167	32320168	-1.0	0.0	31746030
295988	295988	chr13	32320187	32320188	-1.0	0.0	31746050
295989	295989	chr13	32320188	32320189	-1.0	0.0	31746051
295990	295990	chr13	32320216	32320217	-1.0	0.0	31746079
295991	295991	chr13	32320217	32320218	-1.0	0.0	31746080
295992	295992	chr13	32320502	32320503	-1.0	0.0	31746365
295993	295993	chr13	32320503	32320504	-1.0	0.0	31746366
295994	295994	chr13	32320794	32320795	-1.0	0.0	31746657
295995	295995	chr13	32320795	32320796	-1.0	0.0	31746658
295996	295996	chr13	32321360	32321361	-1.0	0.0	31747223
295997	295997	chr13	32321361	32321362	-1.0	0.0	31747224
295998	295998	chr13	32321440	32321441	-1.0	0.0	31747303
295999	295999	chr13	32321441	32321442	-1.0	0.0	31747304
296000	296000	chr13	32321716	32321717	-1.0	0.0	31747579
296001	296001	chr13	32321717	32321718	-1.0	0.0	31747580
296002	296002	chr13	32321730	32321731	-1.0	0.0	31747593
296003	296003	chr13	32321731	32321732	-1.0	0.0	31747594
296004	296004	chr13	32322259	32322260	-1.0	0.0	31748122
296005	296005	chr13	32322260	32322261	-1.0	0.0	31748123
296006	296006	chr13	32322403	32322404	-1.0	0.0	31748266
296007	296007	chr13	32322404	32322405	-1.0	0.0	31748267
296008	296008	chr13	32322649	32322650	-1.0	0.0	31748512
296009	296009	chr13	32322650	32322651	-1.0	0.0	31748513
296010	296010	chr13	32322670	32322671	-1.0	0.0	31748533
296011	296011	chr13	32322671	32322672	-1.0	0.0	31748534
296012	296012	chr13	32322674	32322675	-1.0	0.0	31748537
296013	296013	chr13	32322675	32322676	-1.0	0.0	31748538
296014	296014	chr13	32322713	32322714	-1.0	0.0	31748576
296015	296015	chr13	32322714	32322715	-1.0	0.0	31748577
296016	296016	chr13	32322750	32322751	-1.0	0.0	31748613
296017	296017	chr13	32322751	32322752	-1.0	0.0	31748614
296018	296018	chr13	32322861	32322862	-1.0	0.0	31748724
296019	296019	chr13	32322862	32322863	-1.0	0.0	31748725
296020	296020	chr13	32322889	32322890	-1.0	0.0	31748752
296021	296021	chr13	32322890	32322891	-1.0	0.0	31748753
296022	296022	chr13	32322894	32322895	-1.0	0.0	31748757
296023	296023	chr13	32322895	32322896	-1.0	0.0	31748758
296024	296024	chr13	32322905	32322906	-1.0	0.0	31748768
296025	296025	chr13	32322906	32322907	-1.0	0.0	31748769
296026	296026	chr13	32322919	32322920	-1.0	0.0	31748782
296027	296027	chr13	32322920	32322921	-1.0	0.0	31748783
296028	296028	chr13	32322994	32322995	-1.0	0.0	31748857
296029	296029	chr13	32322995	32322996	-1.0	0.0	31748858
296030	296030	chr13	32323088	32323089	-1.0	0.0	31748951
296031	296031	chr13	32323089	32323090	-1.0	0.0	31748952
296032	296032	chr13	32323153	32323154	-1.0	0.0	31749016
296033	296033	chr13	32323154	32323155	-1.0	0.0	31749017
296034	296034	chr13	32323353	32323354	-1.0	0.0	31749216
296035	296035	chr13	32323354	32323355	-1.0	0.0	31749217
296036	296036	chr13	32323553	32323554	-1.0	0.0	31749416
296037	296037	chr13	32323554	32323555	-1.0	0.0	31749417
296038	296038	chr13	32324226	32324227	-1.0	0.0	31750089
296039	296039	chr13	32324227	32324228	-1.0	0.0	31750090
296040	296040	chr13	32324324	32324325	-1.0	0.0	31750187
296041	296041	chr13	32324325	32324326	-1.0	0.0	31750188
296042	296042	chr13	32324366	32324367	-1.0	0.0	31750229
296043	296043	chr13	32324367	32324368	-1.0	0.0	31750230
296044	296044	chr13	32324387	32324388	-1.0	0.0	31750250
296045	296045	chr13	32324388	32324389	-1.0	0.0	31750251
296046	296046	chr13	32324688	32324689	-1.0	0.0	31750551
296047	296047	chr13	32324689	32324690	-1.0	0.0	31750552
296048	296048	chr13	32324919	32324920	-1.0	0.0	31750782
296049	296049	chr13	32324920	32324921	-1.0	0.0	31750783
296050	296050	chr13	32325092	32325093	-1.0	0.0	31750955
296051	296051	chr13	32325093	32325094	-1.0	0.0	31750956
296052	296052	chr13	32325297	32325298	-1.0	0.0	31751160
296053	296053	chr13	32325298	32325299	-1.0	0.0	31751161
296054	296054	chr13	32325313	32325314	-1.0	0.0	31751176
296055	296055	chr13	32325314	32325315	-1.0	0.0	31751177
296056	296056	chr13	32325360	32325361	-1.0	0.0	31751223
296057	296057	chr13	32325361	32325362	-1.0	0.0	31751224
296058	296058	chr13	32325377	32325378	-1.0	0.0	31751240
296059	296059	chr13	32325378	32325379	-1.0	0.0	31751241
296060	296060	chr13	32325404	32325405	-1.0	0.0	31751267
296061	296061	chr13	32325405	32325406	-1.0	0.0	31751268
296062	296062	chr13	32325512	32325513	-1.0	0.0	31751375
296063	296063	chr13	32325513	32325514	-1.0	0.0	31751376
296064	296064	chr13	32325641	32325642	-1.0	0.0	31751504
296065	296065	chr13	32325642	32325643	-1.0	0.0	31751505
296066	296066	chr13	32325667	32325668	-1.0	0.0	31751530
296067	296067	chr13	32325668	32325669	-1.0	0.0	31751531
296068	296068	chr13	32325726	32325727	-1.0	0.0	31751589
296069	296069	chr13	32325727	32325728	-1.0	0.0	31751590
296070	296070	chr13	32325891	32325892	-1.0	0.0	31751754
296071	296071	chr13	32325892	32325893	-1.0	0.0	31751755
296072	296072	chr13	32325981	32325982	-1.0	0.0	31751844
296073	296073	chr13	32325982	32325983	-1.0	0.0	31751845
296074	296074	chr13	32326030	32326031	-1.0	0.0	31751893
296075	296075	chr13	32326031	32326032	-1.0	0.0	31751894
296076	296076	chr13	32326498	32326499	-1.0	0.0	31752361
296077	296077	chr13	32326499	32326500	-1.0	0.0	31752362
296078	296078	chr13	32326608	32326609	-1.0	0.0	31752471
296079	296079	chr13	32326609	32326610	-1.0	0.0	31752472
296080	296080	chr13	32326639	32326640	-1.0	0.0	31752502
296081	296081	chr13	32326640	32326641	-1.0	0.0	31752503
296082	296082	chr13	32326729	32326730	-1.0	0.0	31752592
296083	296083	chr13	32326730	32326731	-1.0	0.0	31752593
296084	296084	chr13	32326837	32326838	-1.0	0.0	31752700
296085	296085	chr13	32326838	32326839	-1.0	0.0	31752701
296086	296086	chr13	32326873	32326874	-1.0	0.0	31752736
296087	296087	chr13	32326874	32326875	-1.0	0.0	31752737
296088	296088	chr13	32326912	32326913	-1.0	0.0	31752775
296089	296089	chr13	32326913	32326914	-1.0	0.0	31752776
296090	296090	chr13	32326916	32326917	0.9548387096774192	15.0	31752779
296091	296091	chr13	32326917	32326918	0.9548387096774192	15.0	31752780
296092	296092	chr13	32326976	32326977	-1.0	0.0	31752839
296093	296093	chr13	32326977	32326978	-1.0	0.0	31752840
296094	296094	chr13	32327008	32327009	0.654	10.0	31752871
296095	296095	chr13	32327009	32327010	0.654	10.0	31752872
296096	296096	chr13	32327109	32327110	-1.0	0.0	31752972
296097	296097	chr13	32327110	32327111	-1.0	0.0	31752973
296098	296098	chr13	32327162	32327163	-1.0	0.0	31753025
296099	296099	chr13	32327163	32327164	-1.0	0.0	31753026
296100	296100	chr13	32327190	32327191	-1.0	0.0	31753053
296101	296101	chr13	32327191	32327192	-1.0	0.0	31753054
296102	296102	chr13	32327231	32327232	-1.0	0.0	31753094
296103	296103	chr13	32327232	32327233	-1.0	0.0	31753095
296104	296104	chr13	32327479	32327480	-1.0	0.0	31753342
296105	296105	chr13	32327480	32327481	-1.0	0.0	31753343
296106	296106	chr13	32327508	32327509	-1.0	0.0	31753371
296107	296107	chr13	32327509	32327510	-1.0	0.0	31753372
296108	296108	chr13	32327564	32327565	-1.0	0.0	31753427
296109	296109	chr13	32327565	32327566	-1.0	0.0	31753428
296110	296110	chr13	32327572	32327573	-1.0	0.0	31753435
296111	296111	chr13	32327573	32327574	-1.0	0.0	31753436
296112	296112	chr13	32327648	32327649	-1.0	0.0	31753511
296113	296113	chr13	32327649	32327650	-1.0	0.0	31753512
296114	296114	chr13	32328174	32328175	-1.0	0.0	31754037
296115	296115	chr13	32328175	32328176	-1.0	0.0	31754038
296116	296116	chr13	32328188	32328189	-1.0	0.0	31754051
296117	296117	chr13	32328189	32328190	-1.0	0.0	31754052
296118	296118	chr13	32328319	32328320	-1.0	0.0	31754182
296119	296119	chr13	32328320	32328321	-1.0	0.0	31754183
296120	296120	chr13	32328327	32328328	-1.0	0.0	31754190
296121	296121	chr13	32328328	32328329	-1.0	0.0	31754191
296122	296122	chr13	32328393	32328394	-1.0	0.0	31754256
296123	296123	chr13	32328394	32328395	-1.0	0.0	31754257
296124	296124	chr13	32328433	32328434	-1.0	0.0	31754296
296125	296125	chr13	32328434	32328435	-1.0	0.0	31754297
296126	296126	chr13	32328438	32328439	-1.0	0.0	31754301
296127	296127	chr13	32328439	32328440	-1.0	0.0	31754302
296128	296128	chr13	32328524	32328525	-1.0	0.0	31754387
296129	296129	chr13	32328525	32328526	-1.0	0.0	31754388
296130	296130	chr13	32328528	32328529	0.75	12.0	31754391
296131	296131	chr13	32328529	32328530	0.75	12.0	31754392
296132	296132	chr13	32328536	32328537	1.0	15.0	31754399
296133	296133	chr13	32328537	32328538	1.0	15.0	31754400
296134	296134	chr13	32328592	32328593	-1.0	0.0	31754455
296135	296135	chr13	32328593	32328594	-1.0	0.0	31754456
296136	296136	chr13	32328616	32328617	-1.0	0.0	31754479
296137	296137	chr13	32328617	32328618	-1.0	0.0	31754480
296138	296138	chr13	32328793	32328794	-1.0	0.0	31754656
296139	296139	chr13	32328794	32328795	-1.0	0.0	31754657
296140	296140	chr13	32328805	32328806	-1.0	0.0	31754668
296141	296141	chr13	32328806	32328807	-1.0	0.0	31754669
296142	296142	chr13	32329118	32329119	-1.0	0.0	31754981
296143	296143	chr13	32329119	32329120	-1.0	0.0	31754982
296144	296144	chr13	32329350	32329351	-1.0	0.0	31755213
296145	296145	chr13	32329351	32329352	-1.0	0.0	31755214
296146	296146	chr13	32329490	32329491	-1.0	0.0	31755353
296147	296147	chr13	32329491	32329492	-1.0	0.0	31755354
296148	296148	chr13	32329545	32329546	-1.0	0.0	31755408
296149	296149	chr13	32329546	32329547	-1.0	0.0	31755409
296150	296150	chr13	32329610	32329611	-1.0	0.0	31755473
296151	296151	chr13	32329611	32329612	-1.0	0.0	31755474
296152	296152	chr13	32329618	32329619	-1.0	0.0	31755481
296153	296153	chr13	32329619	32329620	-1.0	0.0	31755482
296154	296154	chr13	32329720	32329721	-1.0	0.0	31755583
296155	296155	chr13	32329721	32329722	-1.0	0.0	31755584
296156	296156	chr13	32329838	32329839	-1.0	0.0	31755701
296157	296157	chr13	32329839	32329840	-1.0	0.0	31755702
296158	296158	chr13	32329931	32329932	0.93125	14.0	31755794
296159	296159	chr13	32329932	32329933	0.93125	14.0	31755795
296160	296160	chr13	32330033	32330034	-1.0	0.0	31755896
296161	296161	chr13	32330034	32330035	-1.0	0.0	31755897
296162	296162	chr13	32330092	32330093	0.904375	14.0	31755955
296163	296163	chr13	32330093	32330094	0.8511764705882352	13.0	31755956
296164	296164	chr13	32330113	32330114	-1.0	0.0	31755976
296165	296165	chr13	32330114	32330115	0.0	0.0	31755977
296166	296166	chr13	32330150	32330151	-1.0	0.0	31756013
296167	296167	chr13	32330151	32330152	-1.0	0.0	31756014
296168	296168	chr13	32330158	32330159	-1.0	0.0	31756021
296169	296169	chr13	32330159	32330160	-1.0	0.0	31756022
296170	296170	chr13	32330421	32330422	-1.0	0.0	31756284
296171	296171	chr13	32330422	32330423	-1.0	0.0	31756285
296172	296172	chr13	32330429	32330430	-1.0	0.0	31756292
296173	296173	chr13	32330430	32330431	-1.0	0.0	31756293
296174	296174	chr13	32330441	32330442	-1.0	0.0	31756304
296175	296175	chr13	32330442	32330443	-1.0	0.0	31756305
296176	296176	chr13	32330471	32330472	-1.0	0.0	31756334
296177	296177	chr13	32330472	32330473	-1.0	0.0	31756335
296178	296178	chr13	32330602	32330603	-1.0	0.0	31756465
296179	296179	chr13	32330603	32330604	-1.0	0.0	31756466
296180	296180	chr13	32330648	32330649	-1.0	0.0	31756511
296181	296181	chr13	32330649	32330650	-1.0	0.0	31756512
296182	296182	chr13	32330797	32330798	-1.0	0.0	31756660
296183	296183	chr13	32330798	32330799	-1.0	0.0	31756661
296184	296184	chr13	32330832	32330833	-1.0	0.0	31756695
296185	296185	chr13	32330833	32330834	-1.0	0.0	31756696
296186	296186	chr13	32330904	32330905	-1.0	0.0	31756767
296187	296187	chr13	32330905	32330906	-1.0	0.0	31756768
296188	296188	chr13	32331009	32331010	-1.0	0.0	31756872
296189	296189	chr13	32331010	32331011	-1.0	0.0	31756873
296190	296190	chr13	32331035	32331036	-1.0	0.0	31756898
296191	296191	chr13	32331036	32331037	-1.0	0.0	31756899
296192	296192	chr13	32331227	32331228	-1.0	0.0	31757090
296193	296193	chr13	32331228	32331229	-1.0	0.0	31757091
296194	296194	chr13	32331512	32331513	-1.0	0.0	31757375
296195	296195	chr13	32331513	32331514	-1.0	0.0	31757376
296196	296196	chr13	32331593	32331594	-1.0	0.0	31757456
296197	296197	chr13	32331594	32331595	-1.0	0.0	31757457
296198	296198	chr13	32331956	32331957	-1.0	0.0	31757819
296199	296199	chr13	32331957	32331958	-1.0	0.0	31757820
296200	296200	chr13	32331980	32331981	0.8439130434782609	13.0	31757843
296201	296201	chr13	32331981	32331982	0.8439130434782609	13.0	31757844
296202	296202	chr13	32332057	32332058	-1.0	0.0	31757920
296203	296203	chr13	32332058	32332059	-1.0	0.0	31757921
296204	296204	chr13	32332085	32332086	-1.0	0.0	31757948
296205	296205	chr13	32332086	32332087	-1.0	0.0	31757949
296206	296206	chr13	32332101	32332102	-1.0	0.0	31757964
296207	296207	chr13	32332102	32332103	-1.0	0.0	31757965
296208	296208	chr13	32332121	32332122	-1.0	0.0	31757984
296209	296209	chr13	32332122	32332123	-1.0	0.0	31757985
296210	296210	chr13	32332143	32332144	-1.0	0.0	31758006
296211	296211	chr13	32332144	32332145	-1.0	0.0	31758007
296212	296212	chr13	32332183	32332184	-1.0	0.0	31758046
296213	296213	chr13	32332184	32332185	-1.0	0.0	31758047
296214	296214	chr13	32332216	32332217	-1.0	0.0	31758079
296215	296215	chr13	32332217	32332218	-1.0	0.0	31758080
296216	296216	chr13	32332342	32332343	-1.0	0.0	31758205
296217	296217	chr13	32332343	32332344	-1.0	0.0	31758206
296218	296218	chr13	32332481	32332482	-1.0	0.0	31758344
296219	296219	chr13	32332482	32332483	-1.0	0.0	31758345
296220	296220	chr13	32332519	32332520	-1.0	0.0	31758382
296221	296221	chr13	32332520	32332521	-1.0	0.0	31758383
296222	296222	chr13	32332524	32332525	-1.0	0.0	31758387
296223	296223	chr13	32332525	32332526	-1.0	0.0	31758388
296224	296224	chr13	32332528	32332529	-1.0	0.0	31758391
296225	296225	chr13	32332529	32332530	-1.0	0.0	31758392
296226	296226	chr13	32332556	32332557	-1.0	0.0	31758419
296227	296227	chr13	32332557	32332558	-1.0	0.0	31758420
296228	296228	chr13	32332604	32332605	-1.0	0.0	31758467
296229	296229	chr13	32332605	32332606	-1.0	0.0	31758468
296230	296230	chr13	32332705	32332706	-1.0	0.0	31758568
296231	296231	chr13	32332706	32332707	-1.0	0.0	31758569
296232	296232	chr13	32332885	32332886	-1.0	0.0	31758748
296233	296233	chr13	32332886	32332887	-1.0	0.0	31758749
296234	296234	chr13	32332905	32332906	-1.0	0.0	31758768
296235	296235	chr13	32332906	32332907	-1.0	0.0	31758769
296236	296236	chr13	32332940	32332941	-1.0	0.0	31758803
296237	296237	chr13	32332941	32332942	-1.0	0.0	31758804
296238	296238	chr13	32332972	32332973	-1.0	0.0	31758835
296239	296239	chr13	32332973	32332974	-1.0	0.0	31758836
296240	296240	chr13	32333003	32333004	-1.0	0.0	31758866
296241	296241	chr13	32333004	32333005	-1.0	0.0	31758867
296242	296242	chr13	32333045	32333046	-1.0	0.0	31758908
296243	296243	chr13	32333046	32333047	-1.0	0.0	31758909
296244	296244	chr13	32333077	32333078	-1.0	0.0	31758940
296245	296245	chr13	32333078	32333079	-1.0	0.0	31758941
296246	296246	chr13	32333109	32333110	-1.0	0.0	31758972
296247	296247	chr13	32333110	32333111	-1.0	0.0	31758973
296248	296248	chr13	32333124	32333125	-1.0	0.0	31758987
296249	296249	chr13	32333125	32333126	-1.0	0.0	31758988
296250	296250	chr13	32333985	32333986	-1.0	0.0	31759848
296251	296251	chr13	32333986	32333987	-1.0	0.0	31759849
296252	296252	chr13	32334026	32334027	-1.0	0.0	31759889
296253	296253	chr13	32334027	32334028	-1.0	0.0	31759890
296254	296254	chr13	32334115	32334116	-1.0	0.0	31759978
296255	296255	chr13	32334116	32334117	-1.0	0.0	31759979
296256	296256	chr13	32334286	32334287	-1.0	0.0	31760149
296257	296257	chr13	32334287	32334288	-1.0	0.0	31760150
296258	296258	chr13	32334370	32334371	-1.0	0.0	31760233
296259	296259	chr13	32334371	32334372	-1.0	0.0	31760234
296260	296260	chr13	32334416	32334417	-1.0	0.0	31760279
296261	296261	chr13	32334417	32334418	-1.0	0.0	31760280
296262	296262	chr13	32334436	32334437	-1.0	0.0	31760299
296263	296263	chr13	32334437	32334438	-1.0	0.0	31760300
296264	296264	chr13	32334470	32334471	-1.0	0.0	31760333
296265	296265	chr13	32334471	32334472	-1.0	0.0	31760334
296266	296266	chr13	32334474	32334475	-1.0	0.0	31760337
296267	296267	chr13	32334475	32334476	-1.0	0.0	31760338
296268	296268	chr13	32334479	32334480	-1.0	0.0	31760342
296269	296269	chr13	32334480	32334481	-1.0	0.0	31760343
296270	296270	chr13	32334519	32334520	-1.0	0.0	31760382
296271	296271	chr13	32334520	32334521	-1.0	0.0	31760383
296272	296272	chr13	32335238	32335239	-1.0	0.0	31761101
296273	296273	chr13	32335239	32335240	-1.0	0.0	31761102
296274	296274	chr13	32335370	32335371	-1.0	0.0	31761233
296275	296275	chr13	32335371	32335372	-1.0	0.0	31761234
296276	296276	chr13	32335377	32335378	-1.0	0.0	31761240
296277	296277	chr13	32335378	32335379	-1.0	0.0	31761241
296278	296278	chr13	32335505	32335506	-1.0	0.0	31761368
296279	296279	chr13	32335506	32335507	-1.0	0.0	31761369
296280	296280	chr13	32335879	32335880	-1.0	0.0	31761742
296281	296281	chr13	32335880	32335881	-1.0	0.0	31761743
296282	296282	chr13	32335916	32335917	-1.0	0.0	31761779
296283	296283	chr13	32335917	32335918	-1.0	0.0	31761780
296284	296284	chr13	32336040	32336041	-1.0	0.0	31761903
296285	296285	chr13	32336041	32336042	-1.0	0.0	31761904
296286	296286	chr13	32336114	32336115	-1.0	0.0	31761977
296287	296287	chr13	32336115	32336116	-1.0	0.0	31761978
296288	296288	chr13	32336257	32336258	-1.0	0.0	31762120
296289	296289	chr13	32336258	32336259	-1.0	0.0	31762121
296290	296290	chr13	32336548	32336549	-1.0	0.0	31762411
296291	296291	chr13	32336549	32336550	-1.0	0.0	31762412
296292	296292	chr13	32336612	32336613	-1.0	0.0	31762475
296293	296293	chr13	32336613	32336614	-1.0	0.0	31762476
296294	296294	chr13	32337163	32337164	-1.0	0.0	31763026
296295	296295	chr13	32337164	32337165	-1.0	0.0	31763027
296296	296296	chr13	32337198	32337199	-1.0	0.0	31763061
296297	296297	chr13	32337199	32337200	-1.0	0.0	31763062
296298	296298	chr13	32337497	32337498	-1.0	0.0	31763360
296299	296299	chr13	32337498	32337499	-1.0	0.0	31763361
296300	296300	chr13	32337510	32337511	-1.0	0.0	31763373
296301	296301	chr13	32337511	32337512	-1.0	0.0	31763374
296302	296302	chr13	32337644	32337645	-1.0	0.0	31763507
296303	296303	chr13	32337645	32337646	-1.0	0.0	31763508
296304	296304	chr13	32337989	32337990	-1.0	0.0	31763852
296305	296305	chr13	32337990	32337991	-1.0	0.0	31763853
296306	296306	chr13	32338342	32338343	-1.0	0.0	31764205
296307	296307	chr13	32338343	32338344	-1.0	0.0	31764206
296308	296308	chr13	32338362	32338363	-1.0	0.0	31764225
296309	296309	chr13	32338363	32338364	-1.0	0.0	31764226
296310	296310	chr13	32338506	32338507	-1.0	0.0	31764369
296311	296311	chr13	32338507	32338508	-1.0	0.0	31764370
296312	296312	chr13	32338926	32338927	-1.0	0.0	31764789
296313	296313	chr13	32338927	32338928	-1.0	0.0	31764790
296314	296314	chr13	32339082	32339083	-1.0	0.0	31764945
296315	296315	chr13	32339083	32339084	-1.0	0.0	31764946
296316	296316	chr13	32339252	32339253	-1.0	0.0	31765115
296317	296317	chr13	32339253	32339254	-1.0	0.0	31765116
296318	296318	chr13	32339612	32339613	-1.0	0.0	31765475
296319	296319	chr13	32339613	32339614	-1.0	0.0	31765476
296320	296320	chr13	32339624	32339625	-1.0	0.0	31765487
296321	296321	chr13	32339625	32339626	-1.0	0.0	31765488
296322	296322	chr13	32339996	32339997	-1.0	0.0	31765859
296323	296323	chr13	32339997	32339998	-1.0	0.0	31765860
296324	296324	chr13	32340174	32340175	-1.0	0.0	31766037
296325	296325	chr13	32340175	32340176	-1.0	0.0	31766038
296326	296326	chr13	32340206	32340207	-1.0	0.0	31766069
296327	296327	chr13	32340207	32340208	-1.0	0.0	31766070
296328	296328	chr13	32340395	32340396	-1.0	0.0	31766258
296329	296329	chr13	32340396	32340397	-1.0	0.0	31766259
296330	296330	chr13	32340725	32340726	-1.0	0.0	31766588
296331	296331	chr13	32340726	32340727	-1.0	0.0	31766589
296332	296332	chr13	32340986	32340987	-1.0	0.0	31766849
296333	296333	chr13	32340987	32340988	-1.0	0.0	31766850
296334	296334	chr13	32341122	32341123	-1.0	0.0	31766985
296335	296335	chr13	32341123	32341124	-1.0	0.0	31766986
296336	296336	chr13	32341362	32341363	-1.0	0.0	31767225
296337	296337	chr13	32341363	32341364	-1.0	0.0	31767226
296338	296338	chr13	32341428	32341429	-1.0	0.0	31767291
296339	296339	chr13	32341429	32341430	-1.0	0.0	31767292
296340	296340	chr13	32341694	32341695	-1.0	0.0	31767557
296341	296341	chr13	32341695	32341696	-1.0	0.0	31767558
296342	296342	chr13	32341787	32341788	-1.0	0.0	31767650
296343	296343	chr13	32341788	32341789	-1.0	0.0	31767651
296344	296344	chr13	32342047	32342048	-1.0	0.0	31767910
296345	296345	chr13	32342048	32342049	-1.0	0.0	31767911
296346	296346	chr13	32342099	32342100	-1.0	0.0	31767962
296347	296347	chr13	32342100	32342101	-1.0	0.0	31767963
296348	296348	chr13	32342610	32342611	-1.0	0.0	31768473
296349	296349	chr13	32342611	32342612	-1.0	0.0	31768474
296350	296350	chr13	32343441	32343442	-1.0	0.0	31769304
296351	296351	chr13	32343442	32343443	-1.0	0.0	31769305
296352	296352	chr13	32343519	32343520	-1.0	0.0	31769382
296353	296353	chr13	32343520	32343521	-1.0	0.0	31769383
296354	296354	chr13	32343718	32343719	-1.0	0.0	31769581
296355	296355	chr13	32343719	32343720	-1.0	0.0	31769582
296356	296356	chr13	32343729	32343730	-1.0	0.0	31769592
296357	296357	chr13	32343730	32343731	-1.0	0.0	31769593
296358	296358	chr13	32343750	32343751	-1.0	0.0	31769613
296359	296359	chr13	32343751	32343752	-1.0	0.0	31769614
296360	296360	chr13	32343985	32343986	-1.0	0.0	31769848
296361	296361	chr13	32343986	32343987	-1.0	0.0	31769849
296362	296362	chr13	32344857	32344858	-1.0	0.0	31770720
296363	296363	chr13	32344858	32344859	-1.0	0.0	31770721
296364	296364	chr13	32344903	32344904	-1.0	0.0	31770766
296365	296365	chr13	32344904	32344905	-1.0	0.0	31770767
296366	296366	chr13	32344988	32344989	-1.0	0.0	31770851
296367	296367	chr13	32344989	32344990	-1.0	0.0	31770852
296368	296368	chr13	32345042	32345043	-1.0	0.0	31770905
296369	296369	chr13	32345043	32345044	-1.0	0.0	31770906
296370	296370	chr13	32345200	32345201	-1.0	0.0	31771063
296371	296371	chr13	32345201	32345202	-1.0	0.0	31771064
296372	296372	chr13	32345207	32345208	-1.0	0.0	31771070
296373	296373	chr13	32345208	32345209	-1.0	0.0	31771071
296374	296374	chr13	32345393	32345394	-1.0	0.0	31771256
296375	296375	chr13	32345394	32345395	-1.0	0.0	31771257
296376	296376	chr13	32345451	32345452	-1.0	0.0	31771314
296377	296377	chr13	32345452	32345453	-1.0	0.0	31771315
296378	296378	chr13	32345485	32345486	-1.0	0.0	31771348
296379	296379	chr13	32345486	32345487	-1.0	0.0	31771349
296380	296380	chr13	32345513	32345514	-1.0	0.0	31771376
296381	296381	chr13	32345514	32345515	-1.0	0.0	31771377
296382	296382	chr13	32345746	32345747	-1.0	0.0	31771609
296383	296383	chr13	32345747	32345748	-1.0	0.0	31771610
296384	296384	chr13	32345797	32345798	-1.0	0.0	31771660
296385	296385	chr13	32345798	32345799	-1.0	0.0	31771661
296386	296386	chr13	32345843	32345844	-1.0	0.0	31771706
296387	296387	chr13	32345844	32345845	-1.0	0.0	31771707
296388	296388	chr13	32345915	32345916	-1.0	0.0	31771778
296389	296389	chr13	32345916	32345917	-1.0	0.0	31771779
296390	296390	chr13	32345976	32345977	-1.0	0.0	31771839
296391	296391	chr13	32345977	32345978	-1.0	0.0	31771840
296392	296392	chr13	32345982	32345983	-1.0	0.0	31771845
296393	296393	chr13	32345983	32345984	-1.0	0.0	31771846
296394	296394	chr13	32346001	32346002	-1.0	0.0	31771864
296395	296395	chr13	32346002	32346003	-1.0	0.0	31771865
296396	296396	chr13	32346422	32346423	-1.0	0.0	31772285
296397	296397	chr13	32346423	32346424	-1.0	0.0	31772286
296398	296398	chr13	32346522	32346523	-1.0	0.0	31772385
296399	296399	chr13	32346523	32346524	-1.0	0.0	31772386
296400	296400	chr13	32346618	32346619	-1.0	0.0	31772481
296401	296401	chr13	32346619	32346620	-1.0	0.0	31772482
296402	296402	chr13	32346671	32346672	-1.0	0.0	31772534
296403	296403	chr13	32346672	32346673	-1.0	0.0	31772535
296404	296404	chr13	32346798	32346799	-1.0	0.0	31772661
296405	296405	chr13	32346799	32346800	-1.0	0.0	31772662
296406	296406	chr13	32346985	32346986	-1.0	0.0	31772848
296407	296407	chr13	32346986	32346987	-1.0	0.0	31772849
296408	296408	chr13	32347352	32347353	-1.0	0.0	31773215
296409	296409	chr13	32347353	32347354	-1.0	0.0	31773216
296410	296410	chr13	32347497	32347498	-1.0	0.0	31773360
296411	296411	chr13	32347498	32347499	-1.0	0.0	31773361
296412	296412	chr13	32347705	32347706	-1.0	0.0	31773568
296413	296413	chr13	32347706	32347707	-1.0	0.0	31773569
296414	296414	chr13	32347800	32347801	-1.0	0.0	31773663
296415	296415	chr13	32347801	32347802	-1.0	0.0	31773664
296416	296416	chr13	32347876	32347877	-1.0	0.0	31773739
296417	296417	chr13	32347877	32347878	-1.0	0.0	31773740
296418	296418	chr13	32347937	32347938	-1.0	0.0	31773800
296419	296419	chr13	32347938	32347939	-1.0	0.0	31773801
296420	296420	chr13	32348138	32348139	-1.0	0.0	31774001
296421	296421	chr13	32348139	32348140	-1.0	0.0	31774002
296422	296422	chr13	32348146	32348147	-1.0	0.0	31774009
296423	296423	chr13	32348147	32348148	-1.0	0.0	31774010
296424	296424	chr13	32348412	32348413	-1.0	0.0	31774275
296425	296425	chr13	32348413	32348414	-1.0	0.0	31774276
296426	296426	chr13	32348463	32348464	-1.0	0.0	31774326
296427	296427	chr13	32348464	32348465	-1.0	0.0	31774327
296428	296428	chr13	32348507	32348508	-1.0	0.0	31774370
296429	296429	chr13	32348508	32348509	-1.0	0.0	31774371
296430	296430	chr13	32348533	32348534	-1.0	0.0	31774396
296431	296431	chr13	32348534	32348535	-1.0	0.0	31774397
296432	296432	chr13	32348645	32348646	-1.0	0.0	31774508
296433	296433	chr13	32348646	32348647	-1.0	0.0	31774509
296434	296434	chr13	32348907	32348908	-1.0	0.0	31774770
296435	296435	chr13	32348908	32348909	-1.0	0.0	31774771
296436	296436	chr13	32348987	32348988	-1.0	0.0	31774850
296437	296437	chr13	32348988	32348989	-1.0	0.0	31774851
296438	296438	chr13	32349334	32349335	-1.0	0.0	31775197
296439	296439	chr13	32349335	32349336	-1.0	0.0	31775198
296440	296440	chr13	32349348	32349349	-1.0	0.0	31775211
296441	296441	chr13	32349349	32349350	-1.0	0.0	31775212
296442	296442	chr13	32349978	32349979	-1.0	0.0	31775841
296443	296443	chr13	32349979	32349980	-1.0	0.0	31775842
296444	296444	chr13	32349995	32349996	-1.0	0.0	31775858
296445	296445	chr13	32349996	32349997	-1.0	0.0	31775859
296446	296446	chr13	32350036	32350037	-1.0	0.0	31775899
296447	296447	chr13	32350037	32350038	-1.0	0.0	31775900
296448	296448	chr13	32350535	32350536	-1.0	0.0	31776398
296449	296449	chr13	32350536	32350537	-1.0	0.0	31776399
296450	296450	chr13	32350556	32350557	-1.0	0.0	31776419
296451	296451	chr13	32350557	32350558	-1.0	0.0	31776420
296452	296452	chr13	32350635	32350636	-1.0	0.0	31776498
296453	296453	chr13	32350636	32350637	-1.0	0.0	31776499
296454	296454	chr13	32350687	32350688	-1.0	0.0	31776550
296455	296455	chr13	32350688	32350689	-1.0	0.0	31776551
296456	296456	chr13	32350872	32350873	-1.0	0.0	31776735
296457	296457	chr13	32350873	32350874	-1.0	0.0	31776736
296458	296458	chr13	32351037	32351038	-1.0	0.0	31776900
296459	296459	chr13	32351038	32351039	-1.0	0.0	31776901
296460	296460	chr13	32351202	32351203	-1.0	0.0	31777065
296461	296461	chr13	32351203	32351204	-1.0	0.0	31777066
296462	296462	chr13	32351372	32351373	-1.0	0.0	31777235
296463	296463	chr13	32351373	32351374	-1.0	0.0	31777236
296464	296464	chr13	32351550	32351551	-1.0	0.0	31777413
296465	296465	chr13	32351551	32351552	-1.0	0.0	31777414
296466	296466	chr13	32351560	32351561	-1.0	0.0	31777423
296467	296467	chr13	32351561	32351562	-1.0	0.0	31777424
296468	296468	chr13	32351617	32351618	-1.0	0.0	31777480
296469	296469	chr13	32351618	32351619	-1.0	0.0	31777481
296470	296470	chr13	32352327	32352328	-1.0	0.0	31778190
296471	296471	chr13	32352328	32352329	-1.0	0.0	31778191
296472	296472	chr13	32352560	32352561	-1.0	0.0	31778423
296473	296473	chr13	32352561	32352562	-1.0	0.0	31778424
296474	296474	chr13	32352972	32352973	-1.0	0.0	31778835
296475	296475	chr13	32352973	32352974	-1.0	0.0	31778836
296476	296476	chr13	32353325	32353326	-1.0	0.0	31779188
296477	296477	chr13	32353326	32353327	-1.0	0.0	31779189
296478	296478	chr13	32353331	32353332	-1.0	0.0	31779194
296479	296479	chr13	32353332	32353333	-1.0	0.0	31779195
296480	296480	chr13	32353387	32353388	-1.0	0.0	31779250
296481	296481	chr13	32353388	32353389	-1.0	0.0	31779251
296482	296482	chr13	32353712	32353713	-1.0	0.0	31779575
296483	296483	chr13	32353713	32353714	-1.0	0.0	31779576
296484	296484	chr13	32353715	32353716	-1.0	0.0	31779578
296485	296485	chr13	32353716	32353717	-1.0	0.0	31779579
296486	296486	chr13	32353763	32353764	-1.0	0.0	31779626
296487	296487	chr13	32353764	32353765	-1.0	0.0	31779627
296488	296488	chr13	32353831	32353832	-1.0	0.0	31779694
296489	296489	chr13	32353832	32353833	-1.0	0.0	31779695
296490	296490	chr13	32354044	32354045	-1.0	0.0	31779907
296491	296491	chr13	32354045	32354046	-1.0	0.0	31779908
296492	296492	chr13	32354067	32354068	-1.0	0.0	31779930
296493	296493	chr13	32354068	32354069	-1.0	0.0	31779931
296494	296494	chr13	32354271	32354272	-1.0	0.0	31780134
296495	296495	chr13	32354272	32354273	-1.0	0.0	31780135
296496	296496	chr13	32354308	32354309	-1.0	0.0	31780171
296497	296497	chr13	32354309	32354310	-1.0	0.0	31780172
296498	296498	chr13	32354337	32354338	-1.0	0.0	31780200
296499	296499	chr13	32354338	32354339	-1.0	0.0	31780201
296500	296500	chr13	32354465	32354466	-1.0	0.0	31780328
296501	296501	chr13	32354466	32354467	-1.0	0.0	31780329
296502	296502	chr13	32354520	32354521	-1.0	0.0	31780383
296503	296503	chr13	32354521	32354522	-1.0	0.0	31780384
296504	296504	chr13	32354834	32354835	-1.0	0.0	31780697
296505	296505	chr13	32354835	32354836	-1.0	0.0	31780698
296506	296506	chr13	32354867	32354868	-1.0	0.0	31780730
296507	296507	chr13	32354868	32354869	-1.0	0.0	31780731
296508	296508	chr13	32354874	32354875	-1.0	0.0	31780737
296509	296509	chr13	32354875	32354876	-1.0	0.0	31780738
296510	296510	chr13	32354883	32354884	-1.0	0.0	31780746
296511	296511	chr13	32354884	32354885	-1.0	0.0	31780747
296512	296512	chr13	32354959	32354960	-1.0	0.0	31780822
296513	296513	chr13	32354960	32354961	-1.0	0.0	31780823
296514	296514	chr13	32354966	32354967	-1.0	0.0	31780829
296515	296515	chr13	32354967	32354968	-1.0	0.0	31780830
296516	296516	chr13	32354979	32354980	-1.0	0.0	31780842
296517	296517	chr13	32354980	32354981	-1.0	0.0	31780843
296518	296518	chr13	32355034	32355035	-1.0	0.0	31780897
296519	296519	chr13	32355035	32355036	-1.0	0.0	31780898
296520	296520	chr13	32355077	32355078	-1.0	0.0	31780940
296521	296521	chr13	32355078	32355079	-1.0	0.0	31780941
296522	296522	chr13	32355127	32355128	-1.0	0.0	31780990
296523	296523	chr13	32355128	32355129	-1.0	0.0	31780991
296524	296524	chr13	32355176	32355177	-1.0	0.0	31781039
296525	296525	chr13	32355177	32355178	-1.0	0.0	31781040
296526	296526	chr13	32355307	32355308	-1.0	0.0	31781170
296527	296527	chr13	32355308	32355309	-1.0	0.0	31781171
296528	296528	chr13	32355484	32355485	-1.0	0.0	31781347
296529	296529	chr13	32355485	32355486	-1.0	0.0	31781348
296530	296530	chr13	32355585	32355586	-1.0	0.0	31781448
296531	296531	chr13	32355586	32355587	-1.0	0.0	31781449
296532	296532	chr13	32355589	32355590	-1.0	0.0	31781452
296533	296533	chr13	32355590	32355591	-1.0	0.0	31781453
296534	296534	chr13	32355849	32355850	-1.0	0.0	31781712
296535	296535	chr13	32355850	32355851	-1.0	0.0	31781713
296536	296536	chr13	32355858	32355859	-1.0	0.0	31781721
296537	296537	chr13	32355859	32355860	-1.0	0.0	31781722
296538	296538	chr13	32355862	32355863	-1.0	0.0	31781725
296539	296539	chr13	32355863	32355864	-1.0	0.0	31781726
296540	296540	chr13	32355867	32355868	-1.0	0.0	31781730
296541	296541	chr13	32355868	32355869	-1.0	0.0	31781731
296542	296542	chr13	32356103	32356104	-1.0	0.0	31781966
296543	296543	chr13	32356104	32356105	-1.0	0.0	31781967
296544	296544	chr13	32356349	32356350	-1.0	0.0	31782212
296545	296545	chr13	32356350	32356351	-1.0	0.0	31782213
296546	296546	chr13	32356373	32356374	-1.0	0.0	31782236
296547	296547	chr13	32356374	32356375	-1.0	0.0	31782237
296548	296548	chr13	32356590	32356591	-1.0	0.0	31782453
296549	296549	chr13	32356591	32356592	-1.0	0.0	31782454
296550	296550	chr13	32356651	32356652	-1.0	0.0	31782514
296551	296551	chr13	32356652	32356653	-1.0	0.0	31782515
296552	296552	chr13	32356776	32356777	-1.0	0.0	31782639
296553	296553	chr13	32356777	32356778	-1.0	0.0	31782640
296554	296554	chr13	32356798	32356799	-1.0	0.0	31782661
296555	296555	chr13	32356799	32356800	-1.0	0.0	31782662
296556	296556	chr13	32356896	32356897	-1.0	0.0	31782759
296557	296557	chr13	32356897	32356898	-1.0	0.0	31782760
296558	296558	chr13	32356926	32356927	-1.0	0.0	31782789
296559	296559	chr13	32356927	32356928	-1.0	0.0	31782790
296560	296560	chr13	32357371	32357372	-1.0	0.0	31783234
296561	296561	chr13	32357372	32357373	-1.0	0.0	31783235
296562	296562	chr13	32357457	32357458	-1.0	0.0	31783320
296563	296563	chr13	32357458	32357459	-1.0	0.0	31783321
296564	296564	chr13	32358210	32358211	-1.0	0.0	31784073
296565	296565	chr13	32358211	32358212	-1.0	0.0	31784074
296566	296566	chr13	32358255	32358256	-1.0	0.0	31784118
296567	296567	chr13	32358256	32358257	-1.0	0.0	31784119
296568	296568	chr13	32358341	32358342	-1.0	0.0	31784204
296569	296569	chr13	32358342	32358343	-1.0	0.0	31784205
296570	296570	chr13	32358945	32358946	-1.0	0.0	31784808
296571	296571	chr13	32358946	32358947	-1.0	0.0	31784809
296572	296572	chr13	32359128	32359129	0.8856666666666666	14.0	31784991
296573	296573	chr13	32359129	32359130	0.8856666666666666	14.0	31784992
296574	296574	chr13	32359224	32359225	-1.0	0.0	31785087
296575	296575	chr13	32359225	32359226	-1.0	0.0	31785088
296576	296576	chr13	32359310	32359311	-1.0	0.0	31785173
296577	296577	chr13	32359311	32359312	-1.0	0.0	31785174
296578	296578	chr13	32359391	32359392	-1.0	0.0	31785254
296579	296579	chr13	32359392	32359393	-1.0	0.0	31785255
296580	296580	chr13	32359417	32359418	-1.0	0.0	31785280
296581	296581	chr13	32359418	32359419	-1.0	0.0	31785281
296582	296582	chr13	32359431	32359432	-1.0	0.0	31785294
296583	296583	chr13	32359432	32359433	-1.0	0.0	31785295
296584	296584	chr13	32360038	32360039	-1.0	0.0	31785901
296585	296585	chr13	32360039	32360040	-1.0	0.0	31785902
296586	296586	chr13	32360134	32360135	-1.0	0.0	31785997
296587	296587	chr13	32360135	32360136	-1.0	0.0	31785998
296588	296588	chr13	32360165	32360166	-1.0	0.0	31786028
296589	296589	chr13	32360166	32360167	-1.0	0.0	31786029
296590	296590	chr13	32360317	32360318	-1.0	0.0	31786180
296591	296591	chr13	32360318	32360319	-1.0	0.0	31786181
296592	296592	chr13	32360349	32360350	-1.0	0.0	31786212
296593	296593	chr13	32360350	32360351	-1.0	0.0	31786213
296594	296594	chr13	32360372	32360373	-1.0	0.0	31786235
296595	296595	chr13	32360373	32360374	-1.0	0.0	31786236
296596	296596	chr13	32360511	32360512	-1.0	0.0	31786374
296597	296597	chr13	32360512	32360513	-1.0	0.0	31786375
296598	296598	chr13	32360537	32360538	-1.0	0.0	31786400
296599	296599	chr13	32360538	32360539	-1.0	0.0	31786401
296600	296600	chr13	32360543	32360544	-1.0	0.0	31786406
296601	296601	chr13	32360544	32360545	-1.0	0.0	31786407
296602	296602	chr13	32360948	32360949	-1.0	0.0	31786811
296603	296603	chr13	32360949	32360950	-1.0	0.0	31786812
296604	296604	chr13	32361380	32361381	-1.0	0.0	31787243
296605	296605	chr13	32361381	32361382	-1.0	0.0	31787244
296606	296606	chr13	32361644	32361645	-1.0	0.0	31787507
296607	296607	chr13	32361645	32361646	-1.0	0.0	31787508
296608	296608	chr13	32361807	32361808	-1.0	0.0	31787670
296609	296609	chr13	32361808	32361809	-1.0	0.0	31787671
296610	296610	chr13	32361815	32361816	-1.0	0.0	31787678
296611	296611	chr13	32361816	32361817	-1.0	0.0	31787679
296612	296612	chr13	32361862	32361863	-1.0	0.0	31787725
296613	296613	chr13	32361863	32361864	-1.0	0.0	31787726
296614	296614	chr13	32361869	32361870	-1.0	0.0	31787732
296615	296615	chr13	32361870	32361871	-1.0	0.0	31787733
296616	296616	chr13	32361921	32361922	-1.0	0.0	31787784
296617	296617	chr13	32361922	32361923	-1.0	0.0	31787785
296618	296618	chr13	32361925	32361926	-1.0	0.0	31787788
296619	296619	chr13	32361926	32361927	-1.0	0.0	31787789
296620	296620	chr13	32361928	32361929	-1.0	0.0	31787791
296621	296621	chr13	32361929	32361930	-1.0	0.0	31787792
296622	296622	chr13	32362057	32362058	-1.0	0.0	31787920
296623	296623	chr13	32362058	32362059	-1.0	0.0	31787921
296624	296624	chr13	32362067	32362068	-1.0	0.0	31787930
296625	296625	chr13	32362068	32362069	-1.0	0.0	31787931
296626	296626	chr13	32362448	32362449	-1.0	0.0	31788311
296627	296627	chr13	32362449	32362450	-1.0	0.0	31788312
296628	296628	chr13	32362893	32362894	-1.0	0.0	31788756
296629	296629	chr13	32362894	32362895	-1.0	0.0	31788757
296630	296630	chr13	32363075	32363076	-1.0	0.0	31788938
296631	296631	chr13	32363076	32363077	-1.0	0.0	31788939
296632	296632	chr13	32363185	32363186	-1.0	0.0	31789048
296633	296633	chr13	32363186	32363187	-1.0	0.0	31789049
296634	296634	chr13	32363215	32363216	-1.0	0.0	31789078
296635	296635	chr13	32363216	32363217	-1.0	0.0	31789079
296636	296636	chr13	32363243	32363244	-1.0	0.0	31789106
296637	296637	chr13	32363244	32363245	-1.0	0.0	31789107
296638	296638	chr13	32363296	32363297	-1.0	0.0	31789159
296639	296639	chr13	32363297	32363298	-1.0	0.0	31789160
296640	296640	chr13	32363334	32363335	-1.0	0.0	31789197
296641	296641	chr13	32363335	32363336	-1.0	0.0	31789198
296642	296642	chr13	32363509	32363510	-1.0	0.0	31789372
296643	296643	chr13	32363510	32363511	-1.0	0.0	31789373
296644	296644	chr13	32363539	32363540	-1.0	0.0	31789402
296645	296645	chr13	32363540	32363541	-1.0	0.0	31789403
296646	296646	chr13	32363632	32363633	-1.0	0.0	31789495
296647	296647	chr13	32363633	32363634	-1.0	0.0	31789496
296648	296648	chr13	32363672	32363673	-1.0	0.0	31789535
296649	296649	chr13	32363673	32363674	-1.0	0.0	31789536
296650	296650	chr13	32364380	32364381	-1.0	0.0	31790243
296651	296651	chr13	32364381	32364382	-1.0	0.0	31790244
296652	296652	chr13	32364398	32364399	-1.0	0.0	31790261
296653	296653	chr13	32364399	32364400	-1.0	0.0	31790262
296654	296654	chr13	32364433	32364434	-1.0	0.0	31790296
296655	296655	chr13	32364434	32364435	-1.0	0.0	31790297
296656	296656	chr13	32364697	32364698	-1.0	0.0	31790560
296657	296657	chr13	32364698	32364699	-1.0	0.0	31790561
296658	296658	chr13	32364711	32364712	-1.0	0.0	31790574
296659	296659	chr13	32364712	32364713	-1.0	0.0	31790575
296660	296660	chr13	32364935	32364936	-1.0	0.0	31790798
296661	296661	chr13	32364936	32364937	-1.0	0.0	31790799
296662	296662	chr13	32365080	32365081	-1.0	0.0	31790943
296663	296663	chr13	32365081	32365082	-1.0	0.0	31790944
296664	296664	chr13	32365208	32365209	-1.0	0.0	31791071
296665	296665	chr13	32365209	32365210	-1.0	0.0	31791072
296666	296666	chr13	32365503	32365504	-1.0	0.0	31791366
296667	296667	chr13	32365504	32365505	-1.0	0.0	31791367
296668	296668	chr13	32365546	32365547	-1.0	0.0	31791409
296669	296669	chr13	32365547	32365548	-1.0	0.0	31791410
296670	296670	chr13	32365874	32365875	-1.0	0.0	31791737
296671	296671	chr13	32365875	32365876	-1.0	0.0	31791738
296672	296672	chr13	32365959	32365960	-1.0	0.0	31791822
296673	296673	chr13	32365960	32365961	-1.0	0.0	31791823
296674	296674	chr13	32365986	32365987	-1.0	0.0	31791849
296675	296675	chr13	32365987	32365988	-1.0	0.0	31791850
296676	296676	chr13	32366005	32366006	-1.0	0.0	31791868
296677	296677	chr13	32366006	32366007	-1.0	0.0	31791869
296678	296678	chr13	32366009	32366010	-1.0	0.0	31791872
296679	296679	chr13	32366010	32366011	-1.0	0.0	31791873
296680	296680	chr13	32366147	32366148	-1.0	0.0	31792010
296681	296681	chr13	32366148	32366149	-1.0	0.0	31792011
296682	296682	chr13	32366585	32366586	-1.0	0.0	31792448
296683	296683	chr13	32366586	32366587	-1.0	0.0	31792449
296684	296684	chr13	32366656	32366657	-1.0	0.0	31792519
296685	296685	chr13	32366657	32366658	-1.0	0.0	31792520
296686	296686	chr13	32366861	32366862	-1.0	0.0	31792724
296687	296687	chr13	32366862	32366863	-1.0	0.0	31792725
296688	296688	chr13	32366874	32366875	-1.0	0.0	31792737
296689	296689	chr13	32366875	32366876	-1.0	0.0	31792738
296690	296690	chr13	32366915	32366916	-1.0	0.0	31792778
296691	296691	chr13	32366916	32366917	-1.0	0.0	31792779
296692	296692	chr13	32366925	32366926	-1.0	0.0	31792788
296693	296693	chr13	32366926	32366927	-1.0	0.0	31792789
296694	296694	chr13	32366957	32366958	-1.0	0.0	31792820
296695	296695	chr13	32366958	32366959	-1.0	0.0	31792821
296696	296696	chr13	32367033	32367034	-1.0	0.0	31792896
296697	296697	chr13	32367034	32367035	-1.0	0.0	31792897
296698	296698	chr13	32367045	32367046	-1.0	0.0	31792908
296699	296699	chr13	32367046	32367047	-1.0	0.0	31792909
296700	296700	chr13	32367082	32367083	-1.0	0.0	31792945
296701	296701	chr13	32367083	32367084	-1.0	0.0	31792946
296702	296702	chr13	32367276	32367277	-1.0	0.0	31793139
296703	296703	chr13	32367277	32367278	-1.0	0.0	31793140
296704	296704	chr13	32367900	32367901	-1.0	0.0	31793763
296705	296705	chr13	32367901	32367902	-1.0	0.0	31793764
296706	296706	chr13	32368089	32368090	-1.0	0.0	31793952
296707	296707	chr13	32368090	32368091	-1.0	0.0	31793953
296708	296708	chr13	32368621	32368622	-1.0	0.0	31794484
296709	296709	chr13	32368622	32368623	-1.0	0.0	31794485
296710	296710	chr13	32368835	32368836	-1.0	0.0	31794698
296711	296711	chr13	32368836	32368837	-1.0	0.0	31794699
296712	296712	chr13	32368972	32368973	-1.0	0.0	31794835
296713	296713	chr13	32368973	32368974	-1.0	0.0	31794836
296714	296714	chr13	32369023	32369024	-1.0	0.0	31794886
296715	296715	chr13	32369024	32369025	-1.0	0.0	31794887
296716	296716	chr13	32369271	32369272	-1.0	0.0	31795134
296717	296717	chr13	32369272	32369273	-1.0	0.0	31795135
296718	296718	chr13	32369347	32369348	-1.0	0.0	31795210
296719	296719	chr13	32369348	32369349	-1.0	0.0	31795211
296720	296720	chr13	32369355	32369356	-1.0	0.0	31795218
296721	296721	chr13	32369356	32369357	-1.0	0.0	31795219
296722	296722	chr13	32369372	32369373	-1.0	0.0	31795235
296723	296723	chr13	32369373	32369374	-1.0	0.0	31795236
296724	296724	chr13	32369398	32369399	-1.0	0.0	31795261
296725	296725	chr13	32369399	32369400	-1.0	0.0	31795262
296726	296726	chr13	32369448	32369449	-1.0	0.0	31795311
296727	296727	chr13	32369449	32369450	-1.0	0.0	31795312
296728	296728	chr13	32369488	32369489	-1.0	0.0	31795351
296729	296729	chr13	32369489	32369490	-1.0	0.0	31795352
296730	296730	chr13	32369524	32369525	-1.0	0.0	31795387
296731	296731	chr13	32369525	32369526	-1.0	0.0	31795388
296732	296732	chr13	32369529	32369530	-1.0	0.0	31795392
296733	296733	chr13	32369530	32369531	-1.0	0.0	31795393
296734	296734	chr13	32369538	32369539	-1.0	0.0	31795401
296735	296735	chr13	32369539	32369540	-1.0	0.0	31795402
296736	296736	chr13	32369674	32369675	-1.0	0.0	31795537
296737	296737	chr13	32369675	32369676	-1.0	0.0	31795538
296738	296738	chr13	32369731	32369732	-1.0	0.0	31795594
296739	296739	chr13	32369732	32369733	-1.0	0.0	31795595
296740	296740	chr13	32369763	32369764	-1.0	0.0	31795626
296741	296741	chr13	32369764	32369765	-1.0	0.0	31795627
296742	296742	chr13	32369936	32369937	-1.0	0.0	31795799
296743	296743	chr13	32369937	32369938	-1.0	0.0	31795800
296744	296744	chr13	32370209	32370210	-1.0	0.0	31796072
296745	296745	chr13	32370210	32370211	-1.0	0.0	31796073
296746	296746	chr13	32370225	32370226	-1.0	0.0	31796088
296747	296747	chr13	32370226	32370227	-1.0	0.0	31796089
296748	296748	chr13	32370247	32370248	-1.0	0.0	31796110
296749	296749	chr13	32370248	32370249	-1.0	0.0	31796111
296750	296750	chr13	32370255	32370256	-1.0	0.0	31796118
296751	296751	chr13	32370256	32370257	-1.0	0.0	31796119
296752	296752	chr13	32370272	32370273	-1.0	0.0	31796135
296753	296753	chr13	32370273	32370274	-1.0	0.0	31796136
296754	296754	chr13	32370279	32370280	-1.0	0.0	31796142
296755	296755	chr13	32370280	32370281	-1.0	0.0	31796143
296756	296756	chr13	32370287	32370288	-1.0	0.0	31796150
296757	296757	chr13	32370288	32370289	-1.0	0.0	31796151
296758	296758	chr13	32370311	32370312	-1.0	0.0	31796174
296759	296759	chr13	32370312	32370313	-1.0	0.0	31796175
296760	296760	chr13	32370331	32370332	-1.0	0.0	31796194
296761	296761	chr13	32370332	32370333	-1.0	0.0	31796195
296762	296762	chr13	32370335	32370336	-1.0	0.0	31796198
296763	296763	chr13	32370336	32370337	-1.0	0.0	31796199
296764	296764	chr13	32370341	32370342	-1.0	0.0	31796204
296765	296765	chr13	32370342	32370343	-1.0	0.0	31796205
296766	296766	chr13	32370343	32370344	-1.0	0.0	31796206
296767	296767	chr13	32370344	32370345	-1.0	0.0	31796207
296768	296768	chr13	32370347	32370348	-1.0	0.0	31796210
296769	296769	chr13	32370348	32370349	-1.0	0.0	31796211
296770	296770	chr13	32370376	32370377	-1.0	0.0	31796239
296771	296771	chr13	32370377	32370378	-1.0	0.0	31796240
296772	296772	chr13	32370407	32370408	-1.0	0.0	31796270
296773	296773	chr13	32370408	32370409	-1.0	0.0	31796271
296774	296774	chr13	32370432	32370433	-1.0	0.0	31796295
296775	296775	chr13	32370433	32370434	-1.0	0.0	31796296
296776	296776	chr13	32370437	32370438	-1.0	0.0	31796300
296777	296777	chr13	32370438	32370439	-1.0	0.0	31796301
296778	296778	chr13	32370893	32370894	-1.0	0.0	31796756
296779	296779	chr13	32370894	32370895	-1.0	0.0	31796757
296780	296780	chr13	32371212	32371213	-1.0	0.0	31797075
296781	296781	chr13	32371213	32371214	-1.0	0.0	31797076
296782	296782	chr13	32371219	32371220	-1.0	0.0	31797082
296783	296783	chr13	32371220	32371221	-1.0	0.0	31797083
296784	296784	chr13	32371303	32371304	-1.0	0.0	31797166
296785	296785	chr13	32371304	32371305	-1.0	0.0	31797167
296786	296786	chr13	32371408	32371409	-1.0	0.0	31797271
296787	296787	chr13	32371409	32371410	-1.0	0.0	31797272
296788	296788	chr13	32371466	32371467	-1.0	0.0	31797329
296789	296789	chr13	32371467	32371468	-1.0	0.0	31797330
296790	296790	chr13	32371541	32371542	-1.0	0.0	31797404
296791	296791	chr13	32371542	32371543	-1.0	0.0	31797405
296792	296792	chr13	32371592	32371593	-1.0	0.0	31797455
296793	296793	chr13	32371593	32371594	-1.0	0.0	31797456
296794	296794	chr13	32371604	32371605	-1.0	0.0	31797467
296795	296795	chr13	32371605	32371606	-1.0	0.0	31797468
296796	296796	chr13	32371865	32371866	-1.0	0.0	31797728
296797	296797	chr13	32371866	32371867	-1.0	0.0	31797729
296798	296798	chr13	32372007	32372008	-1.0	0.0	31797870
296799	296799	chr13	32372008	32372009	-1.0	0.0	31797871
296800	296800	chr13	32372014	32372015	-1.0	0.0	31797877
296801	296801	chr13	32372015	32372016	-1.0	0.0	31797878
296802	296802	chr13	32372206	32372207	-1.0	0.0	31798069
296803	296803	chr13	32372207	32372208	-1.0	0.0	31798070
296804	296804	chr13	32372226	32372227	-1.0	0.0	31798089
296805	296805	chr13	32372227	32372228	-1.0	0.0	31798090
296806	296806	chr13	32372352	32372353	-1.0	0.0	31798215
296807	296807	chr13	32372353	32372354	-1.0	0.0	31798216
296808	296808	chr13	32372500	32372501	-1.0	0.0	31798363
296809	296809	chr13	32372501	32372502	-1.0	0.0	31798364
296810	296810	chr13	32372511	32372512	-1.0	0.0	31798374
296811	296811	chr13	32372512	32372513	-1.0	0.0	31798375
296812	296812	chr13	32372633	32372634	-1.0	0.0	31798496
296813	296813	chr13	32372634	32372635	-1.0	0.0	31798497
296814	296814	chr13	32372766	32372767	-1.0	0.0	31798629
296815	296815	chr13	32372767	32372768	-1.0	0.0	31798630
296816	296816	chr13	32372841	32372842	-1.0	0.0	31798704
296817	296817	chr13	32372842	32372843	-1.0	0.0	31798705
296818	296818	chr13	32372968	32372969	-1.0	0.0	31798831
296819	296819	chr13	32372969	32372970	-1.0	0.0	31798832
296820	296820	chr13	32373041	32373042	-1.0	0.0	31798904
296821	296821	chr13	32373042	32373043	-1.0	0.0	31798905
296822	296822	chr13	32373141	32373142	-1.0	0.0	31799004
296823	296823	chr13	32373142	32373143	-1.0	0.0	31799005
296824	296824	chr13	32373196	32373197	-1.0	0.0	31799059
296825	296825	chr13	32373197	32373198	-1.0	0.0	31799060
296826	296826	chr13	32373379	32373380	-1.0	0.0	31799242
296827	296827	chr13	32373380	32373381	-1.0	0.0	31799243
296828	296828	chr13	32373451	32373452	-1.0	0.0	31799314
296829	296829	chr13	32373452	32373453	-1.0	0.0	31799315
296830	296830	chr13	32373473	32373474	-1.0	0.0	31799336
296831	296831	chr13	32373474	32373475	-1.0	0.0	31799337
296832	296832	chr13	32373510	32373511	-1.0	0.0	31799373
296833	296833	chr13	32373511	32373512	-1.0	0.0	31799374
296834	296834	chr13	32373568	32373569	-1.0	0.0	31799431
296835	296835	chr13	32373569	32373570	-1.0	0.0	31799432
296836	296836	chr13	32373631	32373632	-1.0	0.0	31799494
296837	296837	chr13	32373632	32373633	-1.0	0.0	31799495
296838	296838	chr13	32373653	32373654	-1.0	0.0	31799516
296839	296839	chr13	32373654	32373655	-1.0	0.0	31799517
296840	296840	chr13	32373695	32373696	-1.0	0.0	31799558
296841	296841	chr13	32373696	32373697	-1.0	0.0	31799559
296842	296842	chr13	32373738	32373739	-1.0	0.0	31799601
296843	296843	chr13	32373739	32373740	-1.0	0.0	31799602
296844	296844	chr13	32373918	32373919	-1.0	0.0	31799781
296845	296845	chr13	32373919	32373920	-1.0	0.0	31799782
296846	296846	chr13	32374004	32374005	-1.0	0.0	31799867
296847	296847	chr13	32374005	32374006	-1.0	0.0	31799868
296848	296848	chr13	32374008	32374009	-1.0	0.0	31799871
296849	296849	chr13	32374009	32374010	-1.0	0.0	31799872
296850	296850	chr13	32374053	32374054	-1.0	0.0	31799916
296851	296851	chr13	32374054	32374055	-1.0	0.0	31799917
296852	296852	chr13	32374061	32374062	-1.0	0.0	31799924
296853	296853	chr13	32374062	32374063	-1.0	0.0	31799925
296854	296854	chr13	32374259	32374260	-1.0	0.0	31800122
296855	296855	chr13	32374260	32374261	-1.0	0.0	31800123
296856	296856	chr13	32374280	32374281	-1.0	0.0	31800143
296857	296857	chr13	32374281	32374282	-1.0	0.0	31800144
296858	296858	chr13	32374473	32374474	-1.0	0.0	31800336
296859	296859	chr13	32374474	32374475	-1.0	0.0	31800337
296860	296860	chr13	32374489	32374490	-1.0	0.0	31800352
296861	296861	chr13	32374490	32374491	-1.0	0.0	31800353
296862	296862	chr13	32374523	32374524	-1.0	0.0	31800386
296863	296863	chr13	32374524	32374525	-1.0	0.0	31800387
296864	296864	chr13	32374534	32374535	-1.0	0.0	31800397
296865	296865	chr13	32374535	32374536	-1.0	0.0	31800398
296866	296866	chr13	32374565	32374566	-1.0	0.0	31800428
296867	296867	chr13	32374566	32374567	-1.0	0.0	31800429
296868	296868	chr13	32374657	32374658	-1.0	0.0	31800520
296869	296869	chr13	32374658	32374659	-1.0	0.0	31800521
296870	296870	chr13	32374663	32374664	-1.0	0.0	31800526
296871	296871	chr13	32374664	32374665	-1.0	0.0	31800527
296872	296872	chr13	32374687	32374688	-1.0	0.0	31800550
296873	296873	chr13	32374688	32374689	-1.0	0.0	31800551
296874	296874	chr13	32374815	32374816	-1.0	0.0	31800678
296875	296875	chr13	32374816	32374817	-1.0	0.0	31800679
296876	296876	chr13	32374891	32374892	-1.0	0.0	31800754
296877	296877	chr13	32374892	32374893	-1.0	0.0	31800755
296878	296878	chr13	32375295	32375296	-1.0	0.0	31801158
296879	296879	chr13	32375296	32375297	-1.0	0.0	31801159
296880	296880	chr13	32375404	32375405	-1.0	0.0	31801267
296881	296881	chr13	32375405	32375406	-1.0	0.0	31801268
296882	296882	chr13	32375481	32375482	-1.0	0.0	31801344
296883	296883	chr13	32375482	32375483	-1.0	0.0	31801345
296884	296884	chr13	32375559	32375560	-1.0	0.0	31801422
296885	296885	chr13	32375560	32375561	-1.0	0.0	31801423
296886	296886	chr13	32375586	32375587	-1.0	0.0	31801449
296887	296887	chr13	32375587	32375588	-1.0	0.0	31801450
296888	296888	chr13	32375605	32375606	-1.0	0.0	31801468
296889	296889	chr13	32375606	32375607	-1.0	0.0	31801469
296890	296890	chr13	32376102	32376103	-1.0	0.0	31801965
296891	296891	chr13	32376103	32376104	-1.0	0.0	31801966
296892	296892	chr13	32376637	32376638	-1.0	0.0	31802500
296893	296893	chr13	32376638	32376639	-1.0	0.0	31802501
296894	296894	chr13	32376782	32376783	-1.0	0.0	31802645
296895	296895	chr13	32376783	32376784	-1.0	0.0	31802646
296896	296896	chr13	32376876	32376877	-1.0	0.0	31802739
296897	296897	chr13	32376877	32376878	-1.0	0.0	31802740
296898	296898	chr13	32377039	32377040	-1.0	0.0	31802902
296899	296899	chr13	32377040	32377041	-1.0	0.0	31802903
296900	296900	chr13	32377061	32377062	-1.0	0.0	31802924
296901	296901	chr13	32377062	32377063	-1.0	0.0	31802925
296902	296902	chr13	32377466	32377467	-1.0	0.0	31803329
296903	296903	chr13	32377467	32377468	-1.0	0.0	31803330
296904	296904	chr13	32377904	32377905	-1.0	0.0	31803767
296905	296905	chr13	32377905	32377906	-1.0	0.0	31803768
296906	296906	chr13	32378131	32378132	-1.0	0.0	31803994
296907	296907	chr13	32378132	32378133	-1.0	0.0	31803995
296908	296908	chr13	32378229	32378230	-1.0	0.0	31804092
296909	296909	chr13	32378230	32378231	-1.0	0.0	31804093
296910	296910	chr13	32378249	32378250	-1.0	0.0	31804112
296911	296911	chr13	32378250	32378251	-1.0	0.0	31804113
296912	296912	chr13	32378290	32378291	-1.0	0.0	31804153
296913	296913	chr13	32378291	32378292	-1.0	0.0	31804154
296914	296914	chr13	32378332	32378333	-1.0	0.0	31804195
296915	296915	chr13	32378333	32378334	-1.0	0.0	31804196
296916	296916	chr13	32378679	32378680	-1.0	0.0	31804542
296917	296917	chr13	32378680	32378681	-1.0	0.0	31804543
296918	296918	chr13	32378812	32378813	-1.0	0.0	31804675
296919	296919	chr13	32378813	32378814	-1.0	0.0	31804676
296920	296920	chr13	32378955	32378956	-1.0	0.0	31804818
296921	296921	chr13	32378956	32378957	-1.0	0.0	31804819
296922	296922	chr13	32379325	32379326	-1.0	0.0	31805188
296923	296923	chr13	32379326	32379327	-1.0	0.0	31805189
296924	296924	chr13	32379676	32379677	-1.0	0.0	31805539
296925	296925	chr13	32379677	32379678	-1.0	0.0	31805540
296926	296926	chr13	32379692	32379693	-1.0	0.0	31805555
296927	296927	chr13	32379693	32379694	-1.0	0.0	31805556
296928	296928	chr13	32379722	32379723	-1.0	0.0	31805585
296929	296929	chr13	32379723	32379724	-1.0	0.0	31805586
296930	296930	chr13	32379754	32379755	-1.0	0.0	31805617
296931	296931	chr13	32379755	32379756	-1.0	0.0	31805618
296932	296932	chr13	32379810	32379811	-1.0	0.0	31805673
296933	296933	chr13	32379811	32379812	-1.0	0.0	31805674
296934	296934	chr13	32379854	32379855	-1.0	0.0	31805717
296935	296935	chr13	32379855	32379856	-1.0	0.0	31805718
296936	296936	chr13	32379888	32379889	-1.0	0.0	31805751
296937	296937	chr13	32379889	32379890	-1.0	0.0	31805752
296938	296938	chr13	32379895	32379896	-1.0	0.0	31805758
296939	296939	chr13	32379896	32379897	-1.0	0.0	31805759
296940	296940	chr13	32379899	32379900	-1.0	0.0	31805762
296941	296941	chr13	32379900	32379901	-1.0	0.0	31805763
296942	296942	chr13	32379904	32379905	-1.0	0.0	31805767
296943	296943	chr13	32379905	32379906	-1.0	0.0	31805768
296944	296944	chr13	32379932	32379933	-1.0	0.0	31805795
296945	296945	chr13	32379933	32379934	-1.0	0.0	31805796
296946	296946	chr13	32379942	32379943	-1.0	0.0	31805805
296947	296947	chr13	32379943	32379944	-1.0	0.0	31805806
296948	296948	chr13	32379948	32379949	-1.0	0.0	31805811
296949	296949	chr13	32379949	32379950	-1.0	0.0	31805812
296950	296950	chr13	32380091	32380092	-1.0	0.0	31805954
296951	296951	chr13	32380092	32380093	-1.0	0.0	31805955
296952	296952	chr13	32380149	32380150	-1.0	0.0	31806012
296953	296953	chr13	32380150	32380151	-1.0	0.0	31806013
296954	296954	chr13	32380191	32380192	-1.0	0.0	31806054
296955	296955	chr13	32380192	32380193	-1.0	0.0	31806055
296956	296956	chr13	32380197	32380198	-1.0	0.0	31806060
296957	296957	chr13	32380198	32380199	-1.0	0.0	31806061
296958	296958	chr13	32380442	32380443	-1.0	0.0	31806305
296959	296959	chr13	32380443	32380444	-1.0	0.0	31806306
296960	296960	chr13	32380695	32380696	-1.0	0.0	31806558
296961	296961	chr13	32380696	32380697	-1.0	0.0	31806559
296962	296962	chr13	32380869	32380870	-1.0	0.0	31806732
296963	296963	chr13	32380870	32380871	-1.0	0.0	31806733
296964	296964	chr13	32381038	32381039	-1.0	0.0	31806901
296965	296965	chr13	32381039	32381040	-1.0	0.0	31806902
296966	296966	chr13	32381116	32381117	-1.0	0.0	31806979
296967	296967	chr13	32381117	32381118	-1.0	0.0	31806980
296968	296968	chr13	32381126	32381127	-1.0	0.0	31806989
296969	296969	chr13	32381127	32381128	-1.0	0.0	31806990
296970	296970	chr13	32381383	32381384	-1.0	0.0	31807246
296971	296971	chr13	32381384	32381385	-1.0	0.0	31807247
296972	296972	chr13	32381613	32381614	-1.0	0.0	31807476
296973	296973	chr13	32381614	32381615	-1.0	0.0	31807477
296974	296974	chr13	32381989	32381990	-1.0	0.0	31807852
296975	296975	chr13	32381990	32381991	-1.0	0.0	31807853
296976	296976	chr13	32382043	32382044	-1.0	0.0	31807906
296977	296977	chr13	32382044	32382045	-1.0	0.0	31807907
296978	296978	chr13	32382249	32382250	-1.0	0.0	31808112
296979	296979	chr13	32382250	32382251	-1.0	0.0	31808113
296980	296980	chr13	32382338	32382339	-1.0	0.0	31808201
296981	296981	chr13	32382339	32382340	-1.0	0.0	31808202
296982	296982	chr13	32382376	32382377	-1.0	0.0	31808239
296983	296983	chr13	32382377	32382378	-1.0	0.0	31808240
296984	296984	chr13	32382429	32382430	-1.0	0.0	31808292
296985	296985	chr13	32382430	32382431	-1.0	0.0	31808293
296986	296986	chr13	32382483	32382484	-1.0	0.0	31808346
296987	296987	chr13	32382484	32382485	-1.0	0.0	31808347
296988	296988	chr13	32382504	32382505	-1.0	0.0	31808367
296989	296989	chr13	32382505	32382506	-1.0	0.0	31808368
296990	296990	chr13	32382543	32382544	-1.0	0.0	31808406
296991	296991	chr13	32382544	32382545	-1.0	0.0	31808407
296992	296992	chr13	32382560	32382561	-1.0	0.0	31808423
296993	296993	chr13	32382561	32382562	-1.0	0.0	31808424
296994	296994	chr13	32383158	32383159	-1.0	0.0	31809021
296995	296995	chr13	32383159	32383160	-1.0	0.0	31809022
296996	296996	chr13	32383568	32383569	-1.0	0.0	31809431
296997	296997	chr13	32383569	32383570	-1.0	0.0	31809432
296998	296998	chr13	32384479	32384480	-1.0	0.0	31810342
296999	296999	chr13	32384480	32384481	-1.0	0.0	31810343
297000	297000	chr13	32384731	32384732	-1.0	0.0	31810594
297001	297001	chr13	32384732	32384733	-1.0	0.0	31810595
297002	297002	chr13	32384868	32384869	-1.0	0.0	31810731
297003	297003	chr13	32384869	32384870	-1.0	0.0	31810732
297004	297004	chr13	32385097	32385098	-1.0	0.0	31810960
297005	297005	chr13	32385098	32385099	-1.0	0.0	31810961
297006	297006	chr13	32385186	32385187	-1.0	0.0	31811049
297007	297007	chr13	32385187	32385188	-1.0	0.0	31811050
297008	297008	chr13	32385319	32385320	-1.0	0.0	31811182
297009	297009	chr13	32385320	32385321	-1.0	0.0	31811183
297010	297010	chr13	32385470	32385471	-1.0	0.0	31811333
297011	297011	chr13	32385471	32385472	-1.0	0.0	31811334
297012	297012	chr13	32385498	32385499	-1.0	0.0	31811361
297013	297013	chr13	32385499	32385500	-1.0	0.0	31811362
297014	297014	chr13	32385613	32385614	-1.0	0.0	31811476
297015	297015	chr13	32385614	32385615	-1.0	0.0	31811477
297016	297016	chr13	32385940	32385941	-1.0	0.0	31811803
297017	297017	chr13	32385941	32385942	-1.0	0.0	31811804
297018	297018	chr13	32386706	32386707	-1.0	0.0	31812569
297019	297019	chr13	32386707	32386708	-1.0	0.0	31812570
297020	297020	chr13	32386802	32386803	-1.0	0.0	31812665
297021	297021	chr13	32386803	32386804	-1.0	0.0	31812666
297022	297022	chr13	32386817	32386818	-1.0	0.0	31812680
297023	297023	chr13	32386818	32386819	-1.0	0.0	31812681
297024	297024	chr13	32387389	32387390	-1.0	0.0	31813252
297025	297025	chr13	32387390	32387391	-1.0	0.0	31813253
297026	297026	chr13	32387459	32387460	-1.0	0.0	31813322
297027	297027	chr13	32387460	32387461	-1.0	0.0	31813323
297028	297028	chr13	32387475	32387476	-1.0	0.0	31813338
297029	297029	chr13	32387476	32387477	-1.0	0.0	31813339
297030	297030	chr13	32387506	32387507	-1.0	0.0	31813369
297031	297031	chr13	32387507	32387508	-1.0	0.0	31813370
297032	297032	chr13	32387516	32387517	-1.0	0.0	31813379
297033	297033	chr13	32387517	32387518	-1.0	0.0	31813380
297034	297034	chr13	32387566	32387567	-1.0	0.0	31813429
297035	297035	chr13	32387567	32387568	-1.0	0.0	31813430
297036	297036	chr13	32387594	32387595	-1.0	0.0	31813457
297037	297037	chr13	32387595	32387596	-1.0	0.0	31813458
297038	297038	chr13	32387937	32387938	-1.0	0.0	31813800
297039	297039	chr13	32387938	32387939	-1.0	0.0	31813801
297040	297040	chr13	32388647	32388648	-1.0	0.0	31814510
297041	297041	chr13	32388648	32388649	-1.0	0.0	31814511
297042	297042	chr13	32388790	32388791	-1.0	0.0	31814653
297043	297043	chr13	32388791	32388792	-1.0	0.0	31814654
297044	297044	chr13	32388835	32388836	-1.0	0.0	31814698
297045	297045	chr13	32388836	32388837	-1.0	0.0	31814699
297046	297046	chr13	32388876	32388877	-1.0	0.0	31814739
297047	297047	chr13	32388877	32388878	-1.0	0.0	31814740
297048	297048	chr13	32388996	32388997	-1.0	0.0	31814859
297049	297049	chr13	32388997	32388998	-1.0	0.0	31814860
297050	297050	chr13	32388998	32388999	-1.0	0.0	31814861
297051	297051	chr13	32388999	32389000	-1.0	0.0	31814862
297052	297052	chr13	32389144	32389145	-1.0	0.0	31815007
297053	297053	chr13	32389145	32389146	-1.0	0.0	31815008
297054	297054	chr13	32389261	32389262	-1.0	0.0	31815124
297055	297055	chr13	32389262	32389263	-1.0	0.0	31815125
297056	297056	chr13	32389324	32389325	-1.0	0.0	31815187
297057	297057	chr13	32389325	32389326	-1.0	0.0	31815188
297058	297058	chr13	32389332	32389333	-1.0	0.0	31815195
297059	297059	chr13	32389333	32389334	-1.0	0.0	31815196
297060	297060	chr13	32389460	32389461	-1.0	0.0	31815323
297061	297061	chr13	32389461	32389462	-1.0	0.0	31815324
297062	297062	chr13	32389975	32389976	-1.0	0.0	31815838
297063	297063	chr13	32389976	32389977	-1.0	0.0	31815839
297064	297064	chr13	32390440	32390441	-1.0	0.0	31816303
297065	297065	chr13	32390441	32390442	-1.0	0.0	31816304
297066	297066	chr13	32390588	32390589	-1.0	0.0	31816451
297067	297067	chr13	32390589	32390590	-1.0	0.0	31816452
297068	297068	chr13	32390670	32390671	-1.0	0.0	31816533
297069	297069	chr13	32390671	32390672	-1.0	0.0	31816534
297070	297070	chr13	32390864	32390865	-1.0	0.0	31816727
297071	297071	chr13	32390865	32390866	-1.0	0.0	31816728
297072	297072	chr13	32391249	32391250	-1.0	0.0	31817112
297073	297073	chr13	32391250	32391251	-1.0	0.0	31817113
297074	297074	chr13	32391948	32391949	-1.0	0.0	31817811
297075	297075	chr13	32391949	32391950	-1.0	0.0	31817812
297076	297076	chr13	32392025	32392026	-1.0	0.0	31817888
297077	297077	chr13	32392026	32392027	-1.0	0.0	31817889
297078	297078	chr13	32392049	32392050	-1.0	0.0	31817912
297079	297079	chr13	32392050	32392051	-1.0	0.0	31817913
297080	297080	chr13	32392152	32392153	-1.0	0.0	31818015
297081	297081	chr13	32392153	32392154	-1.0	0.0	31818016
297082	297082	chr13	32392175	32392176	-1.0	0.0	31818038
297083	297083	chr13	32392176	32392177	-1.0	0.0	31818039
297084	297084	chr13	32392215	32392216	-1.0	0.0	31818078
297085	297085	chr13	32392216	32392217	-1.0	0.0	31818079
297086	297086	chr13	32392974	32392975	-1.0	0.0	31818837
297087	297087	chr13	32392975	32392976	-1.0	0.0	31818838
297088	297088	chr13	32393039	32393040	-1.0	0.0	31818902
297089	297089	chr13	32393040	32393041	-1.0	0.0	31818903
297090	297090	chr13	32393251	32393252	-1.0	0.0	31819114
297091	297091	chr13	32393252	32393253	-1.0	0.0	31819115
297092	297092	chr13	32393315	32393316	-1.0	0.0	31819178
297093	297093	chr13	32393316	32393317	-1.0	0.0	31819179
297094	297094	chr13	32393644	32393645	-1.0	0.0	31819507
297095	297095	chr13	32393645	32393646	-1.0	0.0	31819508
297096	297096	chr13	32393725	32393726	-1.0	0.0	31819588
297097	297097	chr13	32393726	32393727	-1.0	0.0	31819589
297098	297098	chr13	32393743	32393744	-1.0	0.0	31819606
297099	297099	chr13	32393744	32393745	-1.0	0.0	31819607
297100	297100	chr13	32394269	32394270	-1.0	0.0	31820132
297101	297101	chr13	32394270	32394271	-1.0	0.0	31820133
297102	297102	chr13	32394401	32394402	-1.0	0.0	31820264
297103	297103	chr13	32394402	32394403	-1.0	0.0	31820265
297104	297104	chr13	32394435	32394436	-1.0	0.0	31820298
297105	297105	chr13	32394436	32394437	-1.0	0.0	31820299
297106	297106	chr13	32394583	32394584	-1.0	0.0	31820446
297107	297107	chr13	32394584	32394585	-1.0	0.0	31820447
297108	297108	chr13	32394610	32394611	-1.0	0.0	31820473
297109	297109	chr13	32394611	32394612	-1.0	0.0	31820474
297110	297110	chr13	32395063	32395064	-1.0	0.0	31820926
297111	297111	chr13	32395064	32395065	-1.0	0.0	31820927
297112	297112	chr13	32395474	32395475	-1.0	0.0	31821337
297113	297113	chr13	32395475	32395476	-1.0	0.0	31821338
297114	297114	chr13	32395601	32395602	-1.0	0.0	31821464
297115	297115	chr13	32395602	32395603	-1.0	0.0	31821465
297116	297116	chr13	32395605	32395606	-1.0	0.0	31821468
297117	297117	chr13	32395606	32395607	-1.0	0.0	31821469
297118	297118	chr13	32395673	32395674	-1.0	0.0	31821536
297119	297119	chr13	32395674	32395675	-1.0	0.0	31821537
297120	297120	chr13	32395925	32395926	-1.0	0.0	31821788
297121	297121	chr13	32395926	32395927	-1.0	0.0	31821789
297122	297122	chr13	32396203	32396204	-1.0	0.0	31822066
297123	297123	chr13	32396204	32396205	-1.0	0.0	31822067
297124	297124	chr13	32396383	32396384	-1.0	0.0	31822246
297125	297125	chr13	32396384	32396385	-1.0	0.0	31822247
297126	297126	chr13	32396517	32396518	-1.0	0.0	31822380
297127	297127	chr13	32396518	32396519	-1.0	0.0	31822381
297128	297128	chr13	32396744	32396745	-1.0	0.0	31822607
297129	297129	chr13	32396745	32396746	-1.0	0.0	31822608
297130	297130	chr13	32396758	32396759	-1.0	0.0	31822621
297131	297131	chr13	32396759	32396760	-1.0	0.0	31822622
297132	297132	chr13	32396762	32396763	-1.0	0.0	31822625
297133	297133	chr13	32396763	32396764	-1.0	0.0	31822626
297134	297134	chr13	32396972	32396973	-1.0	0.0	31822835
297135	297135	chr13	32396973	32396974	-1.0	0.0	31822836
297136	297136	chr13	32396981	32396982	-1.0	0.0	31822844
297137	297137	chr13	32396982	32396983	-1.0	0.0	31822845
297138	297138	chr13	32397347	32397348	-1.0	0.0	31823210
297139	297139	chr13	32397348	32397349	-1.0	0.0	31823211
297140	297140	chr13	32397418	32397419	-1.0	0.0	31823281
297141	297141	chr13	32397419	32397420	-1.0	0.0	31823282
297142	297142	chr13	32397474	32397475	-1.0	0.0	31823337
297143	297143	chr13	32397475	32397476	-1.0	0.0	31823338
297144	297144	chr13	32397784	32397785	-1.0	0.0	31823647
297145	297145	chr13	32397785	32397786	-1.0	0.0	31823648
297146	297146	chr13	32397809	32397810	-1.0	0.0	31823672
297147	297147	chr13	32397810	32397811	-1.0	0.0	31823673
297148	297148	chr13	32398000	32398001	-1.0	0.0	31823863
297149	297149	chr13	32398001	32398002	-1.0	0.0	31823864
297150	297150	chr13	32398348	32398349	-1.0	0.0	31824211
297151	297151	chr13	32398349	32398350	-1.0	0.0	31824212
297152	297152	chr13	32399053	32399054	-1.0	0.0	31824916
297153	297153	chr13	32399054	32399055	-1.0	0.0	31824917
297154	297154	chr13	32399204	32399205	-1.0	0.0	31825067
297155	297155	chr13	32399205	32399206	-1.0	0.0	31825068
297156	297156	chr13	32399365	32399366	-1.0	0.0	31825228
297157	297157	chr13	32399366	32399367	-1.0	0.0	31825229
297158	297158	chr13	32400034	32400035	-1.0	0.0	31825897
297159	297159	chr13	32400035	32400036	-1.0	0.0	31825898
297160	297160	chr13	32400044	32400045	-1.0	0.0	31825907
297161	297161	chr13	32400045	32400046	-1.0	0.0	31825908
297162	297162	chr13	32400072	32400073	-1.0	0.0	31825935
297163	297163	chr13	32400073	32400074	-1.0	0.0	31825936
297164	297164	chr13	32400122	32400123	-1.0	0.0	31825985
297165	297165	chr13	32400123	32400124	-1.0	0.0	31825986
297166	297166	chr13	32400166	32400167	-1.0	0.0	31826029
297167	297167	chr13	32400167	32400168	-1.0	0.0	31826030
297168	297168	chr13	32400198	32400199	-1.0	0.0	31826061
297169	297169	chr13	32400199	32400200	-1.0	0.0	31826062
297170	297170	chr13	32400222	32400223	-1.0	0.0	31826085
297171	297171	chr13	32400223	32400224	-1.0	0.0	31826086
297172	297172	chr13	32400237	32400238	-1.0	0.0	31826100
297173	297173	chr13	32400238	32400239	-1.0	0.0	31826101
297174	297174	chr13	32400254	32400255	-1.0	0.0	31826117
297175	297175	chr13	32400255	32400256	-1.0	0.0	31826118
