# Supplementary material for: Mutational constraint analysis workflow for overlapping short open reading frames and genomic neighbors
Source: BMC Genomics. 2025 Mar 14;26:254. doi: 10.1186/s12864-025-11444-w (PMC11909976; doi:10.1186/s12864-025-11444-w)
Supplement: Supplementary file 7 — Supplementary Material 7 [file 12864_2025_11444_MOESM7_ESM.zip › genomic-constraint-calculation-main-5/data/df_whitelist_brca2_mane.csv]

	transcript_id	chrom	pos	gene	coverage_median_approx	filters	af	strand	cds
13096781	ENST00000380152	chr13	32316461	BRCA2	32	[]		+	1
13096782	ENST00000380152	chr13	32316462	BRCA2	32	['PASS']	1.59057e-06	+	2
13096783	ENST00000380152	chr13	32316463	BRCA2	32	[]		+	3
13096784	ENST00000380152	chr13	32316464	BRCA2	32	['PASS']	6.84258e-07	+	4
13096785	ENST00000380152	chr13	32316465	BRCA2	32	['PASS']	1.20071e-06	+	5
13096786	ENST00000380152	chr13	32316466	BRCA2	32	['PASS']	2.40145e-06	+	6
13096787	ENST00000380152	chr13	32316467	BRCA2	32	['PASS']	4.10555e-06	+	7
13096788	ENST00000380152	chr13	32316468	BRCA2	32	[]		+	8
13096789	ENST00000380152	chr13	32316469	BRCA2	32	[]		+	9
13096790	ENST00000380152	chr13	32316470	BRCA2	32	['PASS']	1.20057e-06	+	10
13096791	ENST00000380152	chr13	32316471	BRCA2	32	['PASS']	2.05236e-06	+	11
13096792	ENST00000380152	chr13	32316472	BRCA2	32	[]		+	12
13096793	ENST00000380152	chr13	32316473	BRCA2	32	[]		+	13
13096794	ENST00000380152	chr13	32316474	BRCA2	32	['PASS']	1.20049e-06	+	14
13096795	ENST00000380152	chr13	32316475	BRCA2	32	['PASS']	6.8411e-07	+	15
13096796	ENST00000380152	chr13	32316476	BRCA2	32	[]		+	16
13096797	ENST00000380152	chr13	32316477	BRCA2	32	[]		+	17
13096798	ENST00000380152	chr13	32316478	BRCA2	31	[]		+	18
13096799	ENST00000380152	chr13	32316479	BRCA2	32	[]		+	19
13096800	ENST00000380152	chr13	32316480	BRCA2	32	[]		+	20
13096801	ENST00000380152	chr13	32316481	BRCA2	32	[]		+	21
13096802	ENST00000380152	chr13	32316482	BRCA2	32	['PASS']	2.40082e-06	+	22
13096803	ENST00000380152	chr13	32316483	BRCA2	31	['PASS']	1.59047e-06	+	23
13096804	ENST00000380152	chr13	32316484	BRCA2	32	['PASS']	6.84097e-07	+	24
13096805	ENST00000380152	chr13	32316485	BRCA2	32	['PASS']	6.84101e-07	+	25
13096806	ENST00000380152	chr13	32316486	BRCA2	32	['PASS']	3.18098e-06	+	26
13096807	ENST00000380152	chr13	32316487	BRCA2	32	['PASS']	8.89313e-06	+	27
13096808	ENST00000380152	chr13	32316488	BRCA2	32	['PASS']	4.10453e-06	+	28
13096809	ENST00000380152	chr13	32316489	BRCA2	32	['PASS']	3.18094e-06	+	29
13096810	ENST00000380152	chr13	32316490	BRCA2	32	[]		+	30
13096811	ENST00000380152	chr13	32316491	BRCA2	32	[]		+	31
13096812	ENST00000380152	chr13	32316492	BRCA2	32	['PASS']	3.42046e-06	+	32
13096813	ENST00000380152	chr13	32316493	BRCA2	32	[]		+	33
13096814	ENST00000380152	chr13	32316494	BRCA2	32	['PASS']	1.36818e-05	+	34
13096815	ENST00000380152	chr13	32316495	BRCA2	32	[]		+	35
13096816	ENST00000380152	chr13	32316496	BRCA2	32	[]		+	36
13096817	ENST00000380152	chr13	32316497	BRCA2	31	['PASS']	1.20044e-06	+	37
13096818	ENST00000380152	chr13	32316498	BRCA2	32	['PASS']	1.59046e-06	+	38
13096819	ENST00000380152	chr13	32316499	BRCA2	32	['PASS']	1.59045e-06	+	39
13096820	ENST00000380152	chr13	32316500	BRCA2	32	[]		+	40
13096821	ENST00000380152	chr13	32316501	BRCA2	32	['PASS']	1.59049e-06	+	41
13096822	ENST00000380152	chr13	32316503	BRCA2	32	['PASS']	1.59049e-06	+	43
13096823	ENST00000380152	chr13	32316504	BRCA2	32	['PASS']	1.20048e-06	+	44
13096824	ENST00000380152	chr13	32316505	BRCA2	32	[]		+	45
13096825	ENST00000380152	chr13	32316506	BRCA2	32	[]		+	46
13096826	ENST00000380152	chr13	32316507	BRCA2	32	['PASS']	7.52564e-06	+	47
13096827	ENST00000380152	chr13	32316508	BRCA2	32	[]		+	48
13096828	ENST00000380152	chr13	32316509	BRCA2	32	[]		+	49
13096829	ENST00000380152	chr13	32316510	BRCA2	32	[]		+	50
13096830	ENST00000380152	chr13	32316511	BRCA2	32	['PASS']	1.59052e-06	+	51
13096831	ENST00000380152	chr13	32316512	BRCA2	32	['PASS']	1.3684e-06	+	52
13096832	ENST00000380152	chr13	32316513	BRCA2	32	['PASS']	6.9104e-05	+	53
13096833	ENST00000380152	chr13	32316514	BRCA2	32	['PASS']	1.36839e-06	+	54
13096834	ENST00000380152	chr13	32316516	BRCA2	32	['PASS']	6.84237e-07	+	56
13096835	ENST00000380152	chr13	32316517	BRCA2	32	['PASS']	8.89501e-06	+	57
13096836	ENST00000380152	chr13	32316518	BRCA2	32	[]		+	58
13096837	ENST00000380152	chr13	32316519	BRCA2	32	['PASS']	3.42112e-06	+	59
13096838	ENST00000380152	chr13	32316520	BRCA2	32	['PASS']	6.84286e-07	+	60
13096839	ENST00000380152	chr13	32316521	BRCA2	32	['PASS']	2.73709e-06	+	61
13096840	ENST00000380152	chr13	32316522	BRCA2	32	['PASS']	8.21153e-06	+	62
13096841	ENST00000380152	chr13	32316523	BRCA2	32	['PASS']	3.18137e-06	+	63
13096842	ENST00000380152	chr13	32316524	BRCA2	32	[]		+	64
13096843	ENST00000380152	chr13	32316525	BRCA2	31	[]		+	65
13096844	ENST00000380152	chr13	32316526	BRCA2	31	['PASS']	6.84534e-07	+	66
13096845	ENST00000380152	chr13	32316527	BRCA2	31	[]		+	67
13096846	ENST00000380152	chr13	32319077	BRCA2	32	['PASS']	6.84674e-07	+	68
13096847	ENST00000380152	chr13	32319078	BRCA2	32	['PASS']	1.5913e-06	+	69
13096848	ENST00000380152	chr13	32319079	BRCA2	32	[]		+	70
13096849	ENST00000380152	chr13	32319080	BRCA2	32	['PASS']	6.84607e-07	+	71
13096850	ENST00000380152	chr13	32319081	BRCA2	32	['PASS']	2.54634e-05	+	72
13096851	ENST00000380152	chr13	32319082	BRCA2	32	['PASS']	1.36998e-06	+	73
13096852	ENST00000380152	chr13	32319083	BRCA2	32	[]		+	74
13096853	ENST00000380152	chr13	32319084	BRCA2	32	[]		+	75
13096854	ENST00000380152	chr13	32319085	BRCA2	32	[]		+	76
13096855	ENST00000380152	chr13	32319086	BRCA2	32	['PASS']	1.59122e-06	+	77
13096856	ENST00000380152	chr13	32319087	BRCA2	32	['PASS']	2.05423e-06	+	78
13096857	ENST00000380152	chr13	32319088	BRCA2	32	['PASS']	1.84872e-05	+	79
13096858	ENST00000380152	chr13	32319089	BRCA2	32	[]		+	80
13096859	ENST00000380152	chr13	32319090	BRCA2	31	['PASS']	4.11119e-06	+	81
13096860	ENST00000380152	chr13	32319091	BRCA2	32	[]		+	82
13096861	ENST00000380152	chr13	32319092	BRCA2	32	['PASS']	1.20402e-06	+	83
13096862	ENST00000380152	chr13	32319093	BRCA2	32	[]		+	84
13096863	ENST00000380152	chr13	32319094	BRCA2	32	['PASS']	1.59091e-06	+	85
13096864	ENST00000380152	chr13	32319095	BRCA2	32	[]		+	86
13096865	ENST00000380152	chr13	32319096	BRCA2	32	[]		+	87
13096866	ENST00000380152	chr13	32319097	BRCA2	32	[]		+	88
13096867	ENST00000380152	chr13	32319098	BRCA2	32	['PASS']	2.40391e-06	+	89
13096868	ENST00000380152	chr13	32319100	BRCA2	32	[]		+	91
13096869	ENST00000380152	chr13	32319101	BRCA2	32	['PASS']	2.05474e-06	+	92
13096870	ENST00000380152	chr13	32319102	BRCA2	32	['PASS']	1.59078e-06	+	93
13096871	ENST00000380152	chr13	32319103	BRCA2	32	[]		+	94
13096872	ENST00000380152	chr13	32319104	BRCA2	32	[]		+	95
13096873	ENST00000380152	chr13	32319105	BRCA2	32	[]		+	96
13096874	ENST00000380152	chr13	32319107	BRCA2	32	['PASS']	1.20139e-06	+	98
13096875	ENST00000380152	chr13	32319108	BRCA2	32	[]		+	99
13096876	ENST00000380152	chr13	32319109	BRCA2	32	[]		+	100
13096877	ENST00000380152	chr13	32319110	BRCA2	32	[]		+	101
13096878	ENST00000380152	chr13	32319111	BRCA2	32	['PASS']	4.79109e-06	+	102
13096879	ENST00000380152	chr13	32319112	BRCA2	32	[]		+	103
13096880	ENST00000380152	chr13	32319113	BRCA2	32	[]		+	104
13096881	ENST00000380152	chr13	32319114	BRCA2	32	[]		+	105
13096882	ENST00000380152	chr13	32319115	BRCA2	32	['PASS']	1.20124e-06	+	106
13096883	ENST00000380152	chr13	32319116	BRCA2	32	['PASS']	3.18137e-06	+	107
13096884	ENST00000380152	chr13	32319117	BRCA2	32	['PASS']	1.59065e-06	+	108
13096885	ENST00000380152	chr13	32319118	BRCA2	32	[]		+	109
13096886	ENST00000380152	chr13	32319119	BRCA2	32	['PASS']	1.59065e-06	+	110
13096887	ENST00000380152	chr13	32319120	BRCA2	32	[]		+	111
13096888	ENST00000380152	chr13	32319121	BRCA2	32	['PASS']	1.20133e-06	+	112
13096889	ENST00000380152	chr13	32319122	BRCA2	32	['PASS']	1.59059e-06	+	113
13096890	ENST00000380152	chr13	32319123	BRCA2	32	[]		+	114
13096891	ENST00000380152	chr13	32319124	BRCA2	32	[]		+	115
13096892	ENST00000380152	chr13	32319125	BRCA2	32	['PASS']	1.84782e-05	+	116
13096893	ENST00000380152	chr13	32319126	BRCA2	32	[]		+	117
13096894	ENST00000380152	chr13	32319127	BRCA2	32	[]		+	118
13096895	ENST00000380152	chr13	32319128	BRCA2	32	['PASS']	1.59054e-06	+	119
13096896	ENST00000380152	chr13	32319129	BRCA2	32	[]		+	120
13096897	ENST00000380152	chr13	32319130	BRCA2	32	['PASS']	1.59051e-06	+	121
13096898	ENST00000380152	chr13	32319131	BRCA2	32	['PASS']	1.43701e-05	+	122
13096899	ENST00000380152	chr13	32319132	BRCA2	32	[]		+	123
13096900	ENST00000380152	chr13	32319133	BRCA2	32	[]		+	124
13096901	ENST00000380152	chr13	32319135	BRCA2	32	[]		+	126
13096902	ENST00000380152	chr13	32319136	BRCA2	32	[]		+	127
13096903	ENST00000380152	chr13	32319137	BRCA2	32	[]		+	128
13096904	ENST00000380152	chr13	32319138	BRCA2	32	[]		+	129
13096905	ENST00000380152	chr13	32319139	BRCA2	32	[]		+	130
13096906	ENST00000380152	chr13	32319140	BRCA2	32	[]		+	131
13096907	ENST00000380152	chr13	32319141	BRCA2	32	[]		+	132
13096908	ENST00000380152	chr13	32319142	BRCA2	32	['PASS']	1.59054e-06	+	133
13096909	ENST00000380152	chr13	32319143	BRCA2	32	['PASS']	1.59054e-06	+	134
13096910	ENST00000380152	chr13	32319144	BRCA2	32	[]		+	135
13096911	ENST00000380152	chr13	32319145	BRCA2	32	['PASS']	4.78932e-06	+	136
13096912	ENST00000380152	chr13	32319146	BRCA2	32	[]		+	137
13096913	ENST00000380152	chr13	32319147	BRCA2	32	['PASS']	1.20054e-06	+	138
13096914	ENST00000380152	chr13	32319148	BRCA2	32	[]		+	139
13096915	ENST00000380152	chr13	32319149	BRCA2	32	[]		+	140
13096916	ENST00000380152	chr13	32319150	BRCA2	32	[]		+	141
13096917	ENST00000380152	chr13	32319151	BRCA2	32	['PASS']	1.20049e-06	+	142
13096918	ENST00000380152	chr13	32319152	BRCA2	32	[]		+	143
13096919	ENST00000380152	chr13	32319153	BRCA2	32	[]		+	144
13096920	ENST00000380152	chr13	32319154	BRCA2	32	['PASS']	4.77161e-06	+	145
13096921	ENST00000380152	chr13	32319155	BRCA2	32	[]		+	146
13096922	ENST00000380152	chr13	32319156	BRCA2	32	['PASS']	1.59053e-06	+	147
13096923	ENST00000380152	chr13	32319157	BRCA2	32	['PASS']	1.59053e-06	+	148
13096924	ENST00000380152	chr13	32319158	BRCA2	32	[]		+	149
13096925	ENST00000380152	chr13	32319159	BRCA2	32	[]		+	150
13096926	ENST00000380152	chr13	32319160	BRCA2	32	[]		+	151
13096927	ENST00000380152	chr13	32319161	BRCA2	32	[]		+	152
13096928	ENST00000380152	chr13	32319162	BRCA2	32	[]		+	153
13096929	ENST00000380152	chr13	32319163	BRCA2	32	['PASS']	1.59053e-06	+	154
13096930	ENST00000380152	chr13	32319164	BRCA2	32	['PASS']	3.18105e-06	+	155
13096931	ENST00000380152	chr13	32319165	BRCA2	32	[]		+	156
13096932	ENST00000380152	chr13	32319166	BRCA2	32	[]		+	157
13096933	ENST00000380152	chr13	32319167	BRCA2	32	[]		+	158
13096934	ENST00000380152	chr13	32319168	BRCA2	32	['PASS']	2.73637e-06	+	159
13096935	ENST00000380152	chr13	32319169	BRCA2	32	[]		+	160
13096936	ENST00000380152	chr13	32319170	BRCA2	32	[]		+	161
13096937	ENST00000380152	chr13	32319171	BRCA2	32	[]		+	162
13096938	ENST00000380152	chr13	32319172	BRCA2	32	[]		+	163
13096939	ENST00000380152	chr13	32319173	BRCA2	32	['PASS']	4.10461e-06	+	164
13096940	ENST00000380152	chr13	32319174	BRCA2	32	['PASS']	1.59052e-06	+	165
13096941	ENST00000380152	chr13	32319175	BRCA2	32	['PASS']	3.18106e-06	+	166
13096942	ENST00000380152	chr13	32319176	BRCA2	32	['PASS']	4.78864e-05	+	167
13096943	ENST00000380152	chr13	32319177	BRCA2	32	[]		+	168
13096944	ENST00000380152	chr13	32319178	BRCA2	32	[]		+	169
13096945	ENST00000380152	chr13	32319179	BRCA2	32	[]		+	170
13096946	ENST00000380152	chr13	32319180	BRCA2	32	['PASS']	1.09458e-05	+	171
13096947	ENST00000380152	chr13	32319181	BRCA2	32	['PASS']	1.50506e-05	+	172
13096948	ENST00000380152	chr13	32319182	BRCA2	32	[]		+	173
13096949	ENST00000380152	chr13	32319183	BRCA2	32	['PASS']	1.20039e-06	+	174
13096950	ENST00000380152	chr13	32319184	BRCA2	32	['PASS']	0.000102616	+	175
13096951	ENST00000380152	chr13	32319185	BRCA2	32	[]		+	176
13096952	ENST00000380152	chr13	32319186	BRCA2	32	[]		+	177
13096953	ENST00000380152	chr13	32319187	BRCA2	32	[]		+	178
13096954	ENST00000380152	chr13	32319188	BRCA2	32	['PASS']	5.47287e-05	+	179
13096955	ENST00000380152	chr13	32319189	BRCA2	32	['PASS']	3.18104e-06	+	180
13096956	ENST00000380152	chr13	32319190	BRCA2	32	['PASS']	2.05236e-06	+	181
13096957	ENST00000380152	chr13	32319191	BRCA2	32	['PASS']	7.52526e-06	+	182
13096958	ENST00000380152	chr13	32319192	BRCA2	32	['PASS']	4.10465e-06	+	183
13096959	ENST00000380152	chr13	32319193	BRCA2	32	[]		+	184
13096960	ENST00000380152	chr13	32319194	BRCA2	32	[]		+	185
13096961	ENST00000380152	chr13	32319195	BRCA2	32	[]		+	186
13096962	ENST00000380152	chr13	32319196	BRCA2	32	[]		+	187
13096963	ENST00000380152	chr13	32319197	BRCA2	32	[]		+	188
13096964	ENST00000380152	chr13	32319198	BRCA2	32	[]		+	189
13096965	ENST00000380152	chr13	32319199	BRCA2	32	['PASS']	1.5905e-06	+	190
13096966	ENST00000380152	chr13	32319200	BRCA2	32	['PASS']	1.36827e-06	+	191
13096967	ENST00000380152	chr13	32319201	BRCA2	32	[]		+	192
13096968	ENST00000380152	chr13	32319202	BRCA2	32	[]		+	193
13096969	ENST00000380152	chr13	32319203	BRCA2	32	['PASS']	1.5905e-06	+	194
13096970	ENST00000380152	chr13	32319204	BRCA2	32	[]		+	195
13096971	ENST00000380152	chr13	32319205	BRCA2	32	[]		+	196
13096972	ENST00000380152	chr13	32319206	BRCA2	32	['PASS']	1.5905e-06	+	197
13096973	ENST00000380152	chr13	32319207	BRCA2	32	['PASS']	0.000593838	+	198
13096974	ENST00000380152	chr13	32319208	BRCA2	32	[]		+	199
13096975	ENST00000380152	chr13	32319209	BRCA2	32	['PASS']	1.20062e-06	+	200
13096976	ENST00000380152	chr13	32319210	BRCA2	32	[]		+	201
13096977	ENST00000380152	chr13	32319211	BRCA2	32	[]		+	202
13096978	ENST00000380152	chr13	32319212	BRCA2	32	[]		+	203
13096979	ENST00000380152	chr13	32319213	BRCA2	32	[]		+	204
13096980	ENST00000380152	chr13	32319214	BRCA2	32	['PASS']	6.36211e-06	+	205
13096981	ENST00000380152	chr13	32319215	BRCA2	32	['PASS']	1.59053e-06	+	206
13096982	ENST00000380152	chr13	32319216	BRCA2	32	[]		+	207
13096983	ENST00000380152	chr13	32319217	BRCA2	32	[]		+	208
13096984	ENST00000380152	chr13	32319218	BRCA2	32	['PASS']	1.36844e-06	+	209
13096985	ENST00000380152	chr13	32319219	BRCA2	32	['PASS']	1.59052e-06	+	210
13096986	ENST00000380152	chr13	32319220	BRCA2	32	[]		+	211
13096987	ENST00000380152	chr13	32319221	BRCA2	32	[]		+	212
13096988	ENST00000380152	chr13	32319222	BRCA2	32	['PASS']	1.20071e-06	+	213
13096989	ENST00000380152	chr13	32319223	BRCA2	32	['PASS']	1.20105e-06	+	214
13096990	ENST00000380152	chr13	32319224	BRCA2	32	['PASS']	8.89482e-06	+	215
13096991	ENST00000380152	chr13	32319225	BRCA2	32	[]		+	216
13096992	ENST00000380152	chr13	32319226	BRCA2	32	['PASS']	1.20134e-06	+	217
13096993	ENST00000380152	chr13	32319227	BRCA2	32	[]		+	218
13096994	ENST00000380152	chr13	32319228	BRCA2	32	['PASS']	1.20089e-06	+	219
13096995	ENST00000380152	chr13	32319229	BRCA2	32	[]		+	220
13096996	ENST00000380152	chr13	32319230	BRCA2	32	['PASS']	3.18103e-06	+	221
13096997	ENST00000380152	chr13	32319231	BRCA2	32	['PASS']	1.36861e-06	+	222
13096998	ENST00000380152	chr13	32319232	BRCA2	32	['PASS']	0.000335988	+	223
13096999	ENST00000380152	chr13	32319233	BRCA2	32	['PASS']	1.20131e-06	+	224
13097000	ENST00000380152	chr13	32319234	BRCA2	32	['PASS']	1.59052e-06	+	225
13097001	ENST00000380152	chr13	32319235	BRCA2	32	[]		+	226
13097002	ENST00000380152	chr13	32319236	BRCA2	32	[]		+	227
13097003	ENST00000380152	chr13	32319237	BRCA2	32	[]		+	228
13097004	ENST00000380152	chr13	32319238	BRCA2	32	['PASS']	2.05287e-06	+	229
13097005	ENST00000380152	chr13	32319239	BRCA2	32	[]		+	230
13097006	ENST00000380152	chr13	32319240	BRCA2	32	['PASS']	0.000171751	+	231
13097007	ENST00000380152	chr13	32319241	BRCA2	32	['PASS']	1.59052e-06	+	232
13097008	ENST00000380152	chr13	32319242	BRCA2	32	[]		+	233
13097009	ENST00000380152	chr13	32319243	BRCA2	32	['PASS']	1.2009e-06	+	234
13097010	ENST00000380152	chr13	32319244	BRCA2	32	['PASS']	1.09478e-05	+	235
13097011	ENST00000380152	chr13	32319245	BRCA2	32	[]		+	236
13097012	ENST00000380152	chr13	32319246	BRCA2	32	[]		+	237
13097013	ENST00000380152	chr13	32319247	BRCA2	32	[]		+	238
13097014	ENST00000380152	chr13	32319248	BRCA2	32	[]		+	239
13097015	ENST00000380152	chr13	32319249	BRCA2	32	['PASS']	1.50532e-05	+	240
13097016	ENST00000380152	chr13	32319250	BRCA2	32	['PASS']	3.83165e-05	+	241
13097017	ENST00000380152	chr13	32319251	BRCA2	32	[]		+	242
13097018	ENST00000380152	chr13	32319252	BRCA2	32	[]		+	243
13097019	ENST00000380152	chr13	32319253	BRCA2	32	[]		+	244
13097020	ENST00000380152	chr13	32319254	BRCA2	32	[]		+	245
13097021	ENST00000380152	chr13	32319255	BRCA2	32	[]		+	246
13097022	ENST00000380152	chr13	32319256	BRCA2	32	['PASS']	1.59055e-06	+	247
13097023	ENST00000380152	chr13	32319257	BRCA2	32	['PASS']	1.20067e-06	+	248
13097024	ENST00000380152	chr13	32319258	BRCA2	32	['PASS']	1.59056e-06	+	249
13097025	ENST00000380152	chr13	32319259	BRCA2	32	['PASS']	2.73695e-06	+	250
13097026	ENST00000380152	chr13	32319260	BRCA2	32	[]		+	251
13097027	ENST00000380152	chr13	32319261	BRCA2	32	[]		+	252
13097028	ENST00000380152	chr13	32319262	BRCA2	32	[]		+	253
13097029	ENST00000380152	chr13	32319263	BRCA2	32	[]		+	254
13097030	ENST00000380152	chr13	32319264	BRCA2	32	['PASS']	1.2007e-06	+	255
13097031	ENST00000380152	chr13	32319265	BRCA2	32	[]		+	256
13097032	ENST00000380152	chr13	32319266	BRCA2	32	['PASS']	2.25779e-05	+	257
13097033	ENST00000380152	chr13	32319267	BRCA2	32	[]		+	258
13097034	ENST00000380152	chr13	32319268	BRCA2	32	[]		+	259
13097035	ENST00000380152	chr13	32319269	BRCA2	32	[]		+	260
13097036	ENST00000380152	chr13	32319270	BRCA2	32	[]		+	261
13097037	ENST00000380152	chr13	32319271	BRCA2	32	[]		+	262
13097038	ENST00000380152	chr13	32319272	BRCA2	32	[]		+	263
13097039	ENST00000380152	chr13	32319273	BRCA2	32	[]		+	264
13097040	ENST00000380152	chr13	32319274	BRCA2	32	[]		+	265
13097041	ENST00000380152	chr13	32319275	BRCA2	32	['PASS']	6.84225e-06	+	266
13097042	ENST00000380152	chr13	32319276	BRCA2	32	['PASS']	2.39477e-05	+	267
13097043	ENST00000380152	chr13	32319278	BRCA2	32	['PASS']	1.59057e-06	+	269
13097044	ENST00000380152	chr13	32319279	BRCA2	32	[]		+	270
13097045	ENST00000380152	chr13	32319280	BRCA2	32	[]		+	271
13097046	ENST00000380152	chr13	32319281	BRCA2	32	[]		+	272
13097047	ENST00000380152	chr13	32319282	BRCA2	32	['PASS']	6.36227e-06	+	273
13097048	ENST00000380152	chr13	32319283	BRCA2	32	['PASS']	1.59057e-06	+	274
13097049	ENST00000380152	chr13	32319284	BRCA2	32	[]		+	275
13097050	ENST00000380152	chr13	32319285	BRCA2	32	['PASS']	1.36837e-06	+	276
13097051	ENST00000380152	chr13	32319286	BRCA2	32	['PASS']	1.3684e-06	+	277
13097052	ENST00000380152	chr13	32319287	BRCA2	32	[]		+	278
13097053	ENST00000380152	chr13	32319288	BRCA2	32	[]		+	279
13097054	ENST00000380152	chr13	32319289	BRCA2	32	['PASS']	3.83152e-05	+	280
13097055	ENST00000380152	chr13	32319290	BRCA2	32	['PASS']	1.59057e-06	+	281
13097056	ENST00000380152	chr13	32319291	BRCA2	32	[]		+	282
13097057	ENST00000380152	chr13	32319292	BRCA2	32	[]		+	283
13097058	ENST00000380152	chr13	32319293	BRCA2	32	[]		+	284
13097059	ENST00000380152	chr13	32319295	BRCA2	32	[]		+	286
13097060	ENST00000380152	chr13	32319296	BRCA2	32	[]		+	287
13097061	ENST00000380152	chr13	32319298	BRCA2	32	['PASS']	1.20072e-06	+	289
13097062	ENST00000380152	chr13	32319299	BRCA2	32	[]		+	290
13097063	ENST00000380152	chr13	32319300	BRCA2	32	[]		+	291
13097064	ENST00000380152	chr13	32319301	BRCA2	32	[]		+	292
13097065	ENST00000380152	chr13	32319302	BRCA2	32	[]		+	293
13097066	ENST00000380152	chr13	32319303	BRCA2	32	[]		+	294
13097067	ENST00000380152	chr13	32319304	BRCA2	32	[]		+	295
13097068	ENST00000380152	chr13	32319305	BRCA2	32	[]		+	296
13097069	ENST00000380152	chr13	32319306	BRCA2	32	['PASS']	3.60269e-06	+	297
13097070	ENST00000380152	chr13	32319307	BRCA2	32	['PASS']	6.84318e-07	+	298
13097071	ENST00000380152	chr13	32319308	BRCA2	32	['PASS']	1.20101e-06	+	299
13097072	ENST00000380152	chr13	32319309	BRCA2	32	['PASS']	1.20103e-06	+	300
13097073	ENST00000380152	chr13	32319310	BRCA2	32	[]		+	301
13097074	ENST00000380152	chr13	32319311	BRCA2	32	[]		+	302
13097075	ENST00000380152	chr13	32319312	BRCA2	32	['PASS']	6.84474e-07	+	303
13097076	ENST00000380152	chr13	32319313	BRCA2	32	[]		+	304
13097077	ENST00000380152	chr13	32319314	BRCA2	32	['PASS']	1.59071e-06	+	305
13097078	ENST00000380152	chr13	32319315	BRCA2	32	[]		+	306
13097079	ENST00000380152	chr13	32319316	BRCA2	32	[]		+	307
13097080	ENST00000380152	chr13	32319317	BRCA2	32	[]		+	308
13097081	ENST00000380152	chr13	32319318	BRCA2	32	[]		+	309
13097082	ENST00000380152	chr13	32319319	BRCA2	31	[]		+	310
13097083	ENST00000380152	chr13	32319320	BRCA2	31	[]		+	311
13097084	ENST00000380152	chr13	32319321	BRCA2	32	[]		+	312
13097085	ENST00000380152	chr13	32319322	BRCA2	31	['PASS']	1.59091e-06	+	313
13097086	ENST00000380152	chr13	32319323	BRCA2	32	['PASS']	3.60993e-06	+	314
13097087	ENST00000380152	chr13	32319324	BRCA2	31	[]		+	315
13097088	ENST00000380152	chr13	32319325	BRCA2	31	['PASS']	1.59115e-06	+	316
13097089	ENST00000380152	chr13	32325076	BRCA2	27	[]		+	317
13097090	ENST00000380152	chr13	32325080	BRCA2	27	['PASS']	7.04379e-07	+	321
13097091	ENST00000380152	chr13	32325081	BRCA2	27	['PASS']	2.25044e-05	+	322
13097092	ENST00000380152	chr13	32325082	BRCA2	28	['PASS']	4.91352e-06	+	323
13097093	ENST00000380152	chr13	32325083	BRCA2	28	['PASS']	6.30795e-06	+	324
13097094	ENST00000380152	chr13	32325084	BRCA2	28	['PASS']	6.9935e-07	+	325
13097095	ENST00000380152	chr13	32325085	BRCA2	28	[]		+	326
13097096	ENST00000380152	chr13	32325086	BRCA2	28	[]		+	327
13097097	ENST00000380152	chr13	32325087	BRCA2	28	['PASS']	6.97055e-07	+	328
13097098	ENST00000380152	chr13	32325088	BRCA2	28	[]		+	329
13097099	ENST00000380152	chr13	32325090	BRCA2	29	[]		+	331
13097100	ENST00000380152	chr13	32325091	BRCA2	29	[]		+	332
13097101	ENST00000380152	chr13	32325092	BRCA2	29	[]		+	333
13097102	ENST00000380152	chr13	32325093	BRCA2	29	[]		+	334
13097103	ENST00000380152	chr13	32325094	BRCA2	29	['PASS']	6.93476e-07	+	335
13097104	ENST00000380152	chr13	32325095	BRCA2	29	['PASS']	1.38624e-06	+	336
13097105	ENST00000380152	chr13	32325097	BRCA2	29	['PASS']	6.91909e-07	+	338
13097106	ENST00000380152	chr13	32325098	BRCA2	29	['PASS']	6.916e-07	+	339
13097107	ENST00000380152	chr13	32325099	BRCA2	29	['PASS']	1.22109e-06	+	340
13097108	ENST00000380152	chr13	32325100	BRCA2	29	['PASS']	3.93493e-05	+	341
13097109	ENST00000380152	chr13	32325101	BRCA2	29	[]		+	342
13097110	ENST00000380152	chr13	32325102	BRCA2	29	['PASS']	2.20712e-05	+	343
13097111	ENST00000380152	chr13	32325103	BRCA2	29	[]		+	344
13097112	ENST00000380152	chr13	32325104	BRCA2	29	[]		+	345
13097113	ENST00000380152	chr13	32325105	BRCA2	29	[]		+	346
13097114	ENST00000380152	chr13	32325106	BRCA2	29	[]		+	347
13097115	ENST00000380152	chr13	32325107	BRCA2	29	[]		+	348
13097116	ENST00000380152	chr13	32325108	BRCA2	29	['PASS']	1.21111e-06	+	349
13097117	ENST00000380152	chr13	32325109	BRCA2	29	['PASS']	2.06203e-06	+	350
13097118	ENST00000380152	chr13	32325110	BRCA2	29	[]		+	351
13097119	ENST00000380152	chr13	32325111	BRCA2	30	['PASS']	9.62096e-06	+	352
13097120	ENST00000380152	chr13	32325112	BRCA2	29	['PASS']	2.19849e-05	+	353
13097121	ENST00000380152	chr13	32325113	BRCA2	29	[]		+	354
13097122	ENST00000380152	chr13	32325116	BRCA2	30	['PASS']	1.3728e-06	+	357
13097123	ENST00000380152	chr13	32325117	BRCA2	30	[]		+	358
13097124	ENST00000380152	chr13	32325118	BRCA2	29	[]		+	359
13097125	ENST00000380152	chr13	32325119	BRCA2	29	[]		+	360
13097126	ENST00000380152	chr13	32325120	BRCA2	30	[]		+	361
13097127	ENST00000380152	chr13	32325121	BRCA2	30	['PASS']	6.85948e-07	+	362
13097128	ENST00000380152	chr13	32325122	BRCA2	29	[]		+	363
13097129	ENST00000380152	chr13	32325123	BRCA2	29	[]		+	364
13097130	ENST00000380152	chr13	32325125	BRCA2	29	[]		+	366
13097131	ENST00000380152	chr13	32325126	BRCA2	30	['PASS']	2.41159e-06	+	367
13097132	ENST00000380152	chr13	32325127	BRCA2	30	[]		+	368
13097133	ENST00000380152	chr13	32325128	BRCA2	29	['PASS']	1.20544e-06	+	369
13097134	ENST00000380152	chr13	32325129	BRCA2	29	['PASS']	1.59128e-06	+	370
13097135	ENST00000380152	chr13	32325130	BRCA2	30	['PASS']	5.48747e-06	+	371
13097136	ENST00000380152	chr13	32325131	BRCA2	29	['PASS']	1.59142e-06	+	372
13097137	ENST00000380152	chr13	32325132	BRCA2	30	[]		+	373
13097138	ENST00000380152	chr13	32325133	BRCA2	29	[]		+	374
13097139	ENST00000380152	chr13	32325134	BRCA2	30	['PASS']	2.74426e-06	+	375
13097140	ENST00000380152	chr13	32325135	BRCA2	30	[]		+	376
13097141	ENST00000380152	chr13	32325136	BRCA2	30	[]		+	377
13097142	ENST00000380152	chr13	32325137	BRCA2	30	['PASS']	3.18269e-06	+	378
13097143	ENST00000380152	chr13	32325138	BRCA2	30	['PASS']	3.43176e-06	+	379
13097144	ENST00000380152	chr13	32325139	BRCA2	30	[]		+	380
13097145	ENST00000380152	chr13	32325140	BRCA2	29	[]		+	381
13097146	ENST00000380152	chr13	32325141	BRCA2	29	[]		+	382
13097147	ENST00000380152	chr13	32325142	BRCA2	30	['PASS']	3.43344e-06	+	383
13097148	ENST00000380152	chr13	32325143	BRCA2	30	[]		+	384
13097149	ENST00000380152	chr13	32325144	BRCA2	30	[]		+	385
13097150	ENST00000380152	chr13	32325145	BRCA2	29	['PASS']	1.20936e-06	+	386
13097151	ENST00000380152	chr13	32325146	BRCA2	30	[]		+	387
13097152	ENST00000380152	chr13	32325147	BRCA2	30	[]		+	388
13097153	ENST00000380152	chr13	32325148	BRCA2	29	[]		+	389
13097154	ENST00000380152	chr13	32325149	BRCA2	30	[]		+	390
13097155	ENST00000380152	chr13	32325150	BRCA2	30	['PASS']	1.59164e-06	+	391
13097156	ENST00000380152	chr13	32325151	BRCA2	30	[]		+	392
13097157	ENST00000380152	chr13	32325152	BRCA2	29	[]		+	393
13097158	ENST00000380152	chr13	32325153	BRCA2	29	['PASS']	6.89329e-07	+	394
13097159	ENST00000380152	chr13	32325154	BRCA2	29	[]		+	395
13097160	ENST00000380152	chr13	32325155	BRCA2	29	['PASS']	2.43254e-06	+	396
13097161	ENST00000380152	chr13	32325156	BRCA2	29	['PASS']	6.89838e-07	+	397
13097162	ENST00000380152	chr13	32325158	BRCA2	29	['PASS']	6.90069e-07	+	399
13097163	ENST00000380152	chr13	32325159	BRCA2	29	[]		+	400
13097164	ENST00000380152	chr13	32325160	BRCA2	29	[]		+	401
13097165	ENST00000380152	chr13	32325161	BRCA2	29	['PASS']	6.91391e-07	+	402
13097166	ENST00000380152	chr13	32325162	BRCA2	29	[]		+	403
13097167	ENST00000380152	chr13	32325163	BRCA2	29	['PASS']	1.38531e-06	+	404
13097168	ENST00000380152	chr13	32325164	BRCA2	29	[]		+	405
13097169	ENST00000380152	chr13	32325165	BRCA2	29	[]		+	406
13097170	ENST00000380152	chr13	32325166	BRCA2	29	[]		+	407
13097171	ENST00000380152	chr13	32325167	BRCA2	29	[]		+	408
13097172	ENST00000380152	chr13	32325168	BRCA2	29	[]		+	409
13097173	ENST00000380152	chr13	32325169	BRCA2	29	['PASS']	6.96475e-07	+	410
13097174	ENST00000380152	chr13	32325170	BRCA2	29	[]		+	411
13097175	ENST00000380152	chr13	32325171	BRCA2	29	[]		+	412
13097176	ENST00000380152	chr13	32325172	BRCA2	29	['PASS']	2.0957e-06	+	413
13097177	ENST00000380152	chr13	32325173	BRCA2	29	[]		+	414
13097178	ENST00000380152	chr13	32325175	BRCA2	28	['PASS']	4.21711e-06	+	416
13097179	ENST00000380152	chr13	32325176	BRCA2	28	[]		+	417
13097180	ENST00000380152	chr13	32325177	BRCA2	28	[]		+	418
13097181	ENST00000380152	chr13	32325178	BRCA2	28	[]		+	419
13097182	ENST00000380152	chr13	32325179	BRCA2	27	['PASS']	7.11279e-07	+	420
13097183	ENST00000380152	chr13	32325180	BRCA2	27	['PASS']	2.5646e-06	+	421
13097184	ENST00000380152	chr13	32325181	BRCA2	27	[]		+	422
13097185	ENST00000380152	chr13	32325182	BRCA2	27	[]		+	423
13097186	ENST00000380152	chr13	32325184	BRCA2	26	['PASS']	3.08696e-05	+	425
13097187	ENST00000380152	chr13	32326101	BRCA2	31	['PASS']	1.37345e-06	+	426
13097188	ENST00000380152	chr13	32326102	BRCA2	31	['PASS']	6.86744e-07	+	427
13097189	ENST00000380152	chr13	32326103	BRCA2	31	['PASS']	6.86678e-06	+	428
13097190	ENST00000380152	chr13	32326104	BRCA2	31	[]		+	429
13097191	ENST00000380152	chr13	32326105	BRCA2	31	['PASS']	3.1962e-06	+	430
13097192	ENST00000380152	chr13	32326106	BRCA2	31	[]		+	431
13097193	ENST00000380152	chr13	32326107	BRCA2	31	[]		+	432
13097194	ENST00000380152	chr13	32326108	BRCA2	31	[]		+	433
13097195	ENST00000380152	chr13	32326109	BRCA2	31	[]		+	434
13097196	ENST00000380152	chr13	32326110	BRCA2	31	[]		+	435
13097197	ENST00000380152	chr13	32326111	BRCA2	31	['PASS']	1.37227e-06	+	436
13097198	ENST00000380152	chr13	32326112	BRCA2	31	['PASS']	1.59693e-06	+	437
13097199	ENST00000380152	chr13	32326113	BRCA2	31	['PASS']	6.17377e-06	+	438
13097200	ENST00000380152	chr13	32326114	BRCA2	31	[]		+	439
13097201	ENST00000380152	chr13	32326115	BRCA2	31	['PASS']	6.03587e-05	+	440
13097202	ENST00000380152	chr13	32326116	BRCA2	31	['PASS']	6.03584e-05	+	441
13097203	ENST00000380152	chr13	32326117	BRCA2	31	['PASS']	1.09747e-05	+	442
13097204	ENST00000380152	chr13	32326118	BRCA2	31	[]		+	443
13097205	ENST00000380152	chr13	32326119	BRCA2	31	['PASS']	6.8584e-07	+	444
13097206	ENST00000380152	chr13	32326120	BRCA2	31	[]		+	445
13097207	ENST00000380152	chr13	32326121	BRCA2	31	[]		+	446
13097208	ENST00000380152	chr13	32326122	BRCA2	31	[]		+	447
13097209	ENST00000380152	chr13	32326123	BRCA2	31	[]		+	448
13097210	ENST00000380152	chr13	32326124	BRCA2	31	['PASS']	6.85993e-07	+	449
13097211	ENST00000380152	chr13	32326125	BRCA2	31	['PASS']	1.20346e-06	+	450
13097212	ENST00000380152	chr13	32326126	BRCA2	31	[]		+	451
13097213	ENST00000380152	chr13	32326127	BRCA2	31	['PASS']	2.05817e-06	+	452
13097214	ENST00000380152	chr13	32326128	BRCA2	31	[]		+	453
13097215	ENST00000380152	chr13	32326129	BRCA2	31	['PASS']	3.19003e-06	+	454
13097216	ENST00000380152	chr13	32326130	BRCA2	31	['PASS']	3.43078e-06	+	455
13097217	ENST00000380152	chr13	32326131	BRCA2	31	['PASS']	6.8613e-07	+	456
13097218	ENST00000380152	chr13	32326132	BRCA2	31	['PASS']	3.18962e-06	+	457
13097219	ENST00000380152	chr13	32326133	BRCA2	31	[]		+	458
13097220	ENST00000380152	chr13	32326134	BRCA2	31	['PASS']	3.18925e-06	+	459
13097221	ENST00000380152	chr13	32326135	BRCA2	31	[]		+	460
13097222	ENST00000380152	chr13	32326136	BRCA2	31	['PASS']	1.59446e-06	+	461
13097223	ENST00000380152	chr13	32326137	BRCA2	31	[]		+	462
13097224	ENST00000380152	chr13	32326138	BRCA2	31	[]		+	463
13097225	ENST00000380152	chr13	32326139	BRCA2	31	['PASS']	2.74519e-06	+	464
13097226	ENST00000380152	chr13	32326140	BRCA2	31	[]		+	465
13097227	ENST00000380152	chr13	32326141	BRCA2	31	[]		+	466
13097228	ENST00000380152	chr13	32326142	BRCA2	31	['PASS']	2.12764e-05	+	467
13097229	ENST00000380152	chr13	32326143	BRCA2	31	['PASS']	6.86448e-07	+	468
13097230	ENST00000380152	chr13	32326144	BRCA2	31	[]		+	469
13097231	ENST00000380152	chr13	32326145	BRCA2	31	[]		+	470
13097232	ENST00000380152	chr13	32326146	BRCA2	31	[]		+	471
13097233	ENST00000380152	chr13	32326147	BRCA2	31	['PASS']	1.59376e-06	+	472
13097234	ENST00000380152	chr13	32326149	BRCA2	31	[]		+	474
13097235	ENST00000380152	chr13	32326150	BRCA2	31	[]		+	475
13097236	ENST00000380152	chr13	32326242	BRCA2	31	[]		+	476
13097237	ENST00000380152	chr13	32326243	BRCA2	31	['PASS']	1.20118e-06	+	477
13097238	ENST00000380152	chr13	32326244	BRCA2	31	[]		+	478
13097239	ENST00000380152	chr13	32326245	BRCA2	31	[]		+	479
13097240	ENST00000380152	chr13	32326246	BRCA2	31	[]		+	480
13097241	ENST00000380152	chr13	32326247	BRCA2	31	[]		+	481
13097242	ENST00000380152	chr13	32326248	BRCA2	31	[]		+	482
13097243	ENST00000380152	chr13	32326249	BRCA2	31	[]		+	483
13097244	ENST00000380152	chr13	32326250	BRCA2	31	[]		+	484
13097245	ENST00000380152	chr13	32326251	BRCA2	31	[]		+	485
13097246	ENST00000380152	chr13	32326252	BRCA2	31	[]		+	486
13097247	ENST00000380152	chr13	32326253	BRCA2	31	['PASS']	3.42206e-06	+	487
13097248	ENST00000380152	chr13	32326254	BRCA2	31	[]		+	488
13097249	ENST00000380152	chr13	32326255	BRCA2	31	[]		+	489
13097250	ENST00000380152	chr13	32326256	BRCA2	31	[]		+	490
13097251	ENST00000380152	chr13	32326257	BRCA2	31	[]		+	491
13097252	ENST00000380152	chr13	32326258	BRCA2	31	['PASS']	1.20092e-06	+	492
13097253	ENST00000380152	chr13	32326259	BRCA2	31	[]		+	493
13097254	ENST00000380152	chr13	32326260	BRCA2	31	[]		+	494
13097255	ENST00000380152	chr13	32326261	BRCA2	31	[]		+	495
13097256	ENST00000380152	chr13	32326262	BRCA2	31	['PASS']	1.59115e-06	+	496
13097257	ENST00000380152	chr13	32326263	BRCA2	31	['PASS']	6.84367e-07	+	497
13097258	ENST00000380152	chr13	32326264	BRCA2	31	[]		+	498
13097259	ENST00000380152	chr13	32326265	BRCA2	31	[]		+	499
13097260	ENST00000380152	chr13	32326267	BRCA2	31	['PASS']	3.18225e-06	+	501
13097261	ENST00000380152	chr13	32326268	BRCA2	31	['PASS']	5.88626e-05	+	502
13097262	ENST00000380152	chr13	32326269	BRCA2	31	['PASS']	2.05342e-06	+	503
13097263	ENST00000380152	chr13	32326270	BRCA2	31	[]		+	504
13097264	ENST00000380152	chr13	32326271	BRCA2	31	['PASS']	6.84523e-07	+	505
13097265	ENST00000380152	chr13	32326272	BRCA2	31	['PASS']	0.00018345	+	506
13097266	ENST00000380152	chr13	32326273	BRCA2	31	['PASS']	1.2015e-06	+	507
13097267	ENST00000380152	chr13	32326274	BRCA2	31	[]		+	508
13097268	ENST00000380152	chr13	32326275	BRCA2	31	[]		+	509
13097269	ENST00000380152	chr13	32326276	BRCA2	31	[]		+	510
13097270	ENST00000380152	chr13	32326277	BRCA2	31	[]		+	511
13097271	ENST00000380152	chr13	32326278	BRCA2	31	[]		+	512
13097272	ENST00000380152	chr13	32326279	BRCA2	31	[]		+	513
13097273	ENST00000380152	chr13	32326280	BRCA2	31	[]		+	514
13097274	ENST00000380152	chr13	32326281	BRCA2	31	[]		+	515
13097275	ENST00000380152	chr13	32326282	BRCA2	31	[]		+	516
13097276	ENST00000380152	chr13	32326499	BRCA2	30	['PASS']	2.06938e-06	+	517
13097277	ENST00000380152	chr13	32326500	BRCA2	30	['PASS']	8.26822e-06	+	518
13097278	ENST00000380152	chr13	32326501	BRCA2	30	[]		+	519
13097279	ENST00000380152	chr13	32326502	BRCA2	30	['PASS']	3.43944e-06	+	520
13097280	ENST00000380152	chr13	32326503	BRCA2	30	['PASS']	1.50949e-05	+	521
13097281	ENST00000380152	chr13	32326504	BRCA2	30	[]		+	522
13097282	ENST00000380152	chr13	32326505	BRCA2	30	[]		+	523
13097283	ENST00000380152	chr13	32326506	BRCA2	31	[]		+	524
13097284	ENST00000380152	chr13	32326507	BRCA2	31	[]		+	525
13097285	ENST00000380152	chr13	32326508	BRCA2	30	['PASS']	1.59073e-06	+	526
13097286	ENST00000380152	chr13	32326510	BRCA2	30	[]		+	528
13097287	ENST00000380152	chr13	32326511	BRCA2	31	[]		+	529
13097288	ENST00000380152	chr13	32326512	BRCA2	31	[]		+	530
13097289	ENST00000380152	chr13	32326513	BRCA2	31	[]		+	531
13097290	ENST00000380152	chr13	32326514	BRCA2	31	[]		+	532
13097291	ENST00000380152	chr13	32326515	BRCA2	31	[]		+	533
13097292	ENST00000380152	chr13	32326516	BRCA2	31	['PASS']	1.36875e-05	+	534
13097293	ENST00000380152	chr13	32326517	BRCA2	31	['PASS']	6.84377e-07	+	535
13097294	ENST00000380152	chr13	32326518	BRCA2	31	['PASS']	1.1135e-05	+	536
13097295	ENST00000380152	chr13	32326519	BRCA2	30	[]		+	537
13097296	ENST00000380152	chr13	32326520	BRCA2	31	['PASS']	1.20104e-06	+	538
13097297	ENST00000380152	chr13	32326521	BRCA2	31	['PASS']	3.18136e-06	+	539
13097298	ENST00000380152	chr13	32326522	BRCA2	31	[]		+	540
13097299	ENST00000380152	chr13	32326523	BRCA2	31	[]		+	541
13097300	ENST00000380152	chr13	32326524	BRCA2	31	['PASS']	1.2008e-06	+	542
13097301	ENST00000380152	chr13	32326525	BRCA2	31	['PASS']	1.20072e-06	+	543
13097302	ENST00000380152	chr13	32326526	BRCA2	31	[]		+	544
13097303	ENST00000380152	chr13	32326527	BRCA2	31	['PASS']	1.20065e-06	+	545
13097304	ENST00000380152	chr13	32326528	BRCA2	31	[]		+	546
13097305	ENST00000380152	chr13	32326529	BRCA2	31	[]		+	547
13097306	ENST00000380152	chr13	32326530	BRCA2	31	[]		+	548
13097307	ENST00000380152	chr13	32326531	BRCA2	31	[]		+	549
13097308	ENST00000380152	chr13	32326532	BRCA2	31	['PASS']	1.59067e-06	+	550
13097309	ENST00000380152	chr13	32326533	BRCA2	31	['PASS']	6.36268e-06	+	551
13097310	ENST00000380152	chr13	32326534	BRCA2	31	['PASS']	4.78915e-06	+	552
13097311	ENST00000380152	chr13	32326535	BRCA2	31	[]		+	553
13097312	ENST00000380152	chr13	32326536	BRCA2	31	[]		+	554
13097313	ENST00000380152	chr13	32326537	BRCA2	31	[]		+	555
13097314	ENST00000380152	chr13	32326538	BRCA2	31	['PASS']	6.84146e-07	+	556
13097315	ENST00000380152	chr13	32326539	BRCA2	31	[]		+	557
13097316	ENST00000380152	chr13	32326540	BRCA2	31	['PASS']	2.4009e-06	+	558
13097317	ENST00000380152	chr13	32326541	BRCA2	31	['PASS']	1.59066e-06	+	559
13097318	ENST00000380152	chr13	32326542	BRCA2	31	['PASS']	1.20046e-06	+	560
13097319	ENST00000380152	chr13	32326543	BRCA2	31	[]		+	561
13097320	ENST00000380152	chr13	32326544	BRCA2	31	[]		+	562
13097321	ENST00000380152	chr13	32326545	BRCA2	31	[]		+	563
13097322	ENST00000380152	chr13	32326546	BRCA2	31	['PASS']	1.59066e-06	+	564
13097323	ENST00000380152	chr13	32326547	BRCA2	31	[]		+	565
13097324	ENST00000380152	chr13	32326548	BRCA2	31	[]		+	566
13097325	ENST00000380152	chr13	32326549	BRCA2	31	[]		+	567
13097326	ENST00000380152	chr13	32326550	BRCA2	31	['PASS']	3.18131e-06	+	568
13097327	ENST00000380152	chr13	32326551	BRCA2	31	['PASS']	1.20041e-06	+	569
13097328	ENST00000380152	chr13	32326552	BRCA2	31	[]		+	570
13097329	ENST00000380152	chr13	32326553	BRCA2	31	[]		+	571
13097330	ENST00000380152	chr13	32326554	BRCA2	31	['PASS']	1.36824e-06	+	572
13097331	ENST00000380152	chr13	32326555	BRCA2	31	[]		+	573
13097332	ENST00000380152	chr13	32326556	BRCA2	31	['PASS']	1.2004e-06	+	574
13097333	ENST00000380152	chr13	32326557	BRCA2	31	['PASS']	2.40083e-06	+	575
13097334	ENST00000380152	chr13	32326558	BRCA2	31	[]		+	576
13097335	ENST00000380152	chr13	32326559	BRCA2	31	[]		+	577
13097336	ENST00000380152	chr13	32326560	BRCA2	31	['PASS']	1.20044e-06	+	578
13097337	ENST00000380152	chr13	32326561	BRCA2	31	[]		+	579
13097338	ENST00000380152	chr13	32326562	BRCA2	31	[]		+	580
13097339	ENST00000380152	chr13	32326563	BRCA2	31	[]		+	581
13097340	ENST00000380152	chr13	32326564	BRCA2	31	['PASS']	1.20047e-06	+	582
13097341	ENST00000380152	chr13	32326565	BRCA2	31	[]		+	583
13097342	ENST00000380152	chr13	32326567	BRCA2	31	['PASS']	3.18133e-06	+	585
13097343	ENST00000380152	chr13	32326568	BRCA2	31	[]		+	586
13097344	ENST00000380152	chr13	32326569	BRCA2	31	['PASS']	7.52704e-06	+	587
13097345	ENST00000380152	chr13	32326570	BRCA2	31	[]		+	588
13097346	ENST00000380152	chr13	32326571	BRCA2	31	[]		+	589
13097347	ENST00000380152	chr13	32326572	BRCA2	31	[]		+	590
13097348	ENST00000380152	chr13	32326573	BRCA2	31	[]		+	591
13097349	ENST00000380152	chr13	32326574	BRCA2	31	[]		+	592
13097350	ENST00000380152	chr13	32326575	BRCA2	31	[]		+	593
13097351	ENST00000380152	chr13	32326576	BRCA2	31	['PASS']	1.20193e-06	+	594
13097352	ENST00000380152	chr13	32326577	BRCA2	31	['PASS']	2.05431e-06	+	595
13097353	ENST00000380152	chr13	32326578	BRCA2	31	[]		+	596
13097354	ENST00000380152	chr13	32326579	BRCA2	31	[]		+	597
13097355	ENST00000380152	chr13	32326580	BRCA2	31	['PASS']	8.90668e-06	+	598
13097356	ENST00000380152	chr13	32326581	BRCA2	31	['PASS']	4.11174e-06	+	599
13097357	ENST00000380152	chr13	32326582	BRCA2	31	[]		+	600
13097358	ENST00000380152	chr13	32326583	BRCA2	31	['PASS']	2.742e-06	+	601
13097359	ENST00000380152	chr13	32326585	BRCA2	30	[]		+	603
13097360	ENST00000380152	chr13	32326586	BRCA2	30	[]		+	604
13097361	ENST00000380152	chr13	32326587	BRCA2	30	[]		+	605
13097362	ENST00000380152	chr13	32326589	BRCA2	30	[]		+	607
13097363	ENST00000380152	chr13	32326590	BRCA2	30	['PASS']	2.74577e-06	+	608
13097364	ENST00000380152	chr13	32326591	BRCA2	30	['PASS']	1.30449e-05	+	609
13097365	ENST00000380152	chr13	32326592	BRCA2	30	[]		+	610
13097366	ENST00000380152	chr13	32326593	BRCA2	30	[]		+	611
13097367	ENST00000380152	chr13	32326594	BRCA2	30	[]		+	612
13097368	ENST00000380152	chr13	32326595	BRCA2	30	['PASS']	1.21032e-06	+	613
13097369	ENST00000380152	chr13	32326596	BRCA2	30	[]		+	614
13097370	ENST00000380152	chr13	32326597	BRCA2	30	[]		+	615
13097371	ENST00000380152	chr13	32326598	BRCA2	30	[]		+	616
13097372	ENST00000380152	chr13	32326599	BRCA2	30	[]		+	617
13097373	ENST00000380152	chr13	32326600	BRCA2	30	[]		+	618
13097374	ENST00000380152	chr13	32326601	BRCA2	30	['PASS']	3.44572e-06	+	619
13097375	ENST00000380152	chr13	32326603	BRCA2	30	[]		+	621
13097376	ENST00000380152	chr13	32326604	BRCA2	30	['PASS']	1.22543e-06	+	622
13097377	ENST00000380152	chr13	32326605	BRCA2	30	['PASS']	3.34307e-05	+	623
13097378	ENST00000380152	chr13	32326606	BRCA2	30	[]		+	624
13097379	ENST00000380152	chr13	32326608	BRCA2	30	[]		+	626
13097380	ENST00000380152	chr13	32326609	BRCA2	30	['PASS']	4.72765e-05	+	627
13097381	ENST00000380152	chr13	32326610	BRCA2	29	['PASS']	1.40514e-06	+	628
13097382	ENST00000380152	chr13	32326611	BRCA2	29	[]		+	629
13097383	ENST00000380152	chr13	32326612	BRCA2	29	['PASS']	7.01747e-07	+	630
13097384	ENST00000380152	chr13	32326613	BRCA2	29	['PASS']	7.02132e-07	+	631
13097385	ENST00000380152	chr13	32329443	BRCA2	28	[]		+	632
13097386	ENST00000380152	chr13	32329444	BRCA2	28	['PASS']	9.70955e-06	+	633
13097387	ENST00000380152	chr13	32329445	BRCA2	27	[]		+	634
13097388	ENST00000380152	chr13	32329446	BRCA2	28	[]		+	635
13097389	ENST00000380152	chr13	32329447	BRCA2	28	['PASS']	1.38585e-06	+	636
13097390	ENST00000380152	chr13	32329448	BRCA2	28	[]		+	637
13097391	ENST00000380152	chr13	32329449	BRCA2	28	[]		+	638
13097392	ENST00000380152	chr13	32329450	BRCA2	28	[]		+	639
13097393	ENST00000380152	chr13	32329452	BRCA2	28	[]		+	641
13097394	ENST00000380152	chr13	32329454	BRCA2	28	['PASS']	1.60299e-06	+	643
13097395	ENST00000380152	chr13	32329455	BRCA2	28	['PASS']	6.91976e-07	+	644
13097396	ENST00000380152	chr13	32329456	BRCA2	28	[]		+	645
13097397	ENST00000380152	chr13	32329457	BRCA2	28	['PASS']	6.91815e-07	+	646
13097398	ENST00000380152	chr13	32329458	BRCA2	28	[]		+	647
13097399	ENST00000380152	chr13	32329459	BRCA2	28	[]		+	648
13097400	ENST00000380152	chr13	32329460	BRCA2	28	[]		+	649
13097401	ENST00000380152	chr13	32329463	BRCA2	28	[]		+	652
13097402	ENST00000380152	chr13	32329464	BRCA2	28	[]		+	653
13097403	ENST00000380152	chr13	32329465	BRCA2	28	[]		+	654
13097404	ENST00000380152	chr13	32329466	BRCA2	28	[]		+	655
13097405	ENST00000380152	chr13	32329467	BRCA2	28	['PASS']	6.91797e-07	+	656
13097406	ENST00000380152	chr13	32329471	BRCA2	28	[]		+	660
13097407	ENST00000380152	chr13	32329472	BRCA2	28	[]		+	661
13097408	ENST00000380152	chr13	32329474	BRCA2	28	[]		+	663
13097409	ENST00000380152	chr13	32329476	BRCA2	28	['PASS']	2.07531e-06	+	665
13097410	ENST00000380152	chr13	32329479	BRCA2	28	['PASS']	1.60257e-06	+	668
13097411	ENST00000380152	chr13	32329480	BRCA2	28	[]		+	669
13097412	ENST00000380152	chr13	32329482	BRCA2	28	[]		+	671
13097413	ENST00000380152	chr13	32329484	BRCA2	28	['PASS']	1.38424e-06	+	673
13097414	ENST00000380152	chr13	32329485	BRCA2	28	['PASS']	2.4368e-06	+	674
13097415	ENST00000380152	chr13	32329486	BRCA2	28	[]		+	675
13097416	ENST00000380152	chr13	32329487	BRCA2	28	['PASS']	2.07738e-06	+	676
13097417	ENST00000380152	chr13	32329489	BRCA2	28	[]		+	678
13097418	ENST00000380152	chr13	32329490	BRCA2	28	['PASS']	3.20904e-06	+	679
13097419	ENST00000380152	chr13	32329492	BRCA2	27	['PASS']	2.44825e-06	+	681
13097420	ENST00000380152	chr13	32330920	BRCA2	28	['PASS']	1.22831e-06	+	683
13097421	ENST00000380152	chr13	32330921	BRCA2	28	[]		+	684
13097422	ENST00000380152	chr13	32330922	BRCA2	29	['PASS']	1.38147e-06	+	685
13097423	ENST00000380152	chr13	32330923	BRCA2	29	[]		+	686
13097424	ENST00000380152	chr13	32330924	BRCA2	29	[]		+	687
13097425	ENST00000380152	chr13	32330926	BRCA2	29	[]		+	689
13097426	ENST00000380152	chr13	32330927	BRCA2	29	[]		+	690
13097427	ENST00000380152	chr13	32330928	BRCA2	29	[]		+	691
13097428	ENST00000380152	chr13	32330929	BRCA2	29	[]		+	692
13097429	ENST00000380152	chr13	32330930	BRCA2	29	[]		+	693
13097430	ENST00000380152	chr13	32330931	BRCA2	29	['PASS']	1.0981e-05	+	694
13097431	ENST00000380152	chr13	32330932	BRCA2	29	['PASS']	7.54354e-06	+	695
13097432	ENST00000380152	chr13	32330933	BRCA2	30	[]		+	696
13097433	ENST00000380152	chr13	32330934	BRCA2	29	[]		+	697
13097434	ENST00000380152	chr13	32330935	BRCA2	30	[]		+	698
13097435	ENST00000380152	chr13	32330936	BRCA2	30	[]		+	699
13097436	ENST00000380152	chr13	32330937	BRCA2	30	[]		+	700
13097437	ENST00000380152	chr13	32330938	BRCA2	30	[]		+	701
13097438	ENST00000380152	chr13	32330940	BRCA2	30	['PASS']	6.85198e-07	+	703
13097439	ENST00000380152	chr13	32330941	BRCA2	30	['PASS']	1.20237e-06	+	704
13097440	ENST00000380152	chr13	32330942	BRCA2	30	['PASS']	4.77581e-06	+	705
13097441	ENST00000380152	chr13	32330944	BRCA2	30	['PASS']	3.18376e-06	+	707
13097442	ENST00000380152	chr13	32330945	BRCA2	30	['PASS']	1.71196e-05	+	708
13097443	ENST00000380152	chr13	32330946	BRCA2	30	['PASS']	4.79338e-06	+	709
13097444	ENST00000380152	chr13	32330947	BRCA2	30	['PASS']	6.16237e-06	+	710
13097445	ENST00000380152	chr13	32330948	BRCA2	30	['PASS']	2.40281e-06	+	711
13097446	ENST00000380152	chr13	32330949	BRCA2	30	['PASS']	6.847e-07	+	712
13097447	ENST00000380152	chr13	32330950	BRCA2	30	['PASS']	6.8454e-07	+	713
13097448	ENST00000380152	chr13	32330951	BRCA2	30	[]		+	714
13097449	ENST00000380152	chr13	32330952	BRCA2	30	[]		+	715
13097450	ENST00000380152	chr13	32330953	BRCA2	30	['PASS']	1.20123e-06	+	716
13097451	ENST00000380152	chr13	32330954	BRCA2	30	[]		+	717
13097452	ENST00000380152	chr13	32330955	BRCA2	30	[]		+	718
13097453	ENST00000380152	chr13	32330956	BRCA2	30	[]		+	719
13097454	ENST00000380152	chr13	32330957	BRCA2	30	[]		+	720
13097455	ENST00000380152	chr13	32330959	BRCA2	30	[]		+	722
13097456	ENST00000380152	chr13	32330960	BRCA2	30	[]		+	723
13097457	ENST00000380152	chr13	32330961	BRCA2	30	['PASS']	1.20069e-06	+	724
13097458	ENST00000380152	chr13	32330962	BRCA2	30	['PASS']	3.1827e-06	+	725
13097459	ENST00000380152	chr13	32330963	BRCA2	30	[]		+	726
13097460	ENST00000380152	chr13	32330964	BRCA2	30	[]		+	727
13097461	ENST00000380152	chr13	32330965	BRCA2	30	[]		+	728
13097462	ENST00000380152	chr13	32330966	BRCA2	30	[]		+	729
13097463	ENST00000380152	chr13	32330967	BRCA2	30	['PASS']	1.23174e-05	+	730
13097464	ENST00000380152	chr13	32330968	BRCA2	30	[]		+	731
13097465	ENST00000380152	chr13	32330969	BRCA2	30	[]		+	732
13097466	ENST00000380152	chr13	32330970	BRCA2	30	[]		+	733
13097467	ENST00000380152	chr13	32330971	BRCA2	30	[]		+	734
13097468	ENST00000380152	chr13	32330972	BRCA2	30	['PASS']	4.78955e-06	+	735
13097469	ENST00000380152	chr13	32330973	BRCA2	30	[]		+	736
13097470	ENST00000380152	chr13	32330974	BRCA2	30	['PASS']	3.60167e-06	+	737
13097471	ENST00000380152	chr13	32330975	BRCA2	30	[]		+	738
13097472	ENST00000380152	chr13	32330976	BRCA2	30	[]		+	739
13097473	ENST00000380152	chr13	32330977	BRCA2	30	['PASS']	1.57365e-05	+	740
13097474	ENST00000380152	chr13	32330979	BRCA2	30	['PASS']	2.73695e-05	+	742
13097475	ENST00000380152	chr13	32330980	BRCA2	30	[]		+	743
13097476	ENST00000380152	chr13	32330981	BRCA2	30	['PASS']	2.73682e-06	+	744
13097477	ENST00000380152	chr13	32330982	BRCA2	30	['PASS']	1.20057e-06	+	745
13097478	ENST00000380152	chr13	32330983	BRCA2	30	['PASS']	3.18185e-06	+	746
13097479	ENST00000380152	chr13	32330984	BRCA2	30	['PASS']	1.16318e-05	+	747
13097480	ENST00000380152	chr13	32330985	BRCA2	30	[]		+	748
13097481	ENST00000380152	chr13	32330986	BRCA2	30	[]		+	749
13097482	ENST00000380152	chr13	32330987	BRCA2	30	['PASS']	8.691e-05	+	750
13097483	ENST00000380152	chr13	32330988	BRCA2	30	[]		+	751
13097484	ENST00000380152	chr13	32330989	BRCA2	30	['PASS']	4.77291e-06	+	752
13097485	ENST00000380152	chr13	32330990	BRCA2	30	[]		+	753
13097486	ENST00000380152	chr13	32330991	BRCA2	30	['PASS']	2.73737e-06	+	754
13097487	ENST00000380152	chr13	32330992	BRCA2	30	[]		+	755
13097488	ENST00000380152	chr13	32330993	BRCA2	30	[]		+	756
13097489	ENST00000380152	chr13	32330994	BRCA2	30	[]		+	757
13097490	ENST00000380152	chr13	32330995	BRCA2	30	[]		+	758
13097491	ENST00000380152	chr13	32330996	BRCA2	30	[]		+	759
13097492	ENST00000380152	chr13	32330997	BRCA2	30	['PASS']	1.20148e-06	+	760
13097493	ENST00000380152	chr13	32330998	BRCA2	30	[]		+	761
13097494	ENST00000380152	chr13	32330999	BRCA2	30	[]		+	762
13097495	ENST00000380152	chr13	32331000	BRCA2	30	[]		+	763
13097496	ENST00000380152	chr13	32331001	BRCA2	30	['PASS']	1.20195e-06	+	764
13097497	ENST00000380152	chr13	32331002	BRCA2	30	['PASS']	2.4044e-06	+	765
13097498	ENST00000380152	chr13	32331003	BRCA2	30	[]		+	766
13097499	ENST00000380152	chr13	32331005	BRCA2	30	[]		+	768
13097500	ENST00000380152	chr13	32331006	BRCA2	30	[]		+	769
13097501	ENST00000380152	chr13	32331007	BRCA2	30	['PASS']	3.18269e-06	+	770
13097502	ENST00000380152	chr13	32331008	BRCA2	30	['PASS']	1.59141e-06	+	771
13097503	ENST00000380152	chr13	32331009	BRCA2	29	[]		+	772
13097504	ENST00000380152	chr13	32331010	BRCA2	29	['PASS']	6.85229e-07	+	773
13097505	ENST00000380152	chr13	32331011	BRCA2	29	[]		+	774
13097506	ENST00000380152	chr13	32331012	BRCA2	29	[]		+	775
13097507	ENST00000380152	chr13	32331013	BRCA2	29	[]		+	776
13097508	ENST00000380152	chr13	32331014	BRCA2	29	[]		+	777
13097509	ENST00000380152	chr13	32331015	BRCA2	29	[]		+	778
13097510	ENST00000380152	chr13	32331016	BRCA2	29	['PASS']	2.41095e-06	+	779
13097511	ENST00000380152	chr13	32331017	BRCA2	29	[]		+	780
13097512	ENST00000380152	chr13	32331018	BRCA2	29	['PASS']	1.59193e-06	+	781
13097513	ENST00000380152	chr13	32331019	BRCA2	29	['PASS']	1.2072e-06	+	782
13097514	ENST00000380152	chr13	32331020	BRCA2	29	['PASS']	1.20804e-06	+	783
13097515	ENST00000380152	chr13	32331021	BRCA2	29	['PASS']	4.81078e-06	+	784
13097516	ENST00000380152	chr13	32331023	BRCA2	28	[]		+	786
13097517	ENST00000380152	chr13	32331024	BRCA2	28	[]		+	787
13097518	ENST00000380152	chr13	32331025	BRCA2	28	[]		+	788
13097519	ENST00000380152	chr13	32331026	BRCA2	28	['PASS']	6.89748e-07	+	789
13097520	ENST00000380152	chr13	32331027	BRCA2	28	[]		+	790
13097521	ENST00000380152	chr13	32331029	BRCA2	27	[]		+	792
13097522	ENST00000380152	chr13	32331030	BRCA2	27	['PASS']	6.90362e-07	+	793
13097523	ENST00000380152	chr13	32332272	BRCA2	30	[]		+	794
13097524	ENST00000380152	chr13	32332273	BRCA2	30	[]		+	795
13097525	ENST00000380152	chr13	32332274	BRCA2	30	['PASS']	1.76847e-05	+	796
13097526	ENST00000380152	chr13	32332275	BRCA2	30	[]		+	797
13097527	ENST00000380152	chr13	32332277	BRCA2	30	['PASS']	6.90583e-07	+	799
13097528	ENST00000380152	chr13	32332278	BRCA2	30	['PASS']	1.58726e-05	+	800
13097529	ENST00000380152	chr13	32332279	BRCA2	30	['PASS']	6.89681e-07	+	801
13097530	ENST00000380152	chr13	32332280	BRCA2	30	['PASS']	6.89228e-07	+	802
13097531	ENST00000380152	chr13	32332281	BRCA2	30	[]		+	803
13097532	ENST00000380152	chr13	32332282	BRCA2	30	[]		+	804
13097533	ENST00000380152	chr13	32332283	BRCA2	30	['PASS']	1.60547e-06	+	805
13097534	ENST00000380152	chr13	32332284	BRCA2	30	[]		+	806
13097535	ENST00000380152	chr13	32332285	BRCA2	30	['PASS']	2.06669e-06	+	807
13097536	ENST00000380152	chr13	32332286	BRCA2	30	[]		+	808
13097537	ENST00000380152	chr13	32332287	BRCA2	30	['PASS']	6.88903e-07	+	809
13097538	ENST00000380152	chr13	32332288	BRCA2	30	['PASS']	6.88721e-07	+	810
13097539	ENST00000380152	chr13	32332289	BRCA2	30	['PASS']	7.57626e-06	+	811
13097540	ENST00000380152	chr13	32332290	BRCA2	30	[]		+	812
13097541	ENST00000380152	chr13	32332291	BRCA2	30	[]		+	813
13097542	ENST00000380152	chr13	32332292	BRCA2	30	[]		+	814
13097543	ENST00000380152	chr13	32332293	BRCA2	30	['PASS']	1.20508e-06	+	815
13097544	ENST00000380152	chr13	32332295	BRCA2	30	[]		+	817
13097545	ENST00000380152	chr13	32332296	BRCA2	30	['PASS']	2.75349e-06	+	818
13097546	ENST00000380152	chr13	32332297	BRCA2	30	[]		+	819
13097547	ENST00000380152	chr13	32332298	BRCA2	30	[]		+	820
13097548	ENST00000380152	chr13	32332299	BRCA2	30	[]		+	821
13097549	ENST00000380152	chr13	32332300	BRCA2	30	[]		+	822
13097550	ENST00000380152	chr13	32332301	BRCA2	30	['PASS']	6.88119e-07	+	823
13097551	ENST00000380152	chr13	32332302	BRCA2	30	['PASS']	1.37609e-06	+	824
13097552	ENST00000380152	chr13	32332303	BRCA2	30	['PASS']	2.54596e-05	+	825
13097553	ENST00000380152	chr13	32332304	BRCA2	30	['PASS']	6.88244e-07	+	826
13097554	ENST00000380152	chr13	32332305	BRCA2	30	[]		+	827
13097555	ENST00000380152	chr13	32332306	BRCA2	30	['PASS']	1.60624e-06	+	828
13097556	ENST00000380152	chr13	32332307	BRCA2	30	[]		+	829
13097557	ENST00000380152	chr13	32332308	BRCA2	30	['PASS']	1.60589e-06	+	830
13097558	ENST00000380152	chr13	32332310	BRCA2	30	[]		+	832
13097559	ENST00000380152	chr13	32332311	BRCA2	30	[]		+	833
13097560	ENST00000380152	chr13	32332312	BRCA2	30	[]		+	834
13097561	ENST00000380152	chr13	32332313	BRCA2	30	[]		+	835
13097562	ENST00000380152	chr13	32332316	BRCA2	30	['PASS']	2.06353e-06	+	838
13097563	ENST00000380152	chr13	32332317	BRCA2	30	[]		+	839
13097564	ENST00000380152	chr13	32332318	BRCA2	30	[]		+	840
13097565	ENST00000380152	chr13	32332319	BRCA2	30	['PASS']	6.88715e-06	+	841
13097566	ENST00000380152	chr13	32332320	BRCA2	30	['PASS']	1.61006e-06	+	842
13097567	ENST00000380152	chr13	32332323	BRCA2	30	['PASS']	6.8875e-07	+	845
13097568	ENST00000380152	chr13	32332325	BRCA2	30	['PASS']	2.06648e-06	+	847
13097569	ENST00000380152	chr13	32332326	BRCA2	30	['PASS']	1.37798e-06	+	848
13097570	ENST00000380152	chr13	32332327	BRCA2	30	[]		+	849
13097571	ENST00000380152	chr13	32332328	BRCA2	30	[]		+	850
13097572	ENST00000380152	chr13	32332329	BRCA2	30	[]		+	851
13097573	ENST00000380152	chr13	32332330	BRCA2	30	[]		+	852
13097574	ENST00000380152	chr13	32332331	BRCA2	30	[]		+	853
13097575	ENST00000380152	chr13	32332332	BRCA2	30	[]		+	854
13097576	ENST00000380152	chr13	32332333	BRCA2	30	[]		+	855
13097577	ENST00000380152	chr13	32332334	BRCA2	30	['PASS']	1.79379e-05	+	856
13097578	ENST00000380152	chr13	32332335	BRCA2	30	['PASS']	3.23215e-06	+	857
13097579	ENST00000380152	chr13	32332336	BRCA2	30	[]		+	858
13097580	ENST00000380152	chr13	32332337	BRCA2	30	[]		+	859
13097581	ENST00000380152	chr13	32332338	BRCA2	30	['PASS']	1.38086e-06	+	860
13097582	ENST00000380152	chr13	32332339	BRCA2	30	['PASS']	6.90684e-07	+	861
13097583	ENST00000380152	chr13	32332342	BRCA2	30	[]		+	864
13097584	ENST00000380152	chr13	32332344	BRCA2	30	['PASS']	1.61825e-06	+	866
13097585	ENST00000380152	chr13	32332345	BRCA2	30	['PASS']	3.45728e-06	+	867
13097586	ENST00000380152	chr13	32332346	BRCA2	31	[]		+	868
13097587	ENST00000380152	chr13	32332347	BRCA2	31	[]		+	869
13097588	ENST00000380152	chr13	32332349	BRCA2	31	[]		+	871
13097589	ENST00000380152	chr13	32332350	BRCA2	30	[]		+	872
13097590	ENST00000380152	chr13	32332351	BRCA2	31	[]		+	873
13097591	ENST00000380152	chr13	32332352	BRCA2	31	[]		+	874
13097592	ENST00000380152	chr13	32332353	BRCA2	30	[]		+	875
13097593	ENST00000380152	chr13	32332354	BRCA2	31	[]		+	876
13097594	ENST00000380152	chr13	32332355	BRCA2	31	[]		+	877
13097595	ENST00000380152	chr13	32332356	BRCA2	30	['PASS']	1.38491e-06	+	878
13097596	ENST00000380152	chr13	32332357	BRCA2	31	['PASS']	1.21019e-06	+	879
13097597	ENST00000380152	chr13	32332358	BRCA2	31	[]		+	880
13097598	ENST00000380152	chr13	32332360	BRCA2	30	[]		+	882
13097599	ENST00000380152	chr13	32332361	BRCA2	31	['PASS']	1.61801e-06	+	883
13097600	ENST00000380152	chr13	32332362	BRCA2	31	[]		+	884
13097601	ENST00000380152	chr13	32332363	BRCA2	31	[]		+	885
13097602	ENST00000380152	chr13	32332364	BRCA2	30	['PASS']	5.53874e-06	+	886
13097603	ENST00000380152	chr13	32332365	BRCA2	31	['PASS']	7.06044e-05	+	887
13097604	ENST00000380152	chr13	32332366	BRCA2	31	[]		+	888
13097605	ENST00000380152	chr13	32332367	BRCA2	31	[]		+	889
13097606	ENST00000380152	chr13	32332369	BRCA2	31	['PASS']	4.1538e-06	+	891
13097607	ENST00000380152	chr13	32332370	BRCA2	31	[]		+	892
13097608	ENST00000380152	chr13	32332371	BRCA2	31	['PASS']	4.8578e-06	+	893
13097609	ENST00000380152	chr13	32332372	BRCA2	31	[]		+	894
13097610	ENST00000380152	chr13	32332373	BRCA2	31	[]		+	895
13097611	ENST00000380152	chr13	32332374	BRCA2	31	[]		+	896
13097612	ENST00000380152	chr13	32332375	BRCA2	31	['PASS']	1.622e-06	+	897
13097613	ENST00000380152	chr13	32332376	BRCA2	31	['PASS']	6.9318e-07	+	898
13097614	ENST00000380152	chr13	32332377	BRCA2	31	[]		+	899
13097615	ENST00000380152	chr13	32332378	BRCA2	31	['PASS']	3.24305e-06	+	900
13097616	ENST00000380152	chr13	32332380	BRCA2	31	['PASS']	4.1623e-06	+	902
13097617	ENST00000380152	chr13	32332381	BRCA2	31	[]		+	903
13097618	ENST00000380152	chr13	32332383	BRCA2	31	['PASS']	2.08295e-05	+	905
13097619	ENST00000380152	chr13	32332384	BRCA2	31	[]		+	906
13097620	ENST00000380152	chr13	32332385	BRCA2	31	['PASS']	1.38852e-06	+	907
13097621	ENST00000380152	chr13	32332386	BRCA2	31	[]		+	908
13097622	ENST00000380152	chr13	32332387	BRCA2	31	['PASS']	3.19442e-05	+	909
13097623	ENST00000380152	chr13	32332389	BRCA2	31	[]		+	911
13097624	ENST00000380152	chr13	32332390	BRCA2	31	[]		+	912
13097625	ENST00000380152	chr13	32332391	BRCA2	31	[]		+	913
13097626	ENST00000380152	chr13	32332392	BRCA2	31	['PASS']	6.04959e-06	+	914
13097627	ENST00000380152	chr13	32332393	BRCA2	31	[]		+	915
13097628	ENST00000380152	chr13	32332394	BRCA2	31	['PASS']	1.63143e-06	+	916
13097629	ENST00000380152	chr13	32332395	BRCA2	31	[]		+	917
13097630	ENST00000380152	chr13	32332396	BRCA2	31	['PASS']	9.72659e-06	+	918
13097631	ENST00000380152	chr13	32332397	BRCA2	31	['PASS']	2.08397e-06	+	919
13097632	ENST00000380152	chr13	32332398	BRCA2	31	[]		+	920
13097633	ENST00000380152	chr13	32332400	BRCA2	31	[]		+	922
13097634	ENST00000380152	chr13	32332401	BRCA2	31	[]		+	923
13097635	ENST00000380152	chr13	32332402	BRCA2	31	[]		+	924
13097636	ENST00000380152	chr13	32332403	BRCA2	31	[]		+	925
13097637	ENST00000380152	chr13	32332406	BRCA2	31	['PASS']	4.90794e-06	+	928
13097638	ENST00000380152	chr13	32332407	BRCA2	31	[]		+	929
13097639	ENST00000380152	chr13	32332409	BRCA2	31	['PASS']	2.7786e-06	+	931
13097640	ENST00000380152	chr13	32332411	BRCA2	31	[]		+	933
13097641	ENST00000380152	chr13	32332412	BRCA2	31	[]		+	934
13097642	ENST00000380152	chr13	32332413	BRCA2	31	[]		+	935
13097643	ENST00000380152	chr13	32332414	BRCA2	31	[]		+	936
13097644	ENST00000380152	chr13	32332415	BRCA2	31	[]		+	937
13097645	ENST00000380152	chr13	32332416	BRCA2	31	['PASS']	1.39024e-06	+	938
13097646	ENST00000380152	chr13	32332417	BRCA2	31	[]		+	939
13097647	ENST00000380152	chr13	32332419	BRCA2	31	[]		+	941
13097648	ENST00000380152	chr13	32332420	BRCA2	31	['PASS']	3.28385e-06	+	942
13097649	ENST00000380152	chr13	32332421	BRCA2	31	['PASS']	7.99099e-05	+	943
13097650	ENST00000380152	chr13	32332422	BRCA2	31	['PASS']	1.39018e-06	+	944
13097651	ENST00000380152	chr13	32332423	BRCA2	31	[]		+	945
13097652	ENST00000380152	chr13	32332425	BRCA2	31	[]		+	947
13097653	ENST00000380152	chr13	32332426	BRCA2	31	['PASS']	1.20466e-06	+	948
13097654	ENST00000380152	chr13	32332427	BRCA2	31	[]		+	949
13097655	ENST00000380152	chr13	32332428	BRCA2	31	['PASS']	6.96146e-07	+	950
13097656	ENST00000380152	chr13	32332429	BRCA2	31	[]		+	951
13097657	ENST00000380152	chr13	32332430	BRCA2	31	['PASS']	1.20469e-06	+	952
13097658	ENST00000380152	chr13	32332431	BRCA2	31	[]		+	953
13097659	ENST00000380152	chr13	32332432	BRCA2	31	[]		+	954
13097660	ENST00000380152	chr13	32332433	BRCA2	31	['PASS']	1.20444e-06	+	955
13097661	ENST00000380152	chr13	32332434	BRCA2	31	['PASS']	6.95468e-05	+	956
13097662	ENST00000380152	chr13	32332435	BRCA2	31	['PASS']	1.64737e-06	+	957
13097663	ENST00000380152	chr13	32332438	BRCA2	31	['PASS']	1.39235e-06	+	960
13097664	ENST00000380152	chr13	32332440	BRCA2	31	[]		+	962
13097665	ENST00000380152	chr13	32332441	BRCA2	31	['PASS']	9.91378e-06	+	963
13097666	ENST00000380152	chr13	32332442	BRCA2	31	['PASS']	0.000195646	+	964
13097667	ENST00000380152	chr13	32332443	BRCA2	31	[]		+	965
13097668	ENST00000380152	chr13	32332444	BRCA2	31	[]		+	966
13097669	ENST00000380152	chr13	32332445	BRCA2	31	['PASS']	1.65092e-06	+	967
13097670	ENST00000380152	chr13	32332446	BRCA2	31	[]		+	968
13097671	ENST00000380152	chr13	32332447	BRCA2	31	['PASS']	6.98369e-07	+	969
13097672	ENST00000380152	chr13	32332448	BRCA2	31	[]		+	970
13097673	ENST00000380152	chr13	32332449	BRCA2	31	['PASS']	4.37544e-05	+	971
13097674	ENST00000380152	chr13	32332450	BRCA2	31	[]		+	972
13097675	ENST00000380152	chr13	32332451	BRCA2	31	['PASS']	1.64586e-06	+	973
13097676	ENST00000380152	chr13	32332452	BRCA2	31	[]		+	974
13097677	ENST00000380152	chr13	32332453	BRCA2	31	['PASS']	2.77889e-06	+	975
13097678	ENST00000380152	chr13	32332454	BRCA2	31	[]		+	976
13097679	ENST00000380152	chr13	32332455	BRCA2	31	['PASS']	1.64118e-06	+	977
13097680	ENST00000380152	chr13	32332456	BRCA2	31	['PASS']	0.000995472	+	978
13097681	ENST00000380152	chr13	32332457	BRCA2	31	[]		+	979
13097682	ENST00000380152	chr13	32332458	BRCA2	31	[]		+	980
13097683	ENST00000380152	chr13	32332459	BRCA2	31	['PASS']	7.63395e-06	+	981
13097684	ENST00000380152	chr13	32332460	BRCA2	31	[]		+	982
13097685	ENST00000380152	chr13	32332461	BRCA2	31	[]		+	983
13097686	ENST00000380152	chr13	32332462	BRCA2	31	[]		+	984
13097687	ENST00000380152	chr13	32332463	BRCA2	31	[]		+	985
13097688	ENST00000380152	chr13	32332464	BRCA2	31	[]		+	986
13097689	ENST00000380152	chr13	32332465	BRCA2	31	['PASS']	0.000120763	+	987
13097690	ENST00000380152	chr13	32332466	BRCA2	31	[]		+	988
13097691	ENST00000380152	chr13	32332467	BRCA2	31	[]		+	989
13097692	ENST00000380152	chr13	32332468	BRCA2	31	[]		+	990
13097693	ENST00000380152	chr13	32332469	BRCA2	31	['PASS']	1.64072e-06	+	991
13097694	ENST00000380152	chr13	32332470	BRCA2	31	['PASS']	3.2811e-06	+	992
13097695	ENST00000380152	chr13	32332471	BRCA2	31	['PASS']	1.20086e-06	+	993
13097696	ENST00000380152	chr13	32332472	BRCA2	31	[]		+	994
13097697	ENST00000380152	chr13	32332473	BRCA2	31	['PASS']	6.93404e-07	+	995
13097698	ENST00000380152	chr13	32332474	BRCA2	31	[]		+	996
13097699	ENST00000380152	chr13	32332475	BRCA2	31	[]		+	997
13097700	ENST00000380152	chr13	32332476	BRCA2	31	['PASS']	3.27753e-06	+	998
13097701	ENST00000380152	chr13	32332478	BRCA2	31	['PASS']	1.63769e-06	+	1000
13097702	ENST00000380152	chr13	32332479	BRCA2	31	['PASS']	2.07706e-06	+	1001
13097703	ENST00000380152	chr13	32332482	BRCA2	31	['PASS']	1.20047e-06	+	1004
13097704	ENST00000380152	chr13	32332483	BRCA2	31	[]		+	1005
13097705	ENST00000380152	chr13	32332484	BRCA2	31	['PASS']	6.45047e-06	+	1006
13097706	ENST00000380152	chr13	32332485	BRCA2	31	[]		+	1007
13097707	ENST00000380152	chr13	32332486	BRCA2	31	[]		+	1008
13097708	ENST00000380152	chr13	32332487	BRCA2	31	[]		+	1009
13097709	ENST00000380152	chr13	32332488	BRCA2	31	[]		+	1010
13097710	ENST00000380152	chr13	32332489	BRCA2	31	['PASS']	4.18954e-05	+	1011
13097711	ENST00000380152	chr13	32332490	BRCA2	31	['PASS']	1.09824e-05	+	1012
13097712	ENST00000380152	chr13	32332491	BRCA2	31	[]		+	1013
13097713	ENST00000380152	chr13	32332492	BRCA2	31	[]		+	1014
13097714	ENST00000380152	chr13	32332493	BRCA2	31	[]		+	1015
13097715	ENST00000380152	chr13	32332494	BRCA2	31	[]		+	1016
13097716	ENST00000380152	chr13	32332496	BRCA2	31	[]		+	1018
13097717	ENST00000380152	chr13	32332497	BRCA2	31	[]		+	1019
13097718	ENST00000380152	chr13	32332498	BRCA2	31	[]		+	1020
13097719	ENST00000380152	chr13	32332499	BRCA2	31	['PASS']	3.4283e-06	+	1021
13097720	ENST00000380152	chr13	32332500	BRCA2	31	['PASS']	5.48461e-06	+	1022
13097721	ENST00000380152	chr13	32332501	BRCA2	31	[]		+	1023
13097722	ENST00000380152	chr13	32332502	BRCA2	31	[]		+	1024
13097723	ENST00000380152	chr13	32332503	BRCA2	31	[]		+	1025
13097724	ENST00000380152	chr13	32332504	BRCA2	31	['PASS']	3.19545e-06	+	1026
13097725	ENST00000380152	chr13	32332505	BRCA2	31	[]		+	1027
13097726	ENST00000380152	chr13	32332506	BRCA2	31	[]		+	1028
13097727	ENST00000380152	chr13	32332507	BRCA2	31	['PASS']	2.40074e-06	+	1029
13097728	ENST00000380152	chr13	32332508	BRCA2	31	[]		+	1030
13097729	ENST00000380152	chr13	32332510	BRCA2	31	['PASS']	2.05562e-06	+	1032
13097730	ENST00000380152	chr13	32332511	BRCA2	31	['PASS']	1.37033e-06	+	1033
13097731	ENST00000380152	chr13	32332512	BRCA2	31	[]		+	1034
13097732	ENST00000380152	chr13	32332513	BRCA2	31	[]		+	1035
13097733	ENST00000380152	chr13	32332514	BRCA2	31	[]		+	1036
13097734	ENST00000380152	chr13	32332515	BRCA2	31	['PASS']	2.40071e-06	+	1037
13097735	ENST00000380152	chr13	32332516	BRCA2	31	[]		+	1038
13097736	ENST00000380152	chr13	32332517	BRCA2	31	['PASS']	1.37099e-06	+	1039
13097737	ENST00000380152	chr13	32332518	BRCA2	31	['PASS']	8.90743e-05	+	1040
13097738	ENST00000380152	chr13	32332519	BRCA2	31	[]		+	1041
13097739	ENST00000380152	chr13	32332520	BRCA2	31	[]		+	1042
13097740	ENST00000380152	chr13	32332521	BRCA2	31	[]		+	1043
13097741	ENST00000380152	chr13	32332522	BRCA2	31	[]		+	1044
13097742	ENST00000380152	chr13	32332523	BRCA2	31	['PASS']	2.40077e-06	+	1045
13097743	ENST00000380152	chr13	32332524	BRCA2	31	[]		+	1046
13097744	ENST00000380152	chr13	32332525	BRCA2	31	['PASS']	6.8527e-07	+	1047
13097745	ENST00000380152	chr13	32332526	BRCA2	31	[]		+	1048
13097746	ENST00000380152	chr13	32332527	BRCA2	31	[]		+	1049
13097747	ENST00000380152	chr13	32332528	BRCA2	31	[]		+	1050
13097748	ENST00000380152	chr13	32332529	BRCA2	31	['PASS']	1.59613e-06	+	1051
13097749	ENST00000380152	chr13	32332530	BRCA2	31	[]		+	1052
13097750	ENST00000380152	chr13	32332531	BRCA2	31	[]		+	1053
13097751	ENST00000380152	chr13	32332532	BRCA2	31	['PASS']	6.38574e-06	+	1054
13097752	ENST00000380152	chr13	32332533	BRCA2	31	['PASS']	2.40075e-06	+	1055
13097753	ENST00000380152	chr13	32332535	BRCA2	31	[]		+	1057
13097754	ENST00000380152	chr13	32332536	BRCA2	31	['PASS']	1.59477e-06	+	1058
13097755	ENST00000380152	chr13	32332537	BRCA2	31	['PASS']	3.2871e-05	+	1059
13097756	ENST00000380152	chr13	32332538	BRCA2	31	['PASS']	1.59435e-06	+	1060
13097757	ENST00000380152	chr13	32332539	BRCA2	31	[]		+	1061
13097758	ENST00000380152	chr13	32332540	BRCA2	31	['PASS']	1.20037e-06	+	1062
13097759	ENST00000380152	chr13	32332541	BRCA2	31	['PASS']	1.36951e-06	+	1063
13097760	ENST00000380152	chr13	32332542	BRCA2	31	[]		+	1064
13097761	ENST00000380152	chr13	32332543	BRCA2	31	['PASS']	1.59334e-06	+	1065
13097762	ENST00000380152	chr13	32332544	BRCA2	31	['PASS']	1.59329e-06	+	1066
13097763	ENST00000380152	chr13	32332545	BRCA2	31	[]		+	1067
13097764	ENST00000380152	chr13	32332546	BRCA2	31	[]		+	1068
13097765	ENST00000380152	chr13	32332547	BRCA2	31	['PASS']	1.59286e-06	+	1069
13097766	ENST00000380152	chr13	32332548	BRCA2	31	['PASS']	4.46131e-05	+	1070
13097767	ENST00000380152	chr13	32332549	BRCA2	31	[]		+	1071
13097768	ENST00000380152	chr13	32332550	BRCA2	31	[]		+	1072
13097769	ENST00000380152	chr13	32332551	BRCA2	31	[]		+	1073
13097770	ENST00000380152	chr13	32332552	BRCA2	31	['PASS']	2.05419e-06	+	1074
13097771	ENST00000380152	chr13	32332553	BRCA2	31	[]		+	1075
13097772	ENST00000380152	chr13	32332554	BRCA2	31	['PASS']	1.5939e-06	+	1076
13097773	ENST00000380152	chr13	32332555	BRCA2	31	['PASS']	1.59636e-06	+	1077
13097774	ENST00000380152	chr13	32332556	BRCA2	31	['PASS']	4.80333e-06	+	1078
13097775	ENST00000380152	chr13	32332557	BRCA2	31	[]		+	1079
13097776	ENST00000380152	chr13	32332558	BRCA2	31	[]		+	1080
13097777	ENST00000380152	chr13	32332559	BRCA2	31	['PASS']	3.18749e-06	+	1081
13097778	ENST00000380152	chr13	32332560	BRCA2	31	[]		+	1082
13097779	ENST00000380152	chr13	32332561	BRCA2	31	[]		+	1083
13097780	ENST00000380152	chr13	32332563	BRCA2	31	['PASS']	1.20069e-06	+	1085
13097781	ENST00000380152	chr13	32332564	BRCA2	31	[]		+	1086
13097782	ENST00000380152	chr13	32332565	BRCA2	31	[]		+	1087
13097783	ENST00000380152	chr13	32332566	BRCA2	31	[]		+	1088
13097784	ENST00000380152	chr13	32332567	BRCA2	31	['PASS']	2.40144e-06	+	1089
13097785	ENST00000380152	chr13	32332568	BRCA2	31	['PASS']	1.36947e-06	+	1090
13097786	ENST00000380152	chr13	32332569	BRCA2	31	[]		+	1091
13097787	ENST00000380152	chr13	32332570	BRCA2	31	[]		+	1092
13097788	ENST00000380152	chr13	32332571	BRCA2	31	[]		+	1093
13097789	ENST00000380152	chr13	32332572	BRCA2	31	['PASS']	6.37239e-06	+	1094
13097790	ENST00000380152	chr13	32332573	BRCA2	31	[]		+	1095
13097791	ENST00000380152	chr13	32332574	BRCA2	31	['PASS']	1.36927e-05	+	1096
13097792	ENST00000380152	chr13	32332575	BRCA2	31	['PASS']	1.20068e-06	+	1097
13097793	ENST00000380152	chr13	32332576	BRCA2	31	['PASS']	2.05393e-06	+	1098
13097794	ENST00000380152	chr13	32332577	BRCA2	31	[]		+	1099
13097795	ENST00000380152	chr13	32332578	BRCA2	31	['PASS']	1.20071e-06	+	1100
13097796	ENST00000380152	chr13	32332579	BRCA2	31	['PASS']	1.59167e-06	+	1101
13097797	ENST00000380152	chr13	32332580	BRCA2	31	[]		+	1102
13097798	ENST00000380152	chr13	32332581	BRCA2	31	[]		+	1103
13097799	ENST00000380152	chr13	32332582	BRCA2	31	[]		+	1104
13097800	ENST00000380152	chr13	32332583	BRCA2	31	[]		+	1105
13097801	ENST00000380152	chr13	32332584	BRCA2	31	['PASS']	1.59143e-06	+	1106
13097802	ENST00000380152	chr13	32332585	BRCA2	31	['PASS']	1.59145e-06	+	1107
13097803	ENST00000380152	chr13	32332586	BRCA2	31	['PASS']	1.20046e-06	+	1108
13097804	ENST00000380152	chr13	32332587	BRCA2	31	[]		+	1109
13097805	ENST00000380152	chr13	32332588	BRCA2	31	['PASS']	1.20048e-06	+	1110
13097806	ENST00000380152	chr13	32332589	BRCA2	31	[]		+	1111
13097807	ENST00000380152	chr13	32332590	BRCA2	31	[]		+	1112
13097808	ENST00000380152	chr13	32332591	BRCA2	31	[]		+	1113
13097809	ENST00000380152	chr13	32332593	BRCA2	35	['PASS']	1.59109e-06	+	1115
13097810	ENST00000380152	chr13	32332594	BRCA2	35	[]		+	1116
13097811	ENST00000380152	chr13	32332595	BRCA2	35	['PASS']	1.20039e-06	+	1117
13097812	ENST00000380152	chr13	32332596	BRCA2	35	['PASS']	6.84137e-07	+	1118
13097813	ENST00000380152	chr13	32332597	BRCA2	35	['PASS']	1.20035e-06	+	1119
13097814	ENST00000380152	chr13	32332598	BRCA2	35	[]		+	1120
13097815	ENST00000380152	chr13	32332599	BRCA2	35	[]		+	1121
13097816	ENST00000380152	chr13	32332600	BRCA2	35	[]		+	1122
13097817	ENST00000380152	chr13	32332601	BRCA2	35	['PASS']	2.2576e-05	+	1123
13097818	ENST00000380152	chr13	32332602	BRCA2	35	['PASS']	1.59067e-06	+	1124
13097819	ENST00000380152	chr13	32332603	BRCA2	35	[]		+	1125
13097820	ENST00000380152	chr13	32332604	BRCA2	35	[]		+	1126
13097821	ENST00000380152	chr13	32332605	BRCA2	35	['PASS']	8.89327e-06	+	1127
13097822	ENST00000380152	chr13	32332607	BRCA2	35	[]		+	1129
13097823	ENST00000380152	chr13	32332608	BRCA2	35	[]		+	1130
13097824	ENST00000380152	chr13	32332609	BRCA2	35	['PASS']	6.36246e-06	+	1131
13097825	ENST00000380152	chr13	32332610	BRCA2	35	[]		+	1132
13097826	ENST00000380152	chr13	32332611	BRCA2	35	[]		+	1133
13097827	ENST00000380152	chr13	32332612	BRCA2	35	[]		+	1134
13097828	ENST00000380152	chr13	32332613	BRCA2	35	[]		+	1135
13097829	ENST00000380152	chr13	32332614	BRCA2	35	['PASS']	1.59062e-06	+	1136
13097830	ENST00000380152	chr13	32332615	BRCA2	35	['PASS']	2.40065e-06	+	1137
13097831	ENST00000380152	chr13	32332616	BRCA2	35	[]		+	1138
13097832	ENST00000380152	chr13	32332617	BRCA2	35	[]		+	1139
13097833	ENST00000380152	chr13	32332618	BRCA2	35	[]		+	1140
13097834	ENST00000380152	chr13	32332619	BRCA2	35	['PASS']	4.45379e-05	+	1141
13097835	ENST00000380152	chr13	32332620	BRCA2	35	['PASS']	2.05227e-06	+	1142
13097836	ENST00000380152	chr13	32332621	BRCA2	35	[]		+	1143
13097837	ENST00000380152	chr13	32332622	BRCA2	35	['PASS']	1.77863e-05	+	1144
13097838	ENST00000380152	chr13	32332623	BRCA2	35	['PASS']	1.36818e-06	+	1145
13097839	ENST00000380152	chr13	32332624	BRCA2	35	['PASS']	3.18129e-06	+	1146
13097840	ENST00000380152	chr13	32332625	BRCA2	35	[]		+	1147
13097841	ENST00000380152	chr13	32332626	BRCA2	35	[]		+	1148
13097842	ENST00000380152	chr13	32332627	BRCA2	35	[]		+	1149
13097843	ENST00000380152	chr13	32332628	BRCA2	35	[]		+	1150
13097844	ENST00000380152	chr13	32332630	BRCA2	35	[]		+	1152
13097845	ENST00000380152	chr13	32332631	BRCA2	35	['PASS']	1.20032e-06	+	1153
13097846	ENST00000380152	chr13	32332632	BRCA2	35	[]		+	1154
13097847	ENST00000380152	chr13	32332633	BRCA2	35	['PASS']	1.59062e-06	+	1155
13097848	ENST00000380152	chr13	32332634	BRCA2	35	['PASS']	1.59067e-06	+	1156
13097849	ENST00000380152	chr13	32332635	BRCA2	35	[]		+	1157
13097850	ENST00000380152	chr13	32332636	BRCA2	35	[]		+	1158
13097851	ENST00000380152	chr13	32332637	BRCA2	35	['PASS']	6.15689e-06	+	1159
13097852	ENST00000380152	chr13	32332638	BRCA2	35	['PASS']	7.52511e-06	+	1160
13097853	ENST00000380152	chr13	32332639	BRCA2	35	[]		+	1161
13097854	ENST00000380152	chr13	32332640	BRCA2	35	[]		+	1162
13097855	ENST00000380152	chr13	32332641	BRCA2	35	[]		+	1163
13097856	ENST00000380152	chr13	32332642	BRCA2	35	[]		+	1164
13097857	ENST00000380152	chr13	32332643	BRCA2	35	[]		+	1165
13097858	ENST00000380152	chr13	32332644	BRCA2	35	['PASS']	0.000204559	+	1166
13097859	ENST00000380152	chr13	32332645	BRCA2	35	['PASS']	3.83098e-05	+	1167
13097860	ENST00000380152	chr13	32332646	BRCA2	35	[]		+	1168
13097861	ENST00000380152	chr13	32332647	BRCA2	35	[]		+	1169
13097862	ENST00000380152	chr13	32332648	BRCA2	35	[]		+	1170
13097863	ENST00000380152	chr13	32332649	BRCA2	35	['PASS']	1.36819e-06	+	1171
13097864	ENST00000380152	chr13	32332650	BRCA2	35	[]		+	1172
13097865	ENST00000380152	chr13	32332651	BRCA2	35	['PASS']	1.59067e-06	+	1173
13097866	ENST00000380152	chr13	32332652	BRCA2	35	[]		+	1174
13097867	ENST00000380152	chr13	32332653	BRCA2	35	[]		+	1175
13097868	ENST00000380152	chr13	32332654	BRCA2	35	['PASS']	2.0523e-06	+	1176
13097869	ENST00000380152	chr13	32332655	BRCA2	35	[]		+	1177
13097870	ENST00000380152	chr13	32332656	BRCA2	35	['PASS']	1.59072e-06	+	1178
13097871	ENST00000380152	chr13	32332657	BRCA2	35	['PASS']	4.10466e-06	+	1179
13097872	ENST00000380152	chr13	32332658	BRCA2	35	[]		+	1180
13097873	ENST00000380152	chr13	32332659	BRCA2	35	['PASS']	2.53115e-05	+	1181
13097874	ENST00000380152	chr13	32332660	BRCA2	35	[]		+	1182
13097875	ENST00000380152	chr13	32332661	BRCA2	35	['PASS']	1.59071e-06	+	1183
13097876	ENST00000380152	chr13	32332662	BRCA2	35	[]		+	1184
13097877	ENST00000380152	chr13	32332663	BRCA2	35	['PASS']	1.20032e-06	+	1185
13097878	ENST00000380152	chr13	32332664	BRCA2	35	[]		+	1186
13097879	ENST00000380152	chr13	32332665	BRCA2	35	['PASS']	2.40065e-06	+	1187
13097880	ENST00000380152	chr13	32332666	BRCA2	35	[]		+	1188
13097881	ENST00000380152	chr13	32332667	BRCA2	35	[]		+	1189
13097882	ENST00000380152	chr13	32332668	BRCA2	35	[]		+	1190
13097883	ENST00000380152	chr13	32332669	BRCA2	35	[]		+	1191
13097884	ENST00000380152	chr13	32332670	BRCA2	35	[]		+	1192
13097885	ENST00000380152	chr13	32332671	BRCA2	35	['PASS']	1.59085e-06	+	1193
13097886	ENST00000380152	chr13	32332672	BRCA2	35	[]		+	1194
13097887	ENST00000380152	chr13	32332673	BRCA2	35	[]		+	1195
13097888	ENST00000380152	chr13	32332674	BRCA2	35	[]		+	1196
13097889	ENST00000380152	chr13	32332675	BRCA2	35	['PASS']	4.78908e-06	+	1197
13097890	ENST00000380152	chr13	32332676	BRCA2	35	[]		+	1198
13097891	ENST00000380152	chr13	32332677	BRCA2	35	[]		+	1199
13097892	ENST00000380152	chr13	32332678	BRCA2	35	[]		+	1200
13097893	ENST00000380152	chr13	32332679	BRCA2	35	[]		+	1201
13097894	ENST00000380152	chr13	32332680	BRCA2	35	['PASS']	1.591e-06	+	1202
13097895	ENST00000380152	chr13	32332681	BRCA2	35	[]		+	1203
13097896	ENST00000380152	chr13	32332682	BRCA2	35	[]		+	1204
13097897	ENST00000380152	chr13	32332683	BRCA2	35	['PASS']	1.59113e-06	+	1205
13097898	ENST00000380152	chr13	32332684	BRCA2	35	[]		+	1206
13097899	ENST00000380152	chr13	32332685	BRCA2	35	[]		+	1207
13097900	ENST00000380152	chr13	32332686	BRCA2	35	[]		+	1208
13097901	ENST00000380152	chr13	32332687	BRCA2	35	[]		+	1209
13097902	ENST00000380152	chr13	32332688	BRCA2	35	[]		+	1210
13097903	ENST00000380152	chr13	32332689	BRCA2	35	['PASS']	1.36839e-06	+	1211
13097904	ENST00000380152	chr13	32332690	BRCA2	35	[]		+	1212
13097905	ENST00000380152	chr13	32332691	BRCA2	35	[]		+	1213
13097906	ENST00000380152	chr13	32332692	BRCA2	35	[]		+	1214
13097907	ENST00000380152	chr13	32332693	BRCA2	35	[]		+	1215
13097908	ENST00000380152	chr13	32332694	BRCA2	35	['PASS']	4.78941e-06	+	1216
13097909	ENST00000380152	chr13	32332695	BRCA2	35	['PASS']	3.42115e-06	+	1217
13097910	ENST00000380152	chr13	32332696	BRCA2	35	['PASS']	1.36841e-05	+	1218
13097911	ENST00000380152	chr13	32332697	BRCA2	35	['PASS']	7.95583e-06	+	1219
13097912	ENST00000380152	chr13	32332698	BRCA2	35	['PASS']	1.59107e-06	+	1220
13097913	ENST00000380152	chr13	32332699	BRCA2	35	[]		+	1221
13097914	ENST00000380152	chr13	32332700	BRCA2	35	['PASS']	2.05258e-06	+	1222
13097915	ENST00000380152	chr13	32332701	BRCA2	35	['PASS']	1.2004e-06	+	1223
13097916	ENST00000380152	chr13	32332702	BRCA2	35	[]		+	1224
13097917	ENST00000380152	chr13	32332703	BRCA2	35	['PASS']	6.84203e-06	+	1225
13097918	ENST00000380152	chr13	32332704	BRCA2	35	[]		+	1226
13097919	ENST00000380152	chr13	32332705	BRCA2	35	[]		+	1227
13097920	ENST00000380152	chr13	32332706	BRCA2	35	[]		+	1228
13097921	ENST00000380152	chr13	32332707	BRCA2	35	[]		+	1229
13097922	ENST00000380152	chr13	32332708	BRCA2	35	[]		+	1230
13097923	ENST00000380152	chr13	32332709	BRCA2	35	[]		+	1231
13097924	ENST00000380152	chr13	32332710	BRCA2	35	['PASS']	8.21089e-06	+	1232
13097925	ENST00000380152	chr13	32332711	BRCA2	35	['PASS']	1.20054e-06	+	1233
13097926	ENST00000380152	chr13	32332712	BRCA2	35	['PASS']	1.20065e-06	+	1234
13097927	ENST00000380152	chr13	32332713	BRCA2	35	['PASS']	1.36862e-06	+	1235
13097928	ENST00000380152	chr13	32332714	BRCA2	35	['PASS']	6.84388e-07	+	1236
13097929	ENST00000380152	chr13	32332715	BRCA2	35	[]		+	1237
13097930	ENST00000380152	chr13	32332716	BRCA2	35	[]		+	1238
13097931	ENST00000380152	chr13	32332717	BRCA2	35	['PASS']	1.59164e-06	+	1239
13097932	ENST00000380152	chr13	32332718	BRCA2	35	[]		+	1240
13097933	ENST00000380152	chr13	32332719	BRCA2	35	[]		+	1241
13097934	ENST00000380152	chr13	32332720	BRCA2	35	['PASS']	1.59204e-06	+	1242
13097935	ENST00000380152	chr13	32332721	BRCA2	35	[]		+	1243
13097936	ENST00000380152	chr13	32332722	BRCA2	35	['PASS']	1.98498e-05	+	1244
13097937	ENST00000380152	chr13	32332723	BRCA2	35	[]		+	1245
13097938	ENST00000380152	chr13	32332724	BRCA2	35	['PASS']	6.16063e-06	+	1246
13097939	ENST00000380152	chr13	32332725	BRCA2	35	['PASS']	4.78203e-06	+	1247
13097940	ENST00000380152	chr13	32332726	BRCA2	35	[]		+	1248
13097941	ENST00000380152	chr13	32332727	BRCA2	35	[]		+	1249
13097942	ENST00000380152	chr13	32332728	BRCA2	35	[]		+	1250
13097943	ENST00000380152	chr13	32332729	BRCA2	35	[]		+	1251
13097944	ENST00000380152	chr13	32332730	BRCA2	35	[]		+	1252
13097945	ENST00000380152	chr13	32332731	BRCA2	35	[]		+	1253
13097946	ENST00000380152	chr13	32332732	BRCA2	35	['PASS']	2.40093e-06	+	1254
13097947	ENST00000380152	chr13	32332733	BRCA2	35	['PASS']	4.79668e-06	+	1255
13097948	ENST00000380152	chr13	32332734	BRCA2	35	[]		+	1256
13097949	ENST00000380152	chr13	32332735	BRCA2	35	[]		+	1257
13097950	ENST00000380152	chr13	32332736	BRCA2	35	['PASS']	2.05742e-06	+	1258
13097951	ENST00000380152	chr13	32332737	BRCA2	35	['PASS']	6.39812e-06	+	1259
13097952	ENST00000380152	chr13	32332738	BRCA2	35	['PASS']	1.60032e-06	+	1260
13097953	ENST00000380152	chr13	32332739	BRCA2	35	['PASS']	4.11775e-06	+	1261
13097954	ENST00000380152	chr13	32332740	BRCA2	35	[]		+	1262
13097955	ENST00000380152	chr13	32332741	BRCA2	35	['PASS']	1.20053e-06	+	1263
13097956	ENST00000380152	chr13	32332742	BRCA2	35	[]		+	1264
13097957	ENST00000380152	chr13	32332743	BRCA2	35	['PASS']	6.86184e-07	+	1265
13097958	ENST00000380152	chr13	32332745	BRCA2	35	[]		+	1267
13097959	ENST00000380152	chr13	32332746	BRCA2	35	[]		+	1268
13097960	ENST00000380152	chr13	32332747	BRCA2	35	[]		+	1269
13097961	ENST00000380152	chr13	32332748	BRCA2	35	[]		+	1270
13097962	ENST00000380152	chr13	32332749	BRCA2	35	[]		+	1271
13097963	ENST00000380152	chr13	32332750	BRCA2	35	['PASS']	1.51093e-05	+	1272
13097964	ENST00000380152	chr13	32332753	BRCA2	35	['PASS']	0.000471094	+	1275
13097965	ENST00000380152	chr13	32332754	BRCA2	35	[]		+	1276
13097966	ENST00000380152	chr13	32332755	BRCA2	35	['PASS']	4.81515e-06	+	1277
13097967	ENST00000380152	chr13	32332756	BRCA2	35	[]		+	1278
13097968	ENST00000380152	chr13	32332757	BRCA2	35	['PASS']	1.60722e-06	+	1279
13097969	ENST00000380152	chr13	32332758	BRCA2	35	[]		+	1280
13097970	ENST00000380152	chr13	32332759	BRCA2	35	['PASS']	1.03026e-05	+	1281
13097971	ENST00000380152	chr13	32332760	BRCA2	35	['PASS']	2.74882e-06	+	1282
13097972	ENST00000380152	chr13	32332761	BRCA2	35	[]		+	1283
13097973	ENST00000380152	chr13	32332762	BRCA2	35	['PASS']	4.80726e-06	+	1284
13097974	ENST00000380152	chr13	32332763	BRCA2	35	[]		+	1285
13097975	ENST00000380152	chr13	32332764	BRCA2	35	[]		+	1286
13097976	ENST00000380152	chr13	32332765	BRCA2	35	['PASS']	9.61278e-06	+	1287
13097977	ENST00000380152	chr13	32332766	BRCA2	35	['PASS']	1.60405e-06	+	1288
13097978	ENST00000380152	chr13	32332767	BRCA2	35	[]		+	1289
13097979	ENST00000380152	chr13	32332768	BRCA2	35	['PASS']	1.20053e-06	+	1290
13097980	ENST00000380152	chr13	32332769	BRCA2	35	['PASS']	4.11948e-06	+	1291
13097981	ENST00000380152	chr13	32332770	BRCA2	35	['PASS']	2.74667e-06	+	1292
13097982	ENST00000380152	chr13	32332771	BRCA2	35	[]		+	1293
13097983	ENST00000380152	chr13	32332772	BRCA2	35	['PASS']	1.20045e-06	+	1294
13097984	ENST00000380152	chr13	32332773	BRCA2	35	['PASS']	6.42959e-06	+	1295
13097985	ENST00000380152	chr13	32332774	BRCA2	35	[]		+	1296
13097986	ENST00000380152	chr13	32332775	BRCA2	35	[]		+	1297
13097987	ENST00000380152	chr13	32332776	BRCA2	35	[]		+	1298
13097988	ENST00000380152	chr13	32332777	BRCA2	35	[]		+	1299
13097989	ENST00000380152	chr13	32332778	BRCA2	35	[]		+	1300
13097990	ENST00000380152	chr13	32332779	BRCA2	35	['PASS']	1.60748e-06	+	1301
13097991	ENST00000380152	chr13	32332780	BRCA2	35	['PASS']	1.60752e-06	+	1302
13097992	ENST00000380152	chr13	32332781	BRCA2	35	[]		+	1303
13097993	ENST00000380152	chr13	32332782	BRCA2	35	[]		+	1304
13097994	ENST00000380152	chr13	32332783	BRCA2	35	['PASS']	1.20049e-06	+	1305
13097995	ENST00000380152	chr13	32332784	BRCA2	35	[]		+	1306
13097996	ENST00000380152	chr13	32332785	BRCA2	35	['PASS']	1.37411e-06	+	1307
13097997	ENST00000380152	chr13	32332786	BRCA2	35	[]		+	1308
13097998	ENST00000380152	chr13	32332787	BRCA2	35	[]		+	1309
13097999	ENST00000380152	chr13	32332788	BRCA2	35	[]		+	1310
13098000	ENST00000380152	chr13	32332789	BRCA2	35	[]		+	1311
13098001	ENST00000380152	chr13	32332790	BRCA2	35	['PASS']	4.80997e-06	+	1312
13098002	ENST00000380152	chr13	32332791	BRCA2	35	['PASS']	3.60155e-06	+	1313
13098003	ENST00000380152	chr13	32332792	BRCA2	35	['PASS']	1.60696e-06	+	1314
13098004	ENST00000380152	chr13	32332793	BRCA2	35	['PASS']	1.37411e-05	+	1315
13098005	ENST00000380152	chr13	32332794	BRCA2	35	['PASS']	1.60617e-06	+	1316
13098006	ENST00000380152	chr13	32332795	BRCA2	35	['PASS']	1.20046e-06	+	1317
13098007	ENST00000380152	chr13	32332796	BRCA2	35	[]		+	1318
13098008	ENST00000380152	chr13	32332797	BRCA2	35	['PASS']	2.06029e-06	+	1319
13098009	ENST00000380152	chr13	32332798	BRCA2	35	[]		+	1320
13098010	ENST00000380152	chr13	32332799	BRCA2	35	[]		+	1321
13098011	ENST00000380152	chr13	32332800	BRCA2	35	[]		+	1322
13098012	ENST00000380152	chr13	32332801	BRCA2	35	[]		+	1323
13098013	ENST00000380152	chr13	32332802	BRCA2	35	[]		+	1324
13098014	ENST00000380152	chr13	32332803	BRCA2	35	[]		+	1325
13098015	ENST00000380152	chr13	32332804	BRCA2	35	['PASS']	4.80277e-06	+	1326
13098016	ENST00000380152	chr13	32332805	BRCA2	35	['PASS']	1.2005e-06	+	1327
13098017	ENST00000380152	chr13	32332806	BRCA2	35	[]		+	1328
13098018	ENST00000380152	chr13	32332808	BRCA2	35	[]		+	1330
13098019	ENST00000380152	chr13	32332809	BRCA2	35	[]		+	1331
13098020	ENST00000380152	chr13	32332810	BRCA2	35	[]		+	1332
13098021	ENST00000380152	chr13	32332811	BRCA2	35	[]		+	1333
13098022	ENST00000380152	chr13	32332812	BRCA2	35	['PASS']	1.37122e-06	+	1334
13098023	ENST00000380152	chr13	32332813	BRCA2	35	[]		+	1335
13098024	ENST00000380152	chr13	32332814	BRCA2	35	['PASS']	1.37103e-06	+	1336
13098025	ENST00000380152	chr13	32332815	BRCA2	35	[]		+	1337
13098026	ENST00000380152	chr13	32332816	BRCA2	35	[]		+	1338
13098027	ENST00000380152	chr13	32332817	BRCA2	35	[]		+	1339
13098028	ENST00000380152	chr13	32332818	BRCA2	35	[]		+	1340
13098029	ENST00000380152	chr13	32332819	BRCA2	35	['PASS']	1.20055e-06	+	1341
13098030	ENST00000380152	chr13	32332820	BRCA2	35	['PASS']	1.23369e-05	+	1342
13098031	ENST00000380152	chr13	32332821	BRCA2	35	['PASS']	9.59557e-06	+	1343
13098032	ENST00000380152	chr13	32332822	BRCA2	35	[]		+	1344
13098033	ENST00000380152	chr13	32332823	BRCA2	35	['PASS']	1.5965e-06	+	1345
13098034	ENST00000380152	chr13	32332824	BRCA2	35	[]		+	1346
13098035	ENST00000380152	chr13	32332825	BRCA2	35	['PASS']	1.59595e-06	+	1347
13098036	ENST00000380152	chr13	32332826	BRCA2	35	[]		+	1348
13098037	ENST00000380152	chr13	32332827	BRCA2	35	[]		+	1349
13098038	ENST00000380152	chr13	32332828	BRCA2	35	[]		+	1350
13098039	ENST00000380152	chr13	32332829	BRCA2	35	['PASS']	1.5966e-06	+	1351
13098040	ENST00000380152	chr13	32332830	BRCA2	35	['PASS']	2.05571e-06	+	1352
13098041	ENST00000380152	chr13	32332831	BRCA2	35	[]		+	1353
13098042	ENST00000380152	chr13	32332832	BRCA2	35	['PASS']	4.7981e-06	+	1354
13098043	ENST00000380152	chr13	32332833	BRCA2	35	['PASS']	2.74155e-06	+	1355
13098044	ENST00000380152	chr13	32332834	BRCA2	35	[]		+	1356
13098045	ENST00000380152	chr13	32332835	BRCA2	35	[]		+	1357
13098046	ENST00000380152	chr13	32332837	BRCA2	35	['PASS']	1.59697e-06	+	1359
13098047	ENST00000380152	chr13	32332838	BRCA2	35	[]		+	1360
13098048	ENST00000380152	chr13	32332839	BRCA2	35	[]		+	1361
13098049	ENST00000380152	chr13	32332840	BRCA2	35	['PASS']	7.81097e-05	+	1362
13098050	ENST00000380152	chr13	32332841	BRCA2	35	[]		+	1363
13098051	ENST00000380152	chr13	32332842	BRCA2	35	[]		+	1364
13098052	ENST00000380152	chr13	32332844	BRCA2	35	['PASS']	3.42623e-06	+	1366
13098053	ENST00000380152	chr13	32332845	BRCA2	35	[]		+	1367
13098054	ENST00000380152	chr13	32332847	BRCA2	35	[]		+	1369
13098055	ENST00000380152	chr13	32332848	BRCA2	35	['PASS']	1.59631e-06	+	1370
13098056	ENST00000380152	chr13	32332849	BRCA2	35	['PASS']	1.37037e-06	+	1371
13098057	ENST00000380152	chr13	32332850	BRCA2	35	[]		+	1372
13098058	ENST00000380152	chr13	32332851	BRCA2	35	['PASS']	2.40069e-06	+	1373
13098059	ENST00000380152	chr13	32332852	BRCA2	35	[]		+	1374
13098060	ENST00000380152	chr13	32332853	BRCA2	35	['PASS']	1.59614e-06	+	1375
13098061	ENST00000380152	chr13	32332854	BRCA2	35	['PASS']	3.1922e-06	+	1376
13098062	ENST00000380152	chr13	32332855	BRCA2	35	[]		+	1377
13098063	ENST00000380152	chr13	32332856	BRCA2	35	[]		+	1378
13098064	ENST00000380152	chr13	32332857	BRCA2	35	['PASS']	2.05532e-06	+	1379
13098065	ENST00000380152	chr13	32332858	BRCA2	35	[]		+	1380
13098066	ENST00000380152	chr13	32332859	BRCA2	35	['PASS']	1.37014e-06	+	1381
13098067	ENST00000380152	chr13	32332860	BRCA2	35	[]		+	1382
13098068	ENST00000380152	chr13	32332861	BRCA2	35	['PASS']	2.0554e-06	+	1383
13098069	ENST00000380152	chr13	32332862	BRCA2	35	['PASS']	4.78816e-06	+	1384
13098070	ENST00000380152	chr13	32332863	BRCA2	35	['PASS']	0.000252133	+	1385
13098071	ENST00000380152	chr13	32332864	BRCA2	35	[]		+	1386
13098072	ENST00000380152	chr13	32332865	BRCA2	35	[]		+	1387
13098073	ENST00000380152	chr13	32332866	BRCA2	35	['PASS']	6.8515e-07	+	1388
13098074	ENST00000380152	chr13	32332867	BRCA2	35	[]		+	1389
13098075	ENST00000380152	chr13	32332868	BRCA2	35	['PASS']	3.60102e-06	+	1390
13098076	ENST00000380152	chr13	32332869	BRCA2	35	['PASS']	1.59627e-06	+	1391
13098077	ENST00000380152	chr13	32332870	BRCA2	35	['PASS']	1.59661e-06	+	1392
13098078	ENST00000380152	chr13	32332871	BRCA2	35	['PASS']	6.85423e-07	+	1393
13098079	ENST00000380152	chr13	32332872	BRCA2	35	[]		+	1394
13098080	ENST00000380152	chr13	32332873	BRCA2	35	['PASS']	0.000659934	+	1395
13098081	ENST00000380152	chr13	32332874	BRCA2	35	['PASS']	1.59753e-06	+	1396
13098082	ENST00000380152	chr13	32332875	BRCA2	35	['PASS']	2.40064e-06	+	1397
13098083	ENST00000380152	chr13	32332876	BRCA2	35	[]		+	1398
13098084	ENST00000380152	chr13	32332877	BRCA2	35	['PASS']	1.59799e-06	+	1399
13098085	ENST00000380152	chr13	32332878	BRCA2	35	[]		+	1400
13098086	ENST00000380152	chr13	32332879	BRCA2	35	[]		+	1401
13098087	ENST00000380152	chr13	32332880	BRCA2	35	[]		+	1402
13098088	ENST00000380152	chr13	32332881	BRCA2	35	['PASS']	6.00161e-06	+	1403
13098089	ENST00000380152	chr13	32332882	BRCA2	35	[]		+	1404
13098090	ENST00000380152	chr13	32332883	BRCA2	35	['PASS']	1.59814e-06	+	1405
13098091	ENST00000380152	chr13	32332884	BRCA2	35	[]		+	1406
13098092	ENST00000380152	chr13	32332885	BRCA2	35	[]		+	1407
13098093	ENST00000380152	chr13	32332886	BRCA2	35	[]		+	1408
13098094	ENST00000380152	chr13	32332887	BRCA2	35	['PASS']	8.91016e-06	+	1409
13098095	ENST00000380152	chr13	32332888	BRCA2	35	[]		+	1410
13098096	ENST00000380152	chr13	32332889	BRCA2	35	[]		+	1411
13098097	ENST00000380152	chr13	32332890	BRCA2	35	[]		+	1412
13098098	ENST00000380152	chr13	32332891	BRCA2	35	[]		+	1413
13098099	ENST00000380152	chr13	32332892	BRCA2	35	['PASS']	1.59848e-06	+	1414
13098100	ENST00000380152	chr13	32332893	BRCA2	35	['PASS']	1.20032e-06	+	1415
13098101	ENST00000380152	chr13	32332895	BRCA2	35	[]		+	1417
13098102	ENST00000380152	chr13	32332896	BRCA2	35	['PASS']	1.5982e-06	+	1418
13098103	ENST00000380152	chr13	32332897	BRCA2	35	[]		+	1419
13098104	ENST00000380152	chr13	32332898	BRCA2	35	[]		+	1420
13098105	ENST00000380152	chr13	32332899	BRCA2	35	[]		+	1421
13098106	ENST00000380152	chr13	32332900	BRCA2	35	[]		+	1422
13098107	ENST00000380152	chr13	32332901	BRCA2	35	[]		+	1423
13098108	ENST00000380152	chr13	32332902	BRCA2	35	['PASS']	1.59917e-06	+	1424
13098109	ENST00000380152	chr13	32332903	BRCA2	35	['PASS']	1.20032e-06	+	1425
13098110	ENST00000380152	chr13	32332904	BRCA2	35	[]		+	1426
13098111	ENST00000380152	chr13	32332905	BRCA2	35	['PASS']	5.00795e-05	+	1427
13098112	ENST00000380152	chr13	32332906	BRCA2	35	[]		+	1428
13098113	ENST00000380152	chr13	32332907	BRCA2	35	[]		+	1429
13098114	ENST00000380152	chr13	32332909	BRCA2	35	[]		+	1431
13098115	ENST00000380152	chr13	32332910	BRCA2	35	['PASS']	6.85885e-07	+	1432
13098116	ENST00000380152	chr13	32332911	BRCA2	35	['PASS']	6.8596e-07	+	1433
13098117	ENST00000380152	chr13	32332912	BRCA2	35	[]		+	1434
13098118	ENST00000380152	chr13	32332913	BRCA2	35	[]		+	1435
13098119	ENST00000380152	chr13	32332914	BRCA2	35	[]		+	1436
13098120	ENST00000380152	chr13	32332915	BRCA2	35	[]		+	1437
13098121	ENST00000380152	chr13	32332916	BRCA2	35	['PASS']	6.86583e-07	+	1438
13098122	ENST00000380152	chr13	32332917	BRCA2	35	['PASS']	4.11962e-06	+	1439
13098123	ENST00000380152	chr13	32332918	BRCA2	35	[]		+	1440
13098124	ENST00000380152	chr13	32332919	BRCA2	35	['PASS']	6.17915e-06	+	1441
13098125	ENST00000380152	chr13	32332920	BRCA2	35	[]		+	1442
13098126	ENST00000380152	chr13	32332921	BRCA2	35	[]		+	1443
13098127	ENST00000380152	chr13	32332922	BRCA2	35	[]		+	1444
13098128	ENST00000380152	chr13	32332923	BRCA2	35	[]		+	1445
13098129	ENST00000380152	chr13	32332924	BRCA2	35	[]		+	1446
13098130	ENST00000380152	chr13	32332925	BRCA2	35	['PASS']	3.21074e-06	+	1447
13098131	ENST00000380152	chr13	32332926	BRCA2	35	['PASS']	1.60527e-06	+	1448
13098132	ENST00000380152	chr13	32332927	BRCA2	35	[]		+	1449
13098133	ENST00000380152	chr13	32332928	BRCA2	35	['PASS']	6.8679e-07	+	1450
13098134	ENST00000380152	chr13	32332929	BRCA2	35	[]		+	1451
13098135	ENST00000380152	chr13	32332930	BRCA2	35	['PASS']	9.61664e-06	+	1452
13098136	ENST00000380152	chr13	32332931	BRCA2	35	[]		+	1453
13098137	ENST00000380152	chr13	32332932	BRCA2	35	[]		+	1454
13098138	ENST00000380152	chr13	32332933	BRCA2	35	['PASS']	4.12096e-06	+	1455
13098139	ENST00000380152	chr13	32332934	BRCA2	35	['PASS']	6.87127e-07	+	1456
13098140	ENST00000380152	chr13	32332935	BRCA2	35	['PASS']	1.37424e-06	+	1457
13098141	ENST00000380152	chr13	32332936	BRCA2	35	[]		+	1458
13098142	ENST00000380152	chr13	32332937	BRCA2	35	[]		+	1459
13098143	ENST00000380152	chr13	32332938	BRCA2	35	['PASS']	0.000310627	+	1460
13098144	ENST00000380152	chr13	32332939	BRCA2	35	[]		+	1461
13098145	ENST00000380152	chr13	32332940	BRCA2	35	['PASS']	2.74972e-06	+	1462
13098146	ENST00000380152	chr13	32332941	BRCA2	35	[]		+	1463
13098147	ENST00000380152	chr13	32332942	BRCA2	35	[]		+	1464
13098148	ENST00000380152	chr13	32332943	BRCA2	35	[]		+	1465
13098149	ENST00000380152	chr13	32332944	BRCA2	35	['PASS']	6.39861e-05	+	1466
13098150	ENST00000380152	chr13	32332945	BRCA2	35	['PASS']	1.61111e-06	+	1467
13098151	ENST00000380152	chr13	32332946	BRCA2	35	[]		+	1468
13098152	ENST00000380152	chr13	32332947	BRCA2	35	[]		+	1469
13098153	ENST00000380152	chr13	32332948	BRCA2	35	[]		+	1470
13098154	ENST00000380152	chr13	32332949	BRCA2	35	[]		+	1471
13098155	ENST00000380152	chr13	32332950	BRCA2	35	['PASS']	2.75343e-06	+	1472
13098156	ENST00000380152	chr13	32332951	BRCA2	35	[]		+	1473
13098157	ENST00000380152	chr13	32332952	BRCA2	35	['PASS']	1.61765e-06	+	1474
13098158	ENST00000380152	chr13	32332953	BRCA2	35	[]		+	1475
13098159	ENST00000380152	chr13	32332954	BRCA2	35	[]		+	1476
13098160	ENST00000380152	chr13	32332955	BRCA2	35	[]		+	1477
13098161	ENST00000380152	chr13	32332956	BRCA2	35	['PASS']	2.75788e-06	+	1478
13098162	ENST00000380152	chr13	32332957	BRCA2	35	['PASS']	2.06838e-06	+	1479
13098163	ENST00000380152	chr13	32332958	BRCA2	35	['PASS']	8.27422e-06	+	1480
13098164	ENST00000380152	chr13	32332959	BRCA2	35	['PASS']	1.20036e-06	+	1481
13098165	ENST00000380152	chr13	32332960	BRCA2	35	['PASS']	1.62403e-06	+	1482
13098166	ENST00000380152	chr13	32332961	BRCA2	35	['PASS']	4.87295e-06	+	1483
13098167	ENST00000380152	chr13	32332962	BRCA2	35	['PASS']	6.90389e-07	+	1484
13098168	ENST00000380152	chr13	32332963	BRCA2	35	['PASS']	1.20036e-06	+	1485
13098169	ENST00000380152	chr13	32332964	BRCA2	35	[]		+	1486
13098170	ENST00000380152	chr13	32332966	BRCA2	35	[]		+	1488
13098171	ENST00000380152	chr13	32332967	BRCA2	35	[]		+	1489
13098172	ENST00000380152	chr13	32332968	BRCA2	35	['PASS']	6.91402e-07	+	1490
13098173	ENST00000380152	chr13	32332969	BRCA2	35	['PASS']	6.92341e-06	+	1491
13098174	ENST00000380152	chr13	32332970	BRCA2	35	['PASS']	1.63478e-06	+	1492
13098175	ENST00000380152	chr13	32332971	BRCA2	35	[]		+	1493
13098176	ENST00000380152	chr13	32332972	BRCA2	35	['PASS']	3.60103e-06	+	1494
13098177	ENST00000380152	chr13	32332973	BRCA2	35	[]		+	1495
13098178	ENST00000380152	chr13	32332974	BRCA2	35	[]		+	1496
13098179	ENST00000380152	chr13	32332975	BRCA2	35	['PASS']	6.00177e-06	+	1497
13098180	ENST00000380152	chr13	32332976	BRCA2	35	['PASS']	3.28406e-06	+	1498
13098181	ENST00000380152	chr13	32332977	BRCA2	35	[]		+	1499
13098182	ENST00000380152	chr13	32332978	BRCA2	35	[]		+	1500
13098183	ENST00000380152	chr13	32332979	BRCA2	35	['PASS']	1.63881e-06	+	1501
13098184	ENST00000380152	chr13	32332980	BRCA2	35	[]		+	1502
13098185	ENST00000380152	chr13	32332981	BRCA2	35	['PASS']	1.38689e-06	+	1503
13098186	ENST00000380152	chr13	32332982	BRCA2	35	['PASS']	1.38635e-06	+	1504
13098187	ENST00000380152	chr13	32332983	BRCA2	35	[]		+	1505
13098188	ENST00000380152	chr13	32332984	BRCA2	35	[]		+	1506
13098189	ENST00000380152	chr13	32332985	BRCA2	35	[]		+	1507
13098190	ENST00000380152	chr13	32332986	BRCA2	35	[]		+	1508
13098191	ENST00000380152	chr13	32332987	BRCA2	35	['PASS']	1.64191e-06	+	1509
13098192	ENST00000380152	chr13	32332988	BRCA2	35	[]		+	1510
13098193	ENST00000380152	chr13	32332989	BRCA2	35	[]		+	1511
13098194	ENST00000380152	chr13	32332990	BRCA2	35	[]		+	1512
13098195	ENST00000380152	chr13	32332991	BRCA2	35	['PASS']	2.49729e-05	+	1513
13098196	ENST00000380152	chr13	32332993	BRCA2	35	['PASS']	1.20035e-06	+	1515
13098197	ENST00000380152	chr13	32332994	BRCA2	35	[]		+	1516
13098198	ENST00000380152	chr13	32332995	BRCA2	35	['PASS']	3.28549e-06	+	1517
13098199	ENST00000380152	chr13	32332996	BRCA2	35	['PASS']	1.6435e-06	+	1518
13098200	ENST00000380152	chr13	32332997	BRCA2	35	[]		+	1519
13098201	ENST00000380152	chr13	32332998	BRCA2	35	[]		+	1520
13098202	ENST00000380152	chr13	32332999	BRCA2	35	[]		+	1521
13098203	ENST00000380152	chr13	32333000	BRCA2	35	[]		+	1522
13098204	ENST00000380152	chr13	32333001	BRCA2	35	[]		+	1523
13098205	ENST00000380152	chr13	32333002	BRCA2	35	[]		+	1524
13098206	ENST00000380152	chr13	32333003	BRCA2	35	[]		+	1525
13098207	ENST00000380152	chr13	32333004	BRCA2	35	[]		+	1526
13098208	ENST00000380152	chr13	32333005	BRCA2	35	[]		+	1527
13098209	ENST00000380152	chr13	32333006	BRCA2	35	['PASS']	3.2886e-06	+	1528
13098210	ENST00000380152	chr13	32333007	BRCA2	35	[]		+	1529
13098211	ENST00000380152	chr13	32333008	BRCA2	35	[]		+	1530
13098212	ENST00000380152	chr13	32333009	BRCA2	35	[]		+	1531
13098213	ENST00000380152	chr13	32333010	BRCA2	35	['PASS']	1.64443e-06	+	1532
13098214	ENST00000380152	chr13	32333011	BRCA2	35	[]		+	1533
13098215	ENST00000380152	chr13	32333012	BRCA2	35	[]		+	1534
13098216	ENST00000380152	chr13	32333013	BRCA2	35	['PASS']	1.38518e-06	+	1535
13098217	ENST00000380152	chr13	32333014	BRCA2	35	[]		+	1536
13098218	ENST00000380152	chr13	32333015	BRCA2	35	['PASS']	1.38491e-06	+	1537
13098219	ENST00000380152	chr13	32333016	BRCA2	35	['PASS']	6.09381e-05	+	1538
13098220	ENST00000380152	chr13	32333017	BRCA2	35	['PASS']	6.92523e-07	+	1539
13098221	ENST00000380152	chr13	32333018	BRCA2	35	['PASS']	1.20032e-06	+	1540
13098222	ENST00000380152	chr13	32333019	BRCA2	35	[]		+	1541
13098223	ENST00000380152	chr13	32333020	BRCA2	35	['PASS']	1.63795e-06	+	1542
13098224	ENST00000380152	chr13	32333021	BRCA2	35	['PASS']	1.38566e-06	+	1543
13098225	ENST00000380152	chr13	32333022	BRCA2	35	[]		+	1544
13098226	ENST00000380152	chr13	32333023	BRCA2	35	['PASS']	2.77078e-06	+	1545
13098227	ENST00000380152	chr13	32333024	BRCA2	35	[]		+	1546
13098228	ENST00000380152	chr13	32333025	BRCA2	35	['PASS']	1.63819e-06	+	1547
13098229	ENST00000380152	chr13	32333026	BRCA2	35	['PASS']	4.80148e-06	+	1548
13098230	ENST00000380152	chr13	32333027	BRCA2	35	[]		+	1549
13098231	ENST00000380152	chr13	32333028	BRCA2	35	['PASS']	9.69619e-06	+	1550
13098232	ENST00000380152	chr13	32333029	BRCA2	35	['PASS']	1.63733e-06	+	1551
13098233	ENST00000380152	chr13	32333030	BRCA2	35	['PASS']	6.92558e-07	+	1552
13098234	ENST00000380152	chr13	32333031	BRCA2	35	['PASS']	6.92621e-07	+	1553
13098235	ENST00000380152	chr13	32333032	BRCA2	35	['PASS']	2.76963e-06	+	1554
13098236	ENST00000380152	chr13	32333033	BRCA2	35	['PASS']	2.40072e-06	+	1555
13098237	ENST00000380152	chr13	32333034	BRCA2	35	['PASS']	6.92225e-07	+	1556
13098238	ENST00000380152	chr13	32333035	BRCA2	35	[]		+	1557
13098239	ENST00000380152	chr13	32333036	BRCA2	35	['PASS']	3.46e-06	+	1558
13098240	ENST00000380152	chr13	32333037	BRCA2	35	[]		+	1559
13098241	ENST00000380152	chr13	32333038	BRCA2	35	[]		+	1560
13098242	ENST00000380152	chr13	32333039	BRCA2	35	[]		+	1561
13098243	ENST00000380152	chr13	32333041	BRCA2	35	['PASS']	6.91894e-07	+	1563
13098244	ENST00000380152	chr13	32333043	BRCA2	35	[]		+	1565
13098245	ENST00000380152	chr13	32333044	BRCA2	35	[]		+	1566
13098246	ENST00000380152	chr13	32333045	BRCA2	35	['PASS']	2.06085e-06	+	1567
13098247	ENST00000380152	chr13	32333046	BRCA2	35	['PASS']	3.70866e-05	+	1568
13098248	ENST00000380152	chr13	32333047	BRCA2	35	['PASS']	1.60521e-06	+	1569
13098249	ENST00000380152	chr13	32333048	BRCA2	35	[]		+	1570
13098250	ENST00000380152	chr13	32333049	BRCA2	35	['PASS']	1.60455e-06	+	1571
13098251	ENST00000380152	chr13	32333050	BRCA2	35	['PASS']	2.05981e-06	+	1572
13098252	ENST00000380152	chr13	32333051	BRCA2	35	[]		+	1573
13098253	ENST00000380152	chr13	32333052	BRCA2	35	['PASS']	5.49395e-06	+	1574
13098254	ENST00000380152	chr13	32333053	BRCA2	35	[]		+	1575
13098255	ENST00000380152	chr13	32333054	BRCA2	35	['PASS']	1.60162e-06	+	1576
13098256	ENST00000380152	chr13	32333055	BRCA2	35	[]		+	1577
13098257	ENST00000380152	chr13	32333056	BRCA2	35	['PASS']	1.09764e-05	+	1578
13098258	ENST00000380152	chr13	32333057	BRCA2	35	['PASS']	5.4889e-06	+	1579
13098259	ENST00000380152	chr13	32333058	BRCA2	35	['PASS']	6.86121e-07	+	1580
13098260	ENST00000380152	chr13	32333059	BRCA2	35	['PASS']	1.60094e-06	+	1581
13098261	ENST00000380152	chr13	32333060	BRCA2	35	[]		+	1582
13098262	ENST00000380152	chr13	32333061	BRCA2	35	['PASS']	4.80247e-06	+	1583
13098263	ENST00000380152	chr13	32333062	BRCA2	35	['PASS']	1.30332e-05	+	1584
13098264	ENST00000380152	chr13	32333063	BRCA2	35	[]		+	1585
13098265	ENST00000380152	chr13	32333064	BRCA2	35	[]		+	1586
13098266	ENST00000380152	chr13	32333065	BRCA2	35	[]		+	1587
13098267	ENST00000380152	chr13	32333066	BRCA2	35	[]		+	1588
13098268	ENST00000380152	chr13	32333067	BRCA2	35	[]		+	1589
13098269	ENST00000380152	chr13	32333068	BRCA2	35	[]		+	1590
13098270	ENST00000380152	chr13	32333069	BRCA2	35	['PASS']	1.59939e-06	+	1591
13098271	ENST00000380152	chr13	32333070	BRCA2	35	[]		+	1592
13098272	ENST00000380152	chr13	32333071	BRCA2	35	['PASS']	4.7982e-06	+	1593
13098273	ENST00000380152	chr13	32333072	BRCA2	35	['PASS']	5.48551e-06	+	1594
13098274	ENST00000380152	chr13	32333073	BRCA2	35	[]		+	1595
13098275	ENST00000380152	chr13	32333074	BRCA2	35	[]		+	1596
13098276	ENST00000380152	chr13	32333075	BRCA2	35	[]		+	1597
13098277	ENST00000380152	chr13	32333076	BRCA2	35	['PASS']	2.74099e-06	+	1598
13098278	ENST00000380152	chr13	32333077	BRCA2	35	['PASS']	3.19318e-06	+	1599
13098279	ENST00000380152	chr13	32333078	BRCA2	35	['PASS']	2.05561e-06	+	1600
13098280	ENST00000380152	chr13	32333079	BRCA2	35	[]		+	1601
13098281	ENST00000380152	chr13	32333080	BRCA2	35	['PASS']	1.20033e-06	+	1602
13098282	ENST00000380152	chr13	32333081	BRCA2	35	['PASS']	3.19302e-06	+	1603
13098283	ENST00000380152	chr13	32333082	BRCA2	35	['PASS']	6.85195e-07	+	1604
13098284	ENST00000380152	chr13	32333083	BRCA2	35	['PASS']	1.59478e-06	+	1605
13098285	ENST00000380152	chr13	32333084	BRCA2	35	[]		+	1606
13098286	ENST00000380152	chr13	32333085	BRCA2	35	[]		+	1607
13098287	ENST00000380152	chr13	32333086	BRCA2	35	[]		+	1608
13098288	ENST00000380152	chr13	32333087	BRCA2	35	[]		+	1609
13098289	ENST00000380152	chr13	32333088	BRCA2	35	[]		+	1610
13098290	ENST00000380152	chr13	32333089	BRCA2	35	[]		+	1611
13098291	ENST00000380152	chr13	32333090	BRCA2	35	[]		+	1612
13098292	ENST00000380152	chr13	32333091	BRCA2	35	['PASS']	2.73889e-06	+	1613
13098293	ENST00000380152	chr13	32333092	BRCA2	35	[]		+	1614
13098294	ENST00000380152	chr13	32333093	BRCA2	35	['PASS']	2.05391e-06	+	1615
13098295	ENST00000380152	chr13	32333094	BRCA2	35	['PASS']	3.18696e-06	+	1616
13098296	ENST00000380152	chr13	32333095	BRCA2	35	['PASS']	2.05387e-06	+	1617
13098297	ENST00000380152	chr13	32333096	BRCA2	35	[]		+	1618
13098298	ENST00000380152	chr13	32333097	BRCA2	35	[]		+	1619
13098299	ENST00000380152	chr13	32333098	BRCA2	35	[]		+	1620
13098300	ENST00000380152	chr13	32333099	BRCA2	35	['PASS']	1.20032e-06	+	1621
13098301	ENST00000380152	chr13	32333100	BRCA2	35	[]		+	1622
13098302	ENST00000380152	chr13	32333101	BRCA2	35	[]		+	1623
13098303	ENST00000380152	chr13	32333102	BRCA2	35	['PASS']	2.05271e-06	+	1624
13098304	ENST00000380152	chr13	32333103	BRCA2	35	['PASS']	4.10521e-06	+	1625
13098305	ENST00000380152	chr13	32333104	BRCA2	35	[]		+	1626
13098306	ENST00000380152	chr13	32333105	BRCA2	35	['PASS']	4.78938e-06	+	1627
13098307	ENST00000380152	chr13	32333106	BRCA2	35	[]		+	1628
13098308	ENST00000380152	chr13	32333107	BRCA2	35	[]		+	1629
13098309	ENST00000380152	chr13	32333108	BRCA2	35	['PASS']	3.42081e-06	+	1630
13098310	ENST00000380152	chr13	32333109	BRCA2	35	['PASS']	2.87343e-05	+	1631
13098311	ENST00000380152	chr13	32333110	BRCA2	35	[]		+	1632
13098312	ENST00000380152	chr13	32333111	BRCA2	35	['PASS']	1.5909e-06	+	1633
13098313	ENST00000380152	chr13	32333112	BRCA2	35	['PASS']	1.59089e-06	+	1634
13098314	ENST00000380152	chr13	32333113	BRCA2	35	[]		+	1635
13098315	ENST00000380152	chr13	32333114	BRCA2	35	[]		+	1636
13098316	ENST00000380152	chr13	32333115	BRCA2	35	['PASS']	1.59089e-06	+	1637
13098317	ENST00000380152	chr13	32333116	BRCA2	35	['PASS']	6.15725e-06	+	1638
13098318	ENST00000380152	chr13	32333117	BRCA2	35	[]		+	1639
13098319	ENST00000380152	chr13	32333118	BRCA2	35	[]		+	1640
13098320	ENST00000380152	chr13	32333119	BRCA2	35	['PASS']	3.42067e-06	+	1641
13098321	ENST00000380152	chr13	32333120	BRCA2	35	['PASS']	1.59078e-06	+	1642
13098322	ENST00000380152	chr13	32333121	BRCA2	35	['PASS']	1.59079e-06	+	1643
13098323	ENST00000380152	chr13	32333122	BRCA2	35	['PASS']	4.78887e-05	+	1644
13098324	ENST00000380152	chr13	32333123	BRCA2	35	[]		+	1645
13098325	ENST00000380152	chr13	32333124	BRCA2	35	[]		+	1646
13098326	ENST00000380152	chr13	32333125	BRCA2	35	['PASS']	4.78888e-06	+	1647
13098327	ENST00000380152	chr13	32333126	BRCA2	35	[]		+	1648
13098328	ENST00000380152	chr13	32333127	BRCA2	35	[]		+	1649
13098329	ENST00000380152	chr13	32333128	BRCA2	35	[]		+	1650
13098330	ENST00000380152	chr13	32333129	BRCA2	35	[]		+	1651
13098331	ENST00000380152	chr13	32333130	BRCA2	35	[]		+	1652
13098332	ENST00000380152	chr13	32333131	BRCA2	35	['PASS']	1.59076e-06	+	1653
13098333	ENST00000380152	chr13	32333132	BRCA2	35	['PASS']	1.20032e-06	+	1654
13098334	ENST00000380152	chr13	32333133	BRCA2	35	[]		+	1655
13098335	ENST00000380152	chr13	32333134	BRCA2	35	[]		+	1656
13098336	ENST00000380152	chr13	32333135	BRCA2	35	['PASS']	1.59068e-06	+	1657
13098337	ENST00000380152	chr13	32333136	BRCA2	35	['PASS']	4.78868e-06	+	1658
13098338	ENST00000380152	chr13	32333137	BRCA2	35	[]		+	1659
13098339	ENST00000380152	chr13	32333138	BRCA2	35	['PASS']	1.59066e-06	+	1660
13098340	ENST00000380152	chr13	32333139	BRCA2	35	['PASS']	3.18127e-06	+	1661
13098341	ENST00000380152	chr13	32333140	BRCA2	35	['PASS']	0.000130663	+	1662
13098342	ENST00000380152	chr13	32333141	BRCA2	35	[]		+	1663
13098343	ENST00000380152	chr13	32333142	BRCA2	35	[]		+	1664
13098344	ENST00000380152	chr13	32333143	BRCA2	35	[]		+	1665
13098345	ENST00000380152	chr13	32333144	BRCA2	35	['PASS']	4.78865e-06	+	1666
13098346	ENST00000380152	chr13	32333145	BRCA2	35	[]		+	1667
13098347	ENST00000380152	chr13	32333146	BRCA2	35	['PASS']	1.59062e-06	+	1668
13098348	ENST00000380152	chr13	32333147	BRCA2	35	[]		+	1669
13098349	ENST00000380152	chr13	32333149	BRCA2	35	[]		+	1671
13098350	ENST00000380152	chr13	32333150	BRCA2	35	['PASS']	1.59062e-06	+	1672
13098351	ENST00000380152	chr13	32333151	BRCA2	35	[]		+	1673
13098352	ENST00000380152	chr13	32333152	BRCA2	35	[]		+	1674
13098353	ENST00000380152	chr13	32333153	BRCA2	35	[]		+	1675
13098354	ENST00000380152	chr13	32333154	BRCA2	35	[]		+	1676
13098355	ENST00000380152	chr13	32333155	BRCA2	35	[]		+	1677
13098356	ENST00000380152	chr13	32333156	BRCA2	35	[]		+	1678
13098357	ENST00000380152	chr13	32333157	BRCA2	35	['PASS']	2.40066e-06	+	1679
13098358	ENST00000380152	chr13	32333158	BRCA2	35	[]		+	1680
13098359	ENST00000380152	chr13	32333159	BRCA2	35	[]		+	1681
13098360	ENST00000380152	chr13	32333160	BRCA2	35	['PASS']	1.59065e-06	+	1682
13098361	ENST00000380152	chr13	32333161	BRCA2	35	[]		+	1683
13098362	ENST00000380152	chr13	32333162	BRCA2	35	[]		+	1684
13098363	ENST00000380152	chr13	32333163	BRCA2	35	['PASS']	2.40068e-06	+	1685
13098364	ENST00000380152	chr13	32333164	BRCA2	35	[]		+	1686
13098365	ENST00000380152	chr13	32333165	BRCA2	35	[]		+	1687
13098366	ENST00000380152	chr13	32333166	BRCA2	35	['PASS']	1.59064e-06	+	1688
13098367	ENST00000380152	chr13	32333167	BRCA2	35	['PASS']	4.7887e-06	+	1689
13098368	ENST00000380152	chr13	32333168	BRCA2	35	[]		+	1690
13098369	ENST00000380152	chr13	32333169	BRCA2	35	['PASS']	1.59067e-06	+	1691
13098370	ENST00000380152	chr13	32333170	BRCA2	35	[]		+	1692
13098371	ENST00000380152	chr13	32333171	BRCA2	35	['PASS']	1.20039e-06	+	1693
13098372	ENST00000380152	chr13	32333172	BRCA2	35	['PASS']	2.05243e-06	+	1694
13098373	ENST00000380152	chr13	32333173	BRCA2	35	[]		+	1695
13098374	ENST00000380152	chr13	32333174	BRCA2	35	[]		+	1696
13098375	ENST00000380152	chr13	32333175	BRCA2	35	['PASS']	1.59066e-06	+	1697
13098376	ENST00000380152	chr13	32333176	BRCA2	35	[]		+	1698
13098377	ENST00000380152	chr13	32333177	BRCA2	35	[]		+	1699
13098378	ENST00000380152	chr13	32333179	BRCA2	35	[]		+	1701
13098379	ENST00000380152	chr13	32333180	BRCA2	35	[]		+	1702
13098380	ENST00000380152	chr13	32333181	BRCA2	35	['PASS']	1.59069e-06	+	1703
13098381	ENST00000380152	chr13	32333182	BRCA2	35	['PASS']	1.20047e-06	+	1704
13098382	ENST00000380152	chr13	32333183	BRCA2	35	['PASS']	3.60139e-06	+	1705
13098383	ENST00000380152	chr13	32333184	BRCA2	35	['PASS']	3.60146e-06	+	1706
13098384	ENST00000380152	chr13	32333185	BRCA2	35	['PASS']	2.73671e-06	+	1707
13098385	ENST00000380152	chr13	32333186	BRCA2	35	[]		+	1708
13098386	ENST00000380152	chr13	32333187	BRCA2	35	[]		+	1709
13098387	ENST00000380152	chr13	32333188	BRCA2	35	[]		+	1710
13098388	ENST00000380152	chr13	32333189	BRCA2	35	[]		+	1711
13098389	ENST00000380152	chr13	32333190	BRCA2	35	[]		+	1712
13098390	ENST00000380152	chr13	32333191	BRCA2	35	['PASS']	3.18124e-06	+	1713
13098391	ENST00000380152	chr13	32333192	BRCA2	35	['PASS']	2.18935e-05	+	1714
13098392	ENST00000380152	chr13	32333193	BRCA2	35	[]		+	1715
13098393	ENST00000380152	chr13	32333194	BRCA2	35	['PASS']	1.59066e-06	+	1716
13098394	ENST00000380152	chr13	32333195	BRCA2	35	['PASS']	1.5907e-06	+	1717
13098395	ENST00000380152	chr13	32333196	BRCA2	35	['PASS']	1.59067e-06	+	1718
13098396	ENST00000380152	chr13	32333197	BRCA2	35	['PASS']	1.59066e-06	+	1719
13098397	ENST00000380152	chr13	32333198	BRCA2	35	[]		+	1720
13098398	ENST00000380152	chr13	32333199	BRCA2	35	[]		+	1721
13098399	ENST00000380152	chr13	32333200	BRCA2	35	[]		+	1722
13098400	ENST00000380152	chr13	32333201	BRCA2	35	[]		+	1723
13098401	ENST00000380152	chr13	32333202	BRCA2	35	[]		+	1724
13098402	ENST00000380152	chr13	32333203	BRCA2	35	[]		+	1725
13098403	ENST00000380152	chr13	32333204	BRCA2	35	[]		+	1726
13098404	ENST00000380152	chr13	32333205	BRCA2	35	['PASS']	2.40168e-06	+	1727
13098405	ENST00000380152	chr13	32333206	BRCA2	35	['PASS']	3.42141e-06	+	1728
13098406	ENST00000380152	chr13	32333207	BRCA2	35	['PASS']	6.84328e-07	+	1729
13098407	ENST00000380152	chr13	32333208	BRCA2	35	[]		+	1730
13098408	ENST00000380152	chr13	32333209	BRCA2	35	['PASS']	1.59085e-06	+	1731
13098409	ENST00000380152	chr13	32333210	BRCA2	35	['PASS']	1.20101e-06	+	1732
13098410	ENST00000380152	chr13	32333211	BRCA2	35	['PASS']	1.36885e-06	+	1733
13098411	ENST00000380152	chr13	32333212	BRCA2	35	[]		+	1734
13098412	ENST00000380152	chr13	32333213	BRCA2	35	[]		+	1735
13098413	ENST00000380152	chr13	32333214	BRCA2	35	[]		+	1736
13098414	ENST00000380152	chr13	32333215	BRCA2	35	['PASS']	1.59124e-06	+	1737
13098415	ENST00000380152	chr13	32333216	BRCA2	35	['PASS']	1.20107e-06	+	1738
13098416	ENST00000380152	chr13	32333217	BRCA2	35	[]		+	1739
13098417	ENST00000380152	chr13	32333218	BRCA2	35	['PASS']	1.59138e-06	+	1740
13098418	ENST00000380152	chr13	32333219	BRCA2	35	[]		+	1741
13098419	ENST00000380152	chr13	32333220	BRCA2	35	['PASS']	6.00702e-06	+	1742
13098420	ENST00000380152	chr13	32333221	BRCA2	35	['PASS']	1.59201e-06	+	1743
13098421	ENST00000380152	chr13	32333222	BRCA2	35	['PASS']	0.000102692	+	1744
13098422	ENST00000380152	chr13	32333223	BRCA2	35	[]		+	1745
13098423	ENST00000380152	chr13	32333224	BRCA2	35	[]		+	1746
13098424	ENST00000380152	chr13	32333225	BRCA2	35	[]		+	1747
13098425	ENST00000380152	chr13	32333226	BRCA2	35	[]		+	1748
13098426	ENST00000380152	chr13	32333227	BRCA2	35	['PASS']	1.438e-05	+	1749
13098427	ENST00000380152	chr13	32333228	BRCA2	35	[]		+	1750
13098428	ENST00000380152	chr13	32333229	BRCA2	35	[]		+	1751
13098429	ENST00000380152	chr13	32333230	BRCA2	35	[]		+	1752
13098430	ENST00000380152	chr13	32333231	BRCA2	35	[]		+	1753
13098431	ENST00000380152	chr13	32333232	BRCA2	34	[]		+	1754
13098432	ENST00000380152	chr13	32333233	BRCA2	35	[]		+	1755
13098433	ENST00000380152	chr13	32333234	BRCA2	35	['PASS']	3.18417e-06	+	1756
13098434	ENST00000380152	chr13	32333235	BRCA2	35	['PASS']	1.59208e-06	+	1757
13098435	ENST00000380152	chr13	32333236	BRCA2	35	[]		+	1758
13098436	ENST00000380152	chr13	32333237	BRCA2	35	['PASS']	2.05422e-06	+	1759
13098437	ENST00000380152	chr13	32333238	BRCA2	35	[]		+	1760
13098438	ENST00000380152	chr13	32333239	BRCA2	35	[]		+	1761
13098439	ENST00000380152	chr13	32333240	BRCA2	35	['PASS']	8.55926e-05	+	1762
13098440	ENST00000380152	chr13	32333241	BRCA2	35	['PASS']	3.42399e-06	+	1763
13098441	ENST00000380152	chr13	32333242	BRCA2	35	['PASS']	1.36995e-06	+	1764
13098442	ENST00000380152	chr13	32333243	BRCA2	35	['PASS']	1.20178e-06	+	1765
13098443	ENST00000380152	chr13	32333245	BRCA2	35	['PASS']	1.59292e-06	+	1767
13098444	ENST00000380152	chr13	32333246	BRCA2	35	['PASS']	1.59279e-06	+	1768
13098445	ENST00000380152	chr13	32333247	BRCA2	35	['PASS']	1.27477e-05	+	1769
13098446	ENST00000380152	chr13	32333248	BRCA2	35	[]		+	1770
13098447	ENST00000380152	chr13	32333249	BRCA2	35	['PASS']	1.37021e-06	+	1771
13098448	ENST00000380152	chr13	32333250	BRCA2	35	[]		+	1772
13098449	ENST00000380152	chr13	32333251	BRCA2	35	[]		+	1773
13098450	ENST00000380152	chr13	32333252	BRCA2	35	[]		+	1774
13098451	ENST00000380152	chr13	32333253	BRCA2	35	[]		+	1775
13098452	ENST00000380152	chr13	32333254	BRCA2	35	['PASS']	4.80037e-06	+	1776
13098453	ENST00000380152	chr13	32333255	BRCA2	35	[]		+	1777
13098454	ENST00000380152	chr13	32333256	BRCA2	35	['PASS']	3.19394e-06	+	1778
13098455	ENST00000380152	chr13	32333257	BRCA2	35	[]		+	1779
13098456	ENST00000380152	chr13	32333258	BRCA2	35	['PASS']	4.11614e-06	+	1780
13098457	ENST00000380152	chr13	32333259	BRCA2	35	[]		+	1781
13098458	ENST00000380152	chr13	32333260	BRCA2	35	[]		+	1782
13098459	ENST00000380152	chr13	32333261	BRCA2	34	['PASS']	1.60114e-06	+	1783
13098460	ENST00000380152	chr13	32333262	BRCA2	34	['PASS']	1.37352e-06	+	1784
13098461	ENST00000380152	chr13	32333263	BRCA2	35	[]		+	1785
13098462	ENST00000380152	chr13	32333264	BRCA2	34	['PASS']	0.000565096	+	1786
13098463	ENST00000380152	chr13	32333265	BRCA2	35	[]		+	1787
13098464	ENST00000380152	chr13	32333266	BRCA2	34	['PASS']	0.000760795	+	1788
13098465	ENST00000380152	chr13	32333267	BRCA2	35	[]		+	1789
13098466	ENST00000380152	chr13	32333268	BRCA2	34	[]		+	1790
13098467	ENST00000380152	chr13	32333269	BRCA2	34	[]		+	1791
13098468	ENST00000380152	chr13	32333271	BRCA2	34	['PASS']	6.18699e-06	+	1793
13098469	ENST00000380152	chr13	32333272	BRCA2	34	['PASS']	1.60498e-06	+	1794
13098470	ENST00000380152	chr13	32333273	BRCA2	35	[]		+	1795
13098471	ENST00000380152	chr13	32333274	BRCA2	35	[]		+	1796
13098472	ENST00000380152	chr13	32333277	BRCA2	35	[]		+	1799
13098473	ENST00000380152	chr13	32333279	BRCA2	35	[]		+	1801
13098474	ENST00000380152	chr13	32333280	BRCA2	35	[]		+	1802
13098475	ENST00000380152	chr13	32333281	BRCA2	35	['PASS']	2.09249e-05	+	1803
13098476	ENST00000380152	chr13	32333282	BRCA2	35	['PASS']	6.617e-05	+	1804
13098477	ENST00000380152	chr13	32333284	BRCA2	35	['PASS']	1.38183e-06	+	1806
13098478	ENST00000380152	chr13	32333285	BRCA2	34	['PASS']	1.20114e-06	+	1807
13098479	ENST00000380152	chr13	32333286	BRCA2	35	[]		+	1808
13098480	ENST00000380152	chr13	32333287	BRCA2	35	[]		+	1809
13098481	ENST00000380152	chr13	32333288	BRCA2	35	['PASS']	2.68378e-05	+	1810
13098482	ENST00000380152	chr13	32333289	BRCA2	34	[]		+	1811
13098483	ENST00000380152	chr13	32333290	BRCA2	35	[]		+	1812
13098484	ENST00000380152	chr13	32333291	BRCA2	34	[]		+	1813
13098485	ENST00000380152	chr13	32333292	BRCA2	35	['PASS']	8.26005e-06	+	1814
13098486	ENST00000380152	chr13	32333293	BRCA2	35	[]		+	1815
13098487	ENST00000380152	chr13	32333294	BRCA2	35	['PASS']	1.37647e-06	+	1816
13098488	ENST00000380152	chr13	32333295	BRCA2	35	['PASS']	1.37656e-05	+	1817
13098489	ENST00000380152	chr13	32333296	BRCA2	35	['PASS']	1.58307e-05	+	1818
13098490	ENST00000380152	chr13	32333297	BRCA2	35	[]		+	1819
13098491	ENST00000380152	chr13	32333298	BRCA2	35	['PASS']	1.10073e-05	+	1820
13098492	ENST00000380152	chr13	32333299	BRCA2	34	[]		+	1821
13098493	ENST00000380152	chr13	32333300	BRCA2	35	['PASS']	1.61149e-06	+	1822
13098494	ENST00000380152	chr13	32333301	BRCA2	35	[]		+	1823
13098495	ENST00000380152	chr13	32333302	BRCA2	35	['PASS']	6.87989e-07	+	1824
13098496	ENST00000380152	chr13	32333303	BRCA2	35	['PASS']	1.37623e-06	+	1825
13098497	ENST00000380152	chr13	32333304	BRCA2	35	['PASS']	3.22065e-06	+	1826
13098498	ENST00000380152	chr13	32333305	BRCA2	35	[]		+	1827
13098499	ENST00000380152	chr13	32333306	BRCA2	35	['PASS']	1.61011e-06	+	1828
13098500	ENST00000380152	chr13	32333307	BRCA2	35	[]		+	1829
13098501	ENST00000380152	chr13	32333308	BRCA2	35	[]		+	1830
13098502	ENST00000380152	chr13	32333309	BRCA2	35	[]		+	1831
13098503	ENST00000380152	chr13	32333310	BRCA2	35	['PASS']	9.65142e-06	+	1832
13098504	ENST00000380152	chr13	32333311	BRCA2	35	['PASS']	2.40098e-06	+	1833
13098505	ENST00000380152	chr13	32333312	BRCA2	35	['PASS']	1.37487e-06	+	1834
13098506	ENST00000380152	chr13	32333313	BRCA2	35	['PASS']	1.37466e-06	+	1835
13098507	ENST00000380152	chr13	32333314	BRCA2	35	['PASS']	6.87285e-07	+	1836
13098508	ENST00000380152	chr13	32333315	BRCA2	35	[]		+	1837
13098509	ENST00000380152	chr13	32333316	BRCA2	35	['PASS']	1.23664e-05	+	1838
13098510	ENST00000380152	chr13	32333317	BRCA2	35	['PASS']	1.37345e-06	+	1839
13098511	ENST00000380152	chr13	32333318	BRCA2	35	[]		+	1840
13098512	ENST00000380152	chr13	32333319	BRCA2	35	[]		+	1841
13098513	ENST00000380152	chr13	32333320	BRCA2	35	[]		+	1842
13098514	ENST00000380152	chr13	32333321	BRCA2	35	[]		+	1843
13098515	ENST00000380152	chr13	32333322	BRCA2	35	[]		+	1844
13098516	ENST00000380152	chr13	32333323	BRCA2	35	['PASS']	9.60285e-06	+	1845
13098517	ENST00000380152	chr13	32333324	BRCA2	35	['PASS']	1.20037e-06	+	1846
13098518	ENST00000380152	chr13	32333325	BRCA2	35	['PASS']	1.37245e-06	+	1847
13098519	ENST00000380152	chr13	32333326	BRCA2	35	[]		+	1848
13098520	ENST00000380152	chr13	32333327	BRCA2	35	['PASS']	6.86199e-07	+	1849
13098521	ENST00000380152	chr13	32333328	BRCA2	35	['PASS']	3.20399e-06	+	1850
13098522	ENST00000380152	chr13	32333329	BRCA2	35	['PASS']	3.60106e-06	+	1851
13098523	ENST00000380152	chr13	32333330	BRCA2	35	[]		+	1852
13098524	ENST00000380152	chr13	32333332	BRCA2	35	[]		+	1854
13098525	ENST00000380152	chr13	32333333	BRCA2	35	['PASS']	1.60376e-06	+	1855
13098526	ENST00000380152	chr13	32333334	BRCA2	35	[]		+	1856
13098527	ENST00000380152	chr13	32333335	BRCA2	35	[]		+	1857
13098528	ENST00000380152	chr13	32333336	BRCA2	35	[]		+	1858
13098529	ENST00000380152	chr13	32333337	BRCA2	35	[]		+	1859
13098530	ENST00000380152	chr13	32333338	BRCA2	35	['PASS']	4.8136e-06	+	1860
13098531	ENST00000380152	chr13	32333339	BRCA2	35	[]		+	1861
13098532	ENST00000380152	chr13	32333340	BRCA2	35	[]		+	1862
13098533	ENST00000380152	chr13	32333341	BRCA2	35	[]		+	1863
13098534	ENST00000380152	chr13	32333342	BRCA2	35	[]		+	1864
13098535	ENST00000380152	chr13	32333343	BRCA2	35	['PASS']	1.37348e-06	+	1865
13098536	ENST00000380152	chr13	32333344	BRCA2	35	[]		+	1866
13098537	ENST00000380152	chr13	32333345	BRCA2	35	[]		+	1867
13098538	ENST00000380152	chr13	32333346	BRCA2	35	[]		+	1868
13098539	ENST00000380152	chr13	32333347	BRCA2	35	[]		+	1869
13098540	ENST00000380152	chr13	32333348	BRCA2	35	[]		+	1870
13098541	ENST00000380152	chr13	32333349	BRCA2	35	['PASS']	1.60443e-06	+	1871
13098542	ENST00000380152	chr13	32333350	BRCA2	35	[]		+	1872
13098543	ENST00000380152	chr13	32333351	BRCA2	35	[]		+	1873
13098544	ENST00000380152	chr13	32333353	BRCA2	35	['PASS']	6.41377e-06	+	1875
13098545	ENST00000380152	chr13	32333354	BRCA2	35	['PASS']	6.86538e-07	+	1876
13098546	ENST00000380152	chr13	32333355	BRCA2	35	[]		+	1877
13098547	ENST00000380152	chr13	32333356	BRCA2	35	[]		+	1878
13098548	ENST00000380152	chr13	32333357	BRCA2	35	[]		+	1879
13098549	ENST00000380152	chr13	32333358	BRCA2	35	[]		+	1880
13098550	ENST00000380152	chr13	32333359	BRCA2	35	['PASS']	1.20033e-06	+	1881
13098551	ENST00000380152	chr13	32333360	BRCA2	35	['PASS']	3.43055e-06	+	1882
13098552	ENST00000380152	chr13	32333361	BRCA2	35	['PASS']	1.37223e-06	+	1883
13098553	ENST00000380152	chr13	32333362	BRCA2	35	['PASS']	2.40065e-06	+	1884
13098554	ENST00000380152	chr13	32333363	BRCA2	35	['PASS']	2.74485e-06	+	1885
13098555	ENST00000380152	chr13	32333364	BRCA2	35	[]		+	1886
13098556	ENST00000380152	chr13	32333365	BRCA2	35	[]		+	1887
13098557	ENST00000380152	chr13	32333366	BRCA2	35	['PASS']	6.86184e-07	+	1888
13098558	ENST00000380152	chr13	32333367	BRCA2	35	['PASS']	0.000111846	+	1889
13098559	ENST00000380152	chr13	32333368	BRCA2	35	[]		+	1890
13098560	ENST00000380152	chr13	32333369	BRCA2	35	[]		+	1891
13098561	ENST00000380152	chr13	32333370	BRCA2	35	[]		+	1892
13098562	ENST00000380152	chr13	32333371	BRCA2	35	[]		+	1893
13098563	ENST00000380152	chr13	32333372	BRCA2	35	[]		+	1894
13098564	ENST00000380152	chr13	32333373	BRCA2	35	[]		+	1895
13098565	ENST00000380152	chr13	32333374	BRCA2	35	['PASS']	3.1997e-06	+	1896
13098566	ENST00000380152	chr13	32333375	BRCA2	35	[]		+	1897
13098567	ENST00000380152	chr13	32333376	BRCA2	35	[]		+	1898
13098568	ENST00000380152	chr13	32333377	BRCA2	35	[]		+	1899
13098569	ENST00000380152	chr13	32333378	BRCA2	35	[]		+	1900
13098570	ENST00000380152	chr13	32333379	BRCA2	35	[]		+	1901
13098571	ENST00000380152	chr13	32333380	BRCA2	34	[]		+	1902
13098572	ENST00000380152	chr13	32333381	BRCA2	34	['PASS']	5.48888e-06	+	1903
13098573	ENST00000380152	chr13	32333382	BRCA2	35	[]		+	1904
13098574	ENST00000380152	chr13	32333383	BRCA2	35	['PASS']	4.80089e-06	+	1905
13098575	ENST00000380152	chr13	32333384	BRCA2	35	[]		+	1906
13098576	ENST00000380152	chr13	32333385	BRCA2	35	['PASS']	1.60242e-06	+	1907
13098577	ENST00000380152	chr13	32333387	BRCA2	35	['PASS']	3.20315e-06	+	1909
13098578	ENST00000380152	chr13	32336265	BRCA2	32	[]		+	1910
13098579	ENST00000380152	chr13	32336266	BRCA2	32	['PASS']	8.41945e-05	+	1911
13098580	ENST00000380152	chr13	32336267	BRCA2	32	['PASS']	2.75968e-06	+	1912
13098581	ENST00000380152	chr13	32336268	BRCA2	32	[]		+	1913
13098582	ENST00000380152	chr13	32336269	BRCA2	32	[]		+	1914
13098583	ENST00000380152	chr13	32336270	BRCA2	32	[]		+	1915
13098584	ENST00000380152	chr13	32336271	BRCA2	32	[]		+	1916
13098585	ENST00000380152	chr13	32336273	BRCA2	32	['PASS']	1.62151e-06	+	1918
13098586	ENST00000380152	chr13	32336274	BRCA2	32	['PASS']	1.20063e-06	+	1919
13098587	ENST00000380152	chr13	32336275	BRCA2	32	[]		+	1920
13098588	ENST00000380152	chr13	32336276	BRCA2	32	[]		+	1921
13098589	ENST00000380152	chr13	32336277	BRCA2	32	['PASS']	6.89391e-07	+	1922
13098590	ENST00000380152	chr13	32336278	BRCA2	32	[]		+	1923
13098591	ENST00000380152	chr13	32336279	BRCA2	32	[]		+	1924
13098592	ENST00000380152	chr13	32336280	BRCA2	32	[]		+	1925
13098593	ENST00000380152	chr13	32336281	BRCA2	32	['PASS']	1.37827e-06	+	1926
13098594	ENST00000380152	chr13	32336282	BRCA2	32	['PASS']	1.61824e-06	+	1927
13098595	ENST00000380152	chr13	32336283	BRCA2	32	[]		+	1928
13098596	ENST00000380152	chr13	32336284	BRCA2	32	[]		+	1929
13098597	ENST00000380152	chr13	32336285	BRCA2	32	[]		+	1930
13098598	ENST00000380152	chr13	32336287	BRCA2	32	[]		+	1932
13098599	ENST00000380152	chr13	32336288	BRCA2	32	[]		+	1933
13098600	ENST00000380152	chr13	32336289	BRCA2	32	[]		+	1934
13098601	ENST00000380152	chr13	32336290	BRCA2	32	[]		+	1935
13098602	ENST00000380152	chr13	32336291	BRCA2	32	['PASS']	2.40149e-06	+	1936
13098603	ENST00000380152	chr13	32336292	BRCA2	32	['PASS']	1.20078e-06	+	1937
13098604	ENST00000380152	chr13	32336294	BRCA2	32	['PASS']	1.61788e-06	+	1939
13098605	ENST00000380152	chr13	32336296	BRCA2	32	[]		+	1941
13098606	ENST00000380152	chr13	32336297	BRCA2	32	[]		+	1942
13098607	ENST00000380152	chr13	32336299	BRCA2	32	[]		+	1944
13098608	ENST00000380152	chr13	32336300	BRCA2	32	[]		+	1945
13098609	ENST00000380152	chr13	32336301	BRCA2	32	['PASS']	1.61889e-06	+	1946
13098610	ENST00000380152	chr13	32336302	BRCA2	32	[]		+	1947
13098611	ENST00000380152	chr13	32336303	BRCA2	32	[]		+	1948
13098612	ENST00000380152	chr13	32336304	BRCA2	32	['PASS']	1.37856e-06	+	1949
13098613	ENST00000380152	chr13	32336305	BRCA2	32	[]		+	1950
13098614	ENST00000380152	chr13	32336306	BRCA2	32	['PASS']	2.06944e-06	+	1951
13098615	ENST00000380152	chr13	32336307	BRCA2	32	['PASS']	3.23786e-06	+	1952
13098616	ENST00000380152	chr13	32336308	BRCA2	32	['PASS']	1.61888e-06	+	1953
13098617	ENST00000380152	chr13	32336309	BRCA2	32	[]		+	1954
13098618	ENST00000380152	chr13	32336311	BRCA2	32	[]		+	1956
13098619	ENST00000380152	chr13	32336312	BRCA2	32	['PASS']	1.20057e-06	+	1957
13098620	ENST00000380152	chr13	32336313	BRCA2	32	[]		+	1958
13098621	ENST00000380152	chr13	32336314	BRCA2	32	[]		+	1959
13098622	ENST00000380152	chr13	32336315	BRCA2	32	['PASS']	1.6192e-06	+	1960
13098623	ENST00000380152	chr13	32336316	BRCA2	32	[]		+	1961
13098624	ENST00000380152	chr13	32336317	BRCA2	32	[]		+	1962
13098625	ENST00000380152	chr13	32336318	BRCA2	32	['PASS']	1.62162e-06	+	1963
13098626	ENST00000380152	chr13	32336319	BRCA2	32	['PASS']	0.000536033	+	1964
13098627	ENST00000380152	chr13	32336320	BRCA2	32	[]		+	1965
13098628	ENST00000380152	chr13	32336321	BRCA2	32	['PASS']	2.06696e-05	+	1966
13098629	ENST00000380152	chr13	32336322	BRCA2	32	[]		+	1967
13098630	ENST00000380152	chr13	32336323	BRCA2	32	['PASS']	2.06693e-06	+	1968
13098631	ENST00000380152	chr13	32336324	BRCA2	32	['PASS']	6.8893e-07	+	1969
13098632	ENST00000380152	chr13	32336325	BRCA2	32	[]		+	1970
13098633	ENST00000380152	chr13	32336326	BRCA2	32	['PASS']	1.61506e-06	+	1971
13098634	ENST00000380152	chr13	32336327	BRCA2	32	[]		+	1972
13098635	ENST00000380152	chr13	32336328	BRCA2	32	['PASS']	4.13157e-06	+	1973
13098636	ENST00000380152	chr13	32336329	BRCA2	32	[]		+	1974
13098637	ENST00000380152	chr13	32336330	BRCA2	32	[]		+	1975
13098638	ENST00000380152	chr13	32336331	BRCA2	32	[]		+	1976
13098639	ENST00000380152	chr13	32336332	BRCA2	32	['PASS']	1.20053e-06	+	1977
13098640	ENST00000380152	chr13	32336333	BRCA2	32	[]		+	1978
13098641	ENST00000380152	chr13	32336334	BRCA2	32	['PASS']	1.6132e-06	+	1979
13098642	ENST00000380152	chr13	32336335	BRCA2	32	['PASS']	1.61237e-06	+	1980
13098643	ENST00000380152	chr13	32336336	BRCA2	32	['PASS']	2.06455e-06	+	1981
13098644	ENST00000380152	chr13	32336337	BRCA2	32	[]		+	1982
13098645	ENST00000380152	chr13	32336338	BRCA2	32	[]		+	1983
13098646	ENST00000380152	chr13	32336339	BRCA2	32	['PASS']	1.20045e-06	+	1984
13098647	ENST00000380152	chr13	32336340	BRCA2	32	['PASS']	1.20051e-06	+	1985
13098648	ENST00000380152	chr13	32336341	BRCA2	32	[]		+	1986
13098649	ENST00000380152	chr13	32336342	BRCA2	32	[]		+	1987
13098650	ENST00000380152	chr13	32336343	BRCA2	32	['PASS']	2.06211e-06	+	1988
13098651	ENST00000380152	chr13	32336344	BRCA2	32	['PASS']	6.87382e-07	+	1989
13098652	ENST00000380152	chr13	32336346	BRCA2	32	['PASS']	1.37421e-06	+	1991
13098653	ENST00000380152	chr13	32336347	BRCA2	32	[]		+	1992
13098654	ENST00000380152	chr13	32336348	BRCA2	32	['PASS']	3.2121e-06	+	1993
13098655	ENST00000380152	chr13	32336349	BRCA2	32	[]		+	1994
13098656	ENST00000380152	chr13	32336350	BRCA2	32	['PASS']	4.81939e-06	+	1995
13098657	ENST00000380152	chr13	32336351	BRCA2	32	['PASS']	3.20549e-06	+	1996
13098658	ENST00000380152	chr13	32336352	BRCA2	32	[]		+	1997
13098659	ENST00000380152	chr13	32336353	BRCA2	32	[]		+	1998
13098660	ENST00000380152	chr13	32336354	BRCA2	32	['PASS']	1.2004e-06	+	1999
13098661	ENST00000380152	chr13	32336355	BRCA2	32	[]		+	2000
13098662	ENST00000380152	chr13	32336356	BRCA2	32	[]		+	2001
13098663	ENST00000380152	chr13	32336357	BRCA2	32	[]		+	2002
13098664	ENST00000380152	chr13	32336358	BRCA2	32	[]		+	2003
13098665	ENST00000380152	chr13	32336359	BRCA2	32	['PASS']	1.85266e-05	+	2004
13098666	ENST00000380152	chr13	32336360	BRCA2	32	[]		+	2005
13098667	ENST00000380152	chr13	32336361	BRCA2	32	['PASS']	1.20039e-06	+	2006
13098668	ENST00000380152	chr13	32336362	BRCA2	32	[]		+	2007
13098669	ENST00000380152	chr13	32336363	BRCA2	32	[]		+	2008
13098670	ENST00000380152	chr13	32336364	BRCA2	32	[]		+	2009
13098671	ENST00000380152	chr13	32336365	BRCA2	32	[]		+	2010
13098672	ENST00000380152	chr13	32336366	BRCA2	32	['PASS']	1.59996e-06	+	2011
13098673	ENST00000380152	chr13	32336367	BRCA2	32	[]		+	2012
13098674	ENST00000380152	chr13	32336368	BRCA2	32	['PASS']	2.05737e-06	+	2013
13098675	ENST00000380152	chr13	32336369	BRCA2	32	['PASS']	6.85796e-06	+	2014
13098676	ENST00000380152	chr13	32336370	BRCA2	32	[]		+	2015
13098677	ENST00000380152	chr13	32336371	BRCA2	32	[]		+	2016
13098678	ENST00000380152	chr13	32336372	BRCA2	32	[]		+	2017
13098679	ENST00000380152	chr13	32336373	BRCA2	32	['PASS']	1.59926e-06	+	2018
13098680	ENST00000380152	chr13	32336374	BRCA2	32	[]		+	2019
13098681	ENST00000380152	chr13	32336375	BRCA2	32	[]		+	2020
13098682	ENST00000380152	chr13	32336376	BRCA2	32	[]		+	2021
13098683	ENST00000380152	chr13	32336377	BRCA2	32	['PASS']	4.11305e-06	+	2022
13098684	ENST00000380152	chr13	32336378	BRCA2	32	[]		+	2023
13098685	ENST00000380152	chr13	32336379	BRCA2	32	['PASS']	1.5984e-06	+	2024
13098686	ENST00000380152	chr13	32336380	BRCA2	32	['PASS']	5.07268e-05	+	2025
13098687	ENST00000380152	chr13	32336381	BRCA2	32	['PASS']	3.42657e-06	+	2026
13098688	ENST00000380152	chr13	32336382	BRCA2	32	[]		+	2027
13098689	ENST00000380152	chr13	32336383	BRCA2	32	[]		+	2028
13098690	ENST00000380152	chr13	32336384	BRCA2	32	[]		+	2029
13098691	ENST00000380152	chr13	32336385	BRCA2	32	['PASS']	3.18986e-06	+	2030
13098692	ENST00000380152	chr13	32336386	BRCA2	32	[]		+	2031
13098693	ENST00000380152	chr13	32336387	BRCA2	32	[]		+	2032
13098694	ENST00000380152	chr13	32336388	BRCA2	32	['PASS']	6.84711e-07	+	2033
13098695	ENST00000380152	chr13	32336389	BRCA2	32	[]		+	2034
13098696	ENST00000380152	chr13	32336390	BRCA2	32	['PASS']	1.36942e-06	+	2035
13098697	ENST00000380152	chr13	32336391	BRCA2	32	['PASS']	1.59307e-06	+	2036
13098698	ENST00000380152	chr13	32336392	BRCA2	32	['PASS']	1.59304e-06	+	2037
13098699	ENST00000380152	chr13	32336393	BRCA2	32	[]		+	2038
13098700	ENST00000380152	chr13	32336394	BRCA2	32	['PASS']	1.36908e-06	+	2039
13098701	ENST00000380152	chr13	32336395	BRCA2	32	[]		+	2040
13098702	ENST00000380152	chr13	32336396	BRCA2	32	[]		+	2041
13098703	ENST00000380152	chr13	32336397	BRCA2	32	[]		+	2042
13098704	ENST00000380152	chr13	32336398	BRCA2	32	['PASS']	1.91099e-05	+	2043
13098705	ENST00000380152	chr13	32336399	BRCA2	32	[]		+	2044
13098706	ENST00000380152	chr13	32336400	BRCA2	32	[]		+	2045
13098707	ENST00000380152	chr13	32336401	BRCA2	32	['PASS']	1.59245e-06	+	2046
13098708	ENST00000380152	chr13	32336402	BRCA2	32	[]		+	2047
13098709	ENST00000380152	chr13	32336403	BRCA2	32	[]		+	2048
13098710	ENST00000380152	chr13	32336404	BRCA2	32	[]		+	2049
13098711	ENST00000380152	chr13	32336405	BRCA2	32	['PASS']	4.77517e-06	+	2050
13098712	ENST00000380152	chr13	32336406	BRCA2	32	[]		+	2051
13098713	ENST00000380152	chr13	32336407	BRCA2	32	[]		+	2052
13098714	ENST00000380152	chr13	32336408	BRCA2	32	[]		+	2053
13098715	ENST00000380152	chr13	32336409	BRCA2	32	[]		+	2054
13098716	ENST00000380152	chr13	32336410	BRCA2	32	[]		+	2055
13098717	ENST00000380152	chr13	32336411	BRCA2	32	[]		+	2056
13098718	ENST00000380152	chr13	32336412	BRCA2	32	['PASS']	1.59144e-06	+	2057
13098719	ENST00000380152	chr13	32336413	BRCA2	32	[]		+	2058
13098720	ENST00000380152	chr13	32336414	BRCA2	32	['PASS']	6.84296e-07	+	2059
13098721	ENST00000380152	chr13	32336415	BRCA2	32	[]		+	2060
13098722	ENST00000380152	chr13	32336416	BRCA2	32	[]		+	2061
13098723	ENST00000380152	chr13	32336417	BRCA2	32	[]		+	2062
13098724	ENST00000380152	chr13	32336418	BRCA2	32	['PASS']	2.05281e-06	+	2063
13098725	ENST00000380152	chr13	32336419	BRCA2	32	['PASS']	3.18238e-06	+	2064
13098726	ENST00000380152	chr13	32336420	BRCA2	32	[]		+	2065
13098727	ENST00000380152	chr13	32336421	BRCA2	32	[]		+	2066
13098728	ENST00000380152	chr13	32336422	BRCA2	32	['PASS']	1.59117e-06	+	2067
13098729	ENST00000380152	chr13	32336423	BRCA2	32	[]		+	2068
13098730	ENST00000380152	chr13	32336424	BRCA2	32	[]		+	2069
13098731	ENST00000380152	chr13	32336426	BRCA2	32	['PASS']	1.59104e-06	+	2071
13098732	ENST00000380152	chr13	32336427	BRCA2	32	['PASS']	1.3685e-06	+	2072
13098733	ENST00000380152	chr13	32336428	BRCA2	32	[]		+	2073
13098734	ENST00000380152	chr13	32336429	BRCA2	32	[]		+	2074
13098735	ENST00000380152	chr13	32336430	BRCA2	32	[]		+	2075
13098736	ENST00000380152	chr13	32336431	BRCA2	32	[]		+	2076
13098737	ENST00000380152	chr13	32336432	BRCA2	32	['PASS']	4.10534e-06	+	2077
13098738	ENST00000380152	chr13	32336433	BRCA2	32	['PASS']	1.36838e-06	+	2078
13098739	ENST00000380152	chr13	32336434	BRCA2	32	[]		+	2079
13098740	ENST00000380152	chr13	32336435	BRCA2	32	[]		+	2080
13098741	ENST00000380152	chr13	32336436	BRCA2	32	[]		+	2081
13098742	ENST00000380152	chr13	32336437	BRCA2	32	['PASS']	6.02077e-05	+	2082
13098743	ENST00000380152	chr13	32336438	BRCA2	32	['PASS']	1.59082e-06	+	2083
13098744	ENST00000380152	chr13	32336439	BRCA2	32	[]		+	2084
13098745	ENST00000380152	chr13	32336440	BRCA2	32	[]		+	2085
13098746	ENST00000380152	chr13	32336441	BRCA2	33	[]		+	2086
13098747	ENST00000380152	chr13	32336442	BRCA2	32	[]		+	2087
13098748	ENST00000380152	chr13	32336443	BRCA2	32	[]		+	2088
13098749	ENST00000380152	chr13	32336444	BRCA2	32	['PASS']	1.59076e-06	+	2089
13098750	ENST00000380152	chr13	32336445	BRCA2	32	[]		+	2090
13098751	ENST00000380152	chr13	32336446	BRCA2	33	['PASS']	6.15748e-06	+	2091
13098752	ENST00000380152	chr13	32336447	BRCA2	33	[]		+	2092
13098753	ENST00000380152	chr13	32336448	BRCA2	32	['PASS']	1.20045e-06	+	2093
13098754	ENST00000380152	chr13	32336449	BRCA2	33	['PASS']	2.2577e-05	+	2094
13098755	ENST00000380152	chr13	32336450	BRCA2	32	['PASS']	2.05249e-06	+	2095
13098756	ENST00000380152	chr13	32336451	BRCA2	32	[]		+	2096
13098757	ENST00000380152	chr13	32336452	BRCA2	33	['PASS']	8.89378e-06	+	2097
13098758	ENST00000380152	chr13	32336453	BRCA2	33	[]		+	2098
13098759	ENST00000380152	chr13	32336454	BRCA2	33	[]		+	2099
13098760	ENST00000380152	chr13	32336455	BRCA2	32	[]		+	2100
13098761	ENST00000380152	chr13	32336456	BRCA2	33	[]		+	2101
13098762	ENST00000380152	chr13	32336457	BRCA2	33	['PASS']	2.40067e-06	+	2102
13098763	ENST00000380152	chr13	32336458	BRCA2	33	[]		+	2103
13098764	ENST00000380152	chr13	32336459	BRCA2	32	['PASS']	1.59067e-06	+	2104
13098765	ENST00000380152	chr13	32336460	BRCA2	33	[]		+	2105
13098766	ENST00000380152	chr13	32336461	BRCA2	33	[]		+	2106
13098767	ENST00000380152	chr13	32336462	BRCA2	33	[]		+	2107
13098768	ENST00000380152	chr13	32336463	BRCA2	33	['PASS']	1.20034e-06	+	2108
13098769	ENST00000380152	chr13	32336464	BRCA2	33	['PASS']	4.10464e-06	+	2109
13098770	ENST00000380152	chr13	32336465	BRCA2	33	[]		+	2110
13098771	ENST00000380152	chr13	32336466	BRCA2	32	['PASS']	6.84111e-06	+	2111
13098772	ENST00000380152	chr13	32336467	BRCA2	32	[]		+	2112
13098773	ENST00000380152	chr13	32336468	BRCA2	33	['PASS']	1.20032e-06	+	2113
13098774	ENST00000380152	chr13	32336469	BRCA2	33	[]		+	2114
13098775	ENST00000380152	chr13	32336470	BRCA2	32	[]		+	2115
13098776	ENST00000380152	chr13	32336471	BRCA2	33	['PASS']	7.52507e-06	+	2116
13098777	ENST00000380152	chr13	32336472	BRCA2	33	[]		+	2117
13098778	ENST00000380152	chr13	32336473	BRCA2	33	['PASS']	1.20032e-06	+	2118
13098779	ENST00000380152	chr13	32336474	BRCA2	33	['PASS']	2.40064e-06	+	2119
[truncated: 7,831 more rows]
