# Supplementary material for: Mutational constraint analysis workflow for overlapping short open reading frames and genomic neighbors
Source: BMC Genomics. 2025 Mar 14;26:254. doi: 10.1186/s12864-025-11444-w (PMC11909976; doi:10.1186/s12864-025-11444-w)
Supplement: Supplementary file 7 — Supplementary Material 7 [file 12864_2025_11444_MOESM7_ESM.zip › genomic-constraint-calculation-main-5/data/df_whitelist_ihh_mane.csv]

	transcript_id	chrom	pos	gene	coverage_median_approx	filters	af	strand	cds
17937087	ENST00000295731	chr2	219055207	IHH	30	[]		-	1236
17937088	ENST00000295731	chr2	219055212	IHH	30	['PASS']	1.40868e-06	-	1231
17937089	ENST00000295731	chr2	219055213	IHH	30	['PASS']	3.40304e-06	-	1230
17937090	ENST00000295731	chr2	219055217	IHH	30	[]		-	1226
17937091	ENST00000295731	chr2	219055219	IHH	30	['PASS']	1.68264e-06	-	1224
17937092	ENST00000295731	chr2	219055220	IHH	30	['PASS']	7.00048e-07	-	1223
17937093	ENST00000295731	chr2	219055225	IHH	30	['PASS']	1.99491e-05	-	1218
17937094	ENST00000295731	chr2	219055227	IHH	30	[]		-	1216
17937095	ENST00000295731	chr2	219055228	IHH	30	[]		-	1215
17937096	ENST00000295731	chr2	219055230	IHH	30	[]		-	1213
17937097	ENST00000295731	chr2	219055232	IHH	30	[]		-	1211
17937098	ENST00000295731	chr2	219055233	IHH	30	[]		-	1210
17937099	ENST00000295731	chr2	219055234	IHH	30	['PASS']	2.0799e-06	-	1209
17937100	ENST00000295731	chr2	219055236	IHH	30	[]		-	1207
17937101	ENST00000295731	chr2	219055237	IHH	30	['PASS']	1.63585e-06	-	1206
17937102	ENST00000295731	chr2	219055239	IHH	30	['PASS']	2.76678e-06	-	1204
17937103	ENST00000295731	chr2	219055240	IHH	30	['PASS']	1.10626e-05	-	1203
17937104	ENST00000295731	chr2	219055241	IHH	30	[]		-	1202
17937105	ENST00000295731	chr2	219055242	IHH	30	['PASS']	4.14428e-06	-	1201
17937106	ENST00000295731	chr2	219055243	IHH	30	[]		-	1200
17937107	ENST00000295731	chr2	219055244	IHH	30	['PASS']	1.62473e-06	-	1199
17937108	ENST00000295731	chr2	219055245	IHH	30	['PASS']	1.62207e-06	-	1198
17937109	ENST00000295731	chr2	219055246	IHH	30	['PASS']	8.27546e-06	-	1197
17937110	ENST00000295731	chr2	219055247	IHH	30	['PASS']	6.89449e-07	-	1196
17937111	ENST00000295731	chr2	219055248	IHH	30	['PASS']	8.95755e-06	-	1195
17937112	ENST00000295731	chr2	219055249	IHH	30	['PASS']	6.06177e-05	-	1194
17937113	ENST00000295731	chr2	219055250	IHH	30	[]		-	1193
17937114	ENST00000295731	chr2	219055251	IHH	30	['PASS']	1.6144e-06	-	1192
17937115	ENST00000295731	chr2	219055252	IHH	30	[]		-	1191
17937116	ENST00000295731	chr2	219055253	IHH	30	[]		-	1190
17937117	ENST00000295731	chr2	219055254	IHH	30	[]		-	1189
17937118	ENST00000295731	chr2	219055255	IHH	30	[]		-	1188
17937119	ENST00000295731	chr2	219055256	IHH	30	[]		-	1187
17937120	ENST00000295731	chr2	219055258	IHH	30	[]		-	1185
17937121	ENST00000295731	chr2	219055259	IHH	30	[]		-	1184
17937122	ENST00000295731	chr2	219055260	IHH	30	[]		-	1183
17937123	ENST00000295731	chr2	219055262	IHH	30	['PASS']	1.37345e-05	-	1181
17937124	ENST00000295731	chr2	219055263	IHH	30	[]		-	1180
17937125	ENST00000295731	chr2	219055264	IHH	30	[]		-	1179
17937126	ENST00000295731	chr2	219055265	IHH	30	['PASS']	6.86567e-06	-	1178
17937127	ENST00000295731	chr2	219055266	IHH	30	['PASS']	3.43122e-06	-	1177
17937128	ENST00000295731	chr2	219055267	IHH	30	[]		-	1176
17937129	ENST00000295731	chr2	219055268	IHH	30	['PASS']	1.3719e-06	-	1175
17937130	ENST00000295731	chr2	219055270	IHH	30	[]		-	1173
17937131	ENST00000295731	chr2	219055271	IHH	30	[]		-	1172
17937132	ENST00000295731	chr2	219055272	IHH	30	['PASS']	6.85595e-07	-	1171
17937133	ENST00000295731	chr2	219055273	IHH	30	['PASS']	4.1133e-06	-	1170
17937134	ENST00000295731	chr2	219055274	IHH	30	['PASS']	0.000163876	-	1169
17937135	ENST00000295731	chr2	219055275	IHH	30	['PASS']	3.1535e-05	-	1168
17937136	ENST00000295731	chr2	219055276	IHH	30	[]		-	1167
17937137	ENST00000295731	chr2	219055277	IHH	30	[]		-	1166
17937138	ENST00000295731	chr2	219055278	IHH	30	[]		-	1165
17937139	ENST00000295731	chr2	219055280	IHH	30	[]		-	1163
17937140	ENST00000295731	chr2	219055281	IHH	30	[]		-	1162
17937141	ENST00000295731	chr2	219055282	IHH	30	['PASS']	6.16693e-06	-	1161
17937142	ENST00000295731	chr2	219055283	IHH	30	['PASS']	1.59575e-06	-	1160
17937143	ENST00000295731	chr2	219055284	IHH	30	[]		-	1159
17937144	ENST00000295731	chr2	219055285	IHH	30	['PASS']	8.90528e-06	-	1158
17937145	ENST00000295731	chr2	219055289	IHH	30	['PASS']	6.84929e-07	-	1154
17937146	ENST00000295731	chr2	219055291	IHH	30	[]		-	1152
17937147	ENST00000295731	chr2	219055292	IHH	30	[]		-	1151
17937148	ENST00000295731	chr2	219055293	IHH	30	[]		-	1150
17937149	ENST00000295731	chr2	219055294	IHH	30	['PASS']	3.18867e-06	-	1149
17937150	ENST00000295731	chr2	219055295	IHH	30	[]		-	1148
17937151	ENST00000295731	chr2	219055296	IHH	30	[]		-	1147
17937152	ENST00000295731	chr2	219055297	IHH	30	[]		-	1146
17937153	ENST00000295731	chr2	219055298	IHH	30	[]		-	1145
17937154	ENST00000295731	chr2	219055301	IHH	30	['PASS']	3.60147e-06	-	1142
17937155	ENST00000295731	chr2	219055302	IHH	30	['PASS']	1.59374e-06	-	1141
17937156	ENST00000295731	chr2	219055304	IHH	30	['PASS']	4.38225e-05	-	1139
17937157	ENST00000295731	chr2	219055305	IHH	30	['PASS']	2.39048e-05	-	1138
17937158	ENST00000295731	chr2	219055306	IHH	30	['PASS']	3.18738e-06	-	1137
17937159	ENST00000295731	chr2	219055307	IHH	30	[]		-	1136
17937160	ENST00000295731	chr2	219055308	IHH	30	[]		-	1135
17937161	ENST00000295731	chr2	219055309	IHH	30	['PASS']	2.73867e-06	-	1134
17937162	ENST00000295731	chr2	219055310	IHH	30	['PASS']	1.64318e-05	-	1133
17937163	ENST00000295731	chr2	219055311	IHH	30	['PASS']	1.59339e-06	-	1132
17937164	ENST00000295731	chr2	219055312	IHH	30	['PASS']	3.35488e-05	-	1131
17937165	ENST00000295731	chr2	219055313	IHH	30	['PASS']	4.86096e-05	-	1130
17937166	ENST00000295731	chr2	219055314	IHH	30	[]		-	1129
17937167	ENST00000295731	chr2	219055316	IHH	80	['PASS']	3.2176e-05	-	1127
17937168	ENST00000295731	chr2	219055317	IHH	81	['PASS']	4.93893e-05	-	1126
17937169	ENST00000295731	chr2	219055318	IHH	80	['PASS']	1.59314e-06	-	1125
17937170	ENST00000295731	chr2	219055319	IHH	81	['PASS']	6.84574e-07	-	1124
17937171	ENST00000295731	chr2	219055320	IHH	80	[]		-	1123
17937172	ENST00000295731	chr2	219055321	IHH	81	[]		-	1122
17937173	ENST00000295731	chr2	219055322	IHH	80	[]		-	1121
17937174	ENST00000295731	chr2	219055323	IHH	80	[]		-	1120
17937175	ENST00000295731	chr2	219055324	IHH	80	['PASS']	6.16073e-06	-	1119
17937176	ENST00000295731	chr2	219055325	IHH	81	['PASS']	4.79185e-06	-	1118
17937177	ENST00000295731	chr2	219055328	IHH	81	[]		-	1115
17937178	ENST00000295731	chr2	219055329	IHH	82	['PASS']	1.59286e-06	-	1114
17937179	ENST00000295731	chr2	219055330	IHH	81	['PASS']	1.20032e-06	-	1113
17937180	ENST00000295731	chr2	219055331	IHH	80	['PASS']	1.59286e-06	-	1112
17937181	ENST00000295731	chr2	219055332	IHH	81	['PASS']	6.84505e-07	-	1111
17937182	ENST00000295731	chr2	219055333	IHH	81	[]		-	1110
17937183	ENST00000295731	chr2	219055334	IHH	81	[]		-	1109
17937184	ENST00000295731	chr2	219055335	IHH	81	['PASS']	2.12197e-05	-	1108
17937185	ENST00000295731	chr2	219055336	IHH	81	['PASS']	1.20032e-06	-	1107
17937186	ENST00000295731	chr2	219055337	IHH	80	[]		-	1106
17937187	ENST00000295731	chr2	219055338	IHH	80	['PASS']	1.59286e-06	-	1105
17937188	ENST00000295731	chr2	219055339	IHH	81	[]		-	1104
17937189	ENST00000295731	chr2	219055340	IHH	81	[]		-	1103
17937190	ENST00000295731	chr2	219055341	IHH	81	[]		-	1102
17937191	ENST00000295731	chr2	219055342	IHH	81	['PASS']	1.59281e-06	-	1101
17937192	ENST00000295731	chr2	219055343	IHH	81	[]		-	1100
17937193	ENST00000295731	chr2	219055344	IHH	81	[]		-	1099
17937194	ENST00000295731	chr2	219055345	IHH	81	['PASS']	7.52947e-06	-	1098
17937195	ENST00000295731	chr2	219055346	IHH	81	[]		-	1097
17937196	ENST00000295731	chr2	219055347	IHH	80	['PASS']	2.40064e-06	-	1096
17937197	ENST00000295731	chr2	219055348	IHH	81	[]		-	1095
17937198	ENST00000295731	chr2	219055350	IHH	80	[]		-	1093
17937199	ENST00000295731	chr2	219055351	IHH	81	['PASS']	1.08029e-05	-	1092
17937200	ENST00000295731	chr2	219055352	IHH	80	[]		-	1091
17937201	ENST00000295731	chr2	219055353	IHH	81	['PASS']	1.59285e-06	-	1090
17937202	ENST00000295731	chr2	219055354	IHH	80	['PASS']	6.16051e-06	-	1089
17937203	ENST00000295731	chr2	219055356	IHH	81	[]		-	1087
17937204	ENST00000295731	chr2	219055357	IHH	81	[]		-	1086
17937205	ENST00000295731	chr2	219055358	IHH	81	[]		-	1085
17937206	ENST00000295731	chr2	219055359	IHH	80	[]		-	1084
17937207	ENST00000295731	chr2	219055360	IHH	80	['PASS']	1.59288e-06	-	1083
17937208	ENST00000295731	chr2	219055361	IHH	81	[]		-	1082
17937209	ENST00000295731	chr2	219055362	IHH	81	['PASS']	1.57436e-05	-	1081
17937210	ENST00000295731	chr2	219055363	IHH	80	[]		-	1080
17937211	ENST00000295731	chr2	219055364	IHH	81	['PASS']	1.36905e-06	-	1079
17937212	ENST00000295731	chr2	219055365	IHH	81	[]		-	1078
17937213	ENST00000295731	chr2	219055366	IHH	80	[]		-	1077
17937214	ENST00000295731	chr2	219055367	IHH	81	[]		-	1076
17937215	ENST00000295731	chr2	219055368	IHH	81	['PASS']	1.59291e-06	-	1075
17937216	ENST00000295731	chr2	219055369	IHH	81	['PASS']	1.59291e-06	-	1074
17937217	ENST00000295731	chr2	219055370	IHH	81	['PASS']	2.05355e-06	-	1073
17937218	ENST00000295731	chr2	219055371	IHH	80	[]		-	1072
17937219	ENST00000295731	chr2	219055372	IHH	81	['PASS']	2.05357e-06	-	1071
17937220	ENST00000295731	chr2	219055373	IHH	81	[]		-	1070
17937221	ENST00000295731	chr2	219055374	IHH	80	['PASS']	1.64286e-05	-	1069
17937222	ENST00000295731	chr2	219055375	IHH	81	[]		-	1068
17937223	ENST00000295731	chr2	219055376	IHH	81	[]		-	1067
17937224	ENST00000295731	chr2	219055378	IHH	80	[]		-	1065
17937225	ENST00000295731	chr2	219055379	IHH	81	['PASS']	1.59296e-06	-	1064
17937226	ENST00000295731	chr2	219055380	IHH	81	['PASS']	1.59292e-06	-	1063
17937227	ENST00000295731	chr2	219055381	IHH	80	[]		-	1062
17937228	ENST00000295731	chr2	219055382	IHH	80	[]		-	1061
17937229	ENST00000295731	chr2	219055383	IHH	81	[]		-	1060
17937230	ENST00000295731	chr2	219055384	IHH	80	[]		-	1059
17937231	ENST00000295731	chr2	219055385	IHH	81	[]		-	1058
17937232	ENST00000295731	chr2	219055386	IHH	81	[]		-	1057
17937233	ENST00000295731	chr2	219055387	IHH	81	[]		-	1056
17937234	ENST00000295731	chr2	219055388	IHH	80	[]		-	1055
17937235	ENST00000295731	chr2	219055390	IHH	81	[]		-	1053
17937236	ENST00000295731	chr2	219055391	IHH	80	[]		-	1052
17937237	ENST00000295731	chr2	219055392	IHH	81	['PASS']	0.000163598	-	1051
17937238	ENST00000295731	chr2	219055393	IHH	80	['PASS']	1.02676e-05	-	1050
17937239	ENST00000295731	chr2	219055394	IHH	81	['PASS']	1.20032e-06	-	1049
17937240	ENST00000295731	chr2	219055395	IHH	81	[]		-	1048
17937241	ENST00000295731	chr2	219055396	IHH	80	['PASS']	4.10699e-06	-	1047
17937242	ENST00000295731	chr2	219055397	IHH	81	['PASS']	2.60113e-05	-	1046
17937243	ENST00000295731	chr2	219055398	IHH	81	['PASS']	2.32732e-05	-	1045
17937244	ENST00000295731	chr2	219055399	IHH	80	['PASS']	1.02676e-05	-	1044
17937245	ENST00000295731	chr2	219055400	IHH	81	[]		-	1043
17937246	ENST00000295731	chr2	219055401	IHH	81	[]		-	1042
17937247	ENST00000295731	chr2	219055402	IHH	80	[]		-	1041
17937248	ENST00000295731	chr2	219055403	IHH	81	[]		-	1040
17937249	ENST00000295731	chr2	219055404	IHH	81	[]		-	1039
17937250	ENST00000295731	chr2	219055405	IHH	81	['PASS']	1.36897e-06	-	1038
17937251	ENST00000295731	chr2	219055406	IHH	80	['PASS']	1.59279e-06	-	1037
17937252	ENST00000295731	chr2	219055407	IHH	81	['PASS']	1.20032e-06	-	1036
17937253	ENST00000295731	chr2	219055408	IHH	81	[]		-	1035
17937254	ENST00000295731	chr2	219055409	IHH	81	[]		-	1034
17937255	ENST00000295731	chr2	219055410	IHH	81	['PASS']	1.57437e-05	-	1033
17937256	ENST00000295731	chr2	219055411	IHH	81	['PASS']	1.369e-06	-	1032
17937257	ENST00000295731	chr2	219055412	IHH	81	[]		-	1031
17937258	ENST00000295731	chr2	219055413	IHH	80	['PASS']	1.59286e-06	-	1030
17937259	ENST00000295731	chr2	219055414	IHH	81	['PASS']	4.80131e-06	-	1029
17937260	ENST00000295731	chr2	219055415	IHH	80	[]		-	1028
17937261	ENST00000295731	chr2	219055416	IHH	80	[]		-	1027
17937262	ENST00000295731	chr2	219055417	IHH	81	[]		-	1026
17937263	ENST00000295731	chr2	219055418	IHH	81	[]		-	1025
17937264	ENST00000295731	chr2	219055419	IHH	80	[]		-	1024
17937265	ENST00000295731	chr2	219055420	IHH	81	['PASS']	3.4226e-06	-	1023
17937266	ENST00000295731	chr2	219055421	IHH	81	[]		-	1022
17937267	ENST00000295731	chr2	219055422	IHH	81	[]		-	1021
17937268	ENST00000295731	chr2	219055423	IHH	81	['PASS']	4.79168e-06	-	1020
17937269	ENST00000295731	chr2	219055424	IHH	81	[]		-	1019
17937270	ENST00000295731	chr2	219055425	IHH	80	[]		-	1018
17937271	ENST00000295731	chr2	219055426	IHH	81	['PASS']	1.20032e-06	-	1017
17937272	ENST00000295731	chr2	219055427	IHH	81	[]		-	1016
17937273	ENST00000295731	chr2	219055428	IHH	81	['PASS']	3.18632e-06	-	1015
17937274	ENST00000295731	chr2	219055429	IHH	80	['PASS']	2.40064e-06	-	1014
17937275	ENST00000295731	chr2	219055430	IHH	80	[]		-	1013
17937276	ENST00000295731	chr2	219055432	IHH	81	['PASS']	1.20032e-06	-	1011
17937277	ENST00000295731	chr2	219055433	IHH	81	[]		-	1010
17937278	ENST00000295731	chr2	219055434	IHH	81	[]		-	1009
17937279	ENST00000295731	chr2	219055436	IHH	80	['PASS']	1.59453e-06	-	1007
17937280	ENST00000295731	chr2	219055437	IHH	81	[]		-	1006
17937281	ENST00000295731	chr2	219055438	IHH	80	[]		-	1005
17937282	ENST00000295731	chr2	219055439	IHH	80	[]		-	1004
17937283	ENST00000295731	chr2	219055440	IHH	81	['PASS']	1.20032e-06	-	1003
17937284	ENST00000295731	chr2	219055441	IHH	81	[]		-	1002
17937285	ENST00000295731	chr2	219055442	IHH	81	[]		-	1001
17937286	ENST00000295731	chr2	219055443	IHH	81	['PASS']	1.59513e-06	-	1000
17937287	ENST00000295731	chr2	219055444	IHH	81	['PASS']	2.40064e-06	-	999
17937288	ENST00000295731	chr2	219055445	IHH	81	[]		-	998
17937289	ENST00000295731	chr2	219055446	IHH	81	[]		-	997
17937290	ENST00000295731	chr2	219055447	IHH	80	['PASS']	1.37005e-06	-	996
17937291	ENST00000295731	chr2	219055448	IHH	81	['PASS']	1.59594e-06	-	995
17937292	ENST00000295731	chr2	219055450	IHH	81	['PASS']	2.80912e-05	-	993
17937293	ENST00000295731	chr2	219055451	IHH	81	['PASS']	4.04256e-05	-	992
17937294	ENST00000295731	chr2	219055452	IHH	81	[]		-	991
17937295	ENST00000295731	chr2	219055453	IHH	80	[]		-	990
17937296	ENST00000295731	chr2	219055454	IHH	81	['PASS']	1.59694e-06	-	989
17937297	ENST00000295731	chr2	219055455	IHH	80	['PASS']	4.11215e-06	-	988
17937298	ENST00000295731	chr2	219055456	IHH	81	['PASS']	1.64486e-05	-	987
17937299	ENST00000295731	chr2	219055457	IHH	80	['PASS']	1.59723e-06	-	986
17937300	ENST00000295731	chr2	219055458	IHH	81	[]		-	985
17937301	ENST00000295731	chr2	219055459	IHH	81	[]		-	984
17937302	ENST00000295731	chr2	219055460	IHH	81	[]		-	983
17937303	ENST00000295731	chr2	219055461	IHH	81	[]		-	982
17937304	ENST00000295731	chr2	219055462	IHH	80	[]		-	981
17937305	ENST00000295731	chr2	219055463	IHH	81	['PASS']	1.20032e-06	-	980
17937306	ENST00000295731	chr2	219055464	IHH	80	['PASS']	1.37118e-06	-	979
17937307	ENST00000295731	chr2	219055466	IHH	80	['PASS']	3.19705e-06	-	977
17937308	ENST00000295731	chr2	219055467	IHH	80	[]		-	976
17937309	ENST00000295731	chr2	219055468	IHH	81	['PASS']	2.40064e-06	-	975
17937310	ENST00000295731	chr2	219055470	IHH	81	[]		-	973
17937311	ENST00000295731	chr2	219055471	IHH	80	[]		-	972
17937312	ENST00000295731	chr2	219055472	IHH	81	['PASS']	2.40065e-06	-	971
17937313	ENST00000295731	chr2	219055473	IHH	81	['PASS']	8.43428e-05	-	970
17937314	ENST00000295731	chr2	219055475	IHH	81	['PASS']	3.19907e-06	-	968
17937315	ENST00000295731	chr2	219055477	IHH	81	['PASS']	1.20032e-06	-	966
17937316	ENST00000295731	chr2	219055478	IHH	80	[]		-	965
17937317	ENST00000295731	chr2	219055479	IHH	81	['PASS']	9.60252e-06	-	964
17937318	ENST00000295731	chr2	219055480	IHH	81	[]		-	963
17937319	ENST00000295731	chr2	219055481	IHH	81	['PASS']	3.20127e-06	-	962
17937320	ENST00000295731	chr2	219055482	IHH	81	['PASS']	1.20032e-06	-	961
17937321	ENST00000295731	chr2	219055483	IHH	81	['PASS']	4.80327e-06	-	960
17937322	ENST00000295731	chr2	219055484	IHH	81	[]		-	959
17937323	ENST00000295731	chr2	219055486	IHH	81	[]		-	957
17937324	ENST00000295731	chr2	219055487	IHH	81	[]		-	956
17937325	ENST00000295731	chr2	219055488	IHH	81	[]		-	955
17937326	ENST00000295731	chr2	219055489	IHH	80	[]		-	954
17937327	ENST00000295731	chr2	219055491	IHH	81	[]		-	952
17937328	ENST00000295731	chr2	219055492	IHH	81	['PASS']	3.20414e-06	-	951
17937329	ENST00000295731	chr2	219055493	IHH	80	[]		-	950
17937330	ENST00000295731	chr2	219055494	IHH	81	['PASS']	2.745e-06	-	949
17937331	ENST00000295731	chr2	219055495	IHH	81	['PASS']	2.33333e-05	-	948
17937332	ENST00000295731	chr2	219055496	IHH	80	['PASS']	1.09806e-05	-	947
17937333	ENST00000295731	chr2	219055497	IHH	80	['PASS']	5.49047e-05	-	946
17937334	ENST00000295731	chr2	219055498	IHH	80	[]		-	945
17937335	ENST00000295731	chr2	219055499	IHH	81	['PASS']	1.37277e-06	-	944
17937336	ENST00000295731	chr2	219055500	IHH	81	[]		-	943
17937337	ENST00000295731	chr2	219055501	IHH	81	[]		-	942
17937338	ENST00000295731	chr2	219055502	IHH	81	['PASS']	4.80298e-06	-	941
17937339	ENST00000295731	chr2	219055503	IHH	81	['PASS']	2.05849e-06	-	940
17937340	ENST00000295731	chr2	219055504	IHH	81	['PASS']	6.85904e-07	-	939
17937341	ENST00000295731	chr2	219055505	IHH	80	[]		-	938
17937342	ENST00000295731	chr2	219055506	IHH	80	['PASS']	1.60091e-06	-	937
17937343	ENST00000295731	chr2	219055507	IHH	81	['PASS']	4.66456e-05	-	936
17937344	ENST00000295731	chr2	219055508	IHH	81	[]		-	935
17937345	ENST00000295731	chr2	219055509	IHH	80	['PASS']	1.20032e-06	-	934
17937346	ENST00000295731	chr2	219055510	IHH	80	['PASS']	2.05744e-05	-	933
17937347	ENST00000295731	chr2	219055511	IHH	81	['PASS']	2.05759e-06	-	932
17937348	ENST00000295731	chr2	219055512	IHH	81	['PASS']	1.59959e-06	-	931
17937349	ENST00000295731	chr2	219055513	IHH	81	[]		-	930
17937350	ENST00000295731	chr2	219055514	IHH	81	[]		-	929
17937351	ENST00000295731	chr2	219055515	IHH	81	['PASS']	6.40033e-06	-	928
17937352	ENST00000295731	chr2	219055516	IHH	81	['PASS']	3.19992e-06	-	927
17937353	ENST00000295731	chr2	219055518	IHH	80	['PASS']	2.05697e-05	-	925
17937354	ENST00000295731	chr2	219055519	IHH	81	['PASS']	1.5987e-06	-	924
17937355	ENST00000295731	chr2	219055521	IHH	80	[]		-	922
17937356	ENST00000295731	chr2	219055522	IHH	81	['PASS']	1.59807e-06	-	921
17937357	ENST00000295731	chr2	219055524	IHH	81	['PASS']	1.20032e-06	-	919
17937358	ENST00000295731	chr2	219055526	IHH	81	[]		-	917
17937359	ENST00000295731	chr2	219055527	IHH	81	[]		-	916
17937360	ENST00000295731	chr2	219055529	IHH	80	[]		-	914
17937361	ENST00000295731	chr2	219055530	IHH	81	[]		-	913
17937362	ENST00000295731	chr2	219055532	IHH	81	[]		-	911
17937363	ENST00000295731	chr2	219055533	IHH	81	['PASS']	7.53321e-06	-	910
17937364	ENST00000295731	chr2	219055534	IHH	81	['PASS']	2.73924e-05	-	909
17937365	ENST00000295731	chr2	219055535	IHH	82	[]		-	908
17937366	ENST00000295731	chr2	219055536	IHH	81	[]		-	907
17937367	ENST00000295731	chr2	219055537	IHH	80	[]		-	906
17937368	ENST00000295731	chr2	219055538	IHH	81	[]		-	905
17937369	ENST00000295731	chr2	219055539	IHH	82	[]		-	904
17937370	ENST00000295731	chr2	219055540	IHH	80	[]		-	903
17937371	ENST00000295731	chr2	219055541	IHH	81	['PASS']	1.36946e-06	-	902
17937372	ENST00000295731	chr2	219055542	IHH	81	[]		-	901
17937373	ENST00000295731	chr2	219055543	IHH	80	[]		-	900
17937374	ENST00000295731	chr2	219055544	IHH	81	[]		-	899
17937375	ENST00000295731	chr2	219055545	IHH	81	[]		-	898
17937376	ENST00000295731	chr2	219055546	IHH	81	['PASS']	3.18798e-06	-	897
17937377	ENST00000295731	chr2	219055547	IHH	81	[]		-	896
17937378	ENST00000295731	chr2	219055548	IHH	81	[]		-	895
17937379	ENST00000295731	chr2	219055549	IHH	80	[]		-	894
17937380	ENST00000295731	chr2	219055550	IHH	81	[]		-	893
17937381	ENST00000295731	chr2	219055551	IHH	81	['PASS']	3.42346e-06	-	892
17937382	ENST00000295731	chr2	219055552	IHH	80	['PASS']	6.91526e-05	-	891
17937383	ENST00000295731	chr2	219055553	IHH	80	['PASS']	1.20033e-06	-	890
17937384	ENST00000295731	chr2	219055554	IHH	80	[]		-	889
17937385	ENST00000295731	chr2	219055555	IHH	80	[]		-	888
17937386	ENST00000295731	chr2	219055556	IHH	81	['PASS']	1.36928e-06	-	887
17937387	ENST00000295731	chr2	219055557	IHH	81	['PASS']	1.59363e-06	-	886
17937388	ENST00000295731	chr2	219055559	IHH	81	[]		-	884
17937389	ENST00000295731	chr2	219055560	IHH	81	['PASS']	2.05393e-06	-	883
17937390	ENST00000295731	chr2	219055561	IHH	81	[]		-	882
17937391	ENST00000295731	chr2	219055562	IHH	81	[]		-	881
17937392	ENST00000295731	chr2	219055563	IHH	81	[]		-	880
17937393	ENST00000295731	chr2	219055564	IHH	80	['PASS']	1.59355e-06	-	879
17937394	ENST00000295731	chr2	219055565	IHH	81	['PASS']	1.20032e-06	-	878
17937395	ENST00000295731	chr2	219055566	IHH	81	['PASS']	4.79239e-06	-	877
17937396	ENST00000295731	chr2	219055567	IHH	81	['PASS']	5.47699e-06	-	876
17937397	ENST00000295731	chr2	219055568	IHH	80	[]		-	875
17937398	ENST00000295731	chr2	219055571	IHH	81	['PASS']	9.10583e-05	-	872
17937399	ENST00000295731	chr2	219055572	IHH	81	['PASS']	1.30073e-05	-	871
17937400	ENST00000295731	chr2	219055573	IHH	81	[]		-	870
17937401	ENST00000295731	chr2	219055574	IHH	81	[]		-	869
17937402	ENST00000295731	chr2	219055575	IHH	81	[]		-	868
17937403	ENST00000295731	chr2	219055576	IHH	80	[]		-	867
17937404	ENST00000295731	chr2	219055577	IHH	80	['PASS']	0.000111589	-	866
17937405	ENST00000295731	chr2	219055578	IHH	81	['PASS']	9.58285e-06	-	865
17937406	ENST00000295731	chr2	219055579	IHH	81	['PASS']	1.20032e-06	-	864
17937407	ENST00000295731	chr2	219055580	IHH	81	[]		-	863
17937408	ENST00000295731	chr2	219055581	IHH	81	[]		-	862
17937409	ENST00000295731	chr2	219055582	IHH	80	[]		-	861
17937410	ENST00000295731	chr2	219055583	IHH	80	[]		-	860
17937411	ENST00000295731	chr2	219055584	IHH	81	[]		-	859
17937412	ENST00000295731	chr2	219055585	IHH	81	['PASS']	0.000134145	-	858
17937413	ENST00000295731	chr2	219055586	IHH	81	['PASS']	0.00080278	-	857
17937414	ENST00000295731	chr2	219055587	IHH	81	['PASS']	1.59214e-06	-	856
17937415	ENST00000295731	chr2	219055588	IHH	81	['PASS']	2.40065e-06	-	855
17937416	ENST00000295731	chr2	219055589	IHH	81	[]		-	854
17937417	ENST00000295731	chr2	219055590	IHH	81	['PASS']	2.40065e-06	-	853
17937418	ENST00000295731	chr2	219055591	IHH	81	['PASS']	1.16331e-05	-	852
17937419	ENST00000295731	chr2	219055592	IHH	81	['PASS']	3.42144e-06	-	851
17937420	ENST00000295731	chr2	219055593	IHH	82	[]		-	850
17937421	ENST00000295731	chr2	219055594	IHH	82	['PASS']	2.12115e-05	-	849
17937422	ENST00000295731	chr2	219055595	IHH	81	['PASS']	1.59139e-06	-	848
17937423	ENST00000295731	chr2	219055596	IHH	80	[]		-	847
17937424	ENST00000295731	chr2	219055597	IHH	81	[]		-	846
17937425	ENST00000295731	chr2	219055598	IHH	80	[]		-	845
17937426	ENST00000295731	chr2	219055599	IHH	81	[]		-	844
17937427	ENST00000295731	chr2	219055600	IHH	81	['PASS']	1.59124e-06	-	843
17937428	ENST00000295731	chr2	219055601	IHH	80	[]		-	842
17937429	ENST00000295731	chr2	219055602	IHH	81	[]		-	841
17937430	ENST00000295731	chr2	219055603	IHH	80	[]		-	840
17937431	ENST00000295731	chr2	219055604	IHH	80	[]		-	839
17937432	ENST00000295731	chr2	219055605	IHH	81	[]		-	838
17937433	ENST00000295731	chr2	219055606	IHH	81	['PASS']	2.25784e-05	-	837
17937434	ENST00000295731	chr2	219055607	IHH	81	['PASS']	0.000100577	-	836
17937435	ENST00000295731	chr2	219055608	IHH	80	['PASS']	1.20032e-06	-	835
17937436	ENST00000295731	chr2	219055609	IHH	80	[]		-	834
17937437	ENST00000295731	chr2	219055610	IHH	81	[]		-	833
17937438	ENST00000295731	chr2	219055611	IHH	81	[]		-	832
17937439	ENST00000295731	chr2	219055612	IHH	81	['PASS']	1.20032e-06	-	831
17937440	ENST00000295731	chr2	219055613	IHH	80	['PASS']	1.591e-06	-	830
17937441	ENST00000295731	chr2	219055614	IHH	81	['PASS']	1.59101e-06	-	829
17937442	ENST00000295731	chr2	219055615	IHH	81	[]		-	828
17937443	ENST00000295731	chr2	219055616	IHH	80	[]		-	827
17937444	ENST00000295731	chr2	219055617	IHH	81	['PASS']	3.60097e-06	-	826
17937445	ENST00000295731	chr2	219055618	IHH	80	[]		-	825
17937446	ENST00000295731	chr2	219055619	IHH	80	[]		-	824
17937447	ENST00000295731	chr2	219055620	IHH	81	[]		-	823
17937448	ENST00000295731	chr2	219055621	IHH	80	[]		-	822
17937449	ENST00000295731	chr2	219055622	IHH	81	[]		-	821
17937450	ENST00000295731	chr2	219055623	IHH	81	['PASS']	9.44137e-05	-	820
17937451	ENST00000295731	chr2	219055624	IHH	81	['PASS']	0.000952339	-	819
17937452	ENST00000295731	chr2	219055625	IHH	81	['PASS']	6.84141e-06	-	818
17937453	ENST00000295731	chr2	219055626	IHH	80	['PASS']	4.10484e-06	-	817
17937454	ENST00000295731	chr2	219055627	IHH	80	['PASS']	4.51537e-05	-	816
17937455	ENST00000295731	chr2	219055628	IHH	81	['PASS']	1.59085e-06	-	815
17937456	ENST00000295731	chr2	219055629	IHH	81	[]		-	814
17937457	ENST00000295731	chr2	219055630	IHH	81	['PASS']	1.20032e-06	-	813
17937458	ENST00000295731	chr2	219055631	IHH	81	[]		-	812
17937459	ENST00000295731	chr2	219055632	IHH	81	[]		-	811
17937460	ENST00000295731	chr2	219055633	IHH	81	[]		-	810
17937461	ENST00000295731	chr2	219055634	IHH	81	['PASS']	7.52553e-06	-	809
17937462	ENST00000295731	chr2	219055635	IHH	81	['PASS']	4.78896e-06	-	808
17937463	ENST00000295731	chr2	219055636	IHH	81	[]		-	807
17937464	ENST00000295731	chr2	219055637	IHH	81	[]		-	806
17937465	ENST00000295731	chr2	219055638	IHH	81	[]		-	805
17937466	ENST00000295731	chr2	219055639	IHH	81	[]		-	804
17937467	ENST00000295731	chr2	219055640	IHH	81	['PASS']	4.10487e-06	-	803
17937468	ENST00000295731	chr2	219055641	IHH	81	['PASS']	3.6259e-05	-	802
17937469	ENST00000295731	chr2	219055642	IHH	80	['PASS']	1.20032e-06	-	801
17937470	ENST00000295731	chr2	219055643	IHH	81	['PASS']	1.43669e-05	-	800
17937471	ENST00000295731	chr2	219055644	IHH	81	['PASS']	4.65209e-05	-	799
17937472	ENST00000295731	chr2	219055645	IHH	81	[]		-	798
17937473	ENST00000295731	chr2	219055646	IHH	81	['PASS']	5.47325e-06	-	797
17937474	ENST00000295731	chr2	219055647	IHH	81	[]		-	796
17937475	ENST00000295731	chr2	219055648	IHH	81	['PASS']	1.59082e-06	-	795
17937476	ENST00000295731	chr2	219055649	IHH	81	[]		-	794
17937477	ENST00000295731	chr2	219055650	IHH	80	[]		-	793
17937478	ENST00000295731	chr2	219055651	IHH	81	['PASS']	6.84123e-06	-	792
17937479	ENST00000295731	chr2	219055652	IHH	80	['PASS']	1.59084e-06	-	791
17937480	ENST00000295731	chr2	219055653	IHH	81	[]		-	790
17937481	ENST00000295731	chr2	219055654	IHH	80	['PASS']	1.59079e-06	-	789
17937482	ENST00000295731	chr2	219055655	IHH	81	['PASS']	4.80139e-06	-	788
17937483	ENST00000295731	chr2	219055656	IHH	81	[]		-	787
17937484	ENST00000295731	chr2	219055657	IHH	81	[]		-	786
17937485	ENST00000295731	chr2	219055658	IHH	81	[]		-	785
17937486	ENST00000295731	chr2	219055659	IHH	82	[]		-	784
17937487	ENST00000295731	chr2	219055660	IHH	81	[]		-	783
17937488	ENST00000295731	chr2	219055661	IHH	80	[]		-	782
17937489	ENST00000295731	chr2	219055662	IHH	81	['PASS']	1.91557e-05	-	781
17937490	ENST00000295731	chr2	219055663	IHH	81	['PASS']	1.09461e-05	-	780
17937491	ENST00000295731	chr2	219055664	IHH	81	[]		-	779
17937492	ENST00000295731	chr2	219055665	IHH	81	[]		-	778
17937493	ENST00000295731	chr2	219055666	IHH	81	['PASS']	3.18161e-06	-	777
17937494	ENST00000295731	chr2	219055667	IHH	81	[]		-	776
17937495	ENST00000295731	chr2	219055668	IHH	81	['PASS']	5.47303e-06	-	775
17937496	ENST00000295731	chr2	219055669	IHH	82	['PASS']	1.59077e-06	-	774
17937497	ENST00000295731	chr2	219055670	IHH	81	['PASS']	6.84131e-07	-	773
17937498	ENST00000295731	chr2	219055671	IHH	81	['PASS']	4.80138e-06	-	772
17937499	ENST00000295731	chr2	219055672	IHH	81	['PASS']	1.20034e-06	-	771
17937500	ENST00000295731	chr2	219055673	IHH	81	['PASS']	4.10477e-06	-	770
17937501	ENST00000295731	chr2	219055674	IHH	81	[]		-	769
17937502	ENST00000295731	chr2	219055675	IHH	81	['PASS']	1.59079e-06	-	768
17937503	ENST00000295731	chr2	219055676	IHH	81	['PASS']	1.59083e-06	-	767
17937504	ENST00000295731	chr2	219055677	IHH	81	['PASS']	3.18164e-06	-	766
17937505	ENST00000295731	chr2	219055678	IHH	81	[]		-	765
17937506	ENST00000295731	chr2	219055679	IHH	81	['PASS']	3.18162e-06	-	764
17937507	ENST00000295731	chr2	219055680	IHH	80	['PASS']	1.5908e-06	-	763
17937508	ENST00000295731	chr2	219055681	IHH	81	['PASS']	7.95413e-06	-	762
17937509	ENST00000295731	chr2	219055682	IHH	80	['PASS']	2.40069e-06	-	761
17937510	ENST00000295731	chr2	219055683	IHH	81	[]		-	760
17937511	ENST00000295731	chr2	219055684	IHH	80	['PASS']	1.59081e-06	-	759
17937512	ENST00000295731	chr2	219055685	IHH	81	[]		-	758
17937513	ENST00000295731	chr2	219055686	IHH	81	[]		-	757
17937514	ENST00000295731	chr2	219055687	IHH	81	[]		-	756
17937515	ENST00000295731	chr2	219055689	IHH	80	['PASS']	3.18207e-06	-	754
17937516	ENST00000295731	chr2	219055691	IHH	36	['PASS']	1.59116e-06	-	752
17937517	ENST00000295731	chr2	219055692	IHH	36	['PASS']	9.54672e-06	-	751
17937518	ENST00000295731	chr2	219055693	IHH	36	['PASS']	1.59113e-06	-	750
17937519	ENST00000295731	chr2	219055694	IHH	37	[]		-	749
17937520	ENST00000295731	chr2	219055695	IHH	37	['PASS']	3.42127e-06	-	748
17937521	ENST00000295731	chr2	219055696	IHH	36	['PASS']	2.25804e-05	-	747
17937522	ENST00000295731	chr2	219055697	IHH	36	['PASS']	1.16323e-05	-	746
17937523	ENST00000295731	chr2	219055698	IHH	36	['PASS']	6.84254e-06	-	745
17937524	ENST00000295731	chr2	219055699	IHH	37	[]		-	744
17937525	ENST00000295731	chr2	219055700	IHH	36	[]		-	743
17937526	ENST00000295731	chr2	219055701	IHH	36	[]		-	742
17937527	ENST00000295731	chr2	219055702	IHH	37	[]		-	741
17937528	ENST00000295731	chr2	219055703	IHH	37	[]		-	740
17937529	ENST00000295731	chr2	219055704	IHH	37	[]		-	739
17937530	ENST00000295731	chr2	219055705	IHH	37	[]		-	738
17937531	ENST00000295731	chr2	219055706	IHH	36	[]		-	737
17937532	ENST00000295731	chr2	219055707	IHH	37	['PASS']	1.59114e-06	-	736
17937533	ENST00000295731	chr2	219055708	IHH	36	[]		-	735
17937534	ENST00000295731	chr2	219055709	IHH	37	[]		-	734
17937535	ENST00000295731	chr2	219055710	IHH	37	['PASS']	1.20049e-06	-	733
17937536	ENST00000295731	chr2	219055711	IHH	37	['PASS']	4.10544e-06	-	732
17937537	ENST00000295731	chr2	219055712	IHH	37	['PASS']	1.20047e-06	-	731
17937538	ENST00000295731	chr2	219055713	IHH	37	[]		-	730
17937539	ENST00000295731	chr2	219055714	IHH	37	['PASS']	1.59119e-06	-	729
17937540	ENST00000295731	chr2	219055715	IHH	36	['PASS']	1.59123e-06	-	728
17937541	ENST00000295731	chr2	219055716	IHH	36	[]		-	727
17937542	ENST00000295731	chr2	219055717	IHH	36	[]		-	726
17937543	ENST00000295731	chr2	219055718	IHH	37	[]		-	725
17937544	ENST00000295731	chr2	219055719	IHH	36	['PASS']	7.52691e-06	-	724
17937545	ENST00000295731	chr2	219055720	IHH	36	['PASS']	1.11393e-05	-	723
17937546	ENST00000295731	chr2	219055721	IHH	37	[]		-	722
17937547	ENST00000295731	chr2	219055722	IHH	37	[]		-	721
17937548	ENST00000295731	chr2	219055723	IHH	37	[]		-	720
17937549	ENST00000295731	chr2	219055724	IHH	36	[]		-	719
17937550	ENST00000295731	chr2	219055725	IHH	36	[]		-	718
17937551	ENST00000295731	chr2	219055726	IHH	37	['PASS']	0.000101274	-	717
17937552	ENST00000295731	chr2	219055727	IHH	36	['PASS']	9.54748e-06	-	716
17937553	ENST00000295731	chr2	219055728	IHH	37	[]		-	715
17937554	ENST00000295731	chr2	219055729	IHH	37	['PASS']	1.20032e-06	-	714
17937555	ENST00000295731	chr2	219055730	IHH	37	[]		-	713
17937556	ENST00000295731	chr2	219055731	IHH	37	['PASS']	1.36843e-06	-	712
17937557	ENST00000295731	chr2	219055732	IHH	37	[]		-	711
17937558	ENST00000295731	chr2	219055733	IHH	36	[]		-	710
17937559	ENST00000295731	chr2	219055734	IHH	37	['PASS']	1.59137e-06	-	709
17937560	ENST00000295731	chr2	219055735	IHH	36	[]		-	708
17937561	ENST00000295731	chr2	219055736	IHH	36	[]		-	707
17937562	ENST00000295731	chr2	219055737	IHH	37	[]		-	706
17937563	ENST00000295731	chr2	219055738	IHH	37	[]		-	705
17937564	ENST00000295731	chr2	219055739	IHH	36	['PASS']	1.09479e-05	-	704
17937565	ENST00000295731	chr2	219055740	IHH	37	[]		-	703
17937566	ENST00000295731	chr2	219055741	IHH	36	['PASS']	0.00014027	-	702
17937567	ENST00000295731	chr2	219055742	IHH	36	['PASS']	6.84244e-07	-	701
17937568	ENST00000295731	chr2	219055743	IHH	36	[]		-	700
17937569	ENST00000295731	chr2	219055744	IHH	37	['PASS']	1.36848e-06	-	699
17937570	ENST00000295731	chr2	219055745	IHH	37	['PASS']	3.42122e-06	-	698
17937571	ENST00000295731	chr2	219055746	IHH	37	['PASS']	7.52675e-06	-	697
17937572	ENST00000295731	chr2	219055747	IHH	36	[]		-	696
17937573	ENST00000295731	chr2	219055748	IHH	36	['PASS']	1.20032e-06	-	695
17937574	ENST00000295731	chr2	219055749	IHH	36	['PASS']	7.52685e-06	-	694
17937575	ENST00000295731	chr2	219055750	IHH	36	['PASS']	5.2004e-05	-	693
17937576	ENST00000295731	chr2	219055751	IHH	37	['PASS']	1.20032e-06	-	692
17937577	ENST00000295731	chr2	219055752	IHH	36	[]		-	691
17937578	ENST00000295731	chr2	219055753	IHH	36	['PASS']	1.36854e-06	-	690
17937579	ENST00000295731	chr2	219055754	IHH	36	[]		-	689
17937580	ENST00000295731	chr2	219055755	IHH	36	[]		-	688
17937581	ENST00000295731	chr2	219055756	IHH	36	['PASS']	1.20032e-06	-	687
17937582	ENST00000295731	chr2	219055757	IHH	36	['PASS']	2.22831e-05	-	686
17937583	ENST00000295731	chr2	219055758	IHH	37	['PASS']	2.73714e-06	-	685
17937584	ENST00000295731	chr2	219055759	IHH	36	['PASS']	9.60257e-06	-	684
17937585	ENST00000295731	chr2	219055760	IHH	37	['PASS']	6.1587e-06	-	683
17937586	ENST00000295731	chr2	219055761	IHH	37	['PASS']	4.10583e-06	-	682
17937587	ENST00000295731	chr2	219055762	IHH	36	['PASS']	2.40064e-06	-	681
17937588	ENST00000295731	chr2	219055763	IHH	36	[]		-	680
17937589	ENST00000295731	chr2	219055764	IHH	36	['PASS']	4.77537e-06	-	679
17937590	ENST00000295731	chr2	219055766	IHH	36	[]		-	677
17937591	ENST00000295731	chr2	219055767	IHH	36	['PASS']	1.20032e-06	-	676
17937592	ENST00000295731	chr2	219055768	IHH	36	['PASS']	9.17032e-05	-	675
17937593	ENST00000295731	chr2	219055769	IHH	36	['PASS']	1.9162e-05	-	674
17937594	ENST00000295731	chr2	219055770	IHH	36	[]		-	673
17937595	ENST00000295731	chr2	219055771	IHH	36	['PASS']	8.75971e-05	-	672
17937596	ENST00000295731	chr2	219055772	IHH	37	[]		-	671
17937597	ENST00000295731	chr2	219055773	IHH	37	['PASS']	1.59212e-06	-	670
17937598	ENST00000295731	chr2	219055774	IHH	37	['PASS']	1.59222e-06	-	669
17937599	ENST00000295731	chr2	219055775	IHH	36	[]		-	668
17937600	ENST00000295731	chr2	219055776	IHH	36	['PASS']	4.10642e-06	-	667
17937601	ENST00000295731	chr2	219055777	IHH	36	['PASS']	1.64262e-05	-	666
17937602	ENST00000295731	chr2	219055778	IHH	37	[]		-	665
17937603	ENST00000295731	chr2	219055779	IHH	36	[]		-	664
17937604	ENST00000295731	chr2	219055780	IHH	36	[]		-	663
17937605	ENST00000295731	chr2	219055781	IHH	37	['PASS']	1.36888e-06	-	662
17937606	ENST00000295731	chr2	219055782	IHH	36	[]		-	661
17937607	ENST00000295731	chr2	219055783	IHH	37	['PASS']	1.20032e-06	-	660
17937608	ENST00000295731	chr2	219055784	IHH	37	[]		-	659
17937609	ENST00000295731	chr2	219055785	IHH	36	[]		-	658
17937610	ENST00000295731	chr2	219055786	IHH	37	['PASS']	4.03845e-05	-	657
17937611	ENST00000295731	chr2	219055788	IHH	37	['PASS']	1.20032e-06	-	655
17937612	ENST00000295731	chr2	219055789	IHH	37	[]		-	654
17937613	ENST00000295731	chr2	219055790	IHH	36	[]		-	653
17937614	ENST00000295731	chr2	219055791	IHH	36	['PASS']	1.593e-06	-	652
17937615	ENST00000295731	chr2	219055792	IHH	36	[]		-	651
17937616	ENST00000295731	chr2	219055793	IHH	37	['PASS']	2.32744e-05	-	650
17937617	ENST00000295731	chr2	219055794	IHH	36	['PASS']	4.03895e-05	-	649
17937618	ENST00000295731	chr2	219055795	IHH	37	['PASS']	4.99735e-05	-	648
17937619	ENST00000295731	chr2	219055796	IHH	36	['PASS']	0.000443619	-	647
17937620	ENST00000295731	chr2	219055797	IHH	36	['PASS']	4.1075e-06	-	646
17937621	ENST00000295731	chr2	219055798	IHH	36	[]		-	645
17937622	ENST00000295731	chr2	219055799	IHH	37	[]		-	644
17937623	ENST00000295731	chr2	219055800	IHH	36	['PASS']	3.42292e-06	-	643
17937624	ENST00000295731	chr2	219055801	IHH	36	['PASS']	1.59363e-06	-	642
17937625	ENST00000295731	chr2	219055802	IHH	37	['PASS']	5.47701e-06	-	641
17937626	ENST00000295731	chr2	219055803	IHH	37	[]		-	640
17937627	ENST00000295731	chr2	219055804	IHH	37	['PASS']	1.59366e-06	-	639
17937628	ENST00000295731	chr2	219055805	IHH	36	[]		-	638
17937629	ENST00000295731	chr2	219055806	IHH	37	['PASS']	2.40064e-06	-	637
17937630	ENST00000295731	chr2	219055807	IHH	37	['PASS']	1.59379e-06	-	636
17937631	ENST00000295731	chr2	219055808	IHH	37	[]		-	635
17937632	ENST00000295731	chr2	219055810	IHH	36	[]		-	633
17937633	ENST00000295731	chr2	219055811	IHH	36	['PASS']	7.8065e-05	-	632
17937634	ENST00000295731	chr2	219055812	IHH	36	['PASS']	3.49248e-05	-	631
17937635	ENST00000295731	chr2	219055813	IHH	37	[]		-	630
17937636	ENST00000295731	chr2	219055814	IHH	36	[]		-	629
17937637	ENST00000295731	chr2	219055815	IHH	37	['PASS']	6.84848e-07	-	628
17937638	ENST00000295731	chr2	219055816	IHH	37	[]		-	627
17937639	ENST00000295731	chr2	219055817	IHH	36	['PASS']	6.84905e-07	-	626
17937640	ENST00000295731	chr2	219055818	IHH	36	[]		-	625
17937641	ENST00000295731	chr2	219055819	IHH	36	[]		-	624
17937642	ENST00000295731	chr2	219055820	IHH	36	[]		-	623
17937643	ENST00000295731	chr2	219055821	IHH	36	['PASS']	1.37e-06	-	622
17937644	ENST00000295731	chr2	219055822	IHH	37	[]		-	621
17937645	ENST00000295731	chr2	219055823	IHH	36	['PASS']	1.59587e-06	-	620
17937646	ENST00000295731	chr2	219055824	IHH	37	['PASS']	8.90678e-05	-	619
17937647	ENST00000295731	chr2	219055827	IHH	36	['PASS']	9.59393e-06	-	616
17937648	ENST00000295731	chr2	219055828	IHH	37	[]		-	615
17937649	ENST00000295731	chr2	219055830	IHH	36	['PASS']	1.20032e-06	-	613
17937650	ENST00000295731	chr2	219055832	IHH	37	['PASS']	1.59779e-06	-	611
17937651	ENST00000295731	chr2	219055833	IHH	37	[]		-	610
17937652	ENST00000295731	chr2	219055834	IHH	36	['PASS']	1.59884e-06	-	609
17937653	ENST00000295731	chr2	219055836	IHH	36	[]		-	607
17937654	ENST00000295731	chr2	219055838	IHH	36	[]		-	605
17937655	ENST00000295731	chr2	219055839	IHH	36	['PASS']	2.05719e-06	-	604
17937656	ENST00000295731	chr2	219055840	IHH	37	['PASS']	1.16614e-05	-	603
17937657	ENST00000295731	chr2	219055841	IHH	36	['PASS']	1.37178e-06	-	602
17937658	ENST00000295731	chr2	219055842	IHH	36	[]		-	601
17937659	ENST00000295731	chr2	219055845	IHH	35	['PASS']	3.20432e-06	-	598
17937660	ENST00000295731	chr2	219055846	IHH	35	[]		-	597
17937661	ENST00000295731	chr2	219055847	IHH	35	[]		-	596
17937662	ENST00000295731	chr2	219055848	IHH	35	['PASS']	1.60337e-06	-	595
17937663	ENST00000295731	chr2	219055849	IHH	35	['PASS']	1.6047e-06	-	594
17937664	ENST00000295731	chr2	219055851	IHH	35	['PASS']	1.60532e-06	-	592
17937665	ENST00000295731	chr2	219055852	IHH	35	[]		-	591
17937666	ENST00000295731	chr2	219055853	IHH	35	[]		-	590
17937667	ENST00000295731	chr2	219055854	IHH	35	['PASS']	6.18466e-06	-	589
17937668	ENST00000295731	chr2	219055855	IHH	35	['PASS']	2.26766e-05	-	588
17937669	ENST00000295731	chr2	219055857	IHH	35	[]		-	586
17937670	ENST00000295731	chr2	219055858	IHH	35	['PASS']	2.26841e-05	-	585
17937671	ENST00000295731	chr2	219055860	IHH	35	[]		-	583
17937672	ENST00000295731	chr2	219055861	IHH	35	['PASS']	6.87871e-07	-	582
17937673	ENST00000295731	chr2	219055862	IHH	35	[]		-	581
17937674	ENST00000295731	chr2	219055864	IHH	35	[]		-	579
17937675	ENST00000295731	chr2	219055865	IHH	35	[]		-	578
17937676	ENST00000295731	chr2	219057433	IHH	34	['PASS']	1.41493e-06	-	577
17937677	ENST00000295731	chr2	219057436	IHH	34	[]		-	574
17937678	ENST00000295731	chr2	219057437	IHH	34	[]		-	573
17937679	ENST00000295731	chr2	219057438	IHH	34	[]		-	572
17937680	ENST00000295731	chr2	219057439	IHH	34	[]		-	571
17937681	ENST00000295731	chr2	219057440	IHH	34	['PASS']	1.7016e-06	-	570
17937682	ENST00000295731	chr2	219057441	IHH	34	['PASS']	1.69907e-06	-	569
17937683	ENST00000295731	chr2	219057443	IHH	34	['PASS']	1.61539e-05	-	567
17937684	ENST00000295731	chr2	219057444	IHH	34	[]		-	566
17937685	ENST00000295731	chr2	219057445	IHH	34	[]		-	565
17937686	ENST00000295731	chr2	219057446	IHH	34	['PASS']	5.05435e-06	-	564
17937687	ENST00000295731	chr2	219057448	IHH	34	[]		-	562
17937688	ENST00000295731	chr2	219057449	IHH	34	[]		-	561
17937689	ENST00000295731	chr2	219057450	IHH	34	[]		-	560
17937690	ENST00000295731	chr2	219057451	IHH	34	[]		-	559
17937691	ENST00000295731	chr2	219057452	IHH	34	['PASS']	6.97544e-07	-	558
17937692	ENST00000295731	chr2	219057453	IHH	34	[]		-	557
17937693	ENST00000295731	chr2	219057454	IHH	34	['PASS']	1.65852e-06	-	556
17937694	ENST00000295731	chr2	219057455	IHH	34	['PASS']	1.655e-06	-	555
17937695	ENST00000295731	chr2	219057456	IHH	34	['PASS']	4.86496e-06	-	554
17937696	ENST00000295731	chr2	219057457	IHH	34	[]		-	553
17937697	ENST00000295731	chr2	219057458	IHH	34	[]		-	552
17937698	ENST00000295731	chr2	219057459	IHH	34	[]		-	551
17937699	ENST00000295731	chr2	219057460	IHH	34	[]		-	550
17937700	ENST00000295731	chr2	219057461	IHH	34	[]		-	549
17937701	ENST00000295731	chr2	219057463	IHH	34	[]		-	547
17937702	ENST00000295731	chr2	219057464	IHH	34	[]		-	546
17937703	ENST00000295731	chr2	219057466	IHH	34	[]		-	544
17937704	ENST00000295731	chr2	219057467	IHH	34	[]		-	543
17937705	ENST00000295731	chr2	219057468	IHH	34	[]		-	542
17937706	ENST00000295731	chr2	219057469	IHH	34	['PASS']	6.88958e-07	-	541
17937707	ENST00000295731	chr2	219057470	IHH	34	['PASS']	1.92786e-05	-	540
17937708	ENST00000295731	chr2	219057471	IHH	34	[]		-	539
17937709	ENST00000295731	chr2	219057472	IHH	34	[]		-	538
17937710	ENST00000295731	chr2	219057473	IHH	34	['PASS']	1.60912e-06	-	537
17937711	ENST00000295731	chr2	219057474	IHH	34	['PASS']	1.20032e-06	-	536
17937712	ENST00000295731	chr2	219057475	IHH	34	[]		-	535
17937713	ENST00000295731	chr2	219057477	IHH	34	['PASS']	1.60488e-06	-	533
17937714	ENST00000295731	chr2	219057478	IHH	34	['PASS']	6.86603e-07	-	532
17937715	ENST00000295731	chr2	219057479	IHH	34	['PASS']	1.60357e-06	-	531
17937716	ENST00000295731	chr2	219057480	IHH	34	[]		-	530
17937717	ENST00000295731	chr2	219057481	IHH	34	[]		-	529
17937718	ENST00000295731	chr2	219057482	IHH	34	['PASS']	1.60121e-06	-	528
17937719	ENST00000295731	chr2	219057483	IHH	34	[]		-	527
17937720	ENST00000295731	chr2	219057484	IHH	34	[]		-	526
17937721	ENST00000295731	chr2	219057485	IHH	34	[]		-	525
17937722	ENST00000295731	chr2	219057486	IHH	34	[]		-	524
17937723	ENST00000295731	chr2	219057487	IHH	34	[]		-	523
17937724	ENST00000295731	chr2	219057488	IHH	34	['PASS']	1.59659e-06	-	522
17937725	ENST00000295731	chr2	219057489	IHH	34	['PASS']	1.37037e-06	-	521
17937726	ENST00000295731	chr2	219057490	IHH	34	['PASS']	6.85012e-07	-	520
17937727	ENST00000295731	chr2	219057491	IHH	34	['PASS']	1.71208e-05	-	519
17937728	ENST00000295731	chr2	219057492	IHH	34	[]		-	518
17937729	ENST00000295731	chr2	219057493	IHH	34	[]		-	517
17937730	ENST00000295731	chr2	219057494	IHH	34	[]		-	516
17937731	ENST00000295731	chr2	219057495	IHH	34	[]		-	515
17937732	ENST00000295731	chr2	219057496	IHH	34	[]		-	514
17937733	ENST00000295731	chr2	219057497	IHH	34	['PASS']	1.20032e-06	-	513
17937734	ENST00000295731	chr2	219057498	IHH	34	['PASS']	4.7909e-06	-	512
17937735	ENST00000295731	chr2	219057499	IHH	34	[]		-	511
17937736	ENST00000295731	chr2	219057500	IHH	34	[]		-	510
17937737	ENST00000295731	chr2	219057501	IHH	34	[]		-	509
17937738	ENST00000295731	chr2	219057502	IHH	34	[]		-	508
17937739	ENST00000295731	chr2	219057503	IHH	34	[]		-	507
17937740	ENST00000295731	chr2	219057504	IHH	34	[]		-	506
17937741	ENST00000295731	chr2	219057505	IHH	34	[]		-	505
17937742	ENST00000295731	chr2	219057506	IHH	34	[]		-	504
17937743	ENST00000295731	chr2	219057507	IHH	34	['PASS']	4.10584e-06	-	503
17937744	ENST00000295731	chr2	219057508	IHH	34	['PASS']	1.59143e-06	-	502
17937745	ENST00000295731	chr2	219057509	IHH	34	['PASS']	2.05272e-06	-	501
17937746	ENST00000295731	chr2	219057510	IHH	34	['PASS']	1.20033e-06	-	500
17937747	ENST00000295731	chr2	219057511	IHH	34	[]		-	499
17937748	ENST00000295731	chr2	219057512	IHH	34	['PASS']	1.59114e-06	-	498
17937749	ENST00000295731	chr2	219057513	IHH	34	[]		-	497
17937750	ENST00000295731	chr2	219057514	IHH	34	['PASS']	1.20033e-06	-	496
17937751	ENST00000295731	chr2	219057515	IHH	34	['PASS']	1.36834e-06	-	495
17937752	ENST00000295731	chr2	219057516	IHH	34	[]		-	494
17937753	ENST00000295731	chr2	219057517	IHH	34	[]		-	493
17937754	ENST00000295731	chr2	219057518	IHH	34	[]		-	492
17937755	ENST00000295731	chr2	219057519	IHH	34	[]		-	491
17937756	ENST00000295731	chr2	219057520	IHH	34	[]		-	490
17937757	ENST00000295731	chr2	219057521	IHH	34	['PASS']	1.20032e-06	-	489
17937758	ENST00000295731	chr2	219057522	IHH	34	['PASS']	1.59084e-06	-	488
17937759	ENST00000295731	chr2	219057523	IHH	34	[]		-	487
17937760	ENST00000295731	chr2	219057524	IHH	34	['PASS']	1.36824e-06	-	486
17937761	ENST00000295731	chr2	219057525	IHH	34	[]		-	485
17937762	ENST00000295731	chr2	219057526	IHH	34	[]		-	484
17937763	ENST00000295731	chr2	219057527	IHH	34	['PASS']	3.18156e-06	-	483
17937764	ENST00000295731	chr2	219057528	IHH	34	['PASS']	1.36825e-06	-	482
17937765	ENST00000295731	chr2	219057529	IHH	34	['PASS']	1.36824e-06	-	481
17937766	ENST00000295731	chr2	219057530	IHH	34	[]		-	480
17937767	ENST00000295731	chr2	219057531	IHH	34	[]		-	479
17937768	ENST00000295731	chr2	219057532	IHH	34	['PASS']	1.59081e-06	-	478
17937769	ENST00000295731	chr2	219057533	IHH	34	[]		-	477
17937770	ENST00000295731	chr2	219057534	IHH	34	[]		-	476
17937771	ENST00000295731	chr2	219057535	IHH	34	['PASS']	1.20032e-06	-	475
17937772	ENST00000295731	chr2	219057536	IHH	34	['PASS']	5.47296e-06	-	474
17937773	ENST00000295731	chr2	219057537	IHH	34	['PASS']	1.20032e-06	-	473
17937774	ENST00000295731	chr2	219057539	IHH	34	[]		-	471
17937775	ENST00000295731	chr2	219057540	IHH	34	['PASS']	1.59074e-06	-	470
17937776	ENST00000295731	chr2	219057541	IHH	34	[]		-	469
17937777	ENST00000295731	chr2	219057542	IHH	34	[]		-	468
17937778	ENST00000295731	chr2	219057543	IHH	34	['PASS']	1.20032e-06	-	467
17937779	ENST00000295731	chr2	219057544	IHH	34	[]		-	466
17937780	ENST00000295731	chr2	219057545	IHH	34	['PASS']	1.59067e-06	-	465
17937781	ENST00000295731	chr2	219057546	IHH	34	[]		-	464
17937782	ENST00000295731	chr2	219057547	IHH	34	[]		-	463
17937783	ENST00000295731	chr2	219057548	IHH	34	[]		-	462
17937784	ENST00000295731	chr2	219057549	IHH	34	[]		-	461
17937785	ENST00000295731	chr2	219057550	IHH	34	['PASS']	1.20032e-06	-	460
17937786	ENST00000295731	chr2	219057551	IHH	34	['PASS']	2.0523e-06	-	459
17937787	ENST00000295731	chr2	219057552	IHH	34	[]		-	458
17937788	ENST00000295731	chr2	219057553	IHH	34	['PASS']	4.7721e-06	-	457
17937789	ENST00000295731	chr2	219057554	IHH	34	['PASS']	6.84106e-07	-	456
17937790	ENST00000295731	chr2	219057555	IHH	34	[]		-	455
17937791	ENST00000295731	chr2	219057556	IHH	34	[]		-	454
17937792	ENST00000295731	chr2	219057557	IHH	34	[]		-	453
17937793	ENST00000295731	chr2	219057558	IHH	34	[]		-	452
17937794	ENST00000295731	chr2	219057559	IHH	34	[]		-	451
17937795	ENST00000295731	chr2	219057560	IHH	34	[]		-	450
17937796	ENST00000295731	chr2	219057561	IHH	34	['PASS']	1.5907e-06	-	449
17937797	ENST00000295731	chr2	219057562	IHH	34	[]		-	448
17937798	ENST00000295731	chr2	219057563	IHH	34	[]		-	447
17937799	ENST00000295731	chr2	219057564	IHH	34	[]		-	446
17937800	ENST00000295731	chr2	219057565	IHH	34	[]		-	445
17937801	ENST00000295731	chr2	219057566	IHH	34	['PASS']	1.77866e-05	-	444
17937802	ENST00000295731	chr2	219057567	IHH	34	[]		-	443
17937803	ENST00000295731	chr2	219057568	IHH	34	[]		-	442
17937804	ENST00000295731	chr2	219057569	IHH	34	[]		-	441
17937805	ENST00000295731	chr2	219057570	IHH	34	[]		-	440
17937806	ENST00000295731	chr2	219057571	IHH	34	[]		-	439
17937807	ENST00000295731	chr2	219057572	IHH	34	['PASS']	1.09455e-05	-	438
17937808	ENST00000295731	chr2	219057573	IHH	34	[]		-	437
17937809	ENST00000295731	chr2	219057574	IHH	34	[]		-	436
17937810	ENST00000295731	chr2	219057575	IHH	34	[]		-	435
17937811	ENST00000295731	chr2	219057576	IHH	34	['PASS']	4.80129e-06	-	434
17937812	ENST00000295731	chr2	219057577	IHH	34	['PASS']	1.36819e-06	-	433
17937813	ENST00000295731	chr2	219057578	IHH	34	['PASS']	3.1813e-06	-	432
17937814	ENST00000295731	chr2	219057579	IHH	34	[]		-	431
17937815	ENST00000295731	chr2	219057580	IHH	34	[]		-	430
17937816	ENST00000295731	chr2	219057581	IHH	34	['PASS']	1.20032e-06	-	429
17937817	ENST00000295731	chr2	219057582	IHH	34	['PASS']	1.59069e-06	-	428
17937818	ENST00000295731	chr2	219057583	IHH	34	[]		-	427
17937819	ENST00000295731	chr2	219057584	IHH	34	['PASS']	1.20032e-06	-	426
17937820	ENST00000295731	chr2	219057585	IHH	34	[]		-	425
17937821	ENST00000295731	chr2	219057586	IHH	34	[]		-	424
17937822	ENST00000295731	chr2	219057587	IHH	34	['PASS']	1.20032e-06	-	423
17937823	ENST00000295731	chr2	219057588	IHH	34	[]		-	422
17937824	ENST00000295731	chr2	219057589	IHH	34	[]		-	421
17937825	ENST00000295731	chr2	219057590	IHH	34	[]		-	420
17937826	ENST00000295731	chr2	219057591	IHH	34	[]		-	419
17937827	ENST00000295731	chr2	219057592	IHH	34	[]		-	418
17937828	ENST00000295731	chr2	219057593	IHH	34	[]		-	417
17937829	ENST00000295731	chr2	219057594	IHH	34	[]		-	416
17937830	ENST00000295731	chr2	219057595	IHH	34	[]		-	415
17937831	ENST00000295731	chr2	219057596	IHH	34	[]		-	414
17937832	ENST00000295731	chr2	219057597	IHH	34	['PASS']	1.20032e-06	-	413
17937833	ENST00000295731	chr2	219057598	IHH	34	[]		-	412
17937834	ENST00000295731	chr2	219057599	IHH	34	['PASS']	6.84129e-07	-	411
17937835	ENST00000295731	chr2	219057600	IHH	34	['PASS']	1.36827e-06	-	410
17937836	ENST00000295731	chr2	219057601	IHH	34	['PASS']	3.42064e-06	-	409
17937837	ENST00000295731	chr2	219057602	IHH	34	['PASS']	2.73657e-06	-	408
17937838	ENST00000295731	chr2	219057603	IHH	34	[]		-	407
17937839	ENST00000295731	chr2	219057604	IHH	34	[]		-	406
17937840	ENST00000295731	chr2	219057605	IHH	34	[]		-	405
17937841	ENST00000295731	chr2	219057606	IHH	34	[]		-	404
17937842	ENST00000295731	chr2	219057607	IHH	34	[]		-	403
17937843	ENST00000295731	chr2	219057608	IHH	34	['PASS']	1.36831e-06	-	402
17937844	ENST00000295731	chr2	219057609	IHH	34	[]		-	401
17937845	ENST00000295731	chr2	219057610	IHH	34	[]		-	400
17937846	ENST00000295731	chr2	219057611	IHH	34	['PASS']	1.20032e-06	-	399
17937847	ENST00000295731	chr2	219057612	IHH	34	[]		-	398
17937848	ENST00000295731	chr2	219057613	IHH	34	[]		-	397
17937849	ENST00000295731	chr2	219057614	IHH	34	['PASS']	3.18243e-06	-	396
17937850	ENST00000295731	chr2	219057615	IHH	34	[]		-	395
17937851	ENST00000295731	chr2	219057616	IHH	34	[]		-	394
17937852	ENST00000295731	chr2	219057617	IHH	34	['PASS']	1.59135e-06	-	393
17937853	ENST00000295731	chr2	219057618	IHH	34	[]		-	392
17937854	ENST00000295731	chr2	219057619	IHH	34	[]		-	391
17937855	ENST00000295731	chr2	219057620	IHH	34	['PASS']	1.36853e-06	-	390
17937856	ENST00000295731	chr2	219057621	IHH	34	[]		-	389
17937857	ENST00000295731	chr2	219057622	IHH	34	['PASS']	1.5916e-06	-	388
17937858	ENST00000295731	chr2	219057624	IHH	34	[]		-	386
17937859	ENST00000295731	chr2	219057625	IHH	34	[]		-	385
17937860	ENST00000295731	chr2	219057626	IHH	34	[]		-	384
17937861	ENST00000295731	chr2	219057627	IHH	34	[]		-	383
17937862	ENST00000295731	chr2	219057629	IHH	34	[]		-	381
17937863	ENST00000295731	chr2	219057630	IHH	34	[]		-	380
17937864	ENST00000295731	chr2	219057631	IHH	34	[]		-	379
17937865	ENST00000295731	chr2	219057632	IHH	34	[]		-	378
17937866	ENST00000295731	chr2	219057633	IHH	34	['PASS']	1.59251e-06	-	377
17937867	ENST00000295731	chr2	219057634	IHH	34	[]		-	376
17937868	ENST00000295731	chr2	219057635	IHH	34	[]		-	375
17937869	ENST00000295731	chr2	219057636	IHH	34	[]		-	374
17937870	ENST00000295731	chr2	219057637	IHH	34	[]		-	373
17937871	ENST00000295731	chr2	219057638	IHH	34	[]		-	372
17937872	ENST00000295731	chr2	219057639	IHH	34	['PASS']	1.59364e-06	-	371
17937873	ENST00000295731	chr2	219057640	IHH	34	['PASS']	9.56303e-06	-	370
17937874	ENST00000295731	chr2	219057641	IHH	34	['PASS']	1.59415e-06	-	369
17937875	ENST00000295731	chr2	219057642	IHH	34	[]		-	368
17937876	ENST00000295731	chr2	219057643	IHH	34	['PASS']	6.37792e-06	-	367
17937877	ENST00000295731	chr2	219057644	IHH	34	[]		-	366
17937878	ENST00000295731	chr2	219057645	IHH	34	[]		-	365
17937879	ENST00000295731	chr2	219057646	IHH	34	[]		-	364
17937880	ENST00000295731	chr2	219057647	IHH	34	['PASS']	1.59526e-06	-	363
17937881	ENST00000295731	chr2	219057648	IHH	34	[]		-	362
17937882	ENST00000295731	chr2	219057649	IHH	34	[]		-	361
17937883	ENST00000295731	chr2	219057651	IHH	34	[]		-	359
17937884	ENST00000295731	chr2	219057652	IHH	34	['PASS']	1.59715e-06	-	358
17937885	ENST00000295731	chr2	219057653	IHH	34	['PASS']	6.85361e-07	-	357
17937886	ENST00000295731	chr2	219057654	IHH	34	[]		-	356
17937887	ENST00000295731	chr2	219057655	IHH	34	[]		-	355
17937888	ENST00000295731	chr2	219057656	IHH	34	['PASS']	1.59818e-06	-	354
17937889	ENST00000295731	chr2	219057657	IHH	34	[]		-	353
17937890	ENST00000295731	chr2	219057658	IHH	34	[]		-	352
17937891	ENST00000295731	chr2	219057659	IHH	34	['PASS']	6.17074e-06	-	351
17937892	ENST00000295731	chr2	219057662	IHH	34	[]		-	348
17937893	ENST00000295731	chr2	219057663	IHH	34	['PASS']	6.8585e-07	-	347
17937894	ENST00000295731	chr2	219057664	IHH	34	['PASS']	2.05757e-06	-	346
17937895	ENST00000295731	chr2	219057665	IHH	34	[]		-	345
17937896	ENST00000295731	chr2	219057667	IHH	34	['PASS']	6.86108e-07	-	343
17937897	ENST00000295731	chr2	219057668	IHH	34	[]		-	342
17937898	ENST00000295731	chr2	219057669	IHH	34	[]		-	341
17937899	ENST00000295731	chr2	219057671	IHH	34	['PASS']	4.80526e-06	-	339
17937900	ENST00000295731	chr2	219057672	IHH	34	['PASS']	1.37287e-06	-	338
17937901	ENST00000295731	chr2	219057673	IHH	34	[]		-	337
17937902	ENST00000295731	chr2	219057674	IHH	34	['PASS']	1.60379e-06	-	336
17937903	ENST00000295731	chr2	219057675	IHH	34	['PASS']	1.60375e-06	-	335
17937904	ENST00000295731	chr2	219057676	IHH	34	[]		-	334
17937905	ENST00000295731	chr2	219057677	IHH	34	['PASS']	6.86628e-07	-	333
17937906	ENST00000295731	chr2	219057678	IHH	34	[]		-	332
17937907	ENST00000295731	chr2	219057680	IHH	34	[]		-	330
17937908	ENST00000295731	chr2	219057682	IHH	34	['PASS']	2.06121e-06	-	328
17937909	ENST00000295731	chr2	219057683	IHH	34	['PASS']	2.74829e-06	-	327
17937910	ENST00000295731	chr2	219057684	IHH	34	[]		-	326
17937911	ENST00000295731	chr2	219057686	IHH	34	[]		-	324
17937912	ENST00000295731	chr2	219057687	IHH	34	[]		-	323
17937913	ENST00000295731	chr2	219057688	IHH	34	[]		-	322
17937914	ENST00000295731	chr2	219057689	IHH	34	[]		-	321
17937915	ENST00000295731	chr2	219057690	IHH	34	[]		-	320
17937916	ENST00000295731	chr2	219057691	IHH	34	[]		-	319
17937917	ENST00000295731	chr2	219057692	IHH	34	[]		-	318
17937918	ENST00000295731	chr2	219060154	IHH	32	['PASS']	4.81771e-06	-	314
17937919	ENST00000295731	chr2	219060156	IHH	32	['PASS']	6.86839e-07	-	312
17937920	ENST00000295731	chr2	219060158	IHH	32	[]		-	310
17937921	ENST00000295731	chr2	219060159	IHH	32	[]		-	309
17937922	ENST00000295731	chr2	219060160	IHH	32	['PASS']	1.60125e-06	-	308
17937923	ENST00000295731	chr2	219060162	IHH	32	[]		-	306
17937924	ENST00000295731	chr2	219060165	IHH	32	['PASS']	1.59877e-06	-	303
17937925	ENST00000295731	chr2	219060168	IHH	32	['PASS']	2.05687e-06	-	300
17937926	ENST00000295731	chr2	219060169	IHH	32	[]		-	299
17937927	ENST00000295731	chr2	219060171	IHH	32	['PASS']	1.59872e-06	-	297
17937928	ENST00000295731	chr2	219060172	IHH	32	[]		-	296
17937929	ENST00000295731	chr2	219060173	IHH	32	['PASS']	3.19573e-06	-	295
17937930	ENST00000295731	chr2	219060174	IHH	32	[]		-	294
17937931	ENST00000295731	chr2	219060175	IHH	32	['PASS']	1.59641e-06	-	293
17937932	ENST00000295731	chr2	219060176	IHH	32	[]		-	292
17937933	ENST00000295731	chr2	219060177	IHH	32	['PASS']	3.19309e-06	-	291
17937934	ENST00000295731	chr2	219060178	IHH	32	[]		-	290
17937935	ENST00000295731	chr2	219060179	IHH	32	[]		-	289
17937936	ENST00000295731	chr2	219060180	IHH	32	['PASS']	8.90513e-06	-	288
17937937	ENST00000295731	chr2	219060182	IHH	32	[]		-	286
17937938	ENST00000295731	chr2	219060183	IHH	32	[]		-	285
17937939	ENST00000295731	chr2	219060184	IHH	32	[]		-	284
17937940	ENST00000295731	chr2	219060185	IHH	32	[]		-	283
17937941	ENST00000295731	chr2	219060186	IHH	32	['PASS']	1.59468e-06	-	282
17937942	ENST00000295731	chr2	219060187	IHH	32	['PASS']	1.20032e-06	-	281
17937943	ENST00000295731	chr2	219060188	IHH	32	['PASS']	1.20034e-06	-	280
17937944	ENST00000295731	chr2	219060189	IHH	32	['PASS']	1.36961e-06	-	279
17937945	ENST00000295731	chr2	219060190	IHH	32	[]		-	278
17937946	ENST00000295731	chr2	219060191	IHH	32	[]		-	277
17937947	ENST00000295731	chr2	219060192	IHH	32	['PASS']	3.42347e-06	-	276
17937948	ENST00000295731	chr2	219060193	IHH	32	[]		-	275
17937949	ENST00000295731	chr2	219060194	IHH	32	[]		-	274
17937950	ENST00000295731	chr2	219060195	IHH	32	['PASS']	1.5937e-06	-	273
17937951	ENST00000295731	chr2	219060196	IHH	32	[]		-	272
17937952	ENST00000295731	chr2	219060197	IHH	32	[]		-	271
17937953	ENST00000295731	chr2	219060198	IHH	32	['PASS']	4.78018e-06	-	270
17937954	ENST00000295731	chr2	219060199	IHH	32	['PASS']	1.59353e-06	-	269
17937955	ENST00000295731	chr2	219060200	IHH	32	[]		-	268
17937956	ENST00000295731	chr2	219060201	IHH	32	[]		-	267
17937957	ENST00000295731	chr2	219060202	IHH	32	[]		-	266
17937958	ENST00000295731	chr2	219060203	IHH	32	[]		-	265
17937959	ENST00000295731	chr2	219060204	IHH	32	[]		-	264
17937960	ENST00000295731	chr2	219060205	IHH	32	['PASS']	2.0533e-06	-	263
17937961	ENST00000295731	chr2	219060206	IHH	32	['PASS']	3.42216e-06	-	262
17937962	ENST00000295731	chr2	219060207	IHH	32	['PASS']	4.10656e-06	-	261
17937963	ENST00000295731	chr2	219060208	IHH	32	['PASS']	1.20034e-06	-	260
17937964	ENST00000295731	chr2	219060209	IHH	32	[]		-	259
17937965	ENST00000295731	chr2	219060210	IHH	32	[]		-	258
17937966	ENST00000295731	chr2	219060211	IHH	32	[]		-	257
17937967	ENST00000295731	chr2	219060212	IHH	32	[]		-	256
17937968	ENST00000295731	chr2	219060214	IHH	32	['PASS']	1.20034e-06	-	254
17937969	ENST00000295731	chr2	219060215	IHH	32	[]		-	253
17937970	ENST00000295731	chr2	219060216	IHH	32	[]		-	252
17937971	ENST00000295731	chr2	219060217	IHH	32	['PASS']	4.7904e-06	-	251
17937972	ENST00000295731	chr2	219060218	IHH	32	['PASS']	1.36866e-06	-	250
17937973	ENST00000295731	chr2	219060219	IHH	32	[]		-	249
17937974	ENST00000295731	chr2	219060220	IHH	32	['PASS']	4.7755e-06	-	248
17937975	ENST00000295731	chr2	219060221	IHH	32	['PASS']	1.59178e-06	-	247
17937976	ENST00000295731	chr2	219060222	IHH	32	['PASS']	1.20035e-06	-	246
17937977	ENST00000295731	chr2	219060223	IHH	32	['PASS']	2.32662e-05	-	245
17937978	ENST00000295731	chr2	219060224	IHH	32	['PASS']	1.57389e-05	-	244
17937979	ENST00000295731	chr2	219060225	IHH	32	['PASS']	1.59173e-06	-	243
17937980	ENST00000295731	chr2	219060226	IHH	32	[]		-	242
17937981	ENST00000295731	chr2	219060227	IHH	32	['PASS']	1.5917e-06	-	241
17937982	ENST00000295731	chr2	219060228	IHH	32	['PASS']	4.10572e-06	-	240
17937983	ENST00000295731	chr2	219060229	IHH	32	[]		-	239
17937984	ENST00000295731	chr2	219060230	IHH	32	[]		-	238
17937985	ENST00000295731	chr2	219060231	IHH	32	['PASS']	7.52701e-06	-	237
17937986	ENST00000295731	chr2	219060232	IHH	32	['PASS']	1.59159e-06	-	236
17937987	ENST00000295731	chr2	219060233	IHH	32	[]		-	235
17937988	ENST00000295731	chr2	219060234	IHH	32	[]		-	234
17937989	ENST00000295731	chr2	219060235	IHH	32	[]		-	233
17937990	ENST00000295731	chr2	219060236	IHH	32	[]		-	232
17937991	ENST00000295731	chr2	219060237	IHH	32	['PASS']	1.59161e-06	-	231
17937992	ENST00000295731	chr2	219060238	IHH	32	[]		-	230
17937993	ENST00000295731	chr2	219060239	IHH	32	['PASS']	0.000508446	-	229
17937994	ENST00000295731	chr2	219060240	IHH	32	['PASS']	0.000508414	-	228
17937995	ENST00000295731	chr2	219060241	IHH	32	['PASS']	5.20051e-05	-	227
17937996	ENST00000295731	chr2	219060242	IHH	32	['PASS']	1.59171e-06	-	226
17937997	ENST00000295731	chr2	219060243	IHH	32	['PASS']	6.84287e-07	-	225
17937998	ENST00000295731	chr2	219060244	IHH	32	[]		-	224
17937999	ENST00000295731	chr2	219060245	IHH	32	[]		-	223
17938000	ENST00000295731	chr2	219060246	IHH	32	[]		-	222
17938001	ENST00000295731	chr2	219060247	IHH	32	[]		-	221
17938002	ENST00000295731	chr2	219060248	IHH	32	['PASS']	1.59155e-06	-	220
17938003	ENST00000295731	chr2	219060249	IHH	32	[]		-	219
17938004	ENST00000295731	chr2	219060250	IHH	32	[]		-	218
17938005	ENST00000295731	chr2	219060251	IHH	32	['PASS']	1.59164e-06	-	217
17938006	ENST00000295731	chr2	219060252	IHH	32	[]		-	216
17938007	ENST00000295731	chr2	219060253	IHH	32	['PASS']	7.52689e-06	-	215
17938008	ENST00000295731	chr2	219060254	IHH	32	['PASS']	3.18321e-06	-	214
17938009	ENST00000295731	chr2	219060255	IHH	32	['PASS']	7.95826e-06	-	213
17938010	ENST00000295731	chr2	219060256	IHH	32	[]		-	212
17938011	ENST00000295731	chr2	219060257	IHH	32	[]		-	211
17938012	ENST00000295731	chr2	219060258	IHH	32	[]		-	210
17938013	ENST00000295731	chr2	219060259	IHH	32	[]		-	209
17938014	ENST00000295731	chr2	219060260	IHH	32	[]		-	208
17938015	ENST00000295731	chr2	219060261	IHH	32	['PASS']	0.000111541	-	207
17938016	ENST00000295731	chr2	219060262	IHH	32	[]		-	206
17938017	ENST00000295731	chr2	219060263	IHH	32	['PASS']	1.36856e-06	-	205
17938018	ENST00000295731	chr2	219060264	IHH	32	[]		-	204
17938019	ENST00000295731	chr2	219060265	IHH	32	['PASS']	1.59163e-06	-	203
17938020	ENST00000295731	chr2	219060266	IHH	32	[]		-	202
17938021	ENST00000295731	chr2	219060267	IHH	32	['PASS']	1.59169e-06	-	201
17938022	ENST00000295731	chr2	219060268	IHH	32	['PASS']	1.09486e-05	-	200
17938023	ENST00000295731	chr2	219060269	IHH	32	[]		-	199
17938024	ENST00000295731	chr2	219060270	IHH	32	['PASS']	1.59184e-06	-	198
17938025	ENST00000295731	chr2	219060271	IHH	32	['PASS']	1.59184e-06	-	197
17938026	ENST00000295731	chr2	219060272	IHH	32	['PASS']	1.59185e-06	-	196
17938027	ENST00000295731	chr2	219060273	IHH	32	['PASS']	2.40065e-06	-	195
17938028	ENST00000295731	chr2	219060274	IHH	32	[]		-	194
17938029	ENST00000295731	chr2	219060275	IHH	32	[]		-	193
17938030	ENST00000295731	chr2	219060276	IHH	32	['PASS']	3.42177e-06	-	192
17938031	ENST00000295731	chr2	219060277	IHH	32	[]		-	191
17938032	ENST00000295731	chr2	219060278	IHH	32	[]		-	190
17938033	ENST00000295731	chr2	219060279	IHH	32	[]		-	189
17938034	ENST00000295731	chr2	219060280	IHH	32	[]		-	188
17938035	ENST00000295731	chr2	219060281	IHH	32	['PASS']	1.36875e-06	-	187
17938036	ENST00000295731	chr2	219060282	IHH	32	['PASS']	1.5922e-06	-	186
17938037	ENST00000295731	chr2	219060283	IHH	32	[]		-	185
17938038	ENST00000295731	chr2	219060284	IHH	32	['PASS']	6.84367e-07	-	184
17938039	ENST00000295731	chr2	219060285	IHH	32	[]		-	183
17938040	ENST00000295731	chr2	219060286	IHH	32	[]		-	182
17938041	ENST00000295731	chr2	219060287	IHH	32	['PASS']	4.79109e-06	-	181
17938042	ENST00000295731	chr2	219060288	IHH	32	[]		-	180
17938043	ENST00000295731	chr2	219060289	IHH	32	['PASS']	1.59254e-06	-	179
17938044	ENST00000295731	chr2	219060290	IHH	32	['PASS']	3.18492e-06	-	178
17938045	ENST00000295731	chr2	219060291	IHH	32	['PASS']	1.59255e-06	-	177
17938046	ENST00000295731	chr2	219060292	IHH	32	['PASS']	1.59251e-06	-	176
17938047	ENST00000295731	chr2	219060293	IHH	32	[]		-	175
17938048	ENST00000295731	chr2	219060294	IHH	32	['PASS']	1.59273e-06	-	174
17938049	ENST00000295731	chr2	219060295	IHH	32	[]		-	173
17938050	ENST00000295731	chr2	219060296	IHH	32	[]		-	172
17938051	ENST00000295731	chr2	219060297	IHH	32	['PASS']	1.36915e-06	-	171
17938052	ENST00000295731	chr2	219060298	IHH	32	['PASS']	1.59318e-06	-	170
17938053	ENST00000295731	chr2	219060300	IHH	32	['PASS']	1.59319e-06	-	168
17938054	ENST00000295731	chr2	219060301	IHH	32	[]		-	167
17938055	ENST00000295731	chr2	219060302	IHH	32	[]		-	166
17938056	ENST00000295731	chr2	219060303	IHH	32	[]		-	165
17938057	ENST00000295731	chr2	219060304	IHH	32	['PASS']	2.05381e-06	-	164
17938058	ENST00000295731	chr2	219060305	IHH	32	[]		-	163
17938059	ENST00000295731	chr2	219060306	IHH	32	[]		-	162
17938060	ENST00000295731	chr2	219060307	IHH	32	[]		-	161
17938061	ENST00000295731	chr2	219060308	IHH	32	[]		-	160
17938062	ENST00000295731	chr2	219060310	IHH	32	[]		-	158
17938063	ENST00000295731	chr2	219060311	IHH	32	['PASS']	1.59428e-06	-	157
17938064	ENST00000295731	chr2	219060312	IHH	32	[]		-	156
17938065	ENST00000295731	chr2	219060313	IHH	32	[]		-	155
17938066	ENST00000295731	chr2	219060314	IHH	32	[]		-	154
17938067	ENST00000295731	chr2	219060315	IHH	32	[]		-	153
17938068	ENST00000295731	chr2	219060316	IHH	32	[]		-	152
17938069	ENST00000295731	chr2	219060317	IHH	32	['PASS']	6.84991e-07	-	151
17938070	ENST00000295731	chr2	219060318	IHH	32	[]		-	150
17938071	ENST00000295731	chr2	219060319	IHH	32	[]		-	149
17938072	ENST00000295731	chr2	219060320	IHH	32	[]		-	148
17938073	ENST00000295731	chr2	219060321	IHH	32	[]		-	147
17938074	ENST00000295731	chr2	219060322	IHH	32	['PASS']	1.20032e-06	-	146
17938075	ENST00000295731	chr2	219060323	IHH	32	[]		-	145
17938076	ENST00000295731	chr2	219060325	IHH	32	['PASS']	3.83748e-05	-	143
17938077	ENST00000295731	chr2	219060327	IHH	32	['PASS']	3.42708e-06	-	141
17938078	ENST00000295731	chr2	219060328	IHH	32	['PASS']	1.59774e-06	-	140
17938079	ENST00000295731	chr2	219060329	IHH	32	['PASS']	3.19556e-06	-	139
17938080	ENST00000295731	chr2	219060334	IHH	32	['PASS']	4.79782e-06	-	134
17938081	ENST00000295731	chr2	219060335	IHH	32	['PASS']	1.20033e-06	-	133
17938082	ENST00000295731	chr2	219060337	IHH	32	[]		-	131
17938083	ENST00000295731	chr2	219060338	IHH	32	['PASS']	6.86036e-07	-	130
17938084	ENST00000295731	chr2	219060339	IHH	32	[]		-	129
17938085	ENST00000295731	chr2	219060340	IHH	32	['PASS']	9.60623e-06	-	128
17938086	ENST00000295731	chr2	219060341	IHH	32	[]		-	127
17938087	ENST00000295731	chr2	219060342	IHH	32	['PASS']	9.61976e-06	-	126
17938088	ENST00000295731	chr2	219060344	IHH	32	['PASS']	2.06043e-06	-	124
17938089	ENST00000295731	chr2	219060345	IHH	32	[]		-	123
17938090	ENST00000295731	chr2	219060348	IHH	32	['PASS']	2.75208e-06	-	120
17938091	ENST00000295731	chr2	219060349	IHH	32	[]		-	119
17938092	ENST00000295731	chr2	219060350	IHH	32	['PASS']	1.37537e-06	-	118
17938093	ENST00000295731	chr2	219060351	IHH	32	[]		-	117
17938094	ENST00000295731	chr2	219060352	IHH	32	['PASS']	4.83134e-06	-	116
17938095	ENST00000295731	chr2	219060354	IHH	32	['PASS']	1.37515e-06	-	114
17938096	ENST00000295731	chr2	219060355	IHH	32	['PASS']	1.37503e-06	-	113
17938097	ENST00000295731	chr2	219060358	IHH	32	['PASS']	3.21921e-06	-	110
17938098	ENST00000295731	chr2	219060359	IHH	32	['PASS']	1.37504e-06	-	109
17938099	ENST00000295731	chr2	219060362	IHH	32	[]		-	106
17938100	ENST00000295731	chr2	219060364	IHH	32	['PASS']	1.1694e-05	-	104
17938101	ENST00000295731	chr2	219060366	IHH	32	[]		-	102
17938102	ENST00000295731	chr2	219060367	IHH	32	[]		-	101
17938103	ENST00000295731	chr2	219060369	IHH	32	['PASS']	1.61365e-06	-	99
17938104	ENST00000295731	chr2	219060370	IHH	32	['PASS']	1.61457e-06	-	98
17938105	ENST00000295731	chr2	219060371	IHH	32	['PASS']	1.61705e-06	-	97
17938106	ENST00000295731	chr2	219060372	IHH	32	['PASS']	2.06674e-06	-	96
17938107	ENST00000295731	chr2	219060374	IHH	32	['PASS']	1.37791e-05	-	94
17938108	ENST00000295731	chr2	219060375	IHH	32	[]		-	93
17938109	ENST00000295731	chr2	219060377	IHH	32	[]		-	91
17938110	ENST00000295731	chr2	219060378	IHH	32	['PASS']	2.75659e-06	-	90
17938111	ENST00000295731	chr2	219060382	IHH	32	[]		-	86
17938112	ENST00000295731	chr2	219060385	IHH	32	['PASS']	1.62241e-06	-	83
17938113	ENST00000295731	chr2	219060386	IHH	32	['PASS']	3.24463e-06	-	82
17938114	ENST00000295731	chr2	219060388	IHH	32	[]		-	80
17938115	ENST00000295731	chr2	219060389	IHH	32	[]		-	79
17938116	ENST00000295731	chr2	219060391	IHH	32	[]		-	77
17938117	ENST00000295731	chr2	219060392	IHH	32	['PASS']	1.38092e-06	-	76
17938118	ENST00000295731	chr2	219060393	IHH	32	['PASS']	3.45275e-06	-	75
17938119	ENST00000295731	chr2	219060395	IHH	32	['PASS']	4.87983e-06	-	73
17938120	ENST00000295731	chr2	219060398	IHH	32	['PASS']	6.9079e-07	-	70
17938121	ENST00000295731	chr2	219060399	IHH	32	['PASS']	1.62756e-06	-	69
17938122	ENST00000295731	chr2	219060400	IHH	32	['PASS']	1.38192e-06	-	68
17938123	ENST00000295731	chr2	219060403	IHH	32	['PASS']	1.20034e-06	-	65
17938124	ENST00000295731	chr2	219060404	IHH	32	[]		-	64
17938125	ENST00000295731	chr2	219060405	IHH	32	[]		-	63
17938126	ENST00000295731	chr2	219060407	IHH	32	['PASS']	1.79782e-05	-	61
17938127	ENST00000295731	chr2	219060409	IHH	32	['PASS']	3.26394e-06	-	59
17938128	ENST00000295731	chr2	219060410	IHH	32	['PASS']	8.99351e-06	-	58
17938129	ENST00000295731	chr2	219060411	IHH	32	[]		-	57
17938130	ENST00000295731	chr2	219060412	IHH	32	[]		-	56
17938131	ENST00000295731	chr2	219060415	IHH	32	[]		-	53
17938132	ENST00000295731	chr2	219060418	IHH	32	['PASS']	1.63655e-06	-	50
17938133	ENST00000295731	chr2	219060419	IHH	32	[]		-	49
17938134	ENST00000295731	chr2	219060420	IHH	32	['PASS']	1.64426e-06	-	48
17938135	ENST00000295731	chr2	219060422	IHH	32	[]		-	46
17938136	ENST00000295731	chr2	219060425	IHH	32	['PASS']	6.94053e-07	-	43
17938137	ENST00000295731	chr2	219060427	IHH	32	[]		-	41
17938138	ENST00000295731	chr2	219060428	IHH	32	['PASS']	1.65735e-06	-	40
17938139	ENST00000295731	chr2	219060430	IHH	32	[]		-	38
17938140	ENST00000295731	chr2	219060431	IHH	32	['PASS']	1.25578e-05	-	37
17938141	ENST00000295731	chr2	219060433	IHH	32	[]		-	35
17938142	ENST00000295731	chr2	219060434	IHH	32	[]		-	34
17938143	ENST00000295731	chr2	219060435	IHH	32	['PASS']	3.37339e-06	-	33
17938144	ENST00000295731	chr2	219060436	IHH	32	[]		-	32
17938145	ENST00000295731	chr2	219060437	IHH	32	['PASS']	5.69338e-05	-	31
17938146	ENST00000295731	chr2	219060440	IHH	32	['PASS']	1.71693e-06	-	28
17938147	ENST00000295731	chr2	219060441	IHH	32	['PASS']	4.24086e-06	-	27
17938148	ENST00000295731	chr2	219060442	IHH	32	['PASS']	7.78665e-06	-	26
17938149	ENST00000295731	chr2	219060443	IHH	32	['PASS']	3.45799e-06	-	25
17938150	ENST00000295731	chr2	219060448	IHH	32	['PASS']	8.6497e-06	-	20
17938151	ENST00000295731	chr2	219060450	IHH	32	['PASS']	1.44023e-06	-	18
17938152	ENST00000295731	chr2	219060453	IHH	32	['PASS']	5.45286e-06	-	15
17938153	ENST00000295731	chr2	219060465	IHH	32	[]		-	3
17938154	ENST00000295731	chr2	219060466	IHH	32	['PASS']	7.47147e-07	-	2
