# Supplementary material for: Mutational constraint analysis workflow for overlapping short open reading frames and genomic neighbors
Source: BMC Genomics. 2025 Mar 14;26:254. doi: 10.1186/s12864-025-11444-w (PMC11909976; doi:10.1186/s12864-025-11444-w)
Supplement: Supplementary file 7 — Supplementary Material 7 [file 12864_2025_11444_MOESM7_ESM.zip › genomic-constraint-calculation-main-5/data/methylation_accross_tissues_ihh_mane.csv]

	Unnamed: 0	chrom	start	end	methyl_mean	methylation_level	start_hg38
3726772	3727476	chr2	219054993	219054994	-1.0	0.0	218190270
3726773	3727477	chr2	219054994	219054995	-1.0	0.0	218190271
3726774	3727478	chr2	219055084	219055085	-1.0	0.0	218190361
3726775	3727479	chr2	219055085	219055086	-1.0	0.0	218190362
3726776	3727480	chr2	219055124	219055125	-1.0	0.0	218190401
3726777	3727481	chr2	219055125	219055126	-1.0	0.0	218190402
3726778	3727482	chr2	219055187	219055188	-1.0	0.0	218190464
3726779	3727483	chr2	219055188	219055189	-1.0	0.0	218190465
3726780	3727484	chr2	219055210	219055211	-1.0	0.0	218190487
3726781	3727485	chr2	219055211	219055212	-1.0	0.0	218190488
3726782	3727486	chr2	219055246	219055247	-1.0	0.0	218190523
3726783	3727487	chr2	219055247	219055248	-1.0	0.0	218190524
3726784	3727488	chr2	219055553	219055554	-1.0	0.0	218190830
3726785	3727489	chr2	219055554	219055555	-1.0	0.0	218190831
3726786	3727490	chr2	219055559	219055560	-1.0	0.0	218190836
3726787	3727491	chr2	219055560	219055561	-1.0	0.0	218190837
3726788	3727492	chr2	219055572	219055573	-1.0	0.0	218190849
3726789	3727493	chr2	219055573	219055574	-1.0	0.0	218190850
3726790	3727494	chr2	219055623	219055624	-1.0	0.0	218190900
3726791	3727495	chr2	219055624	219055625	-1.0	0.0	218190901
3726792	3727496	chr2	219055689	219055690	-1.0	0.0	218190966
3726793	3727497	chr2	219055690	219055691	-1.0	0.0	218190967
3726794	3727498	chr2	219055731	219055732	-1.0	0.0	218191008
3726795	3727499	chr2	219055732	219055733	-1.0	0.0	218191009
3726796	3727500	chr2	219055749	219055750	-1.0	0.0	218191026
3726797	3727501	chr2	219055750	219055751	-1.0	0.0	218191027
3726798	3727502	chr2	219055777	219055778	-1.0	0.0	218191054
3726799	3727503	chr2	219055778	219055779	-1.0	0.0	218191055
3726800	3727504	chr2	219055789	219055790	-1.0	0.0	218191066
3726801	3727505	chr2	219055790	219055791	-1.0	0.0	218191067
3726802	3727506	chr2	219056062	219056063	-1.0	0.0	218191339
3726803	3727507	chr2	219056063	219056064	-1.0	0.0	218191340
3726804	3727508	chr2	219056105	219056106	-1.0	0.0	218191382
3726805	3727509	chr2	219056106	219056107	-1.0	0.0	218191383
3726806	3727510	chr2	219056118	219056119	-1.0	0.0	218191395
3726807	3727511	chr2	219056119	219056120	-1.0	0.0	218191396
3726808	3727512	chr2	219056148	219056149	-1.0	0.0	218191425
3726809	3727513	chr2	219056149	219056150	-1.0	0.0	218191426
3726810	3727514	chr2	219056236	219056237	-1.0	0.0	218191513
3726811	3727515	chr2	219056237	219056238	-1.0	0.0	218191514
3726812	3727516	chr2	219056379	219056380	-1.0	0.0	218191656
3726813	3727517	chr2	219056380	219056381	-1.0	0.0	218191657
3726814	3727518	chr2	219056414	219056415	-1.0	0.0	218191691
3726815	3727519	chr2	219056415	219056416	-1.0	0.0	218191692
3726816	3727520	chr2	219056434	219056435	-1.0	0.0	218191711
3726817	3727521	chr2	219056435	219056436	-1.0	0.0	218191712
3726818	3727522	chr2	219056524	219056525	-1.0	0.0	218191801
3726819	3727523	chr2	219056525	219056526	-1.0	0.0	218191802
3726820	3727524	chr2	219056754	219056755	-1.0	0.0	218192031
3726821	3727525	chr2	219056755	219056756	-1.0	0.0	218192032
3726822	3727526	chr2	219056788	219056789	-1.0	0.0	218192065
3726823	3727527	chr2	219056789	219056790	-1.0	0.0	218192066
3726824	3727528	chr2	219057003	219057004	-1.0	0.0	218192280
3726825	3727529	chr2	219057004	219057005	-1.0	0.0	218192281
3726826	3727530	chr2	219057071	219057072	-1.0	0.0	218192348
3726827	3727531	chr2	219057072	219057073	-1.0	0.0	218192349
3726828	3727532	chr2	219057342	219057343	-1.0	0.0	218192619
3726829	3727533	chr2	219057343	219057344	-1.0	0.0	218192620
3726830	3727534	chr2	219057356	219057357	-1.0	0.0	218192633
3726831	3727535	chr2	219057357	219057358	-1.0	0.0	218192634
3726832	3727536	chr2	219057471	219057472	-1.0	0.0	218192748
3726833	3727537	chr2	219057472	219057473	-1.0	0.0	218192749
3726834	3727538	chr2	219057572	219057573	-1.0	0.0	218192849
3726835	3727539	chr2	219057573	219057574	-1.0	0.0	218192850
3726836	3727540	chr2	219057621	219057622	-1.0	0.0	218192898
3726837	3727541	chr2	219057622	219057623	-1.0	0.0	218192899
3726838	3727542	chr2	219057698	219057699	-1.0	0.0	218192975
3726839	3727543	chr2	219057699	219057700	-1.0	0.0	218192976
3726840	3727544	chr2	219057714	219057715	-1.0	0.0	218192991
3726841	3727545	chr2	219057715	219057716	-1.0	0.0	218192992
3726842	3727546	chr2	219058147	219058148	-1.0	0.0	218193424
3726843	3727547	chr2	219058148	219058149	-1.0	0.0	218193425
3726844	3727548	chr2	219058163	219058164	-1.0	0.0	218193440
3726845	3727549	chr2	219058164	219058165	-1.0	0.0	218193441
3726846	3727550	chr2	219058189	219058190	-1.0	0.0	218193466
3726847	3727551	chr2	219058190	219058191	-1.0	0.0	218193467
3726848	3727552	chr2	219058198	219058199	-1.0	0.0	218193475
3726849	3727553	chr2	219058199	219058200	-1.0	0.0	218193476
3726850	3727554	chr2	219058213	219058214	-1.0	0.0	218193490
3726851	3727555	chr2	219058214	219058215	-1.0	0.0	218193491
3726852	3727556	chr2	219058221	219058222	-1.0	0.0	218193498
3726853	3727557	chr2	219058222	219058223	-1.0	0.0	218193499
3726854	3727558	chr2	219058279	219058280	-1.0	0.0	218193556
3726855	3727559	chr2	219058280	219058281	-1.0	0.0	218193557
3726856	3727560	chr2	219058283	219058284	-1.0	0.0	218193560
3726857	3727561	chr2	219058284	219058285	-1.0	0.0	218193561
3726858	3727562	chr2	219058347	219058348	-1.0	0.0	218193624
3726859	3727563	chr2	219058348	219058349	-1.0	0.0	218193625
3726860	3727564	chr2	219058354	219058355	-1.0	0.0	218193631
3726861	3727565	chr2	219058355	219058356	-1.0	0.0	218193632
3726862	3727566	chr2	219058363	219058364	-1.0	0.0	218193640
3726863	3727567	chr2	219058364	219058365	-1.0	0.0	218193641
3726864	3727568	chr2	219058371	219058372	-1.0	0.0	218193648
3726865	3727569	chr2	219058372	219058373	-1.0	0.0	218193649
3726866	3727570	chr2	219058377	219058378	-1.0	0.0	218193654
3726867	3727571	chr2	219058378	219058379	-1.0	0.0	218193655
3726868	3727572	chr2	219058551	219058552	-1.0	0.0	218193828
3726869	3727573	chr2	219058552	219058553	-1.0	0.0	218193829
3726870	3727574	chr2	219058617	219058618	-1.0	0.0	218193894
3726871	3727575	chr2	219058618	219058619	-1.0	0.0	218193895
3726872	3727576	chr2	219058686	219058687	-1.0	0.0	218193963
3726873	3727577	chr2	219058687	219058688	-1.0	0.0	218193964
3726874	3727578	chr2	219058705	219058706	-1.0	0.0	218193982
3726875	3727579	chr2	219058706	219058707	-1.0	0.0	218193983
3726876	3727580	chr2	219058831	219058832	-1.0	0.0	218194108
3726877	3727581	chr2	219058832	219058833	-1.0	0.0	218194109
3726878	3727582	chr2	219059006	219059007	-1.0	0.0	218194283
3726879	3727583	chr2	219059007	219059008	-1.0	0.0	218194284
3726880	3727584	chr2	219059193	219059194	-1.0	0.0	218194470
3726881	3727585	chr2	219059194	219059195	-1.0	0.0	218194471
3726882	3727586	chr2	219059307	219059308	-1.0	0.0	218194584
3726883	3727587	chr2	219059308	219059309	-1.0	0.0	218194585
3726884	3727588	chr2	219059484	219059485	-1.0	0.0	218194761
3726885	3727589	chr2	219059485	219059486	-1.0	0.0	218194762
3726886	3727590	chr2	219059791	219059792	-1.0	0.0	218195068
3726887	3727591	chr2	219059792	219059793	-1.0	0.0	218195069
3726888	3727592	chr2	219059929	219059930	-1.0	0.0	218195206
3726889	3727593	chr2	219059930	219059931	-1.0	0.0	218195207
3726890	3727594	chr2	219059975	219059976	-1.0	0.0	218195252
3726891	3727595	chr2	219059976	219059977	-1.0	0.0	218195253
3726892	3727596	chr2	219060142	219060143	-1.0	0.0	218195419
3726893	3727597	chr2	219060143	219060144	-1.0	0.0	218195420
3726894	3727598	chr2	219060175	219060176	-1.0	0.0	218195452
3726895	3727599	chr2	219060176	219060177	-1.0	0.0	218195453
3726896	3727600	chr2	219060220	219060221	-1.0	0.0	218195497
3726897	3727601	chr2	219060221	219060222	-1.0	0.0	218195498
3726898	3727602	chr2	219060287	219060288	-1.0	0.0	218195564
3726899	3727603	chr2	219060288	219060289	-1.0	0.0	218195565
3726900	3727604	chr2	219060348	219060349	-1.0	0.0	218195625
3726901	3727605	chr2	219060349	219060350	-1.0	0.0	218195626
3726902	3727606	chr2	219060352	219060353	-1.0	0.0	218195629
3726903	3727607	chr2	219060353	219060354	-1.0	0.0	218195630
3726904	3727608	chr2	219060768	219060769	-1.0	0.0	218196045
3726905	3727609	chr2	219060769	219060770	-1.0	0.0	218196046
