# Supplementary material for: Mutational constraint analysis workflow for overlapping short open reading frames and genomic neighbors
Source: BMC Genomics. 2025 Mar 14;26:254. doi: 10.1186/s12864-025-11444-w (PMC11909976; doi:10.1186/s12864-025-11444-w)
Supplement: Supplementary file 7 — Supplementary Material 7 [file 12864_2025_11444_MOESM7_ESM.zip › genomic-constraint-calculation-main-5/data/mane_transcripts_possibles_observed_missense_test.csv]

	transcript_id	possibles	observed	mu_rate
0	ENST00000379268	1118	278.0	4.391511999999996e-06
1	ENST00000379198	390	186.0	1.749486999999997e-06
2	ENST00000344843	896	234.0	3.1663990000000018e-06
3	ENST00000356026	467	45.0	1.7191799999999986e-06
4	ENST00000307786	1035	206.0	3.668398000000004e-06
5	ENST00000310991	986	245.0	3.879584999999997e-06
6	ENST00000605895	1252	157.0	5.252006999999989e-06
7	ENST00000447513	1646	380.0	6.408886000000006e-06
8	ENST00000378209	1996	375.0	8.289543999999983e-06
9	ENST00000361605	1488	295.0	5.278806999999986e-06
10	ENST00000343813	1431	184.0	4.888855999999991e-06
11	ENST00000377648	1934	300.0	9.382460999999978e-06
12	ENST00000377482	2934	467.0	1.0299296e-05
13	ENST00000377424	2844	501.0	1.0735962000000032e-05
14	ENST00000377223	1164	164.0	3.5472680000000062e-06
15	ENST00000377205	1762	263.0	6.346579999999971e-06
16	ENST00000377038	2070	384.0	7.288776999999973e-06
17	ENST00000376692	1287	198.0	4.733862999999984e-06
18	ENST00000235332	2233	467.0	1.0203694000000034e-05
19	ENST00000332296	2186	397.0	6.976278999999971e-06
20	ENST00000240189	2250	451.0	7.23935199999997e-06
21	ENST00000235349	1603	309.0	5.206974999999977e-06
22	ENST00000376189	645	10.0	1.7998979999999952e-06
23	ENST00000436041	1053	61.0	3.0190880000000014e-06
24	ENST00000624207	275	0.0	8.282360000000005e-07
25	ENST00000624297	898	138.0	2.7155379999999994e-06
26	ENST00000357367	730	8.0	2.0985719999999977e-06
27	ENST00000437300	838	31.0	2.4387339999999963e-06
28	ENST00000376101	2433	404.0	8.189583999999973e-06
29	ENST00000645284	2917	680.0	1.2660530000000072e-05
30	ENST00000376008	1556	265.0	5.947171999999992e-06
31	ENST00000375782	1416	326.0	6.111312999999982e-06
32	ENST00000335496	2736	551.0	9.98268200000002e-06
33	ENST00000375406	2173	340.0	8.849065000000026e-06
34	ENST00000330263	1497	286.0	5.307511999999978e-06
35	ENST00000375102	1165	255.0	4.3376630000000055e-06
36	ENST00000377403	4917	1054.0	2.2900778000000053e-05
37	ENST00000375099	1771	312.0	6.906152999999982e-06
38	ENST00000602624	2484	466.0	9.119185999999996e-06
39	ENST00000374840	3209	544.0	1.3214966000000076e-05
40	ENST00000290167	2064	336.0	8.370224e-06
41	ENST00000343090	8296	1124.0	2.9922228e-05
42	ENST00000676179	11456	1562.0	3.996864199999843e-05
43	ENST00000509305	1602	287.0	7.244318999999987e-06
44	ENST00000371153	6100	1141.0	2.162176700000016e-05
45	ENST00000339950	4894	729.0	1.5036742000000076e-05
46	ENST00000635253	12943	1927.0	4.376661599999833e-05
47	ENST00000314011	3091	501.0	1.0640104000000028e-05
48	ENST00000643754	1009	132.0	3.558562999999999e-06
49	ENST00000374514	1368	192.0	6.170997999999991e-06
50	ENST00000294428	3764	702.0	1.2784707000000028e-05
51	ENST00000377022	9347	1749.0	3.7425288999999e-05
52	ENST00000377004	4519	879.0	1.6741179000000126e-05
53	ENST00000400897	3847	782.0	1.3744055000000032e-05
54	ENST00000376936	5668	1010.0	1.954455900000009e-05
55	ENST00000361445	16396	1852.0	5.892103499999555e-05
56	ENST00000342505	7394	822.0	2.5403632e-05
57	ENST00000374472	2208	360.0	7.718322999999973e-06
58	ENST00000294484	8129	1570.0	3.435692699999919e-05
59	ENST00000374399	2518	435.0	9.26724999999999e-06
60	ENST00000308873	1818	321.0	7.684290999999975e-06
61	ENST00000374298	2217	382.0	7.073949999999964e-06
62	ENST00000374276	2341	375.0	8.638353999999974e-06
63	ENST00000456354	3003	557.0	1.0877393000000076e-05
64	ENST00000349618	2839	559.0	1.0197883e-05
65	ENST00000320567	2297	434.0	9.265713e-06
66	ENST00000294543	3926	762.0	1.4877593000000116e-05
67	ENST00000289166	2394	475.0	9.65251500000002e-06
68	ENST00000618852	2807	391.0	9.977315000000067e-06
69	ENST00000373894	2906	516.0	1.2196145000000035e-05
70	ENST00000253063	2775	448.0	1.081382700000005e-05
71	ENST00000683442	2589	377.0	9.992654000000048e-06
72	ENST00000373795	2974	441.0	1.1177509000000036e-05
73	ENST00000373765	2715	521.0	1.0270617000000025e-05
74	ENST00000339394	2364	498.0	9.552524000000052e-06
75	ENST00000373709	2665	550.0	1.0879570000000023e-05
76	ENST00000327300	1985	318.0	7.575608000000013e-06
77	ENST00000409358	2005	415.0	7.161075999999992e-06
78	ENST00000677711	2085	267.0	7.998551999999973e-06
79	ENST00000373548	2900	335.0	1.0923740000000067e-05
80	ENST00000609129	3073	486.0	1.101628600000006e-05
81	ENST00000373471	1103	190.0	4.1627270000000005e-06
82	ENST00000294517	2874	514.0	1.098942900000002e-05
83	ENST00000539719	2311	308.0	1.0522688000000024e-05
84	ENST00000442999	981	326.0	4.011782000000009e-06
85	ENST00000311066	10548	1889.0	3.714173399999901e-05
86	ENST00000376030	3825	700.0	1.8175130000000105e-05
87	ENST00000688493	9016	1534.0	3.081391999999995e-05
88	ENST00000373235	1574	338.0	6.442230999999965e-06
89	ENST00000270815	1462	261.0	5.368731999999994e-06
90	ENST00000373178	1964	399.0	7.699898999999983e-06
91	ENST00000296214	1032	138.0	3.468205e-06
92	ENST00000373055	1750	273.0	6.254019999999987e-06
93	ENST00000373044	1113	255.0	4.123274999999995e-06
94	ENST00000373012	1290	203.0	5.384116e-06
95	ENST00000432648	791	145.0	2.685667999999996e-06
96	ENST00000358432	5849	1036.0	2.3406511000000085e-05
97	ENST00000270747	4031	862.0	1.547811300000018e-05
98	ENST00000375471	3913	856.0	1.4785089000000092e-05
99	ENST00000375460	4277	810.0	1.652560300000013e-05
100	ENST00000375448	4061	792.0	1.469521600000012e-05
101	ENST00000619609	4146	793.0	1.5386868000000084e-05
102	ENST00000375486	3626	721.0	1.3383088000000062e-05
103	ENST00000361221	6895	1241.0	2.914124299999998e-05
104	ENST00000400664	4259	987.0	2.3538716000000043e-05
105	ENST00000324379	1933	300.0	6.769771999999971e-06
106	ENST00000372827	1171	150.0	4.356401999999996e-06
107	ENST00000316891	2975	511.0	1.0273310999999994e-05
108	ENST00000642050	1987	336.0	6.989862999999972e-06
109	ENST00000372759	3022	490.0	9.651130999999954e-06
110	ENST00000361584	3253	536.0	1.075490899999998e-05
111	ENST00000372684	1863	320.0	7.15523699999998e-06
112	ENST00000372638	156	94.0	8.574100000000006e-07
113	ENST00000302946	2645	0.0	1.034501300000004e-05
114	ENST00000321358	1612	216.0	6.185509999999982e-06
115	ENST00000372525	1022	206.0	3.499299999999995e-06
116	ENST00000637012	1248	204.0	4.286748999999988e-06
117	ENST00000236051	1963	327.0	6.930386999999981e-06
118	ENST00000310955	2956	440.0	1.093872800000001e-05
119	ENST00000347631	2400	348.0	9.259372999999987e-06
120	ENST00000374893	4590	734.0	1.6843505000000094e-05
121	ENST00000372318	1626	353.0	6.167206000000003e-06
122	ENST00000396651	1235	131.0	4.461073000000002e-06
123	ENST00000400463	5790	1127.0	2.2135473000000133e-05
124	ENST00000602326	9599	1431.0	3.2456430999999723e-05
125	ENST00000246337	2325	373.0	8.695132999999976e-06
126	ENST00000334815	1732	394.0	6.936594999999997e-06
127	ENST00000372090	3287	534.0	1.2500264000000088e-05
128	ENST00000355105	3025	573.0	1.033140700000005e-05
129	ENST00000371980	1318	241.0	4.852101000000002e-06
130	ENST00000613537	4569	692.0	1.5818232000000123e-05
131	ENST00000319928	1350	278.0	5.606702999999983e-06
132	ENST00000336689	5156	883.0	1.848441700000002e-05
133	ENST00000371933	3174	521.0	1.0332526000000008e-05
134	ENST00000606738	1788	316.0	6.6973859999999725e-06
135	ENST00000371824	2387	263.0	8.481993999999993e-06
136	ENST00000371614	2260	0.0	9.725935000000014e-06
137	ENST00000371538	1465	231.0	5.023930999999986e-06
138	ENST00000361921	1645	269.0	5.985902999999989e-06
139	ENST00000371360	1128	235.0	4.262331999999996e-06
140	ENST00000534324	1933	371.0	6.845427999999969e-06
141	ENST00000323848	5049	854.0	1.990606200000012e-05
142	ENST00000371273	2316	433.0	8.942268999999992e-06
143	ENST00000317868	2701	544.0	8.63038399999996e-06
144	ENST00000327299	1122	168.0	3.98848399999999e-06
145	ENST00000374343	4004	464.0	1.2978169e-05
146	ENST00000684719	2093	408.0	6.472075999999939e-06
147	ENST00000646789	1475	243.0	5.478998999999987e-06
148	ENST00000374332	3535	645.0	1.351003600000016e-05
149	ENST00000361547	3058	574.0	1.3279701000000144e-05
150	ENST00000282670	1146	229.0	3.856411000000003e-06
151	ENST00000340866	1952	381.0	6.726979999999974e-06
152	ENST00000370812	1836	363.0	6.272743999999956e-06
153	ENST00000374280	3742	682.0	1.4520237000000132e-05
154	ENST00000370751	2818	603.0	9.515615999999944e-06
155	ENST00000370665	2218	373.0	7.116055999999952e-06
156	ENST00000370654	1836	365.0	6.648836999999978e-06
157	ENST00000370611	2299	386.0	8.191367999999985e-06
158	ENST00000471115	1117	224.0	4.128182999999993e-06
159	ENST00000648566	1453	195.0	4.862928999999999e-06
160	ENST00000374168	4368	651.0	1.6838032000000113e-05
161	ENST00000324856	12556	2062.0	4.7673533999997306e-05
162	ENST00000370574	2874	493.0	9.511363999999947e-06
163	ENST00000370558	2160	326.0	6.929486999999973e-06
164	ENST00000370550	2132	314.0	7.114551999999954e-06
165	ENST00000652648	2135	369.0	8.032335999999962e-06
166	ENST00000263980	4873	631.0	1.8369661000000072e-05
167	ENST00000319394	4331	494.0	1.699904900000009e-05
168	ENST00000616558	2458	518.0	1.0666568000000054e-05
169	ENST00000294702	1951	360.0	7.324874999999958e-06
170	ENST00000673934	7941	1472.0	3.309330499999943e-05
171	ENST00000533028	1545	255.0	5.099626999999975e-06
172	ENST00000373871	3517	494.0	1.171352900000004e-05
173	ENST00000370137	2113	349.0	6.745574999999948e-06
174	ENST00000373921	3807	638.0	1.538993300000018e-05
175	ENST00000370132	2858	474.0	9.733076999999977e-06
176	ENST00000315033	913	200.0	3.335555000000008e-06
177	ENST00000305352	2457	330.0	1.0252893999999971e-05
178	ENST00000565488	2732	512.0	9.393234999999986e-06
179	ENST00000370035	2194	323.0	7.432935999999944e-06
180	ENST00000343067	5576	861.0	1.9659197999999984e-05
181	ENST00000369864	3137	352.0	1.1078906000000044e-05
182	ENST00000369851	2151	332.0	7.2313599999999344e-06
183	ENST00000373816	3287	441.0	1.183576100000007e-05
184	ENST00000373812	3520	455.0	1.2209888000000082e-05
185	ENST00000256593	1326	266.0	4.427126999999993e-06
186	ENST00000369771	3335	668.0	1.1797695000000015e-05
187	ENST00000369722	1510	273.0	5.303022999999974e-06
188	ENST00000357260	1879	383.0	6.979923999999984e-06
189	ENST00000309276	2469	484.0	9.41446200000001e-06
190	ENST00000373672	8981	1749.0	3.5518254999998826e-05
191	ENST00000373658	7877	1258.0	3.0262570999999862e-05
192	ENST00000360482	6035	1098.0	2.165132999999998e-05
193	ENST00000369516	1140	227.0	4.084588999999998e-06
194	ENST00000320238	647	125.0	2.723498000000001e-06
195	ENST00000369489	1364	228.0	4.518572999999982e-06
196	ENST00000369416	2329	398.0	7.957517999999973e-06
197	ENST00000367123	430	57.0	1.2679819999999984e-06
198	ENST00000604000	1630	274.0	5.74460099999999e-06
199	ENST00000606888	2677	416.0	1.1621189000000135e-05
200	ENST00000582401	2516	544.0	8.915146999999996e-06
201	ENST00000593495	351	7.0	1.031641e-06
202	ENST00000271628	2154	229.0	8.22469600000003e-06
203	ENST00000369111	2107	381.0	7.191853999999955e-06
204	ENST00000369047	3401	621.0	1.3128901000000102e-05
205	ENST00000401073	4867	1127.0	2.2082235999999992e-05
206	ENST00000361824	1533	250.0	4.916533999999966e-06
207	ENST00000368947	2172	352.0	7.807840999999968e-06
208	ENST00000235150	3823	628.0	1.3968350000000085e-05
209	ENST00000368931	2085	383.0	7.541606999999943e-06
210	ENST00000368926	2003	390.0	7.569585999999982e-06
211	ENST00000684572	6661	1085.0	2.474771999999989e-05
212	ENST00000373381	21963	3592.0	8.192982699999798e-05
213	ENST00000488417	3777	743.0	1.3238608000000087e-05
214	ENST00000368905	1422	263.0	5.712552999999995e-06
215	ENST00000683057	4980	778.0	1.881416400000009e-05
216	ENST00000368884	2166	250.0	7.65087699999997e-06
217	ENST00000368849	2184	390.0	8.86515799999997e-06
218	ENST00000368830	1371	294.0	5.08490699999999e-06
219	ENST00000474796	3294	778.0	1.4801173000000174e-05
220	ENST00000354618	5932	942.0	2.273169800000006e-05
221	ENST00000453908	4286	864.0	1.5717203000000265e-05
222	ENST00000371088	3639	568.0	1.1556449999999983e-05
223	ENST00000371084	3563	699.0	1.2683052000000052e-05
224	ENST00000371079	5903	874.0	2.073230199999991e-05
225	ENST00000368817	1579	257.0	5.3849779999999804e-06
226	ENST00000271835	3115	587.0	1.0761253000000052e-05
227	ENST00000318121	8398	1332.0	2.658921099999985e-05
228	ENST00000373210	5355	681.0	1.967518600000006e-05
229	ENST00000373204	5332	542.0	2.1378648000000017e-05
230	ENST00000368742	884	282.0	4.188978e-06
231	ENST00000373106	5278	870.0	1.911583700000002e-05
232	ENST00000368694	1483	250.0	5.998013000000003e-06
233	ENST00000361891	2441	261.0	8.420560999999997e-06
234	ENST00000368575	1246	182.0	4.439829e-06
235	ENST00000328703	1790	347.0	6.772422999999984e-06
236	ENST00000368485	2762	488.0	1.1727879000000018e-05
237	ENST00000373062	4516	796.0	1.535662400000016e-05
238	ENST00000373048	4680	1033.0	1.857929500000009e-05
239	ENST00000368457	1723	374.0	6.540930999999987e-06
240	ENST00000368408	1265	260.0	4.846672000000001e-06
241	ENST00000368404	1376	223.0	4.982726999999994e-06
242	ENST00000373036	4726	633.0	1.6387038000000062e-05
243	ENST00000373024	5504	912.0	1.8749742000000043e-05
244	ENST00000368336	2514	438.0	8.817612999999996e-06
245	ENST00000368318	2185	405.0	9.395499000000016e-06
246	ENST00000532414	2471	437.0	1.054743000000006e-05
247	ENST00000292291	1893	383.0	7.079605999999993e-06
248	ENST00000405535	2214	476.0	9.79179500000004e-06
249	ENST00000295688	3476	605.0	1.2673712000000029e-05
250	ENST00000255039	1349	300.0	5.748117999999987e-06
251	ENST00000368219	2262	387.0	7.894045999999975e-06
252	ENST00000271526	2599	466.0	9.012480000000004e-06
253	ENST00000368192	3184	454.0	1.142972800000005e-05
254	ENST00000674085	2014	417.0	7.354168999999978e-06
255	ENST00000368167	2411	478.0	8.344439999999966e-06
256	ENST00000641002	2004	461.0	6.802307999999978e-06
257	ENST00000372771	12337	1614.0	3.9690722999998806e-05
258	ENST00000641846	1948	386.0	6.644218999999976e-06
259	ENST00000423932	1954	462.0	6.770587999999967e-06
260	ENST00000368106	2610	549.0	9.011109000000046e-06
261	ENST00000368090	2702	503.0	9.734429999999973e-06
262	ENST00000368057	2115	330.0	6.900022999999955e-06
263	ENST00000347132	3469	666.0	1.5811268000000093e-05
264	ENST00000650070	3871	0.0	1.3432667000000068e-05
265	ENST00000695335	4390	0.0	1.5786334000000144e-05
266	ENST00000368034	2334	398.0	7.650562999999978e-06
267	ENST00000368021	1925	277.0	6.974478999999955e-06
268	ENST00000368009	2032	431.0	7.620136999999987e-06
269	ENST00000296388	4275	799.0	1.5515643000000127e-05
270	ENST00000367988	1910	285.0	7.205559999999975e-06
271	ENST00000367974	1117	173.0	3.897188999999998e-06
272	ENST00000271450	1838	263.0	6.325554999999973e-06
273	ENST00000358671	1264	188.0	4.336980999999993e-06
274	ENST00000489294	2613	444.0	9.042158999999975e-06
275	ENST00000271452	2579	393.0	8.044904999999938e-06
276	ENST00000294818	1998	394.0	7.834869999999962e-06
277	ENST00000367874	2138	346.0	7.311816999999955e-06
278	ENST00000372343	5963	739.0	2.0998939000000027e-05
279	ENST00000367854	2370	515.0	9.22661300000007e-06
280	ENST00000271373	516	83.0	1.7706609999999966e-06
281	ENST00000361799	3674	562.0	1.4648330000000077e-05
282	ENST00000370509	770	173.0	2.745621999999995e-06
283	ENST00000372201	3638	693.0	1.5782359000000116e-05
284	ENST00000372192	7274	1319.0	2.729787699999981e-05
285	ENST00000367808	2515	437.0	8.376329999999946e-06
286	ENST00000372224	4498	712.0	1.62448570000001e-05
287	ENST00000310392	2411	385.0	7.49457199999994e-06
288	ENST00000367763	2384	437.0	7.87988199999994e-06
289	ENST00000344529	1816	293.0	6.285940999999957e-06
290	ENST00000367615	1946	363.0	6.972290999999971e-06
291	ENST00000263726	2543	433.0	9.505592000000014e-06
292	ENST00000367577	1207	333.0	4.9220279999999945e-06
293	ENST00000367553	2000	311.0	6.626578999999957e-06
294	ENST00000367510	2154	241.0	7.135658999999954e-06
295	ENST00000367434	2713	407.0	9.098765999999966e-06
296	ENST00000243167	3090	564.0	1.1969093000000062e-05
297	ENST00000608469	3199	579.0	1.0596665999999992e-05
298	ENST00000367393	448	152.0	1.6814399999999972e-06
299	ENST00000367284	2230	329.0	8.666300000000017e-06
300	ENST00000367268	2735	380.0	9.576062000000014e-06
301	ENST00000340990	2407	283.0	8.640765999999967e-06
302	ENST00000367242	2015	268.0	7.067094999999966e-06
303	ENST00000255416	2596	486.0	9.86224900000002e-06
304	ENST00000371877	8352	1327.0	2.747521399999996e-05
305	ENST00000367229	2877	543.0	1.0161884000000022e-05
306	ENST00000354955	2396	452.0	8.616225999999993e-06
307	ENST00000442561	2558	455.0	8.714606999999985e-06
308	ENST00000438567	4295	811.0	1.641476300000015e-05
309	ENST00000367147	2834	468.0	1.046618800000004e-05
310	ENST00000579436	1902	351.0	7.077614999999971e-06
311	ENST00000367098	1087	201.0	4.032022999999998e-06
312	ENST00000367064	2065	355.0	7.095836999999967e-06
313	ENST00000287727	8950	1418.0	2.9614761999999884e-05
314	ENST00000310833	2168	371.0	7.510487999999975e-06
315	ENST00000361322	3072	505.0	1.1888649000000058e-05
316	ENST00000261458	2987	583.0	1.0507957000000018e-05
317	ENST00000367001	3171	420.0	1.163500500000001e-05
318	ENST00000261461	2481	329.0	7.827800999999935e-06
319	ENST00000371429	3774	652.0	1.2461236000000016e-05
320	ENST00000369146	4734	727.0	1.7427306000000093e-05
321	ENST00000628545	3496	814.0	1.3852755000000113e-05
322	ENST00000408911	2841	383.0	9.889105999999967e-06
323	ENST00000366930	2617	375.0	9.082258999999951e-06
324	ENST00000366903	2684	566.0	1.1004143000000072e-05
325	ENST00000352967	2645	390.0	8.380141999999964e-06
326	ENST00000366878	2987	547.0	1.096924300000006e-05
327	ENST00000343818	1872	343.0	7.086449999999977e-06
328	ENST00000366820	1742	322.0	6.939073999999993e-06
329	ENST00000366812	2817	435.0	9.490581000000008e-06
330	ENST00000366783	2846	515.0	1.0761036000000072e-05
331	ENST00000371236	3319	546.0	1.1854338000000085e-05
332	ENST00000620518	2288	489.0	8.353714999999995e-06
333	ENST00000272139	1158	283.0	4.1231040000000005e-06
334	ENST00000343433	4494	847.0	1.4375937000000126e-05
335	ENST00000361249	3763	765.0	1.3026965000000027e-05
336	ENST00000371237	3829	780.0	1.3182490000000046e-05
337	ENST00000305943	653	150.0	2.402108000000002e-06
338	ENST00000366691	1239	201.0	4.331282999999996e-06
339	ENST00000284617	1048	205.0	3.667562000000003e-06
340	ENST00000303721	3485	650.0	1.2173153000000016e-05
341	ENST00000371208	3649	635.0	1.1404924999999976e-05
342	ENST00000295050	3178	471.0	1.0586615000000018e-05
343	ENST00000366621	2014	347.0	7.660999999999958e-06
344	ENST00000366618	2981	488.0	1.2167382000000068e-05
345	ENST00000282841	1739	261.0	5.6333069999999686e-06
346	ENST00000354619	2415	416.0	7.952898999999941e-06
347	ENST00000347310	3942	604.0	1.263869300000004e-05
348	ENST00000674203	4551	822.0	1.5388692000000124e-05
349	ENST00000419583	1324	273.0	4.87730899999999e-06
350	ENST00000401041	3215	531.0	1.062316999999998e-05
351	ENST00000673466	2696	209.0	8.87858399999996e-06
352	ENST00000358704	3478	396.0	1.283659500000008e-05
353	ENST00000490107	2589	491.0	8.948059999999982e-06
354	ENST00000456315	4371	681.0	1.379880700000003e-05
355	ENST00000366503	2539	434.0	8.234708999999928e-06
356	ENST00000641802	2027	415.0	7.309253999999963e-06
357	ENST00000355784	2038	394.0	7.05660899999996e-06
358	ENST00000354431	3409	714.0	1.0393295999999985e-05
359	ENST00000366480	1881	361.0	6.427199999999974e-06
360	ENST00000641771	1846	349.0	6.26230699999997e-06
361	ENST00000641836	2076	432.0	7.145646999999953e-06
362	ENST00000354567	3317	482.0	1.1544790000000062e-05
363	ENST00000370801	5555	850.0	1.8216213000000084e-05
364	ENST00000370794	5492	797.0	1.7696098999999992e-05
365	ENST00000370791	3472	627.0	1.1291819999999992e-05
366	ENST00000334785	4305	756.0	1.329855500000004e-05
367	ENST00000370768	3191	478.0	1.1780113999999996e-05
368	ENST00000260505	5631	779.0	1.8572976000000028e-05
369	ENST00000317861	1979	390.0	6.875544999999969e-06
370	ENST00000641925	859	95.0	2.7007119999999963e-06
371	ENST00000370742	4018	798.0	1.3031569999999965e-05
372	ENST00000686636	9109	1450.0	3.0868827000000026e-05
373	ENST00000641193	1810	373.0	6.3118339999999584e-06
374	ENST00000366472	2137	403.0	8.684498000000006e-06
375	ENST00000342203	3907	643.0	1.2199008000000024e-05
376	ENST00000370608	3484	591.0	1.1557709999999976e-05
377	ENST00000370589	3622	555.0	1.180376499999996e-05
378	ENST00000294664	5351	934.0	1.7754525000000053e-05
379	ENST00000460698	2635	464.0	7.83171199999992e-06
380	ENST00000370565	5841	1029.0	1.9479445000000025e-05
381	ENST00000370571	9951	1978.0	3.506796299999833e-05
382	ENST00000337393	8654	1322.0	2.795245300000006e-05
383	ENST00000370185	4484	636.0	1.5743185000000072e-05
384	ENST00000646001	3605	632.0	1.2323091999999989e-05
385	ENST00000361915	9854	1775.0	3.284019399999967e-05
386	ENST00000370192	6353	1248.0	2.197990899999997e-05
387	ENST00000287482	3066	566.0	9.352048999999983e-06
388	ENST00000336454	3597	610.0	1.2119689000000054e-05
389	ENST00000369939	6279	1066.0	2.3072740999999985e-05
390	ENST00000370056	5317	897.0	1.7607312999999965e-05
391	ENST00000271332	17345	3106.0	7.497768199999726e-05
392	ENST00000256637	4446	686.0	1.5490746000000098e-05
393	ENST00000369795	4921	752.0	1.7996608000000015e-05
394	ENST00000331565	4600	658.0	1.7828235000000026e-05
395	ENST00000438661	3699	685.0	1.800274800000003e-05
396	ENST00000369784	6004	1082.0	2.4583546999999883e-05
397	ENST00000369769	3274	487.0	1.3513481000000076e-05
398	ENST00000369763	4951	876.0	1.6040088000000132e-05
399	ENST00000369732	4038	738.0	1.4038276000000122e-05
400	ENST00000302127	4069	503.0	1.634482700000009e-05
401	ENST00000271277	3929	614.0	1.3384451000000117e-05
402	ENST00000358039	3475	545.0	1.1654797000000008e-05
403	ENST00000369645	6207	918.0	2.4861462999999825e-05
404	ENST00000369702	4998	888.0	1.6527461000000106e-05
405	ENST00000361127	6630	1170.0	2.2850944999999903e-05
406	ENST00000520113	4910	870.0	1.6674813000000048e-05
407	ENST00000426820	7335	1061.0	2.5359060999999776e-05
408	ENST00000358465	6016	678.0	2.0064605e-05
409	ENST00000393274	5855	952.0	1.9584081999999995e-05
410	ENST00000369503	3224	579.0	1.1202651000000076e-05
411	ENST00000295598	6614	511.0	2.3457579000000017e-05
412	ENST00000369486	7020	1086.0	2.637260299999985e-05
413	ENST00000393203	5174	934.0	2.2173240999999954e-05
414	ENST00000682167	6450	1122.0	2.2167441000000016e-05
415	ENST00000369466	7338	1293.0	2.4720728000000005e-05
416	ENST00000256649	3702	670.0	1.3271033000000072e-05
417	ENST00000698216	1416	0.0	4.31103699999999e-06
418	ENST00000369400	5141	952.0	1.7558640000000035e-05
419	ENST00000256646	15594	2193.0	5.575260899999626e-05
420	ENST00000581897	1768	471.0	5.391359999999976e-06
421	ENST00000393045	3735	652.0	1.3543206000000052e-05
422	ENST00000583866	1165	157.0	3.3185410000000044e-06
423	ENST00000682118	2223	400.0	6.533495999999958e-06
424	ENST00000619423	1329	243.0	3.883188000000002e-06
425	ENST00000698832	2400	0.0	7.608661999999943e-06
426	ENST00000651566	1461	342.0	4.562088999999984e-06
427	ENST00000581312	5332	927.0	1.9054074999999982e-05
428	ENST00000644510	3579	542.0	1.2087492000000051e-05
429	ENST00000439741	4444	792.0	1.5663063000000154e-05
430	ENST00000324862	4363	451.0	1.5008140000000104e-05
431	ENST00000369068	8952	1485.0	3.152976299999949e-05
432	ENST00000692827	8198	1067.0	3.0211557999999708e-05
433	ENST00000358595	4839	705.0	1.6871662000000053e-05
434	ENST00000368914	4275	846.0	1.6163775000000126e-05
435	ENST00000368824	3610	536.0	1.2461022000000047e-05
436	ENST00000368820	3573	672.0	1.2952255000000112e-05
437	ENST00000606109	3542	779.0	1.3404478000000064e-05
438	ENST00000624995	3353	848.0	1.4213706000000077e-05
439	ENST00000368655	3619	426.0	1.2939939000000028e-05
440	ENST00000361217	8192	1299.0	3.1169126999999736e-05
441	ENST00000368680	5231	854.0	1.9334158000000112e-05
442	ENST00000318967	6607	733.0	2.313371900000005e-05
443	ENST00000368559	11680	1762.0	3.9921334999998525e-05
444	ENST00000368489	7635	1064.0	2.9438568000000016e-05
445	ENST00000271915	4617	577.0	1.7061156000000056e-05
446	ENST00000368474	7901	1212.0	2.784791299999988e-05
447	ENST00000334634	4507	639.0	2.0540331999999988e-05
448	ENST00000368300	3709	563.0	1.435474600000012e-05
449	ENST00000368285	4688	873.0	1.7569510000000097e-05
450	ENST00000361813	6236	1097.0	2.216151900000009e-05
451	ENST00000677389	3127	462.0	1.2012801000000062e-05
452	ENST00000361170	9963	1710.0	3.505627099999923e-05
453	ENST00000368184	4427	896.0	1.5204095000000202e-05
454	ENST00000367635	3399	495.0	1.1254052000000008e-05
455	ENST00000643759	15518	3074.0	5.105985599999647e-05
456	ENST00000368074	3719	438.0	1.3322911000000094e-05
457	ENST00000295809	4752	819.0	1.579478100000009e-05
458	ENST00000368002	3492	565.0	1.4386779000000136e-05
459	ENST00000368081	6545	1201.0	2.430597700000002e-05
460	ENST00000314485	3465	670.0	1.4210160000000116e-05
461	ENST00000361216	6453	681.0	2.4784994000000035e-05
462	ENST00000241704	7804	1041.0	2.7418890999999863e-05
463	ENST00000294785	4542	683.0	1.694375300000011e-05
464	ENST00000263285	4148	767.0	1.449571900000018e-05
465	ENST00000366653	3529	690.0	1.4270779000000086e-05
466	ENST00000504449	370	70.0	1.2021919999999997e-06
467	ENST00000309758	3254	620.0	1.2572138000000103e-05
468	ENST00000294794	4467	917.0	1.689569100000007e-05
469	ENST00000367942	4029	703.0	1.358172300000005e-05
470	ENST00000271417	3146	628.0	1.1525959000000051e-05
471	ENST00000361200	6905	1474.0	2.6199154999999903e-05
472	ENST00000367866	4653	701.0	1.6330833000000125e-05
473	ENST00000367851	10555	1701.0	3.474738299999935e-05
474	ENST00000367840	5340	837.0	1.820051300000014e-05
475	ENST00000367797	14159	2316.0	4.730832699999753e-05
476	ENST00000263686	5213	986.0	1.7977309000000037e-05
477	ENST00000367771	4264	691.0	1.3935375000000109e-05
478	ENST00000681986	6136	1020.0	1.9977087999999982e-05
479	ENST00000502732	7235	1160.0	2.519316199999988e-05
480	ENST00000367619	3422	540.0	1.167538300000001e-05
481	ENST00000444136	6492	976.0	2.1626691999999965e-05
482	ENST00000294854	6891	1185.0	2.243193799999997e-05
483	ENST00000367559	4829	849.0	1.6175558000000095e-05
484	ENST00000367549	7775	756.0	2.679403799999991e-05
485	ENST00000367547	3601	701.0	1.223435100000001e-05
486	ENST00000258341	10127	1750.0	3.5833129999999054e-05
487	ENST00000367500	4967	808.0	1.5483950000000037e-05
488	ENST00000367498	4115	486.0	1.3701811999999986e-05
489	ENST00000271588	35422	6409.0	0.000123193721
490	ENST00000367506	4352	683.0	1.4624920999999977e-05
491	ENST00000294725	6070	846.0	1.998690399999998e-05
492	ENST00000367429	7483	1313.0	2.566114399999996e-05
493	ENST00000256785	3566	746.0	1.2051041000000028e-05
494	ENST00000367412	4105	743.0	1.3595078000000008e-05
495	ENST00000367409	22034	4016.0	7.229155399999714e-05
496	ENST00000367405	5558	745.0	1.7907733999999967e-05
497	ENST00000367400	9184	1666.0	3.097222099999985e-05
498	ENST00000442510	8151	1335.0	2.6922449999999788e-05
499	ENST00000367353	5633	922.0	1.9000266999999964e-05
500	ENST00000367350	9501	1600.0	3.040357100000004e-05
501	ENST00000331314	3871	644.0	1.2772313000000009e-05
502	ENST00000358823	9210	1321.0	3.0269881999999777e-05
503	ENST00000461742	9519	1569.0	3.633156499999901e-05
504	ENST00000413687	2730	614.0	1.1974385000000136e-05
505	ENST00000685211	12433	1780.0	4.810148299999724e-05
506	ENST00000295706	5762	1085.0	2.3411629000000028e-05
507	ENST00000453464	826	251.0	4.064984000000009e-06
508	ENST00000309212	1693	499.0	6.978366999999979e-06
509	ENST00000537107	1232	343.0	5.069230000000008e-06
510	ENST00000476993	1592	491.0	8.257637999999987e-06
511	ENST00000360001	2262	423.0	8.593871000000013e-06
512	ENST00000330388	934	296.0	3.7603880000000094e-06
513	ENST00000379031	1068	364.0	4.450317000000004e-06
514	ENST00000378785	2135	482.0	9.02359899999998e-06
515	ENST00000272203	5684	1147.0	2.143430200000012e-05
516	ENST00000341426	2757	419.0	1.092285300000005e-05
517	ENST00000270708	2770	552.0	1.0290957000000013e-05
518	ENST00000378191	1807	420.0	9.57182400000001e-06
519	ENST00000234590	2787	482.0	9.925097e-06
520	ENST00000378531	2258	560.0	8.731011000000022e-06
521	ENST00000355716	1541	306.0	7.124336999999992e-06
522	ENST00000378404	2422	477.0	1.058274700000004e-05
523	ENST00000361521	2118	322.0	8.537398999999974e-06
524	ENST00000377507	1535	282.0	5.320432999999982e-06
525	ENST00000270776	2877	432.0	1.0472707000000006e-05
526	ENST00000376819	2264	419.0	8.429941999999987e-06
527	ENST00000376221	2606	528.0	1.0214642000000026e-05
528	ENST00000367135	4859	893.0	1.7748579000000116e-05
529	ENST00000581977	4137	623.0	1.6919460000000156e-05
530	ENST00000377411	1747	369.0	7.104236999999988e-06
531	ENST00000376810	2145	330.0	8.055464999999973e-06
532	ENST00000294485	2074	343.0	8.974612999999998e-06
533	ENST00000376259	2579	466.0	1.078968500000008e-05
534	ENST00000573034	663	14.0	2.007042999999996e-06
535	ENST00000235347	1020	55.0	3.0074059999999974e-06
536	ENST00000617807	557	3.0	1.6653419999999975e-06
537	ENST00000625019	1160	29.0	3.512397999999997e-06
538	ENST00000376098	2774	596.0	9.202577999999995e-06
539	ENST00000356495	4846	862.0	1.778694000000014e-05
540	ENST00000415919	810	56.0	2.30863e-06
541	ENST00000376152	1440	235.0	4.41507699999999e-06
542	ENST00000375499	1734	321.0	6.127079999999981e-06
543	ENST00000455833	1940	387.0	7.4006299999999554e-06
544	ENST00000333868	2281	493.0	8.253487999999978e-06
545	ENST00000375826	1746	383.0	7.095471999999979e-06
546	ENST00000375662	879	161.0	3.3154370000000017e-06
547	ENST00000420770	2931	588.0	1.2355143000000068e-05
548	ENST00000361640	1872	375.0	7.29266499999999e-06
549	ENST00000375153	1677	313.0	7.250581999999988e-06
550	ENST00000289753	2351	498.0	1.1510160000000031e-05
551	ENST00000375121	1394	289.0	5.35206099999999e-06
552	ENST00000367025	3233	529.0	1.0440484000000036e-05
553	ENST00000264202	1552	142.0	5.229287999999977e-06
554	ENST00000264198	2088	381.0	7.509846999999966e-06
555	ENST00000444387	2104	440.0	8.344299000000015e-06
556	ENST00000374642	1384	242.0	6.1461869999999805e-06
557	ENST00000419091	3390	458.0	1.3103605000000005e-05
558	ENST00000261464	3581	528.0	1.1820347000000006e-05
559	ENST00000429204	5231	1092.0	1.9915579000000104e-05
560	ENST00000294829	3795	749.0	1.4268256000000129e-05
561	ENST00000290122	1482	309.0	6.069746999999997e-06
562	ENST00000374479	2763	510.0	9.827567999999968e-06
563	ENST00000366994	5743	871.0	1.8885357999999884e-05
564	ENST00000366991	4547	709.0	1.5252892000000136e-05
565	ENST00000374282	2485	487.0	8.966054999999972e-06
566	ENST00000374269	2237	212.0	7.540244999999948e-06
567	ENST00000374619	2361	446.0	8.609155000000016e-06
568	ENST00000492112	1451	180.0	5.146136999999985e-06
569	ENST00000374379	1452	196.0	4.697313999999992e-06
570	ENST00000236273	1561	273.0	5.348236999999982e-06
571	ENST00000366971	2920	555.0	1.0307090999999972e-05
572	ENST00000366960	6502	1083.0	2.1122169e-05
573	ENST00000366958	4802	668.0	1.7413940000000036e-05
574	ENST00000294413	2305	361.0	8.226570999999977e-06
575	ENST00000374142	1910	325.0	8.10374099999997e-06
576	ENST00000373824	1012	127.0	3.449249000000004e-06
577	ENST00000263694	2205	335.0	7.745262999999945e-06
578	ENST00000373463	1087	205.0	4.190479000000002e-06
579	ENST00000674202	3123	517.0	1.0666272000000035e-05
580	ENST00000321265	1969	295.0	7.212513999999975e-06
581	ENST00000522111	191	96.0	8.735560000000005e-07
582	ENST00000373954	1791	247.0	5.7462189999999725e-06
583	ENST00000651890	2345	59.0	6.862254999999959e-06
584	ENST00000373884	1918	319.0	8.765909000000003e-06
585	ENST00000373842	1372	215.0	5.0650749999999856e-06
586	ENST00000234961	1634	345.0	6.654537999999971e-06
587	ENST00000521452	1157	302.0	5.286799999999993e-06
588	ENST00000366923	9046	1489.0	3.014619399999987e-05
589	ENST00000403528	2584	462.0	1.0534052000000046e-05
590	ENST00000291358	2965	539.0	1.028075800000005e-05
591	ENST00000432622	146	71.0	7.555840000000004e-07
592	ENST00000455895	2254	398.0	8.053561999999998e-06
593	ENST00000373510	2878	383.0	9.60075999999997e-06
594	ENST00000373493	2648	102.0	8.930614999999963e-06
595	ENST00000342280	1967	329.0	7.684423999999998e-06
596	ENST00000373166	1124	171.0	3.904009999999998e-06
597	ENST00000652629	1623	300.0	6.6556979999999865e-06
598	ENST00000414423	3910	493.0	1.3707978000000049e-05
599	ENST00000682510	26987	4477.0	8.585070300000058e-05
600	ENST00000373132	2615	433.0	1.0247793000000018e-05
601	ENST00000235532	2364	391.0	8.335262999999973e-06
602	ENST00000296215	2395	423.0	9.457864000000005e-06
603	ENST00000373014	1594	267.0	5.224091999999976e-06
604	ENST00000281701	5282	850.0	1.799096000000006e-05
605	ENST00000373016	1813	329.0	7.15969499999998e-06
606	ENST00000331593	1191	164.0	4.264171999999997e-06
607	ENST00000304979	1151	153.0	4.262069e-06
608	ENST00000372299	2315	447.0	9.762496000000013e-06
609	ENST00000366835	4956	823.0	1.7288266000000097e-05
610	ENST00000357771	3300	538.0	1.082268099999999e-05
611	ENST00000372816	2009	364.0	7.663448999999989e-06
612	ENST00000372805	2689	380.0	9.295007999999971e-06
613	ENST00000447388	2070	245.0	7.43084699999997e-06
614	ENST00000366794	6431	1069.0	2.240472700000004e-05
615	ENST00000372587	1133	0.0	4.600135000000003e-06
616	ENST00000372565	2277	411.0	7.736575999999931e-06
617	ENST00000366777	3978	871.0	1.6084259000000114e-05
618	ENST00000366766	9851	1558.0	3.228583599999971e-05
619	ENST00000372517	2780	507.0	1.1008507000000033e-05
620	ENST00000426263	3063	336.0	1.1831810000000044e-05
621	ENST00000372324	2138	362.0	9.761254999999986e-06
622	ENST00000372207	2171	388.0	8.126642999999992e-06
623	ENST00000262741	2734	557.0	9.139754999999968e-06
624	ENST00000474844	2391	424.0	8.37820699999998e-06
625	ENST00000372289	2609	380.0	1.1515227000000047e-05
626	ENST00000535358	2430	445.0	8.513401999999979e-06
627	ENST00000360403	2894	439.0	9.801679999999985e-06
628	ENST00000401061	1770	384.0	7.410293999999998e-06
629	ENST00000680850	46175	9958.0	0.000200479034
630	ENST00000351829	2089	373.0	7.471772999999971e-06
631	ENST00000574428	1590	233.0	5.37871099999997e-06
632	ENST00000404795	1052	340.0	4.496838999999992e-06
633	ENST00000261396	6931	1179.0	2.2970538000000075e-05
634	ENST00000344517	3595	606.0	1.3078362000000049e-05
635	ENST00000258281	3760	565.0	1.3509583000000088e-05
636	ENST00000258243	9631	1743.0	3.3158342999999466e-05
637	ENST00000366672	3387	549.0	1.3688894000000057e-05
638	ENST00000691006	1264	317.0	5.373032999999996e-06
639	ENST00000371445	1447	369.0	7.481535999999996e-06
640	ENST00000234831	1760	324.0	5.9426359999999735e-06
641	ENST00000360840	2665	516.0	9.95708200000002e-06
642	ENST00000257181	1969	254.0	8.07931099999999e-06
643	ENST00000072644	1869	338.0	6.516361999999969e-06
644	ENST00000371281	2258	372.0	7.30436599999998e-06
645	ENST00000371116	1491	358.0	6.512202999999978e-06
646	ENST00000371268	1214	226.0	5.085590999999997e-06
647	ENST00000371204	3235	627.0	1.0978467000000008e-05
648	ENST00000370938	2478	450.0	8.53005799999998e-06
649	ENST00000319942	2075	286.0	6.937145999999967e-06
650	ENST00000235345	2032	370.0	7.06086199999995e-06
651	ENST00000306666	2168	407.0	8.624737999999986e-06
652	ENST00000356261	2094	315.0	7.521430999999946e-06
653	ENST00000699524	1433	0.0	4.372676999999988e-06
654	ENST00000366578	5668	958.0	2.0893747999999967e-05
655	ENST00000366577	7872	1207.0	2.761615699999989e-05
656	ENST00000366574	27664	4079.0	9.7222685000001e-05
657	ENST00000676153	3753	554.0	1.3409376000000092e-05
658	ENST00000284142	1866	316.0	6.0485569999999634e-06
659	ENST00000366582	12907	2265.0	4.202079499999829e-05
660	ENST00000477717	2055	397.0	7.63153899999997e-06
661	ENST00000370757	2286	359.0	8.088610999999928e-06
662	ENST00000370206	2113	262.0	7.216067999999965e-06
663	ENST00000437684	6815	1166.0	2.2723046999999984e-05
664	ENST00000366548	5123	986.0	1.7302493000000085e-05
665	ENST00000284031	1371	238.0	4.779273999999984e-06
666	ENST00000366553	4262	788.0	1.3864331000000036e-05
667	ENST00000260508	2604	457.0	8.516523999999944e-06
668	ENST00000370445	2262	438.0	8.791862999999987e-06
669	ENST00000370383	2097	339.0	7.150596999999936e-06
670	ENST00000370321	1770	231.0	6.137961999999964e-06
671	ENST00000370202	1521	259.0	4.858391999999982e-06
672	ENST00000370152	2689	341.0	9.28544499999998e-06
673	ENST00000357650	2332	436.0	7.914803999999937e-06
674	ENST00000370128	2143	409.0	7.661454999999935e-06
675	ENST00000241337	1320	205.0	4.520555999999999e-06
676	ENST00000357172	2647	297.0	8.966484999999938e-06
677	ENST00000369684	2266	412.0	1.0513570999999976e-05
678	ENST00000366534	5444	931.0	1.8044322000000003e-05
679	ENST00000640218	4792	607.0	1.686392099999996e-05
680	ENST00000651461	2474	434.0	8.376694999999973e-06
681	ENST00000369909	1821	405.0	7.408177999999988e-06
682	ENST00000369872	1588	304.0	5.870901999999991e-06
683	ENST00000420578	1230	255.0	5.190173999999996e-06
684	ENST00000369836	1370	235.0	4.815331999999993e-06
685	ENST00000334179	1061	184.0	3.624949000000007e-06
686	ENST00000369779	3053	502.0	1.008972399999997e-05
687	ENST00000484310	1613	286.0	5.4273929999999694e-06
688	ENST00000369740	2992	631.0	1.0434549000000014e-05
689	ENST00000369716	2202	406.0	7.797540999999956e-06
690	ENST00000369626	3143	425.0	1.1044594999999996e-05
691	ENST00000320334	2484	483.0	9.132751e-06
692	ENST00000261448	2462	448.0	7.946900999999967e-06
693	ENST00000263168	1628	251.0	5.920361999999968e-06
694	ENST00000369478	2272	420.0	7.676659999999986e-06
695	ENST00000235521	2200	400.0	7.996908999999965e-06
696	ENST00000369406	3192	613.0	1.1478419000000066e-05
697	ENST00000369448	2565	356.0	9.448945000000003e-06
698	ENST00000369413	2305	468.0	8.008534999999983e-06
699	ENST00000578049	668	105.0	2.296649999999995e-06
700	ENST00000369390	600	46.0	1.8390549999999963e-06
701	ENST00000582693	1654	322.0	5.612880999999963e-06
702	ENST00000369306	1429	277.0	5.173527999999988e-06
703	ENST00000369235	2711	581.0	1.1993307000000134e-05
704	ENST00000369168	1785	184.0	5.711948999999969e-06
705	ENST00000313835	1727	114.0	5.31533199999997e-06
706	ENST00000583931	1669	186.0	5.107999999999994e-06
707	ENST00000368954	2335	338.0	8.42484099999997e-06
708	ENST00000368918	2789	455.0	9.693251000000053e-06
709	ENST00000369026	1872	449.0	7.586494999999958e-06
710	ENST00000271732	1630	282.0	5.581879999999974e-06
711	ENST00000271620	2821	433.0	9.578947000000018e-06
712	ENST00000295314	2251	395.0	7.957322999999961e-06
713	ENST00000368868	2888	530.0	1.046821900000006e-05
714	ENST00000290583	2413	305.0	9.419647999999992e-06
715	ENST00000683862	2142	395.0	7.633208999999962e-06
716	ENST00000368607	2477	452.0	8.73706499999998e-06
717	ENST00000368764	2916	587.0	8.753508e-06
718	ENST00000295367	1010	177.0	3.476491999999995e-06
719	ENST00000271843	916	132.0	3.3017070000000013e-06
720	ENST00000368521	1620	289.0	5.89957699999998e-06
721	ENST00000304760	2775	530.0	1.020973600000004e-05
722	ENST00000368482	2234	367.0	7.735809999999961e-06
723	ENST00000368476	2595	472.0	1.027331300000002e-05
724	ENST00000368324	2779	405.0	9.98677700000001e-06
725	ENST00000361084	1302	236.0	5.0483789999999855e-06
726	ENST00000329291	3887	792.0	1.451344600000006e-05
727	ENST00000302631	2037	363.0	7.397401999999966e-06
728	ENST00000368356	2454	382.0	9.565076999999996e-06
729	ENST00000359511	1945	292.0	7.43667599999997e-06
730	ENST00000537040	2817	528.0	1.0421550000000053e-05
731	ENST00000368199	1764	369.0	6.560463999999997e-06
732	ENST00000368176	2699	519.0	9.525503000000044e-06
733	ENST00000641067	1953	407.0	6.537302999999956e-06
734	ENST00000359610	2095	436.0	7.304375999999937e-06
735	ENST00000289429	2089	449.0	7.316161999999969e-06
736	ENST00000334438	1953	398.0	6.6241859999999535e-06
737	ENST00000641535	1949	389.0	6.633421999999964e-06
738	ENST00000641622	2088	469.0	7.187421999999971e-06
739	ENST00000368130	2231	353.0	7.403595999999935e-06
740	ENST00000302035	2015	373.0	7.027838999999967e-06
741	ENST00000368043	2118	391.0	7.304686999999964e-06
742	ENST00000641131	2010	383.0	6.711290999999952e-06
743	ENST00000368140	3072	565.0	1.0280201e-05
744	ENST00000368125	2368	383.0	8.96979499999999e-06
745	ENST00000334857	1973	384.0	6.751628999999958e-06
746	ENST00000368100	2062	419.0	7.846215999999981e-06
747	ENST00000368093	1850	335.0	6.268085999999988e-06
748	ENST00000368072	1942	386.0	6.636793999999964e-06
749	ENST00000326245	1935	340.0	6.976518999999976e-06
750	ENST00000368012	2995	566.0	1.1245724000000095e-05
751	ENST00000676972	2907	452.0	1.0905215999999994e-05
752	ENST00000367983	2196	373.0	7.659785999999969e-06
753	ENST00000367929	825	117.0	2.7194739999999963e-06
754	ENST00000367999	2966	501.0	1.1223261000000062e-05
755	ENST00000443193	1219	197.0	3.901217000000004e-06
756	ENST00000367948	2209	466.0	8.608953000000034e-06
757	ENST00000359842	2698	419.0	9.823554999999984e-06
758	ENST00000254521	1912	261.0	6.2489909999999765e-06
759	ENST00000342310	2449	366.0	8.659346999999999e-06
760	ENST00000367868	1992	416.0	7.349010999999987e-06
761	ENST00000367811	2057	370.0	7.070720999999954e-06
762	ENST00000354422	1513	262.0	5.544447999999998e-06
763	ENST00000367821	2853	486.0	1.071662500000004e-05
764	ENST00000367721	1791	304.0	6.309951999999979e-06
765	ENST00000682279	2010	335.0	6.4840079999999605e-06
766	ENST00000367806	3205	493.0	9.926175999999969e-06
767	ENST00000037502	3218	560.0	1.1251602000000044e-05
768	ENST00000234816	3147	550.0	1.044388599999998e-05
769	ENST00000367627	2001	416.0	7.620797999999982e-06
770	ENST00000609928	3030	449.0	9.899754000000045e-06
771	ENST00000287713	1845	269.0	6.9136569999999655e-06
772	ENST00000367454	2009	270.0	6.480680999999952e-06
773	ENST00000367439	818	152.0	2.7221139999999976e-06
774	ENST00000367580	2146	376.0	7.512450999999962e-06
775	ENST00000331872	2378	306.0	8.955468999999977e-06
776	ENST00000235382	1382	243.0	4.391884999999992e-06
777	ENST00000304244	1183	330.0	7.072703999999985e-06
778	ENST00000320493	1530	217.0	5.17835299999997e-06
779	ENST00000367415	1490	272.0	4.854051999999966e-06
780	ENST00000367387	2385	440.0	1.0019243000000024e-05
781	ENST00000367311	711	160.0	3.029740000000004e-06
782	ENST00000367249	1848	327.0	6.708511999999961e-06
783	ENST00000367282	2917	525.0	1.1061896000000063e-05
784	ENST00000691036	2199	393.0	8.544232999999972e-06
785	ENST00000367202	1974	350.0	7.163295999999976e-06
786	ENST00000367126	2596	580.0	1.0000020000000038e-05
787	ENST00000337894	1935	281.0	8.300633999999976e-06
788	ENST00000343110	2385	410.0	9.239761000000013e-06
789	ENST00000308302	789	124.0	2.764317999999997e-06
790	ENST00000367182	3024	418.0	9.873234999999974e-06
791	ENST00000331555	1129	184.0	3.840279000000002e-06
792	ENST00000367128	556	11.0	1.741170999999997e-06
793	ENST00000294984	1302	232.0	4.213388000000001e-06
794	ENST00000366999	2772	397.0	9.319688999999976e-06
795	ENST00000366977	1680	301.0	5.802786999999981e-06
796	ENST00000517399	2026	367.0	7.69651099999997e-06
797	ENST00000315927	2113	378.0	7.747304999999961e-06
798	ENST00000294811	1693	283.0	5.759546999999988e-06
799	ENST00000261455	2271	376.0	7.821791999999958e-06
800	ENST00000243440	626	98.0	2.2603479999999994e-06
801	ENST00000366928	1350	320.0	4.325210999999991e-06
802	ENST00000366926	2578	429.0	9.38622599999999e-06
803	ENST00000366862	1948	272.0	6.6885899999999584e-06
804	ENST00000272167	2928	539.0	1.0823128000000056e-05
805	ENST00000343776	3124	557.0	9.90001499999997e-06
806	ENST00000366913	1665	328.0	5.636222999999986e-06
807	ENST00000366757	1938	407.0	7.709785999999972e-06
808	ENST00000284523	1878	346.0	1.0619819000000047e-05
809	ENST00000453943	1146	256.0	4.734068999999999e-06
810	ENST00000272164	1830	355.0	7.76590799999999e-06
811	ENST00000366698	2899	530.0	1.065994400000006e-05
812	ENST00000366667	3042	587.0	1.0751881000000062e-05
813	ENST00000366663	1629	330.0	6.030760999999991e-06
814	ENST00000366711	1418	395.0	6.203734999999993e-06
815	ENST00000408888	2620	542.0	8.81290899999995e-06
816	ENST00000366592	2365	450.0	8.528450999999963e-06
817	ENST00000366535	2633	322.0	8.899658999999975e-06
818	ENST00000366639	1886	266.0	6.139484999999961e-06
819	ENST00000366584	1886	334.0	6.409336999999958e-06
820	ENST00000366510	2211	387.0	7.498656999999949e-06
821	ENST00000642119	1981	362.0	7.015308999999974e-06
822	ENST00000366523	950	173.0	3.329538000000001e-06
823	ENST00000320065	1989	448.0	7.057287999999967e-06
824	ENST00000641470	1920	335.0	6.7582479999999725e-06
825	ENST00000641093	1882	322.0	6.289207999999959e-06
826	ENST00000623922	1729	297.0	5.887644999999979e-06
827	ENST00000641256	2016	404.0	6.97293599999997e-06
828	ENST00000641276	1558	282.0	5.488251999999986e-06
829	ENST00000641644	1909	397.0	6.748321999999973e-06
830	ENST00000355281	1918	397.0	6.637017999999965e-06
831	ENST00000366476	1836	374.0	6.452577999999973e-06
832	ENST00000641220	1225	197.0	4.218058999999992e-06
833	ENST00000317965	1838	358.0	6.421382999999967e-06
834	ENST00000642005	2047	431.0	7.352432999999955e-06
835	ENST00000641069	204	3.0	6.038210000000002e-07
836	ENST00000642090	1843	307.0	6.356475999999968e-06
837	ENST00000641268	647	28.0	2.074809999999993e-06
838	ENST00000306562	1549	442.0	9.961470000000013e-06
839	ENST00000368787	551	118.0	2.0928960000000006e-06
840	ENST00000684028	470	43.0	1.803588e-06
841	ENST00000335633	472	50.0	1.7156749999999978e-06
842	ENST00000335674	586	130.0	2.138577000000001e-06
843	ENST00000335514	676	150.0	2.6341260000000066e-06
844	ENST00000368744	722	135.0	2.323502999999999e-06
845	ENST00000368784	669	154.0	2.478548000000004e-06
846	ENST00000334371	642	139.0	2.3290270000000027e-06
847	ENST00000368770	609	125.0	2.1495840000000005e-06
848	ENST00000326233	405	51.0	1.4845740000000005e-06
849	ENST00000607093	656	125.0	2.377430000000002e-06
850	ENST00000369167	663	94.0	2.646853e-06
851	ENST00000614145	485	88.0	1.8459959999999971e-06
852	ENST00000369064	4507	693.0	1.748836900000011e-05
853	ENST00000360090	684	141.0	2.5428310000000045e-06
854	ENST00000335123	582	113.0	2.0893770000000007e-06
855	ENST00000431011	490	100.0	1.678939999999998e-06
856	ENST00000368750	301	58.0	1.0414180000000004e-06
857	ENST00000368708	647	102.0	2.069858e-06
858	ENST00000476371	794	156.0	3.181213999999999e-06
859	ENST00000239462	7726	1589.0	3.2440449999999673e-05
860	ENST00000423313	595	82.0	1.8656559999999988e-06
861	ENST00000367674	8583	1498.0	3.143713599999981e-05
862	ENST00000367669	3526	495.0	1.146691800000003e-05
863	ENST00000367662	11474	2032.0	4.173421799999807e-05
864	ENST00000361833	8084	1424.0	2.963176199999983e-05
865	ENST00000361539	4973	849.0	1.9380723000000026e-05
866	ENST00000308284	5234	1053.0	1.828754900000005e-05
867	ENST00000367649	8003	1300.0	2.804790699999991e-05
868	ENST00000369152	775	172.0	4.358197999999997e-06
869	ENST00000401088	938	171.0	3.985480999999999e-06
870	ENST00000375116	836	161.0	3.2974660000000048e-06
871	ENST00000482011	862	126.0	2.946277e-06
872	ENST00000375108	841	162.0	3.281218000000001e-06
873	ENST00000375105	861	187.0	3.038989000000006e-06
874	ENST00000378821	169	96.0	7.999369999999998e-07
875	ENST00000368706	672	134.0	2.335922000000001e-06
876	ENST00000294889	396	139.0	1.811625999999996e-06
877	ENST00000329454	971	192.0	3.851624000000001e-06
878	ENST00000272133	823	143.0	2.8127279999999976e-06
879	ENST00000272163	3829	690.0	1.3272545999999988e-05
880	ENST00000641515	766	29.0	2.400966999999999e-06
881	ENST00000616016	2730	973.0	1.314755500000011e-05
882	ENST00000649529	1017	216.0	4.273041000000001e-06
883	ENST00000379370	8394	2111.0	4.288501799999851e-05
884	ENST00000327044	4017	937.0	1.4896502000000157e-05
885	ENST00000338591	3355	934.0	1.6252586000000074e-05
886	ENST00000379410	2635	738.0	1.1915576000000106e-05
887	ENST00000433179	3842	965.0	1.583281700000014e-05
888	ENST00000304952	548	202.0	2.614509000000001e-06
889	ENST00000421241	1016	223.0	4.235711999999999e-06
890	ENST00000379289	3014	698.0	1.4289836000000054e-05
891	ENST00000379236	925	264.0	3.832728000000003e-06
892	ENST00000349431	1648	218.0	6.065481999999984e-06
893	ENST00000379116	3666	1024.0	1.792072000000014e-05
894	ENST00000354700	3529	836.0	1.338627500000014e-05
895	ENST00000435064	3189	719.0	1.2159798000000054e-05
896	ENST00000343938	1010	251.0	3.957208000000005e-06
897	ENST00000339381	4182	1128.0	2.112947900000001e-05
898	ENST00000378888	3216	912.0	1.4191017000000098e-05
899	ENST00000338338	825	232.0	3.2410540000000057e-06
900	ENST00000400809	3018	643.0	1.2192108000000085e-05
901	ENST00000673477	2965	786.0	1.2697630000000045e-05
902	ENST00000355826	3744	1010.0	1.972952600000012e-05
903	ENST00000378756	2797	585.0	1.310782400000006e-05
904	ENST00000378733	897	161.0	3.588904000000006e-06
905	ENST00000291386	1045	130.0	3.663079000000009e-06
906	ENST00000422725	588	148.0	2.690578000000003e-06
907	ENST00000404249	2546	409.0	8.677311000000003e-06
908	ENST00000378609	1944	171.0	7.300924999999956e-06
909	ENST00000341832	2822	342.0	9.437159000000016e-06
910	ENST00000617444	1640	229.0	6.263297999999979e-06
911	ENST00000682832	9237	1951.0	3.402937399999933e-05
912	ENST00000378585	2279	386.0	9.855422000000013e-06
913	ENST00000378567	3440	508.0	1.4234565000000109e-05
914	ENST00000378546	920	237.0	3.854501000000009e-06
915	ENST00000378536	3053	703.0	1.3734229000000184e-05
916	ENST00000419916	814	181.0	2.9449500000000064e-06
917	ENST00000378412	4373	875.0	1.6598183000000125e-05
918	ENST00000401095	2655	668.0	1.1206828000000058e-05
919	ENST00000338639	1178	229.0	4.461019999999995e-06
920	ENST00000378486	6564	1461.0	3.056474199999984e-05
921	ENST00000378466	4234	804.0	1.618643800000017e-05
922	ENST00000378453	426	130.0	1.5738679999999988e-06
923	ENST00000378295	3444	624.0	1.590804300000012e-05
924	ENST00000294600	3835	731.0	1.494964800000025e-05
925	ENST00000642557	468	90.0	1.7676369999999972e-06
926	ENST00000378251	2424	489.0	9.12897900000001e-06
927	ENST00000378230	5633	982.0	1.958795200000006e-05
928	ENST00000270722	7428	1457.0	3.521519499999912e-05
929	ENST00000378378	3959	844.0	1.9613397000000115e-05
930	ENST00000356575	6200	1570.0	2.4912670999999983e-05
931	ENST00000378344	1334	285.0	4.813940999999989e-06
932	ENST00000378156	7734	1709.0	3.007599399999996e-05
933	ENST00000378083	2269	311.0	1.031896600000003e-05
934	ENST00000262450	11493	1604.0	4.20045599999983e-05
935	ENST00000234875	766	76.0	2.5151849999999986e-06
936	ENST00000377939	2739	652.0	1.0834274000000066e-05
937	ENST00000377263	360	71.0	1.4648759999999984e-06
938	ENST00000356876	2074	409.0	7.955727999999985e-06
939	ENST00000377728	5051	962.0	1.9273225000000056e-05
940	ENST00000377705	3898	627.0	1.3673191000000022e-05
941	ENST00000377898	516	146.0	2.0958019999999983e-06
942	ENST00000377893	2317	538.0	9.38883900000002e-06
943	ENST00000377834	341	103.0	1.4271599999999994e-06
944	ENST00000333172	5003	969.0	1.81181250000001e-05
945	ENST00000377674	4174	773.0	1.7270840000000037e-05
946	ENST00000377658	2180	578.0	8.90763899999997e-06
947	ENST00000377532	7190	1453.0	2.714803299999977e-05
948	ENST00000361696	751	139.0	2.462095999999997e-06
949	ENST00000377049	574	142.0	2.451772000000003e-06
950	ENST00000614859	1205	228.0	4.180314999999994e-06
951	ENST00000054650	1324	247.0	7.022449999999996e-06
952	ENST00000377577	3427	524.0	1.251372700000006e-05
953	ENST00000303635	10252	1515.0	4.0055726999998696e-05
954	ENST00000054666	639	121.0	2.295655999999999e-06
955	ENST00000377443	1876	354.0	6.683984999999985e-06
956	ENST00000400906	2757	594.0	1.0522777000000024e-05
957	ENST00000471889	4372	743.0	2.0544842000000056e-05
958	ENST00000400908	7491	1437.0	2.845197099999985e-05
959	ENST00000328089	1675	233.0	7.5925489999999776e-06
960	ENST00000340381	3553	649.0	1.8505366000000045e-05
961	ENST00000377346	6509	749.0	2.7926849e-05
962	ENST00000302692	1766	225.0	7.760164999999971e-06
963	ENST00000377298	6057	1083.0	2.2210972e-05
964	ENST00000311890	1027	227.0	4.156203999999999e-06
965	ENST00000331433	3879	720.0	1.51669540000001e-05
966	ENST00000375679	3956	724.0	1.5283886000000108e-05
967	ENST00000634842	299	62.0	1.0488820000000012e-06
968	ENST00000294435	859	138.0	2.7285e-06
969	ENST00000309048	772	143.0	2.460933999999998e-06
970	ENST00000240185	2616	189.0	9.095122999999971e-06
971	ENST00000376957	1552	195.0	5.777452999999978e-06
972	ENST00000356607	2211	365.0	8.259686000000027e-06
973	ENST00000354287	1263	317.0	4.994273999999992e-06
974	ENST00000376753	1884	366.0	7.229862999999973e-06
975	ENST00000251547	1591	301.0	6.612542999999979e-06
976	ENST00000376572	2571	395.0	9.48928400000004e-06
977	ENST00000196061	4348	839.0	1.869163900000007e-05
978	ENST00000235329	4995	734.0	1.809424800000004e-05
979	ENST00000314340	943	174.0	3.9925130000000034e-06
980	ENST00000688073	6363	1096.0	2.562313399999997e-05
981	ENST00000376590	4195	712.0	1.5445967000000153e-05
982	ENST00000346436	5384	931.0	2.132631699999998e-05
983	ENST00000376480	899	196.0	3.210590000000004e-06
984	ENST00000376468	792	178.0	3.0985440000000017e-06
985	ENST00000620676	28231	4632.0	9.809575000000012e-05
986	ENST00000616661	1863	311.0	7.59280699999997e-06
987	ENST00000375535	992	180.0	3.663962000000004e-06
988	ENST00000263932	3360	670.0	1.5708886000000156e-05
989	ENST00000375949	1686	317.0	6.603945999999991e-06
990	ENST00000357726	2974	625.0	1.0098664000000015e-05
991	ENST00000359621	1594	311.0	6.618916999999982e-06
992	ENST00000326735	6852	1293.0	2.730575399999984e-05
993	ENST00000359318	2562	506.0	9.156801999999968e-06
994	ENST00000317869	1535	283.0	5.110632999999979e-06
995	ENST00000619922	2087	453.0	6.764514999999959e-06
996	ENST00000374266	497	118.0	1.8650259999999987e-06
997	ENST00000361530	4227	772.0	1.682779300000006e-05
998	ENST00000697200	566	0.0	1.6781279999999987e-06
999	ENST00000619661	113	1.0	3.32342e-07
1000	ENST00000679259	896	151.0	3.040792000000004e-06
1001	ENST00000621994	1566	316.0	5.276912999999976e-06
1002	ENST00000375980	1106	184.0	4.489144999999995e-06
1003	ENST00000375910	1663	330.0	7.454865999999992e-06
1004	ENST00000323770	626	2.0	2.053939999999998e-06
1005	ENST00000622421	738	9.0	2.1095129999999983e-06
1006	ENST00000334600	2256	386.0	7.438854999999976e-06
1007	ENST00000368765	766	133.0	2.479429000000001e-06
1008	ENST00000621990	853	179.0	3.276946000000002e-06
1009	ENST00000602960	2915	584.0	1.0056996000000023e-05
1010	ENST00000376085	1681	309.0	6.50118299999998e-06
1011	ENST00000480945	2467	272.0	9.328759999999978e-06
1012	ENST00000345034	3956	719.0	1.3127288000000048e-05
1013	ENST00000375847	5038	849.0	1.6840137000000074e-05
1014	ENST00000375799	4288	816.0	1.6463596000000144e-05
1015	ENST00000294454	1296	284.0	5.537417999999988e-06
1016	ENST00000696689	568	0.0	1.894517999999996e-06
1017	ENST00000375766	1963	395.0	8.946391999999984e-06
1018	ENST00000375759	22939	3697.0	8.728525799999758e-05
1019	ENST00000375743	4294	601.0	1.608082200000008e-05
1020	ENST00000375599	1447	289.0	5.682273999999996e-06
1021	ENST00000375592	4602	702.0	1.67060870000001e-05
1022	ENST00000337132	1638	308.0	6.729943000000008e-06
1023	ENST00000375541	6771	1669.0	2.959878499999986e-05
1024	ENST00000375436	2762	372.0	1.0625865000000034e-05
1025	ENST00000468739	391	71.0	1.376011e-06
1026	ENST00000375371	5362	1121.0	2.019015799999996e-05
1027	ENST00000375341	2987	635.0	1.1636888000000058e-05
1028	ENST00000251296	2763	580.0	1.2882149000000068e-05
1029	ENST00000375254	32762	4644.0	0.000114615654
1030	ENST00000477853	6299	1063.0	2.2601482999999943e-05
1031	ENST00000235835	1971	416.0	7.489687999999992e-06
1032	ENST00000371626	1113	54.0	3.7414390000000016e-06
1033	ENST00000375120	2054	356.0	6.951012999999976e-06
1034	ENST00000322753	442	92.0	1.5053219999999991e-06
1035	ENST00000375136	931	150.0	3.831106000000002e-06
1036	ENST00000332947	950	276.0	4.014068000000012e-06
1037	ENST00000375071	887	147.0	3.157697000000001e-06
1038	ENST00000321556	3066	616.0	1.3438362000000087e-05
1039	ENST00000289815	6736	1405.0	2.536787099999994e-05
1040	ENST00000375078	273	45.0	9.400000000000012e-07
1041	ENST00000438032	3385	485.0	1.1257074000000029e-05
1042	ENST00000318249	2978	461.0	9.923244000000072e-06
1043	ENST00000344642	1407	331.0	6.182833999999998e-06
1044	ENST00000246151	812	140.0	2.786373999999998e-06
1045	ENST00000656825	1096	44.0	3.657904e-06
1046	ENST00000375647	8071	1275.0	2.787816400000009e-05
1047	ENST00000166244	5681	1194.0	2.8457968000000024e-05
1048	ENST00000374765	3247	559.0	1.2081071000000096e-05
1049	ENST00000308271	6278	741.0	2.0530925000000097e-05
1050	ENST00000374695	24066	4693.0	9.76268789999987e-05
1051	ENST00000337107	1459	309.0	6.615983999999996e-06
1052	ENST00000374640	1279	265.0	5.09748899999999e-06
1053	ENST00000374630	6243	968.0	2.5403674999999987e-05
1054	ENST00000426928	2258	500.0	9.561705000000028e-06
1055	ENST00000566855	763	128.0	2.603581000000001e-06
1056	ENST00000400181	4726	534.0	1.6358784000000077e-05
1057	ENST00000302291	6909	1114.0	2.320537000000002e-05
1058	ENST00000302271	3801	398.0	1.3470900000000002e-05
1059	ENST00000361729	2465	435.0	9.122998000000022e-06
1060	ENST00000368748	445	94.0	1.5687580000000002e-06
1061	ENST00000450454	2065	360.0	7.393365999999961e-06
1062	ENST00000374561	726	187.0	3.016304999999997e-06
1063	ENST00000374490	1933	347.0	6.76763399999996e-06
1064	ENST00000617979	2195	411.0	8.168902999999975e-06
1065	ENST00000374358	971	173.0	3.3486550000000043e-06
1066	ENST00000374434	8018	1661.0	2.958456199999983e-05
1067	ENST00000334351	710	105.0	2.188193999999998e-06
1068	ENST00000270800	3420	671.0	1.2518044000000129e-05
1069	ENST00000327535	2996	560.0	1.0808723000000076e-05
1070	ENST00000361548	3813	621.0	1.3937060000000088e-05
1071	ENST00000337248	2054	382.0	7.226045999999982e-06
1072	ENST00000372969	681	146.0	2.554130999999997e-06
1073	ENST00000564288	48226	7507.0	0.000160172998
1074	ENST00000374395	1281	203.0	4.652723999999982e-06
1075	ENST00000374392	640	111.0	2.407661999999997e-06
1076	ENST00000270792	516	99.0	1.8349869999999984e-06
1077	ENST00000243189	1685	375.0	6.990488999999956e-06
1078	ENST00000326279	1287	204.0	5.097210999999996e-06
1079	ENST00000328664	1846	264.0	6.538287999999974e-06
1080	ENST00000374303	1823	308.0	6.700479999999966e-06
1081	ENST00000374268	562	154.0	2.021274999999998e-06
1082	ENST00000465518	960	142.0	3.6107780000000026e-06
1083	ENST00000374338	1777	330.0	6.35876499999997e-06
1084	ENST00000455785	970	98.0	3.157093000000003e-06
1085	ENST00000675840	2212	347.0	8.010712999999981e-06
1086	ENST00000374024	1856	296.0	6.994152999999983e-06
1087	ENST00000451429	4714	822.0	1.6564588000000103e-05
1088	ENST00000368747	626	121.0	2.1608470000000004e-06
1089	ENST00000374272	2266	442.0	7.798294999999964e-06
1090	ENST00000374030	934	203.0	3.5244229999999963e-06
1091	ENST00000374222	2802	544.0	1.0487589000000025e-05
1092	ENST00000374213	385	61.0	1.346857e-06
1093	ENST00000308182	8056	1620.0	2.962746799999982e-05
1094	ENST00000236342	2142	336.0	7.86882699999997e-06
1095	ENST00000361427	374	70.0	1.2672100000000004e-06
1096	ENST00000339276	1617	286.0	7.44344799999997e-06
1097	ENST00000374135	1773	363.0	6.501426999999976e-06
1098	ENST00000373943	1550	269.0	5.183274999999981e-06
1099	ENST00000373912	1679	268.0	5.725144999999978e-06
1100	ENST00000361720	3324	673.0	1.2745328000000088e-05
1101	ENST00000254227	1505	287.0	5.590724999999992e-06
1102	ENST00000374076	1121	244.0	4.702964999999998e-06
1103	ENST00000357582	6879	1347.0	2.664518599999984e-05
1104	ENST00000270879	1707	320.0	6.351349999999992e-06
1105	ENST00000374005	3181	475.0	1.176405100000004e-05
1106	ENST00000361157	494	106.0	2.110870999999998e-06
1107	ENST00000311772	2086	219.0	7.387568999999984e-06
1108	ENST00000373857	2233	332.0	8.370499999999987e-06
1109	ENST00000373713	859	131.0	2.982958000000001e-06
1110	ENST00000263697	1582	194.0	5.114653999999979e-06
1111	ENST00000373839	4459	715.0	1.5491494000000152e-05
1112	ENST00000373830	1834	276.0	6.505700999999959e-06
1113	ENST00000344616	666	119.0	2.530701e-06
1114	ENST00000263702	2153	428.0	7.940374999999949e-06
1115	ENST00000373779	8074	1468.0	3.6390990999999214e-05
1116	ENST00000426105	7378	924.0	2.648497299999996e-05
1117	ENST00000294507	1466	299.0	5.449479999999984e-06
1118	ENST00000373736	995	154.0	3.5433140000000068e-06
1119	ENST00000373582	579	147.0	2.264158999999999e-06
1120	ENST00000271064	2508	431.0	9.92286200000004e-06
1121	ENST00000344147	1506	246.0	4.8450839999999805e-06
1122	ENST00000292169	626	126.0	2.1087049999999985e-06
1123	ENST00000647444	845	86.0	2.867337999999999e-06
1124	ENST00000373703	1729	346.0	6.509714999999968e-06
1125	ENST00000336294	3068	526.0	1.2772479000000087e-05
1126	ENST00000373625	3452	366.0	1.1835617000000028e-05
1127	ENST00000373610	3243	512.0	1.158682600000005e-05
1128	ENST00000373602	1022	186.0	3.933133000000004e-06
1129	ENST00000309777	821	127.0	2.9262139999999966e-06
1130	ENST00000336890	3092	406.0	1.316466800000006e-05
1131	ENST00000369155	698	86.0	2.8912950000000028e-06
1132	ENST00000400889	346	6.0	1.0442079999999997e-06
1133	ENST00000329421	927	220.0	3.3832260000000025e-06
1134	ENST00000373534	1711	335.0	7.196688999999964e-06
1135	ENST00000468695	883	146.0	2.884089e-06
1136	ENST00000409190	2859	525.0	9.582055000000016e-06
1137	ENST00000373467	1099	134.0	4.111735999999999e-06
1138	ENST00000490466	529	153.0	2.3425910000000006e-06
1139	ENST00000373477	3418	517.0	1.1695292000000037e-05
1140	ENST00000373475	2554	481.0	8.436515999999942e-06
1141	ENST00000672715	1308	218.0	4.544288999999991e-06
1142	ENST00000291416	2405	426.0	9.259280999999996e-06
1143	ENST00000338513	1767	327.0	6.810974999999975e-06
1144	ENST00000339480	1695	362.0	7.174943999999993e-06
1145	ENST00000373366	1703	336.0	7.495314999999989e-06
1146	ENST00000681531	1166	211.0	3.899525000000002e-06
1147	ENST00000373347	4466	822.0	1.7767750000000142e-05
1148	ENST00000271002	637	135.0	1.9376709999999944e-06
1149	ENST00000521580	572	102.0	2.1489769999999967e-06
1150	ENST00000373337	800	149.0	2.7079680000000005e-06
1151	ENST00000357182	8454	1319.0	2.7127440000000183e-05
1152	ENST00000359858	7123	1103.0	2.242262600000012e-05
1153	ENST00000357214	3185	516.0	1.1882352999999998e-05
1154	ENST00000314607	9770	1224.0	3.2168325999999634e-05
1155	ENST00000325722	6651	1020.0	2.2295118000000104e-05
1156	ENST00000373243	4273	538.0	1.9295309000000098e-05
1157	ENST00000373237	1216	194.0	4.481025999999988e-06
1158	ENST00000315732	785	148.0	3.1066210000000013e-06
1159	ENST00000373191	5134	499.0	1.8701436999999985e-05
1160	ENST00000207457	2713	512.0	1.1234351000000028e-05
1161	ENST00000397799	2804	605.0	1.1156478000000095e-05
1162	ENST00000331380	731	113.0	3.227510000000003e-06
1163	ENST00000373116	1601	303.0	5.786243999999983e-06
1164	ENST00000373091	5486	823.0	2.0740085000000045e-05
1165	ENST00000373087	3682	586.0	1.6188552000000063e-05
1166	ENST00000486637	1251	227.0	4.348538999999992e-06
1167	ENST00000356545	1666	300.0	6.288005000000006e-06
1168	ENST00000373045	2313	453.0	8.908288999999989e-06
1169	ENST00000313961	1155	194.0	3.634348000000004e-06
1170	ENST00000373042	279	79.0	1.243736000000001e-06
1171	ENST00000373019	2824	270.0	9.25589499999996e-06
1172	ENST00000397572	460	83.0	1.5077679999999995e-06
1173	ENST00000373001	2289	293.0	7.58090599999992e-06
1174	ENST00000372990	1746	310.0	5.936588999999968e-06
1175	ENST00000235628	2047	423.0	8.31423799999996e-06
1176	ENST00000372844	1221	206.0	4.661333000000001e-06
1177	ENST00000331128	775	164.0	3.3675649999999986e-06
1178	ENST00000372858	4086	591.0	1.4890562999999988e-05
1179	ENST00000372852	1471	307.0	5.722124999999992e-06
1180	ENST00000327582	1787	195.0	6.412112999999964e-06
1181	ENST00000404377	1147	210.0	3.636636999999998e-06
1182	ENST00000372811	3249	448.0	1.1761269000000018e-05
1183	ENST00000372766	1149	179.0	3.5800770000000007e-06
1184	ENST00000372748	3090	662.0	1.3132405000000114e-05
1185	ENST00000372718	2781	381.0	9.941935999999972e-06
1186	ENST00000415550	2374	358.0	7.871299999999961e-06
1187	ENST00000372699	2458	376.0	7.879085999999926e-06
1188	ENST00000617190	4583	645.0	1.718856200000011e-05
1189	ENST00000372706	3464	551.0	1.1576483999999996e-05
1190	ENST00000372583	15507	0.0	5.853532299999616e-05
1191	ENST00000372310	4040	618.0	1.5226515000000132e-05
1192	ENST00000372581	710	0.0	2.638521000000001e-06
1193	ENST00000357001	744	0.0	2.602744000000001e-06
1194	ENST00000361346	3732	395.0	1.2549465999999972e-05
1195	ENST00000431473	2173	343.0	8.789213999999992e-06
1196	ENST00000296387	1104	205.0	4.253999000000003e-06
1197	ENST00000372561	1726	315.0	6.162072999999972e-06
1198	ENST00000657597	5489	816.0	1.6649922000000096e-05
1199	ENST00000372521	424	61.0	1.311917e-06
1200	ENST00000651192	2020	350.0	9.279815000000008e-06
1201	ENST00000335282	822	141.0	2.856433000000001e-06
1202	ENST00000372492	7803	1310.0	2.613209099999984e-05
1203	ENST00000439858	1027	195.0	4.165581000000002e-06
1204	ENST00000523677	692	139.0	2.6846929999999995e-06
1205	ENST00000372476	6380	1253.0	2.846913499999997e-05
1206	ENST00000372470	3693	587.0	1.33041650000001e-05
1207	ENST00000371975	4789	873.0	1.7758279000000036e-05
1208	ENST00000634258	20740	3646.0	8.417125799999819e-05
1209	ENST00000372430	1235	318.0	4.608678000000001e-06
1210	ENST00000372458	1812	253.0	6.629043999999965e-06
1211	ENST00000372457	1602	236.0	5.508326000000011e-06
1212	ENST00000359947	11254	1945.0	4.922677099999772e-05
1213	ENST00000372396	6854	870.0	2.432013300000015e-05
1214	ENST00000472174	1171	149.0	4.408861999999998e-06
1215	ENST00000372359	505	138.0	2.2358959999999995e-06
1216	ENST00000255108	2660	516.0	1.0122930000000049e-05
1217	ENST00000372257	1889	232.0	6.777048999999959e-06
1218	ENST00000311672	558	82.0	1.920387999999996e-06
1219	ENST00000372237	1726	316.0	6.788976999999972e-06
1220	ENST00000450269	1630	287.0	7.586029999999987e-06
1221	ENST00000372172	4695	868.0	1.7775743000000062e-05
1222	ENST00000339355	499	168.0	2.6150369999999974e-06
1223	ENST00000236192	812	132.0	2.714546999999996e-06
1224	ENST00000361735	4310	781.0	1.5514050000000123e-05
1225	ENST00000359600	6736	1035.0	2.3963252000000065e-05
1226	ENST00000456914	3206	612.0	1.1996520000000086e-05
1227	ENST00000476133	646	114.0	2.064645e-06
1228	ENST00000350030	4586	761.0	1.5020199000000184e-05
1229	ENST00000528266	2946	669.0	1.150620400000005e-05
1230	ENST00000627582	4879	744.0	1.7427148999999965e-05
1231	ENST00000372086	3678	641.0	1.3374720000000036e-05
1232	ENST00000319248	1242	218.0	4.170721999999995e-06
1233	ENST00000506599	499	117.0	2.1095829999999973e-06
1234	ENST00000371984	4182	700.0	1.536612400000016e-05
1235	ENST00000294338	528	114.0	1.9214519999999967e-06
1236	ENST00000372025	1516	220.0	4.973183999999979e-06
1237	ENST00000396478	3529	609.0	1.1882084999999986e-05
1238	ENST00000361297	10966	2009.0	4.333298899999796e-05
1239	ENST00000372003	1573	278.0	5.437307999999981e-06
1240	ENST00000371945	2550	405.0	9.095780999999991e-06
1241	ENST00000360032	2307	442.0	9.614500000000038e-06
1242	ENST00000481882	626	137.0	2.369474e-06
1243	ENST00000334122	1252	204.0	4.251453e-06
1244	ENST00000371923	3207	626.0	1.1741439999999997e-05
1245	ENST00000310638	3005	591.0	1.0459268000000038e-05
1246	ENST00000371901	3339	524.0	1.1417308000000004e-05
1247	ENST00000334194	2847	469.0	9.560923999999994e-06
1248	ENST00000371891	2901	490.0	1.0264084000000034e-05
1249	ENST00000335071	688	216.0	3.5866230000000022e-06
1250	ENST00000334793	1380	351.0	6.236470999999997e-06
1251	ENST00000371655	1457	0.0	5.183617999999983e-06
1252	ENST00000371873	1038	117.0	3.275574000000001e-06
1253	ENST00000371847	2746	505.0	9.267556999999973e-06
1254	ENST00000371839	2770	493.0	9.31811799999999e-06
1255	ENST00000371833	2346	374.0	8.31787399999996e-06
1256	ENST00000396153	3722	572.0	1.257474200000009e-05
1257	ENST00000371733	5194	951.0	1.6581292000000096e-05
1258	ENST00000428468	4858	85.0	1.6222245000000015e-05
1259	ENST00000352171	7650	0.0	2.541827399999979e-05
1260	ENST00000371761	1071	159.0	3.820420000000004e-06
1261	ENST00000371759	932	170.0	2.9382159999999976e-06
1262	ENST00000242719	957	132.0	3.406633000000004e-06
1263	ENST00000680483	3187	472.0	1.0862952000000055e-05
1264	ENST00000313334	909	78.0	2.8563219999999994e-06
1265	ENST00000284376	4890	1026.0	1.775687600000011e-05
1266	ENST00000371568	5444	963.0	1.931522100000006e-05
1267	ENST00000257177	10267	1434.0	3.39129309999995e-05
1268	ENST00000361314	975	204.0	3.4614889999999984e-06
1269	ENST00000517870	1167	237.0	4.313802000000005e-06
1270	ENST00000312553	3573	661.0	1.609807600000009e-05
1271	ENST00000371494	3262	691.0	1.2904880000000069e-05
1272	ENST00000371486	3994	705.0	1.4085247000000058e-05
1273	ENST00000294360	1026	171.0	3.545334000000002e-06
1274	ENST00000294353	4604	529.0	1.5845165000000003e-05
1275	ENST00000371528	4652	788.0	1.5146496000000002e-05
1276	ENST00000371522	1570	337.0	6.498795999999989e-06
1277	ENST00000371514	3102	505.0	1.0330107999999998e-05
1278	ENST00000371470	858	59.0	2.897624e-06
1279	ENST00000306052	5247	790.0	1.9414475000000075e-05
1280	ENST00000194214	753	116.0	2.400154999999998e-06
1281	ENST00000371370	2708	519.0	8.972199999999985e-06
1282	ENST00000234827	1241	236.0	4.9283389999999855e-06
1283	ENST00000530059	2291	422.0	8.465502000000001e-06
1284	ENST00000371250	1919	280.0	6.925247999999979e-06
1285	ENST00000343744	3523	708.0	1.5623006000000148e-05
1286	ENST00000371279	3016	574.0	1.0932805000000036e-05
1287	ENST00000371276	2150	521.0	8.367323000000005e-06
1288	ENST00000610401	1834	239.0	7.2693889999999874e-06
1289	ENST00000302250	3612	715.0	1.3228211000000091e-05
1290	ENST00000421030	8220	1544.0	3.021030499999994e-05
1291	ENST00000651561	2095	368.0	7.781671000000004e-06
1292	ENST00000302118	3545	725.0	1.6699278000000116e-05
1293	ENST00000294383	13352	1911.0	4.4315600999998064e-05
1294	ENST00000606498	912	197.0	3.377791999999997e-06
1295	ENST00000371269	3296	522.0	1.2252718000000028e-05
1296	ENST00000642238	10857	1953.0	3.725341099999898e-05
1297	ENST00000498273	5536	1087.0	1.6998752000000155e-05
1298	ENST00000368801	8135	2595.0	2.8719326999999727e-05
1299	ENST00000368799	19912	6627.0	7.096386599999638e-05
1300	ENST00000472487	4886	822.0	1.562453400000003e-05
1301	ENST00000371222	1801	310.0	7.047023999999966e-06
1302	ENST00000388718	13737	2526.0	4.679913799999714e-05
1303	ENST00000371244	3252	493.0	1.1279043000000013e-05
1304	ENST00000371226	18	3.0	4.1086e-08
1305	ENST00000371225	1359	357.0	5.812647999999994e-06
1306	ENST00000371201	3307	626.0	1.066564800000003e-05
1307	ENST00000403491	3144	388.0	1.1897643000000004e-05
1308	ENST00000371129	2857	488.0	8.906284999999972e-06
1309	ENST00000263440	3132	481.0	1.0143097999999974e-05
1310	ENST00000371077	1888	310.0	5.906205999999962e-06
1311	ENST00000651257	7677	1277.0	2.8270414999999902e-05
1312	ENST00000370986	985	139.0	3.913870000000001e-06
1313	ENST00000304526	830	159.0	2.7837159999999985e-06
1314	ENST00000371026	4984	939.0	1.6599413000000008e-05
1315	ENST00000370982	402	67.0	1.3528439999999989e-06
1316	ENST00000369709	1036	111.0	3.4026850000000054e-06
1317	ENST00000371069	5977	973.0	2.1045568999999986e-05
1318	ENST00000371065	605	101.0	2.097806999999997e-06
1319	ENST00000349533	7477	1171.0	2.4120226999999943e-05
1320	ENST00000341517	4642	622.0	1.5626514000000056e-05
1321	ENST00000371037	5063	889.0	1.8591943000000063e-05
1322	ENST00000361219	2231	304.0	8.294867999999971e-06
1323	ENST00000262348	3561	605.0	1.2670720000000032e-05
1324	ENST00000262340	3462	634.0	1.1405155000000038e-05
1325	ENST00000651989	9556	1285.0	3.272406499999943e-05
1326	ENST00000370952	2814	557.0	9.11431399999995e-06
1327	ENST00000370949	3020	408.0	1.0739998000000042e-05
1328	ENST00000370944	3183	453.0	1.0951365000000025e-05
1329	ENST00000394834	632	80.0	2.0696299999999983e-06
1330	ENST00000370920	1979	295.0	6.931433999999966e-06
1331	ENST00000370898	3684	724.0	1.2013181999999993e-05
1332	ENST00000326637	5097	1072.0	1.7173895999999997e-05
1333	ENST00000357731	2159	337.0	7.609279999999965e-06
1334	ENST00000326665	9331	1961.0	3.106815899999967e-05
1335	ENST00000370859	4174	675.0	1.387846899999995e-05
1336	ENST00000370841	2594	475.0	8.814469999999959e-06
1337	ENST00000370867	1627	302.0	5.402897999999971e-06
1338	ENST00000577856	637	145.0	2.0638349999999974e-06
1339	ENST00000328299	1940	348.0	6.7670379999999445e-06
1340	ENST00000369535	1177	138.0	4.029616999999993e-06
1341	ENST00000358528	5174	656.0	1.7633980000000064e-05
1342	ENST00000263187	4531	897.0	1.704550700000005e-05
1343	ENST00000370763	2209	327.0	7.666777999999957e-06
1344	ENST00000370759	1638	361.0	5.770581999999975e-06
1345	ENST00000370747	2764	603.0	9.195100999999977e-06
1346	ENST00000370685	2159	269.0	6.981395999999967e-06
1347	ENST00000370645	271	40.0	8.766220000000006e-07
1348	ENST00000370630	1908	366.0	6.589551999999957e-06
1349	ENST00000341460	5610	1035.0	1.9081845000000048e-05
1350	ENST00000451137	2334	440.0	8.98664199999997e-06
1351	ENST00000394711	5617	973.0	1.9027678000000007e-05
1352	ENST00000370563	5786	1093.0	1.9169278000000023e-05
1353	ENST00000370544	1062	116.0	4.094683000000001e-06
1354	ENST00000331835	839	182.0	2.8270209999999968e-06
1355	ENST00000370521	5462	760.0	1.7907951e-05
1356	ENST00000370500	1944	224.0	6.7733259999999546e-06
1357	ENST00000370454	5255	653.0	1.7263648000000057e-05
1358	ENST00000337338	5647	642.0	1.8599848000000043e-05
1359	ENST00000340281	3565	572.0	1.23012510000001e-05
1360	ENST00000370238	1098	162.0	3.4812840000000017e-06
1361	ENST00000334047	1707	311.0	5.768784999999969e-06
1362	ENST00000370481	3637	576.0	1.1708404000000034e-05
1363	ENST00000370473	3542	595.0	1.1652135000000034e-05
1364	ENST00000370466	3810	652.0	1.2513535000000058e-05
1365	ENST00000294671	4001	686.0	1.289264900000006e-05
1366	ENST00000355754	3982	674.0	1.3194695000000051e-05
1367	ENST00000370459	3780	700.0	1.2188617000000036e-05
1368	ENST00000370456	4064	725.0	1.3401355000000058e-05
1369	ENST00000330947	5163	679.0	1.6928981000000022e-05
1370	ENST00000636805	11004	1781.0	3.5085312999999434e-05
1371	ENST00000370375	986	182.0	3.113044999999994e-06
1372	ENST00000370360	2456	445.0	7.43019699999994e-06
1373	ENST00000610020	3589	533.0	1.1147058999999985e-05
1374	ENST00000370225	14580	2741.0	5.142698199999677e-05
1375	ENST00000370425	6655	1302.0	2.0858715000000053e-05
1376	ENST00000234626	3501	566.0	1.1534679000000008e-05
1377	ENST00000212355	5373	830.0	1.840845600000013e-05
1378	ENST00000399546	5554	944.0	1.7654772000000094e-05
1379	ENST00000596516	1693	282.0	5.247483999999986e-06
1380	ENST00000260526	8005	1266.0	2.579305200000002e-05
1381	ENST00000370214	3924	565.0	1.3312882e-05
1382	ENST00000271227	4117	673.0	1.3645184000000045e-05
1383	ENST00000368783	622	163.0	2.2477850000000022e-06
1384	ENST00000370310	2462	375.0	8.045370999999946e-06
1385	ENST00000370298	3441	450.0	1.1551818999999995e-05
1386	ENST00000690025	8162	1295.0	2.4303523000000025e-05
1387	ENST00000370272	1081	95.0	3.545352000000009e-06
1388	ENST00000271234	2773	436.0	8.988521999999984e-06
1389	ENST00000684568	4533	792.0	1.4531856000000068e-05
1390	ENST00000370282	1455	239.0	4.8333789999999765e-06
1391	ENST00000260502	5086	930.0	1.8821124000000143e-05
1392	ENST00000436063	4532	806.0	1.4237995000000076e-05
1393	ENST00000369962	5837	754.0	1.9442515e-05
1394	ENST00000370203	1459	235.0	4.908422999999961e-06
1395	ENST00000683729	4253	758.0	1.8745261000000103e-05
1396	ENST00000368780	621	161.0	2.319338000000002e-06
1397	ENST00000370205	1363	285.0	5.0939409999999815e-06
1398	ENST00000263177	1961	283.0	7.126149999999949e-06
1399	ENST00000263174	3288	615.0	1.0722511000000032e-05
1400	ENST00000674951	3106	379.0	1.0511503e-05
1401	ENST00000306121	2513	478.0	8.245411999999948e-06
1402	ENST00000370141	2974	492.0	9.767120999999969e-06
1403	ENST00000338366	594	84.0	1.8925559999999976e-06
1404	ENST00000294728	4701	777.0	1.565557900000017e-05
1405	ENST00000370114	2071	327.0	6.84915199999996e-06
1406	ENST00000338272	453	66.0	1.5729409999999988e-06
1407	ENST00000370096	10493	2022.0	3.8740576999998106e-05
1408	ENST00000369948	1049	180.0	3.5903519999999995e-06
1409	ENST00000370109	1772	300.0	5.9254829999999776e-06
1410	ENST00000370103	2973	429.0	9.811496999999982e-06
1411	ENST00000423855	2585	539.0	8.768751999999965e-06
1412	ENST00000684275	2745	547.0	9.134810999999974e-06
1413	ENST00000414303	1134	158.0	3.6470869999999954e-06
1414	ENST00000370083	190	5.0	5.981530000000004e-07
1415	ENST00000330330	207	1.0	6.379370000000008e-07
1416	ENST00000622339	183	3.0	4.855790000000002e-07
1417	ENST00000370078	2266	496.0	9.217410000000035e-06
1418	ENST00000370068	3329	493.0	1.2119846000000037e-05
1419	ENST00000370025	3522	530.0	1.235592600000008e-05
1420	ENST00000370017	4560	803.0	1.59855250000001e-05
1421	ENST00000370008	3106	481.0	1.0137562999999978e-05
1422	ENST00000415641	864	70.0	2.710551000000002e-06
1423	ENST00000495380	800	67.0	2.470369000000001e-06
1424	ENST00000370001	5160	907.0	1.653066900000014e-05
1425	ENST00000264126	4103	654.0	1.3479740000000036e-05
1426	ENST00000369969	3402	523.0	1.1651068000000022e-05
1427	ENST00000357155	2199	442.0	8.219838999999978e-06
1428	ENST00000271308	1428	114.0	4.747087999999984e-06
1429	ENST00000271331	651	135.0	2.4490910000000004e-06
1430	ENST00000234677	2997	389.0	1.1534355999999994e-05
1431	ENST00000679935	2149	327.0	7.158213999999935e-06
1432	ENST00000527748	2750	370.0	1.1574214000000097e-05
1433	ENST00000528667	5118	783.0	2.1321529999999967e-05
1434	ENST00000361965	3643	692.0	1.2777865000000098e-05
1435	ENST00000329608	3250	617.0	1.1898401000000133e-05
1436	ENST00000309851	505	25.0	1.5589789999999984e-06
1437	ENST00000361066	1284	235.0	4.315178999999994e-06
1438	ENST00000235090	1617	286.0	5.615972999999971e-06
1439	ENST00000647563	1642	344.0	6.338072000000005e-06
1440	ENST00000602318	563	109.0	1.9997649999999983e-06
1441	ENST00000369799	3366	318.0	1.2166901000000023e-05
1442	ENST00000271324	1391	210.0	4.710366999999986e-06
1443	ENST00000316361	3255	287.0	1.1422462000000033e-05
1444	ENST00000369738	1168	206.0	3.887244000000002e-06
1445	ENST00000369748	2429	474.0	8.037357999999973e-06
1446	ENST00000357640	3012	517.0	1.0337148999999983e-05
1447	ENST00000369718	828	140.0	2.723604e-06
1448	ENST00000241356	2048	339.0	7.094038999999948e-06
1449	ENST00000368779	663	144.0	2.4738440000000016e-06
1450	ENST00000361886	784	159.0	3.3493070000000045e-06
1451	ENST00000339083	1242	170.0	4.650651000000002e-06
1452	ENST00000060969	1315	216.0	4.475832999999991e-06
1453	ENST00000369522	4319	779.0	1.269036500000003e-05
1454	ENST00000307546	8883	1420.0	2.959123799999983e-05
1455	ENST00000369604	4416	758.0	1.4890280000000057e-05
1456	ENST00000261441	4574	685.0	1.5812249000000032e-05
1457	ENST00000359785	4830	797.0	1.549722600000006e-05
1458	ENST00000393316	1035	173.0	3.595683999999996e-06
1459	ENST00000369569	4723	895.0	1.633912600000007e-05
1460	ENST00000650450	3404	614.0	1.183536600000006e-05
1461	ENST00000256592	899	181.0	3.1219639999999943e-06
1462	ENST00000369541	1324	206.0	4.468597999999989e-06
1463	ENST00000610222	2828	505.0	1.0197953000000016e-05
1464	ENST00000369512	1531	280.0	5.955680999999977e-06
1465	ENST00000369500	2269	420.0	8.832244999999991e-06
1466	ENST00000368777	579	104.0	1.982238999999998e-06
1467	ENST00000355485	3363	658.0	1.2822303000000026e-05
1468	ENST00000369458	1767	290.0	5.954249999999959e-06
1469	ENST00000356554	3778	524.0	1.2871792000000026e-05
1470	ENST00000544708	247	0.0	7.179710000000005e-07
1471	ENST00000698833	1608	0.0	5.202149999999983e-06
1472	ENST00000325945	2135	447.0	8.43435499999997e-06
1473	ENST00000584068	683	83.0	2.207242999999998e-06
1474	ENST00000698835	3542	0.0	1.080510200000003e-05
1475	ENST00000368729	635	147.0	2.121407999999998e-06
1476	ENST00000369443	2540	473.0	8.545795999999969e-06
1477	ENST00000349139	6002	992.0	1.9925684000000035e-05
1478	ENST00000336338	13702	2435.0	4.474322099999796e-05
1479	ENST00000369429	3767	661.0	1.31460510000001e-05
1480	ENST00000421812	1947	562.0	7.486579999999967e-06
1481	ENST00000369258	5433	1088.0	1.7962578000000172e-05
1482	ENST00000368723	647	122.0	2.1606909999999973e-06
1483	ENST00000254101	1592	237.0	5.46933399999998e-06
1484	ENST00000256585	1013	208.0	3.442175000000001e-06
1485	ENST00000624419	911	170.0	3.2291740000000043e-06
1486	ENST00000641023	3295	611.0	1.262802000000006e-05
1487	ENST00000641863	431	52.0	1.2488249999999986e-06
1488	ENST00000392948	646	170.0	2.8171470000000025e-06
1489	ENST00000584486	251	3.0	7.570780000000009e-07
1490	ENST00000585245	445	10.0	1.3236769999999989e-06
1491	ENST00000368719	577	113.0	1.9050049999999967e-06
1492	ENST00000417171	2111	247.0	6.89561999999995e-06
1493	ENST00000369288	1132	178.0	3.814545999999999e-06
1494	ENST00000583313	1062	110.0	4.138349999999992e-06
1495	ENST00000334163	3082	530.0	1.0817910999999992e-05
1496	ENST00000334513	1537	358.0	5.422346999999985e-06
1497	ENST00000355594	5898	1165.0	2.107612000000005e-05
1498	ENST00000369304	7068	1234.0	2.502709299999983e-05
1499	ENST00000362074	73	0.0	2.2120300000000005e-07
1500	ENST00000369314	1159	192.0	4.067365999999998e-06
1501	ENST00000336751	2643	555.0	1.0224664000000016e-05
1502	ENST00000583509	2422	417.0	8.128122999999968e-06
1503	ENST00000579774	2292	388.0	8.626346999999982e-06
1504	ENST00000695795	7637	0.0	2.418842799999995e-05
1505	ENST00000254090	3401	625.0	1.1429246e-05
1506	ENST00000234739	9168	1787.0	3.669032799999907e-05
1507	ENST00000675347	255	38.0	9.061330000000004e-07
1508	ENST00000419275	637	99.0	2.078756999999997e-06
1509	ENST00000314163	1804	119.0	5.67269099999996e-06
1510	ENST00000650865	541	6.0	1.711542999999998e-06
1511	ENST00000331491	636	143.0	2.7901930000000013e-06
1512	ENST00000369124	2469	460.0	1.1601562000000068e-05
1513	ENST00000290363	2275	404.0	8.676976000000005e-06
1514	ENST00000368717	610	126.0	2.0090339999999986e-06
1515	ENST00000369109	1575	225.0	6.046195999999983e-06
1516	ENST00000369099	844	162.0	2.9698989999999974e-06
1517	ENST00000369014	693	80.0	2.2272970000000025e-06
1518	ENST00000368910	1156	207.0	5.2235649999999885e-06
1519	ENST00000271643	6455	1350.0	2.928153899999969e-05
1520	ENST00000368716	670	107.0	2.15938e-06
1521	ENST00000368985	2127	247.0	7.168252999999952e-06
1522	ENST00000271651	2133	289.0	7.291989999999974e-06
1523	ENST00000368789	550	126.0	2.030462e-06
1524	ENST00000683666	2846	460.0	9.908948999999997e-06
1525	ENST00000368921	592	87.0	1.9576799999999977e-06
1526	ENST00000357235	484	76.0	1.7530529999999985e-06
1527	ENST00000368908	1405	254.0	5.162442999999994e-06
1528	ENST00000368775	1531	308.0	5.505484999999985e-06
1529	ENST00000368892	2267	353.0	8.776372999999972e-06
1530	ENST00000368888	3313	434.0	1.193853000000002e-05
1531	ENST00000336715	7497	1322.0	3.0185573999999912e-05
1532	ENST00000368873	5135	623.0	1.8281210000000133e-05
1533	ENST00000452671	3837	700.0	1.4413473000000111e-05
1534	ENST00000290541	1676	330.0	6.505459999999971e-06
1535	ENST00000271715	8593	1239.0	3.044316499999992e-05
1536	ENST00000271636	7145	1334.0	2.712987099999984e-05
1537	ENST00000458013	2877	440.0	1.0036526999999954e-05
1538	ENST00000368713	624	118.0	2.186497999999997e-06
1539	ENST00000694868	1086	0.0	5.246036000000001e-06
1540	ENST00000479191	370	71.0	1.1691749999999997e-06
1541	ENST00000318247	2959	412.0	1.0663145000000026e-05
1542	ENST00000368811	523	90.0	1.712380999999998e-06
1543	ENST00000368790	240	87.0	1.110627999999999e-06
1544	ENST00000368814	1342	239.0	4.516945999999987e-06
1545	ENST00000271638	666	94.0	2.1836949999999987e-06
1546	ENST00000368806	5766	1006.0	1.840338800000009e-05
1547	ENST00000614923	11156	2677.0	4.101777199999851e-05
1548	ENST00000316073	4977	825.0	1.5758642000000075e-05
1549	ENST00000334269	726	135.0	2.5953360000000056e-06
1550	ENST00000368762	538	117.0	1.842524000000001e-06
1551	ENST00000307098	522	94.0	1.8088230000000008e-06
1552	ENST00000360379	374	65.0	1.334453e-06
1553	ENST00000392653	373	62.0	1.3118059999999998e-06
1554	ENST00000368755	332	45.0	1.1967310000000003e-06
1555	ENST00000328051	494	102.0	1.6270189999999995e-06
1556	ENST00000359650	2302	452.0	8.09015799999998e-06
1557	ENST00000368733	616	94.0	2.0073919999999964e-06
1558	ENST00000368738	711	121.0	2.411879999999997e-06
1559	ENST00000368737	608	121.0	1.944444999999997e-06
1560	ENST00000428931	6617	926.0	2.475415799999988e-05
1561	ENST00000368685	775	167.0	2.952680000000001e-06
1562	ENST00000368633	4197	709.0	1.580035200000016e-05
1563	ENST00000356205	1927	330.0	7.063538999999983e-06
1564	ENST00000651669	400	36.0	1.2981459999999997e-06
1565	ENST00000391995	1018	193.0	3.2776340000000003e-06
1566	ENST00000651641	1814	172.0	5.83799799999998e-06
1567	ENST00000368525	660	110.0	2.1680419999999984e-06
1568	ENST00000368407	1298	210.0	4.931908999999991e-06
1569	ENST00000324978	1774	259.0	6.64429199999999e-06
1570	ENST00000368467	1136	209.0	4.150373e-06
1571	ENST00000368463	4422	781.0	1.566808100000017e-05
1572	ENST00000292211	2312	205.0	7.861361999999963e-06
1573	ENST00000368424	4697	898.0	1.747904600000003e-05
1574	ENST00000295542	4181	819.0	1.5498571000000178e-05
1575	ENST00000356955	4653	832.0	1.7982130000000038e-05
1576	ENST00000368409	1064	207.0	3.834775e-06
1577	ENST00000368097	1255	205.0	4.566308999999998e-06
1578	ENST00000448116	3538	638.0	1.3536892000000062e-05
1579	ENST00000308987	490	49.0	1.7558609999999998e-06
1580	ENST00000292180	3512	628.0	1.2960423000000108e-05
1581	ENST00000392487	369	61.0	1.3820409999999989e-06
1582	ENST00000535420	3320	468.0	1.6149306000000133e-05
1583	ENST00000368094	5811	1160.0	2.257878399999989e-05
1584	ENST00000368378	6174	1037.0	2.252147199999992e-05
1585	ENST00000368376	1341	302.0	4.941235999999994e-06
1586	ENST00000368400	543	105.0	2.144087e-06
1587	ENST00000295682	759	139.0	2.658465999999995e-06
1588	ENST00000368373	3100	465.0	1.1041636000000052e-05
1589	ENST00000361361	3167	676.0	1.2236635000000076e-05
1590	ENST00000368352	5000	956.0	1.9706697000000085e-05
1591	ENST00000392403	19119	2870.0	6.434301399999638e-05
1592	ENST00000245564	2437	287.0	8.457361000000001e-06
1593	ENST00000355499	4519	773.0	1.536793200000014e-05
1594	ENST00000368361	3160	495.0	1.2237937000000018e-05
1595	ENST00000368358	4515	843.0	2.028100699999992e-05
1596	ENST00000342741	3550	692.0	1.4888858000000036e-05
1597	ENST00000368331	12902	2004.0	4.345495999999759e-05
1598	ENST00000368309	3089	343.0	1.141515800000004e-05
1599	ENST00000368305	785	100.0	2.902119000000001e-06
1600	ENST00000367727	1137	205.0	3.6438240000000017e-06
1601	ENST00000368323	1388	216.0	5.116710999999981e-06
1602	ENST00000368321	3572	577.0	1.2663762000000042e-05
1603	ENST00000361247	5743	807.0	2.18850979999999e-05
1604	ENST00000295702	1140	170.0	4.012553999999998e-06
1605	ENST00000368277	1303	262.0	4.569371000000012e-06
1606	ENST00000368272	519	102.0	2.7786820000000005e-06
1607	ENST00000357325	1447	198.0	5.075221000000005e-06
1608	ENST00000362007	2290	407.0	8.31899299999999e-06
1609	ENST00000339922	857	149.0	3.105108999999998e-06
1610	ENST00000368235	1745	342.0	6.608835999999972e-06
1611	ENST00000368254	781	133.0	2.5688529999999994e-06
1612	ENST00000348159	3016	453.0	1.1658936000000032e-05
1613	ENST00000368236	3090	575.0	1.151976300000008e-05
1614	ENST00000361531	1348	237.0	5.056454999999983e-06
1615	ENST00000329117	5080	1042.0	2.244403800000008e-05
1616	ENST00000368223	8924	1615.0	3.050139399999936e-05
1617	ENST00000368222	885	146.0	3.0472019999999977e-06
1618	ENST00000368216	2819	506.0	1.2092294000000054e-05
1619	ENST00000368195	7943	1584.0	3.09317269999998e-05
1620	ENST00000524377	4209	790.0	1.8001651000000115e-05
1621	ENST00000292357	5775	1227.0	2.3382982999999885e-05
1622	ENST00000337428	2514	530.0	9.298904999999983e-06
1623	ENST00000368194	9536	1645.0	3.46470029999991e-05
1624	ENST00000454449	2115	412.0	7.612050000000009e-06
1625	ENST00000361835	5884	1107.0	2.051750200000007e-05
1626	ENST00000368174	2175	421.0	7.887709999999981e-06
1627	ENST00000359209	4544	758.0	1.963430100000004e-05
1628	ENST00000271532	3148	630.0	1.0675402000000064e-05
1629	ENST00000361516	3231	650.0	1.083049800000006e-05
1630	ENST00000368170	2120	408.0	7.086844999999975e-06
1631	ENST00000360472	851	77.0	2.9271009999999984e-06
1632	ENST00000368168	2084	486.0	7.219250999999988e-06
1633	ENST00000641042	1943	391.0	6.479475999999962e-06
1634	ENST00000367876	3972	505.0	1.6842578000000014e-05
1635	ENST00000319416	1437	264.0	4.646549999999993e-06
1636	ENST00000641540	1644	380.0	5.567746999999986e-06
1637	ENST00000693095	732	167.0	2.951208000000003e-06
1638	ENST00000623167	2064	434.0	6.892506999999956e-06
1639	ENST00000641861	2036	391.0	6.928022999999965e-06
1640	ENST00000368145	2043	389.0	6.896952999999954e-06
1641	ENST00000368141	2568	510.0	8.242485999999928e-06
1642	ENST00000368122	2068	428.0	7.166097999999993e-06
1643	ENST00000368003	1058	185.0	3.764456000000002e-06
1644	ENST00000693622	1617	310.0	5.111796999999978e-06
1645	ENST00000368107	605	154.0	2.554275000000001e-06
1646	ENST00000458626	1385	249.0	4.764438999999998e-06
1647	ENST00000255040	1395	292.0	4.577364999999993e-06
1648	ENST00000255030	1395	281.0	4.702635999999988e-06
1649	ENST00000289707	1806	377.0	6.469915999999973e-06
1650	ENST00000368099	3563	672.0	1.2614760000000078e-05
1651	ENST00000368088	1790	230.0	7.690925999999974e-06
1652	ENST00000368078	2503	457.0	8.640415999999988e-06
1653	ENST00000644903	2349	326.0	8.453155999999982e-06
1654	ENST00000302101	774	165.0	4.914089999999995e-06
1655	ENST00000368061	3120	493.0	1.2523167000000065e-05
1656	ENST00000368054	2085	396.0	7.239073999999958e-06
1657	ENST00000367909	1320	231.0	4.271524999999999e-06
1658	ENST00000368046	1563	302.0	5.174759999999986e-06
1659	ENST00000423014	616	138.0	2.3908709999999963e-06
1660	ENST00000368013	6886	1283.0	2.491059899999977e-05
1661	ENST00000368029	1920	384.0	6.9803169999999735e-06
1662	ENST00000368026	1900	331.0	6.841462999999958e-06
1663	ENST00000368010	954	173.0	3.480867e-06
1664	ENST00000368011	1791	357.0	7.381256999999973e-06
1665	ENST00000368006	2031	257.0	7.574219999999946e-06
1666	ENST00000367996	4801	914.0	1.8523231999999976e-05
1667	ENST00000289902	512	84.0	1.7311469999999986e-06
1668	ENST00000367990	614	87.0	2.013418e-06
1669	ENST00000319769	2472	387.0	9.629965000000015e-06
1670	ENST00000515211	1164	0.0	3.876504000000005e-06
1671	ENST00000366624	5107	952.0	1.838344400000004e-05
1672	ENST00000533357	1493	240.0	5.616170999999982e-06
1673	ENST00000367975	990	152.0	3.5646379999999995e-06
1674	ENST00000650385	938	133.0	3.0226169999999982e-06
1675	ENST00000236938	2262	413.0	7.836180000000005e-06
1676	ENST00000367935	1683	305.0	5.823953999999998e-06
1677	ENST00000271375	940	174.0	3.213730000000003e-06
1678	ENST00000367943	2069	372.0	7.425657999999966e-06
1679	ENST00000361897	3081	497.0	1.1603241000000084e-05
1680	ENST00000367925	3327	548.0	1.109332799999996e-05
1681	ENST00000367921	5601	779.0	1.966688200000001e-05
1682	ENST00000367912	1939	364.0	6.3093429999999805e-06
1683	ENST00000235307	780	100.0	2.5033550000000003e-06
1684	ENST00000318130	5474	911.0	1.830565699999997e-05
1685	ENST00000420696	2395	200.0	8.604326e-06
1686	ENST00000367511	5770	1071.0	1.952451499999997e-05
1687	ENST00000367879	1513	172.0	5.769511999999992e-06
1688	ENST00000281834	1174	177.0	3.699546999999997e-06
1689	ENST00000367889	960	154.0	3.730470999999999e-06
1690	ENST00000354775	3264	641.0	1.1737221000000057e-05
1691	ENST00000367881	1170	168.0	4.008698000000006e-06
1692	ENST00000362089	1007	187.0	3.714869000000004e-06
1693	ENST00000367872	2652	457.0	9.426338999999996e-06
1694	ENST00000682931	3337	533.0	1.2312215000000074e-05
1695	ENST00000359523	1533	247.0	5.353788999999982e-06
1696	ENST00000367833	1485	212.0	4.886054999999988e-06
1697	ENST00000367815	1865	209.0	6.42756199999997e-06
1698	ENST00000367819	532	105.0	1.872667999999997e-06
1699	ENST00000367818	545	93.0	1.7887909999999976e-06
1700	ENST00000367817	1314	257.0	4.7080769999999884e-06
1701	ENST00000236137	2915	507.0	1.0279624000000005e-05
1702	ENST00000333360	3893	735.0	1.307930300000008e-05
1703	ENST00000359326	5058	829.0	1.626487400000008e-05
1704	ENST00000236147	1815	366.0	5.986521999999972e-06
1705	ENST00000367759	5107	971.0	1.681535600000008e-05
1706	ENST00000340385	1403	195.0	4.928306999999993e-06
1707	ENST00000367714	6565	983.0	2.1622539999999994e-05
1708	ENST00000361580	4325	674.0	1.3993997999999929e-05
1709	ENST00000439373	1783	321.0	6.778081999999977e-06
1710	ENST00000239461	1550	273.0	5.793411999999996e-06
1711	ENST00000367755	3443	666.0	1.1643799999999978e-05
1712	ENST00000209929	3194	581.0	1.0760347000000011e-05
1713	ENST00000617670	3293	583.0	1.1154224999999984e-05
1714	ENST00000367749	3517	606.0	1.162398700000002e-05
1715	ENST00000647382	16384	2762.0	5.545480399999659e-05
1716	ENST00000333279	1687	255.0	5.477655999999968e-06
1717	ENST00000417563	1115	160.0	3.4469100000000024e-06
1718	ENST00000209884	3883	413.0	1.4093753000000088e-05
1719	ENST00000367679	1139	133.0	3.494079e-06
1720	ENST00000263688	7409	1215.0	2.400075600000005e-05
1721	ENST00000318160	1041	204.0	4.447510999999998e-06
1722	ENST00000367698	2993	413.0	1.0396844000000016e-05
1723	ENST00000367696	7121	1007.0	2.5044737999999768e-05
1724	ENST00000367685	2328	403.0	8.43494299999997e-06
1725	ENST00000649689	4064	662.0	1.3858293000000064e-05
1726	ENST00000367701	3215	506.0	1.2387043000000076e-05
1727	ENST00000263733	2583	423.0	9.440263000000002e-06
1728	ENST00000367459	1315	247.0	4.249658999999997e-06
1729	ENST00000606911	3380	656.0	1.163398600000004e-05
1730	ENST00000367607	17278	2974.0	5.514535399999614e-05
1731	ENST00000367602	4107	815.0	1.5886913000000106e-05
1732	ENST00000367618	6044	1103.0	1.927612599999999e-05
1733	ENST00000341785	910	180.0	4.135350999999994e-06
1734	ENST00000272217	963	102.0	3.446061000000003e-06
1735	ENST00000367590	4413	546.0	1.5399803000000074e-05
1736	ENST00000361379	1128	153.0	4.421011999999993e-06
1737	ENST00000367595	1779	334.0	5.9827969999999626e-06
1738	ENST00000367588	6328	1342.0	2.639048799999981e-05
1739	ENST00000258301	1428	238.0	4.854915999999991e-06
1740	ENST00000367573	13136	1644.0	4.9339138999997374e-05
1741	ENST00000339948	3232	768.0	1.240867800000006e-05
1742	ENST00000367565	1735	339.0	5.774546999999986e-06
1743	ENST00000367558	1226	228.0	4.210945000000001e-06
1744	ENST00000360851	4934	701.0	1.723656700000016e-05
1745	ENST00000361927	3665	650.0	1.313544700000006e-05
1746	ENST00000645668	763	111.0	2.578575999999998e-06
1747	ENST00000264144	7550	1351.0	2.692456399999978e-05
1748	ENST00000688051	7471	1080.0	2.507392799999981e-05
1749	ENST00000367535	3413	509.0	1.142150500000007e-05
1750	ENST00000359856	908	126.0	3.2868980000000006e-06
1751	ENST00000308641	2398	367.0	8.036515999999958e-06
1752	ENST00000287859	2060	385.0	6.60845699999995e-06
1753	ENST00000391997	1492	257.0	4.696267999999972e-06
1754	ENST00000367468	3827	514.0	1.3049020999999996e-05
1755	ENST00000367466	4226	630.0	1.3960743000000038e-05
1756	ENST00000417209	898	174.0	2.805246e-06
1757	ENST00000445192	8146	1470.0	2.8895534999999834e-05
1758	ENST00000367478	14765	2161.0	4.754170199999795e-05
1759	ENST00000367462	4902	931.0	1.680471100000006e-05
1760	ENST00000367460	1349	264.0	4.233213999999997e-06
1761	ENST00000367435	3046	301.0	1.0493673999999973e-05
1762	ENST00000400968	3435	540.0	1.1670104999999963e-05
1763	ENST00000656932	1890	262.0	6.383606999999985e-06
1764	ENST00000367425	1538	227.0	5.12278999999997e-06
1765	ENST00000620048	4564	770.0	1.4738143000000098e-05
1766	ENST00000367385	1580	227.0	5.25523999999997e-06
1767	ENST00000367382	608	109.0	1.938929999999997e-06
1768	ENST00000362061	11922	2270.0	4.329139299999789e-05
1769	ENST00000449188	624	160.0	2.8141620000000003e-06
1770	ENST00000414487	500	49.0	1.658982999999998e-06
1771	ENST00000367204	3324	520.0	1.257887200000007e-05
1772	ENST00000367362	3347	516.0	1.148197500000003e-05
1773	ENST00000367330	1158	181.0	4.320166999999993e-06
1774	ENST00000335211	19668	3985.0	7.439515999999707e-05
1775	ENST00000367324	4473	904.0	1.686692800000014e-05
1776	ENST00000295640	3375	629.0	1.261573300000006e-05
1777	ENST00000391967	2841	563.0	1.0312453000000052e-05
1778	ENST00000340006	1237	208.0	4.439248999999999e-06
1779	ENST00000361565	6126	841.0	2.1132533000000005e-05
1780	ENST00000362011	1096	199.0	4.176844999999992e-06
1781	ENST00000367288	3819	605.0	1.3367923000000104e-05
1782	ENST00000367287	1038	197.0	3.736246e-06
1783	ENST00000608999	5874	988.0	2.0691305000000088e-05
1784	ENST00000367265	9668	1772.0	3.3153556999999454e-05
1785	ENST00000367278	5549	1005.0	2.315830999999994e-05
1786	ENST00000646651	1281	197.0	4.311623999999992e-06
1787	ENST00000367262	725	134.0	2.586084000000001e-06
1788	ENST00000367261	3409	437.0	1.2070488000000011e-05
1789	ENST00000659997	1005	175.0	3.302418000000004e-06
1790	ENST00000241651	1206	229.0	4.957690999999998e-06
1791	ENST00000367167	1614	287.0	5.439128999999997e-06
1792	ENST00000255409	2299	467.0	8.310221999999985e-06
1793	ENST00000290551	836	166.0	3.566276000000002e-06
1794	ENST00000367222	2118	409.0	7.679138999999977e-06
1795	ENST00000357681	7774	1116.0	2.885276599999985e-05
1796	ENST00000367210	4850	678.0	1.62813770000001e-05
1797	ENST00000550078	5195	907.0	1.666630200000012e-05
1798	ENST00000367188	4560	908.0	1.5664419000000163e-05
1799	ENST00000684373	9680	1600.0	3.511501099999921e-05
1800	ENST00000367177	4432	708.0	1.72315610000001e-05
1801	ENST00000272190	2551	427.0	9.364603000000008e-06
1802	ENST00000367194	484	128.0	1.881506999999999e-06
1803	ENST00000339876	7454	1228.0	2.8719595999999825e-05
1804	ENST00000539706	7389	1150.0	2.789248799999971e-05
1805	ENST00000331830	6310	1045.0	2.670303399999992e-05
1806	ENST00000367153	1061	184.0	3.4585799999999976e-06
1807	ENST00000429964	2751	541.0	1.25252050000001e-05
1808	ENST00000264515	3148	303.0	1.0650988000000036e-05
1809	ENST00000367162	5864	921.0	2.1093509000000056e-05
1810	ENST00000358024	4306	718.0	1.9053207999999977e-05
1811	ENST00000367157	3691	662.0	1.3822641000000126e-05
1812	ENST00000367155	2169	415.0	8.653464000000004e-06
1813	ENST00000367145	3207	563.0	1.267695500000012e-05
1814	ENST00000357992	2770	463.0	9.215447000000002e-06
1815	ENST00000367142	1563	193.0	5.132417999999991e-06
1816	ENST00000367139	1306	197.0	4.597907999999985e-06
1817	ENST00000367136	3025	530.0	1.053811500000002e-05
1818	ENST00000367137	3288	500.0	1.2416862000000063e-05
1819	ENST00000358184	2530	520.0	8.942121999999992e-06
1820	ENST00000271764	3740	560.0	1.2835998000000052e-05
1821	ENST00000367109	3694	670.0	1.319081700000001e-05
1822	ENST00000367103	2035	252.0	7.822229999999966e-06
1823	ENST00000423557	1140	156.0	3.7474390000000025e-06
1824	ENST00000324852	3523	696.0	1.2681209000000043e-05
1825	ENST00000367091	1970	391.0	7.169419999999983e-06
1826	ENST00000359470	3634	765.0	1.30913150000001e-05
1827	ENST00000367080	3201	436.0	1.1497296000000042e-05
1828	ENST00000367070	3685	555.0	1.263956100000007e-05
1829	ENST00000367078	1587	277.0	5.245591999999976e-06
1830	ENST00000367057	6897	1220.0	2.435550499999992e-05
1831	ENST00000367049	9468	1573.0	3.303999799999946e-05
1832	ENST00000508064	3350	647.0	1.2134812000000048e-05
1833	ENST00000367042	2108	375.0	7.257454999999939e-06
1834	ENST00000271751	6186	753.0	2.184368999999991e-05
1835	ENST00000367033	11985	1935.0	4.4880651999997656e-05
1836	ENST00000356082	7239	1475.0	2.8387203999999857e-05
1837	ENST00000367029	421	100.0	1.5826089999999974e-06
1838	ENST00000367027	1887	281.0	6.491669999999969e-06
1839	ENST00000491415	4943	834.0	1.637747300000007e-05
1840	ENST00000680073	1113	254.0	4.902795999999993e-06
1841	ENST00000367021	3020	340.0	1.049523900000001e-05
1842	ENST00000367019	3667	551.0	1.2067437e-05
1843	ENST00000367012	2177	361.0	7.451612999999964e-06
1844	ENST00000366997	2304	288.0	7.640880999999959e-06
1845	ENST00000366788	610	95.0	2.340706999999998e-06
1846	ENST00000366974	1542	284.0	5.176149999999982e-06
1847	ENST00000366988	758	136.0	2.711321000000001e-06
1848	ENST00000332912	578	100.0	1.8072169999999984e-06
1849	ENST00000341491	1177	180.0	4.610381999999999e-06
1850	ENST00000366956	7056	1155.0	2.6175548000000025e-05
1851	ENST00000366955	19629	3283.0	5.975126999999535e-05
1852	ENST00000366962	3444	545.0	1.1434753000000028e-05
1853	ENST00000366957	2512	404.0	9.020096999999992e-06
1854	ENST00000444842	2660	388.0	9.683553000000017e-06
1855	ENST00000259154	4595	651.0	1.56981830000001e-05
1856	ENST00000307340	33210	6506.0	0.000114427642
1857	ENST00000366932	1857	355.0	6.105006999999968e-06
1858	ENST00000366935	2727	499.0	9.037317999999947e-06
1859	ENST00000366933	2157	436.0	7.072188999999964e-06
1860	ENST00000322067	1923	303.0	6.679081999999962e-06
1861	ENST00000366922	6180	1070.0	2.110128700000004e-05
1862	ENST00000358951	8695	1438.0	2.8507061000000004e-05
1863	ENST00000366917	4411	637.0	1.5875350000000092e-05
1864	ENST00000336520	781	144.0	3.3339890000000043e-06
1865	ENST00000366899	3089	536.0	1.103030200000003e-05
1866	ENST00000366910	1616	327.0	6.0289189999999774e-06
1867	ENST00000343410	4557	869.0	1.644606000000008e-05
1868	ENST00000340934	2372	449.0	7.627201999999939e-06
1869	ENST00000445590	935	166.0	2.9900369999999967e-06
1870	ENST00000675850	9973	1571.0	3.3922740999999544e-05
1871	ENST00000344922	11823	2001.0	3.883440599999912e-05
1872	ENST00000340020	1630	216.0	5.098833999999976e-06
1873	ENST00000642603	5647	936.0	1.816052800000007e-05
1874	ENST00000323699	1947	324.0	6.648202999999958e-06
1875	ENST00000465271	764	143.0	2.634649999999996e-06
1876	ENST00000407071	10988	2291.0	4.917085299999752e-05
1877	ENST00000366875	3297	829.0	1.49408140000002e-05
1878	ENST00000366872	3170	648.0	1.1037989000000032e-05
1879	ENST00000295006	4043	713.0	1.5535078000000108e-05
1880	ENST00000343537	7154	1174.0	2.466516399999984e-05
1881	ENST00000304786	523	50.0	1.8294799999999976e-06
1882	ENST00000366843	2816	430.0	9.675318000000028e-06
1883	ENST00000272134	1609	306.0	6.166808999999997e-06
1884	ENST00000366815	586	7.0	2.219793999999997e-06
1885	ENST00000272091	2783	510.0	9.861840000000002e-06
1886	ENST00000689584	782	165.0	3.441491000000005e-06
1887	ENST00000366810	734	166.0	2.651057e-06
1888	ENST00000681046	2909	388.0	9.534607999999958e-06
1889	ENST00000617596	2664	479.0	9.513722000000009e-06
1890	ENST00000272102	1166	71.0	5.109430999999991e-06
1891	ENST00000366714	1592	408.0	8.541927000000004e-06
1892	ENST00000366696	849	293.0	3.8103220000000114e-06
1893	ENST00000284551	1934	347.0	7.398394999999998e-06
1894	ENST00000366690	1182	209.0	4.191751000000002e-06
1895	ENST00000366684	2445	168.0	1.049814400000001e-05
1896	ENST00000391860	3007	555.0	1.1451994000000024e-05
1897	ENST00000366669	4415	778.0	1.4821496000000118e-05
1898	ENST00000366661	4577	695.0	1.548555900000004e-05
1899	ENST00000310256	1660	267.0	5.592322999999966e-06
1900	ENST00000366649	1797	309.0	6.055831999999971e-06
1901	ENST00000366647	3852	631.0	1.3199186000000051e-05
1902	ENST00000366645	4459	736.0	1.6058129000000126e-05
1903	ENST00000271971	4376	810.0	1.5799454000000133e-05
1904	ENST00000366654	640	153.0	2.394665e-06
1905	ENST00000439617	5144	933.0	2.037110100000001e-05
1906	ENST00000674635	10853	1908.0	3.869168699999885e-05
1907	ENST00000366641	1971	323.0	7.602619999999953e-06
1908	ENST00000418460	5433	1086.0	1.8236300000000075e-05
1909	ENST00000366628	1133	191.0	4.150799000000002e-06
1910	ENST00000258229	12297	2243.0	4.270944999999821e-05
1911	ENST00000366615	764	217.0	3.0379550000000027e-06
1912	ENST00000040877	8011	1579.0	2.672757899999996e-05
1913	ENST00000366609	2071	566.0	7.70353199999998e-06
1914	ENST00000366607	789	110.0	2.696079000000004e-06
1915	ENST00000264183	7981	1094.0	2.489393999999998e-05
1916	ENST00000642610	3356	617.0	1.1428176000000037e-05
1917	ENST00000366600	3014	492.0	1.038846399999999e-05
1918	ENST00000391854	462	95.0	1.6188419999999974e-06
1919	ENST00000389793	23572	3625.0	7.759298799999853e-05
1920	ENST00000264187	7638	1431.0	2.918819299999985e-05
1921	ENST00000334232	1389	220.0	5.399913e-06
1922	ENST00000464121	354	70.0	1.4242940000000003e-06
1923	ENST00000366570	3397	753.0	1.1728293000000034e-05
1924	ENST00000319653	8046	1554.0	2.8750239999999804e-05
1925	ENST00000366559	2836	448.0	9.63878199999998e-06
1926	ENST00000366554	2326	398.0	8.344933999999966e-06
1927	ENST00000440928	2978	364.0	1.010227400000001e-05
1928	ENST00000366560	3208	506.0	1.1427446999999977e-05
1929	ENST00000357246	954	177.0	3.446209000000004e-06
1930	ENST00000536534	3272	479.0	1.1043355000000009e-05
1931	ENST00000366542	7403	791.0	2.408871699999993e-05
1932	ENST00000366541	4572	770.0	1.479118100000007e-05
1933	ENST00000366488	755	127.0	2.398555999999997e-06
1934	ENST00000411948	527	111.0	1.770262999999996e-06
1935	ENST00000308105	919	159.0	3.405539000000002e-06
1936	ENST00000302550	964	110.0	3.267093e-06
1937	ENST00000366513	4539	841.0	1.5211775000000112e-05
1938	ENST00000648844	12613	1986.0	4.0986249999998354e-05
1939	ENST00000339986	3213	537.0	1.0065156999999945e-05
1940	ENST00000366514	2399	476.0	8.422770999999965e-06
1941	ENST00000543802	2192	423.0	7.45371999999993e-06
1942	ENST00000682384	3636	631.0	1.4216761000000172e-05
1943	ENST00000448299	2472	486.0	8.38729599999993e-06
1944	ENST00000336119	6640	957.0	2.264663699999998e-05
1945	ENST00000641149	1840	384.0	6.738267999999988e-06
1946	ENST00000320002	1957	367.0	6.55398499999997e-06
1947	ENST00000360358	1930	435.0	7.773358999999983e-06
1948	ENST00000641945	847	107.0	2.813303999999995e-06
1949	ENST00000366481	2218	486.0	8.560100999999992e-06
1950	ENST00000358120	2020	361.0	7.071518999999956e-06
1951	ENST00000359959	1781	332.0	6.006472999999979e-06
1952	ENST00000641868	2001	368.0	6.942473999999952e-06
1953	ENST00000641626	1858	391.0	6.552161999999964e-06
1954	ENST00000366473	1871	350.0	6.668091999999965e-06
1955	ENST00000641363	286	5.0	8.406420000000007e-07
1956	ENST00000641804	2016	446.0	7.856046999999955e-06
1957	ENST00000359594	942	105.0	3.054160999999998e-06
1958	ENST00000328782	994	143.0	3.220995000000004e-06
1959	ENST00000460972	681	96.0	2.1721069999999952e-06
1960	ENST00000590317	478	82.0	1.679105999999999e-06
1961	ENST00000306601	3062	597.0	1.1070676000000008e-05
1962	ENST00000329066	5385	1115.0	2.0628990000000066e-05
1963	ENST00000252804	7973	1547.0	3.1006088999999835e-05
1964	ENST00000238112	3943	460.0	1.3394028000000038e-05
1965	ENST00000310823	5031	714.0	1.687700500000005e-05
1966	ENST00000263663	3568	586.0	1.1306993000000011e-05
1967	ENST00000324907	3668	559.0	1.264591800000002e-05
1968	ENST00000315872	7399	928.0	2.371069600000007e-05
1969	ENST00000381486	11710	2069.0	4.305064499999798e-05
1970	ENST00000674199	5821	999.0	2.047349000000006e-05
1971	ENST00000281513	14965	2841.0	5.032969699999699e-05
1972	ENST00000399080	7262	1245.0	2.251215400000004e-05
1973	ENST00000448223	6497	990.0	2.0659129000000023e-05
1974	ENST00000381254	5422	980.0	1.719053100000004e-05
1975	ENST00000233084	4334	652.0	1.4425247000000051e-05
1976	ENST00000361078	6580	1027.0	2.268282799999995e-05
1977	ENST00000233242	29218	5286.0	9.496809800000036e-05
1978	ENST00000486442	4580	708.0	1.787628700000015e-05
1979	ENST00000238789	7392	993.0	2.4008033999999943e-05
1980	ENST00000288710	4760	849.0	1.5661204000000098e-05
1981	ENST00000339598	7407	1411.0	2.7954339999999923e-05
1982	ENST00000264705	13670	2092.0	5.209455799999695e-05
1983	ENST00000272371	12015	2407.0	4.535565199999773e-05
1984	ENST00000264720	5251	806.0	1.889194900000004e-05
1985	ENST00000326019	4493	806.0	1.535440400000014e-05
1986	ENST00000407426	3660	671.0	1.213834900000002e-05
1987	ENST00000379558	4961	1015.0	1.8368729000000148e-05
1988	ENST00000331664	7800	1666.0	2.713606099999976e-05
1989	ENST00000349752	3367	672.0	1.2436012000000058e-05
1990	ENST00000403897	4236	802.0	1.4259460000000076e-05
1991	ENST00000379416	8419	1801.0	3.0091928000000043e-05
1992	ENST00000295055	3859	804.0	1.3537962000000074e-05
1993	ENST00000402280	6619	1051.0	2.161205600000008e-05
1994	ENST00000421745	27564	4808.0	9.276621899999972e-05
1995	ENST00000317907	5201	1006.0	1.7115011000000096e-05
1996	ENST00000404816	10044	2002.0	3.547739099999907e-05
1997	ENST00000403687	4059	781.0	1.3417398000000064e-05
1998	ENST00000280527	6276	1250.0	2.308612999999991e-05
[truncated: 16,854 more rows]
